# Supplementary material for: Putative MicroRNA-mRNA Networks Upon Mdfi Overexpression in C2C12 Cell Differentiation and Muscle Fiber Type Transformation
Source: Front Mol Biosci. 2021 Oct 19;8:675993. doi: 10.3389/fmolb.2021.675993 (PMC8560695; doi:10.3389/fmolb.2021.675993)
Supplement: Supplementary file 1 [file Table3.XLSX]

## Sheet: Upregulated DEMs
Table S5. The upregulated DEMs in Mdfi-OE vs. WT.
miRNA	baseMean	log2FoldChange	lfcSE	stat	pvalue	padj	DC1R1	DC2R1	DC3R1	DE1R1	DE2R1	DE3R1
mmu-miR-6356	506.918	2.19569	0.292708	7.50131	6.32e-14	3.45e-12	113.618	208.714	224.718	686.258	549.815	1258.38
mmu-miR-483-3p	139.465	1.69306	0.268076	6.31562	2.69e-10	9.08e-09	77.5107	57.5373	60.8797	243.05	213.42	184.394
mmu-miR-6481	87.9128	8.60857	1.39318	6.17909	6.45e-10	2.08e-08	0.962866	0	0	75.0595	115.041	336.414
mmu-miR-6937-5p	3027.39	1.38618	0.224691	6.16929	6.86e-10	2.08e-08	1337.9	1511.77	2176.45	4280.18	3023.59	5834.46
mmu-miR-335-5p	72.4044	2.1122	0.359829	5.87002	4.36e-09	1.14e-07	24.5531	37.23	20.5917	116.163	100.76	135.129
mmu-miR-1258-3p	141.616	1.69719	0.315877	5.37295	7.75e-08	1.77e-06	69.3264	60.9219	68.9374	200.159	136.462	313.892
mmu-miR-1195	1151.42	1.22596	0.234755	5.22228	1.77e-07	3.92e-06	457.843	826.958	786.96	1383.24	1302.74	2150.8
mmu-miR-7689-3p	254.507	1.06786	0.210877	5.0639	4.11e-07	8.32e-06	161.28	161.33	169.21	389.594	295.139	350.49
mmu-miR-5106	124.554	1.24335	0.301047	4.13007	3.63e-05	0.000467488	51.0319	85.7419	86.8432	155.48	157.09	211.138
mmu-miR-34b-5p	53.8744	1.57703	0.406875	3.87597	0.000106201	0.00112383	22.1459	32.7173	27.754	60.7624	109.487	70.3795
mmu-miR-3470b	784.289	1.02152	0.266039	3.83973	0.000123167	0.00128044	306.191	623.885	624.913	954.327	759.269	1437.15
mmu-miR-881-3p	211.722	1.09784	0.27568	3.98231	0.0001682	0.00176807	139.134	182.766	84.1573	269.857	334.015	260.404
mmu-miR-7669-3p	203.101	1.26348	0.339259	3.72423	0.000195912	0.00180392	72.215	134.254	152.199	337.768	149.156	373.011
mmu-miR-494-3p	239.969	1.06763	0.293675	3.63542	0.000277527	0.00249072	144.43	178.253	141.456	343.129	179.305	453.244
mmu-miR-709	121.85	1.21319	0.337067	3.59926	0.00031912	0.00279329	40.9218	92.511	88.6337	159.055	138.842	211.138
mmu-miR-190a-5p	24.4717	2.17959	0.611895	3.56203	0.000368002	0.00310611	6.25863	15.7946	5.37174	46.4654	47.603	25.3366
mmu-miR-483-5p	43.5998	1.41742	0.430446	3.29292	0.000991527	0.00732284	23.5902	19.1791	27.754	83.9951	50.7766	56.3036
mmu-miR-8117	59.5681	1.50111	0.469541	3.19696	0.00138883	0.00974933	29.8489	40.6146	22.3823	110.802	34.1155	119.645
mmu-miR-690	271.674	1.03704	0.32648	3.17644	0.00149095	0.0103635	147.8	213.227	172.791	339.555	175.338	581.334
mmu-miR-335-3p	38.3666	1.37154	0.444643	3.08458	0.00203839	0.0127895	25.516	19.1791	18.8011	66.1238	55.5369	45.0429
mmu-miR-1191b-3p	5.20643	4.51519	1.52784	2.95528	0.00312382	0.018154	0.962866	0	0	10.7228	11.1074	8.44554
mmu-miR-302b-3p	64.5285	1.07087	0.384916	2.78207	0.00540126	0.029578	35.6261	42.871	45.6598	116.163	53.9501	92.9009
mmu-miR-7237-3p	74.0887	1.15973	0.418049	2.77414	0.00553473	0.0297282	44.7733	48.5119	42.9739	142.97	42.8427	122.46
mmu-miR-6913-3p	71.8981	1.24823	0.4676	2.66944	0.00759768	0.0384768	19.7388	65.4346	44.7645	44.6783	117.421	139.351
mmu-miR-762	5.4416	3.38318	1.28502	2.63278	0.008469	0.0411269	0.962866	0	1.79058	8.93565	11.1074	9.85312
mmu-miR-6938-3p	10.593	2.29816	0.881407	2.60737	0.00912394	0.0434153	2.8886	4.51273	3.58116	7.14852	15.8677	29.5594
mmu-miR-7083-3p	4.58657	3.9686	1.55667	2.54941	0.0107905	0.0484594	0	0	1.79058	7.14852	8.72722	9.85312

## Sheet: Downregulated DEMs
Table S5. The downregulated DEMs in Mdfi-OE vs. WT.
miRNA	baseMean	log2FoldChange	lfcSE	stat	pvalue	padj	DC1R1	DC2R1	DC3R1	DE1R1	DE2R1	DE3R1
mmu-miR-10a-5p	1092.83	-3.74937	0.186308	-20.1246	4.49e-90	3.18e-87	1772.64	2281.19	2043.95	182.287	127.735	149.204
mmu-miR-183-5p	6312.39	-1.55761	0.124664	-12.4945	8e-36	2.84e-33	9246.41	9668.53	9353.99	3293.68	3110.86	3200.86
mmu-miR-504-5p	374.051	-2.56892	0.223531	-11.4925	1.44e-30	3.4e-28	508.393	640.808	770.845	105.441	99.173	119.645
mmu-miR-182-5p	8290.63	-1.50346	0.139002	-10.8161	2.89e-27	5.12e-25	10618	13420.9	12735.5	4408.85	4296.97	4263.59
mmu-miR-322-3p	3013.01	-1.46663	0.136467	-10.7472	6.11e-27	8.66e-25	4589.98	4320.94	4364.54	1663.82	1687.53	1451.22
mmu-miR-9-5p	817.693	-1.88913	0.179494	-10.5248	6.64e-26	7.85e-24	1293.13	1448.59	1125.38	285.941	374.477	378.641
mmu-miR-210-3p	16340.7	-1.36578	0.132773	-10.2866	8.1e-25	8.2e-23	23493.5	24980.2	22158.4	10032.9	8587.59	8791.8
mmu-miR-351-5p	5457.81	-1.08966	0.125536	-8.68	3.96e-18	3.51e-16	7481.47	7476.47	7319	3513.5	3341.73	3614.69
mmu-miR-467a-5p	307.883	-1.73935	0.201206	-8.64465	5.4e-18	4.25e-16	510.801	442.248	468.237	148.332	146.776	130.906
mmu-miR-1983	464.625	-1.60012	0.194824	-8.21316	2.15e-16	1.53e-14	816.511	597.937	682.211	205.52	236.428	249.143
mmu-miR-322-5p	571.478	-1.40365	0.176778	-7.9402	2.02e-15	1.3e-13	916.649	817.933	753.834	284.154	308.626	347.675
mmu-miR-181a-1-3p	1699.68	-1.04569	0.137822	-7.58726	3.27e-14	1.93e-12	2410.05	2187.55	2270.46	1145.55	1083.76	1100.73
mmu-miR-96-5p	870.349	-1.31711	0.181751	-7.24682	4.27e-13	2.02e-11	1488.11	1204.9	1032.27	536.139	517.286	443.391
mmu-miR-330-5p	165.293	-1.751	0.254884	-6.86978	6.43e-12	2.85e-10	282.12	216.611	265.901	78.6337	80.9252	67.5643
mmu-miR-210-5p	106.951	-1.99713	0.303718	-6.57561	4.85e-11	1.91e-09	199.313	156.817	156.676	46.4654	44.4295	38.0049
mmu-miR-467b-5p	204.933	-1.48585	0.226475	-6.56077	5.35e-11	2e-09	296.081	292.199	319.619	96.505	118.214	106.977
mmu-miR-503-3p	388.559	-1.15003	0.186529	-6.1654	7.03e-10	2.08e-08	596.977	513.323	496.886	232.327	248.329	243.513
mmu-miR-9b-3p	112.277	-1.7909	0.310404	-5.76958	7.95e-09	1.94e-07	196.906	190.663	136.979	37.5297	59.5038	52.0808
mmu-miR-598-3p	272.529	-1.17069	0.212173	-5.51763	3.44e-08	8.12e-07	422.217	354.249	357.221	159.055	190.412	152.02
mmu-miR-130b-5p	81.4596	-1.62475	0.325696	-4.98856	6.08e-07	1.2e-05	116.507	125.228	126.236	46.4654	34.9089	39.4125
mmu-miR-208b-3p	36.5092	-2.32306	0.504008	-4.60917	4.04e-06	6.67e-05	75.585	56.4091	51.0315	12.5099	15.0743	8.44554
mmu-miR-669c-5p	54.5764	-1.86987	0.407737	-4.58598	4.52e-06	7.28e-05	99.1752	81.2292	76.995	26.807	27.7684	15.4835
mmu-miR-6540-5p	36.2371	-1.9421	0.477797	-4.0647	4.81e-05	0.000577936	60.1791	60.9219	51.0315	14.297	12.6941	18.2987
mmu-miR-330-3p	88.7344	-1.24856	0.312322	-3.99768	6.4e-05	0.000731486	121.803	117.331	136.084	42.8911	52.3633	61.9339
mmu-miR-344-3p	11.634	-3.50871	0.987759	-3.55219	0.000382034	0.00312401	25.0345	22.5637	17.0105	0	2.38015	2.81518
mmu-miR-183-3p	26.9841	-1.8732	0.559139	-3.35015	0.000807684	0.0061575	56.3277	32.7173	37.6022	14.297	11.1074	9.85312
mmu-miR-135b-5p	29.8828	-1.74937	0.526701	-3.32138	0.000895734	0.00675612	38.0332	41.7428	59.0892	12.5099	16.6611	11.2607
mmu-miR-351-3p	44.8459	-1.35684	0.429173	-3.16151	0.00156951	0.0106998	73.1778	59.7937	61.775	17.8713	32.5287	23.929
mmu-miR-450b-3p	67.8506	-1.10557	0.351656	-3.1439	0.00166712	0.0111625	89.5466	110.562	78.7855	35.7426	46.0163	46.4504
mmu-miR-344d-3p	34.6127	-1.542	0.490855	-3.14147	0.00168103	0.0111625	42.8476	50.7682	61.775	10.7228	19.0412	22.5214
mmu-miR-344b-3p	4.48473	-5.28096	1.68544	-3.13328	0.00172865	0.0112442	9.62866	5.64091	11.6388	0	0	0
mmu-miR-9-3p	26.5272	-1.74757	0.575594	-3.03612	0.00239648	0.0147748	52.4762	43.9991	26.8587	10.7228	16.6611	8.44554
mmu-miR-503-5p	54.0031	-1.3357	0.442034	-3.02173	0.00251338	0.0152423	99.1752	60.9219	73.4138	26.807	46.8097	16.8911
mmu-miR-383-5p	7.25791	-4.28279	1.41744	-3.02149	0.0025153	0.0152423	19.7388	7.89728	14.3246	0	1.58677	0
mmu-miR-200c-3p	10.1586	-3.22514	1.06902	-3.01691	0.00255364	0.0153002	16.8502	21.4355	17.9058	0	4.7603	0
mmu-miR-504-3p	4.00692	-5.1201	1.72754	-2.96382	0.00303849	0.017804	10.1101	6.7691	7.16232	0	0	0
mmu-miR-1930-5p	48.2737	-1.1038	0.422554	-2.61222	0.00899573	0.0430944	84.7322	59.7937	53.7174	28.5941	38.8758	23.929
mmu-miR-130b-3p	5.58499	-3.88766	1.51524	-2.56571	0.0102965	0.0480277	9.62866	16.9227	5.37174	0	1.58677	0
mmu-miR-6923-3p	7.3006	-2.99727	1.1696	-2.56264	0.010388	0.0481379	16.8502	10.1536	11.6388	3.57426	1.58677	0
