# Supplementary material for: Putative MicroRNA-mRNA Networks Upon Mdfi Overexpression in C2C12 Cell Differentiation and Muscle Fiber Type Transformation
Source: Front Mol Biosci. 2021 Oct 19;8:675993. doi: 10.3389/fmolb.2021.675993 (PMC8560695; doi:10.3389/fmolb.2021.675993)
Supplement: Supplementary file 5 [file Table6.XLSX]

## Sheet: Biological processes
Table S2. The over-represented GO terms (biological processes) enriched by downregulated target genes.
Category	Term	Count	%	PValue	Genes	List Total	Pop Hits	Pop Total	Fold Enrichment	Bonferroni	Benjamini	FDR
GOTERM_BP_FAT	GO:0045449~regulation of transcription	366	1.95848	2.6383e-26	MEF2C, SNIP1, NAA15, BBX, HIRA, MED24, RORB, ZFP735, GM13139, EPC2, APP, WWP1, FOXF2, A430033K04RIK, MED27, CEP290, PITX2, IKBKAP, PHOX2B, NDNL2, RREB1, GM13247, BARHL2, MECP2, MED13, MECOM, PPARGC1A, PROX1, HES1, PRDM4, RFC1, MTF1, MED16, ZFP280D, MNT, TGIF2, LRCH4, PIAS1, SUDS3, SUV420H1, 3110039M20RIK, CRTC2, ZFP616, GM13251, MYBL1, ZFP619, LIF, ZFP451, HEXIM1, DMD, HOXA10, PBRM1, LHX6, TCF4, …	1348	2227	13588	1.65663	8.6457e-23	8.6457e-23	4.79743e-23
GOTERM_BP_FAT	GO:0006350~transcription	305	1.63206	9.30322e-25	MEF2C, NAA15, BBX, HIRA, MED24, RORB, GM13139, ZFP735, EPC2, PPP1R1B, FOXF2, A430033K04RIK, MED27, CEP290, IKBKAP, RREB1, GM13247, BARHL2, MECP2, MED13, PPARGC1A, PROX1, HES1, PRDM4, RFC1, MTF1, MED16, ZFP280D, MNT, TGIF2, PIAS1, SUDS3, SUV420H1, 3110039M20RIK, CRTC2, GM13251, MYBL1, ZFP619, ZFP451, HEXIM1, HOXA10, PBRM1, LHX6, TCF4, BCOR, ASXL2, IKZF5, ASXL3, TCF7, KLF7, SMAD5, ZBTB41, ZFP449, Z…	1348	1772	13588	1.73501	3.04867e-21	1.52433e-21	1.69168e-21
GOTERM_BP_FAT	GO:0051252~regulation of RNA metabolic process	255	1.36451	3.57201e-20	MEF2C, SNIP1, HIRA, RORB, GM13139, ZFP735, APP, FOXF2, MED27, A430033K04RIK, PITX2, IKBKAP, PHOX2B, NDNL2, BARHL2, GM13247, MECP2, MED13, MECOM, PPARGC1A, HES1, MTF1, MNT, TGIF2, 3110039M20RIK, ZFP616, GM13251, ZFP619, LIF, HEXIM1, HOXA10, LHX6, BCOR, TCF4, PLAGL2, TCF7, KLF7, SMAD5, ZFP449, ZFP746, USF2, SHOX2, DLX3, ZFHX4, RNF6, NOTCH1, CSRNP3, ETS1, RNF2, TRPS1, DLX5, JAZF1, ZFHX3, NCOR1, ENY2…	1348	1488	13588	1.72744	1.17055e-16	3.90182e-17	6.49527e-17
GOTERM_BP_FAT	GO:0006355~regulation of transcription, DNA-dependent	248	1.32705	6.82289e-19	MEF2C, SNIP1, HIRA, RORB, GM13139, ZFP735, APP, FOXF2, MED27, A430033K04RIK, PITX2, IKBKAP, PHOX2B, NDNL2, BARHL2, GM13247, MECP2, MED13, MECOM, PPARGC1A, HES1, MTF1, MNT, TGIF2, 3110039M20RIK, ZFP616, GM13251, ZFP619, LIF, HEXIM1, HOXA10, LHX6, BCOR, TCF4, PLAGL2, TCF7, KLF7, SMAD5, ZFP449, ZFP746, USF2, SHOX2, DLX3, ZFHX4, NOTCH1, RNF6, CSRNP3, ETS1, RNF2, TRPS1, DLX5, JAZF1, NCOR1, ZFHX3, ENY2…	1348	1465	13588	1.7064	2.23586e-15	5.58965e-16	1.24066e-15
GOTERM_BP_FAT	GO:0006357~regulation of transcription from RNA polymerase II promoter	125	0.668878	4.6626e-15	MEF2C, MYOD1, THRB, ARNT2, FOXO3, ZIC3, APP, HOXC8, GATA3, MED27, PITX2, IKBKAP, SATB2, MED13, MECOM, PPARGC1A, AHR, HES1, HOXD8, EP300, MTF1, HMGB1, HMGB2, CAMTA2, ONECUT2, SOX5, SOX4, SOX6, SOX9, MED12L, LIF, HOXA1, MEIS2, HEXIM1, SKIL, TCF4, BCOR, PLAGL2, RFX4, SMAD5, LMCD1, NR4A2, TEAD1, NR4A3, ZFP148, MED13L, FOXP1, USF2, FOXP2, SHOX2, HOXB4, NOTCH1, CSRNP3, ETS1, RNF2, JAZF1, NCOR1, ZFHX3, …	1348	616	13588	2.04548	1.52804e-11	3.05611e-12	8.4821e-12
GOTERM_BP_FAT	GO:0045935~positive regulation of nucleobase, nucleoside, nucleotide and nucleic acid metabolic process	103	0.551156	2.2008e-12	MEF2C, MYOD1, THRB, ARNT2, RORB, FOXO3, ZIC3, APP, GATA3, PITX2, SATB2, MECP2, MED13, MECOM, PPARGC1A, AHR, HES1, EP300, MTF1, SMARCA1, HMGB1, HMGB2, CAMTA2, ADORA2B, ONECUT2, SOX5, SOX4, SOX6, SOX9, LIF, HOXA1, MEIS2, PLAGL2, KLF7, RFX4, SMAD5, NR4A2, TEAD1, NR4A3, ZFP148, DDX5, USF2, SHOX2, NOTCH1, RNF6, CSRNP3, ETS1, DCP1A, EBF1, HIVEP3, ENY2, E2F3, GPBP1, FAM175A, TBX20, PAX6, NFKB1, PAX3, ME…	1348	510	13588	2.03579	7.21201e-09	1.202e-09	4.00189e-09
GOTERM_BP_FAT	GO:0045941~positive regulation of transcription	98	0.524401	2.20786e-12	ENY2, MEF2C, MYOD1, E2F3, THRB, GPBP1, ARNT2, TBX20, PAX6, NFKB1, RORB, FOXO3, PAX3, ZIC3, MEN1, FOS, APP, PAX9, GATA3, PAX8, SERTAD3, PITX2, SERTAD2, SATB2, AR, SOX11, MECP2, TTF1, LEF1, RB1, MED13, MECOM, PPARGC1A, AHR, HES1, MURC, NCOA1, EP300, MTF1, ZMIZ1, CAND1, FOXC1, SMARCA1, CLOCK, MED1, HMGB1, GLIS3, HMGB2, CAMTA2, ONECUT2, GLIS1, SOX5, SOX4, EHF, NFIX, SOX6, NFYA, SOX9, PRDM16, LIF, HOX…	1348	475	13588	2.07969	7.23529e-09	1.03361e-09	4.01481e-09
GOTERM_BP_FAT	GO:0010604~positive regulation of macromolecule metabolic process	120	0.642123	2.46485e-12	MEF2C, MYOD1, THRB, TBK1, ARNT2, RORB, FOXO3, ADORA1, ZIC3, APP, GATA3, ATG7, PITX2, SATB2, BARHL2, MECP2, MED13, MECOM, PPARGC1A, AHR, HES1, EP300, MTF1, PIAS1, SMARCA1, HMGB1, HMGB2, CAMTA2, ONECUT2, SOX5, SOX4, SOX6, SOX9, LIF, HOXA1, MEIS2, PLAGL2, FCER1A, KLF7, RFX4, SMAD5, NR4A2, TEAD1, NR4A3, ZFP148, DDX5, USF2, SHOX2, NOTCH1, RNF6, CSRNP3, ETS1, DCP1A, EBF1, HIVEP3, NCOR1, ENY2, E2F3, GPB…	1348	633	13588	1.91092	8.07717e-09	1.00965e-09	4.48196e-09
GOTERM_BP_FAT	GO:0045893~positive regulation of transcription, DNA-dependent	89	0.476241	3.29733e-12	ENY2, MEF2C, MYOD1, E2F3, THRB, GPBP1, TBX20, ARNT2, PAX6, NFKB1, RORB, PAX3, FOXO3, ZIC3, MEN1, FOS, APP, PAX9, GATA3, PAX8, SERTAD2, PITX2, SATB2, AR, SOX11, MECP2, LEF1, TTF1, RB1, MED13, MECOM, PPARGC1A, AHR, HES1, MURC, NCOA1, EP300, MTF1, ZMIZ1, CAND1, FOXC1, SMARCA1, CLOCK, MED1, GLIS3, HMGB1, HMGB2, CAMTA2, GLIS1, ONECUT2, SOX5, SOX4, EHF, NFIX, SOX6, NFYA, PRDM16, SOX9, LIF, HOXA1, CHD8,…	1348	416	13588	2.15656	1.08055e-08	1.20061e-09	5.99586e-09
GOTERM_BP_FAT	GO:0010628~positive regulation of gene expression	99	0.529752	4.77329e-12	ENY2, MEF2C, MYOD1, E2F3, THRB, GPBP1, ARNT2, TBX20, PAX6, NFKB1, CTCF, RORB, FOXO3, PAX3, ZIC3, MEN1, FOS, APP, PAX9, GATA3, PAX8, SERTAD3, PITX2, SERTAD2, SATB2, AR, SOX11, MECP2, TTF1, LEF1, RB1, MED13, MECOM, PPARGC1A, AHR, HES1, MURC, NCOA1, EP300, MTF1, ZMIZ1, CAND1, FOXC1, SMARCA1, CLOCK, MED1, HMGB1, GLIS3, HMGB2, CAMTA2, ONECUT2, GLIS1, SOX5, SOX4, EHF, NFIX, SOX6, NFYA, SOX9, PRDM16, LI…	1348	488	13588	2.04494	1.56421e-08	1.56421e-09	8.67967e-09
GOTERM_BP_FAT	GO:0051254~positive regulation of RNA metabolic process	89	0.476241	4.96484e-12	ENY2, MEF2C, MYOD1, E2F3, THRB, GPBP1, TBX20, ARNT2, PAX6, NFKB1, RORB, PAX3, FOXO3, ZIC3, MEN1, FOS, APP, PAX9, GATA3, PAX8, SERTAD2, PITX2, SATB2, AR, SOX11, MECP2, LEF1, TTF1, RB1, MED13, MECOM, PPARGC1A, AHR, HES1, MURC, NCOA1, EP300, MTF1, ZMIZ1, CAND1, FOXC1, SMARCA1, CLOCK, MED1, GLIS3, HMGB1, HMGB2, CAMTA2, GLIS1, ONECUT2, SOX5, SOX4, EHF, NFIX, SOX6, NFYA, PRDM16, SOX9, LIF, HOXA1, CHD8,…	1348	419	13588	2.14112	1.62697e-08	1.47906e-09	9.02791e-09
GOTERM_BP_FAT	GO:0051173~positive regulation of nitrogen compound metabolic process	104	0.556507	6.63965e-12	MEF2C, MYOD1, THRB, ARNT2, RORB, FOXO3, ZIC3, APP, GATA3, PITX2, SATB2, MECP2, MED13, MECOM, PPARGC1A, AHR, HES1, EP300, MTF1, SMARCA1, HMGB1, HMGB2, CAMTA2, ADORA2B, ONECUT2, SOX5, SOX4, SOX6, SOX9, LIF, HOXA1, MEIS2, PLAGL2, KLF7, RFX4, SMAD5, NR4A2, TEAD1, NR4A3, ZFP148, DDX5, USF2, SHOX2, NOTCH1, RNF6, CSRNP3, ETS1, DCP1A, EBF1, HIVEP3, ENY2, E2F3, GPBP1, FAM175A, TBX20, PAX6, NFKB1, PAX3, ME…	1348	526	13588	1.99303	2.17583e-08	1.81319e-09	1.20735e-08
GOTERM_BP_FAT	GO:0010557~positive regulation of macromolecule biosynthetic process	104	0.556507	1.05544e-11	MEF2C, MYOD1, THRB, TBK1, ARNT2, RORB, FOXO3, ZIC3, APP, GATA3, PITX2, SATB2, BARHL2, MECP2, MED13, MECOM, PPARGC1A, AHR, HES1, EP300, MTF1, SMARCA1, HMGB1, HMGB2, CAMTA2, ONECUT2, SOX5, SOX4, SOX6, SOX9, LIF, HOXA1, MEIS2, PLAGL2, FCER1A, KLF7, RFX4, SMAD5, NR4A2, TEAD1, NR4A3, ZFP148, DDX5, USF2, SHOX2, NOTCH1, RNF6, CSRNP3, ETS1, DCP1A, EBF1, HIVEP3, ENY2, E2F3, GPBP1, TBX20, PAX6, NFKB1, PAX3…	1348	530	13588	1.97799	3.45869e-08	2.66053e-09	1.9192e-08
GOTERM_BP_FAT	GO:0031328~positive regulation of cellular biosynthetic process	106	0.567209	2.52741e-11	MEF2C, MYOD1, THRB, TBK1, ARNT2, RORB, FOXO3, ZIC3, APP, GATA3, PITX2, SATB2, BARHL2, MECP2, MED13, MECOM, PPARGC1A, AHR, HES1, EP300, MTF1, SMARCA1, HMGB1, HMGB2, CAMTA2, ADORA2B, ONECUT2, SOX5, SOX4, SOX6, SOX9, LIF, HOXA1, MEIS2, PLAGL2, FCER1A, KLF7, RFX4, SMAD5, NR4A2, TEAD1, NR4A3, ZFP148, DDX5, USF2, SHOX2, NOTCH1, RNF6, CSRNP3, ETS1, DCP1A, EBF1, HIVEP3, ENY2, E2F3, GPBP1, TBX20, PAX6, NF…	1348	552	13588	1.93567	8.28233e-08	5.91595e-09	4.5958e-08
GOTERM_BP_FAT	GO:0009891~positive regulation of biosynthetic process	106	0.567209	4.40824e-11	MEF2C, MYOD1, THRB, TBK1, ARNT2, RORB, FOXO3, ZIC3, APP, GATA3, PITX2, SATB2, BARHL2, MECP2, MED13, MECOM, PPARGC1A, AHR, HES1, EP300, MTF1, SMARCA1, HMGB1, HMGB2, CAMTA2, ADORA2B, ONECUT2, SOX5, SOX4, SOX6, SOX9, LIF, HOXA1, MEIS2, PLAGL2, FCER1A, KLF7, RFX4, SMAD5, NR4A2, TEAD1, NR4A3, ZFP148, DDX5, USF2, SHOX2, NOTCH1, RNF6, CSRNP3, ETS1, DCP1A, EBF1, HIVEP3, ENY2, E2F3, GPBP1, TBX20, PAX6, NF…	1348	557	13588	1.9183	1.44458e-07	9.63054e-09	8.01586e-08
GOTERM_BP_FAT	GO:0045944~positive regulation of transcription from RNA polymerase II promoter	77	0.412029	8.64773e-11	MEF2C, MYOD1, THRB, ARNT2, PAX6, NFKB1, PAX3, FOXO3, ZIC3, MEN1, FOS, APP, PAX9, GATA3, PAX8, PITX2, SATB2, AR, SOX11, TTF1, LEF1, RB1, MED13, MECOM, PPARGC1A, AHR, HES1, MURC, NCOA1, EP300, MTF1, ZMIZ1, CAND1, FOXC1, CLOCK, MED1, GLIS3, HMGB1, HMGB2, CAMTA2, GLIS1, ONECUT2, SOX5, SOX4, NFIX, SOX6, NFYA, SOX9, LIF, HOXA1, CHD8, MEIS2, HAND1, BCL11B, NFAT5, POU2F1, NFATC2, PLAGL2, CEBPA, KAT2B, RF…	1348	358	13588	2.16807	2.83386e-07	1.77116e-08	1.57249e-07
GOTERM_BP_FAT	GO:0010629~negative regulation of gene expression	84	0.449486	1.44295e-10	BMI1, THRB, TBX20, ZEB2, NFKB1, CTCF, PAX3, CBFA2T2, MEN1, HOXC8, WWP1, SND1, ATF6B, FOXF2, PIWIL4, NR2F2, NR2F1, KHDRBS1, TBL1XR1, SATB2, CTBP2, MECP2, LEF1, IRF2BP2, RB1, RBBP7, PURB, NRIP1, PURA, GZF1, HES1, HOXD8, HIPK1, HIPK3, NAB1, SMARCA5, MDM4, LRCH4, CUX1, LCOR, SUDS3, KDM6B, GLIS3, MTDH, GLIS1, PML, SOX6, SOX9, PRDM16, TRIM66, TNRC6C, HAND1, HEXIM1, POU2F1, GM608, BCL6, SKIL, BHLHE40, P…	1348	410	13588	2.0652	4.72856e-07	2.78151e-08	2.62384e-07
GOTERM_BP_FAT	GO:0016481~negative regulation of transcription	78	0.41738	2.29745e-10	BMI1, THRB, TBX20, ZEB2, NFKB1, PAX3, CBFA2T2, MEN1, HOXC8, WWP1, ATF6B, FOXF2, NR2F2, NR2F1, KHDRBS1, TBL1XR1, SATB2, CTBP2, MECP2, LEF1, IRF2BP2, RB1, RBBP7, PURB, NRIP1, PURA, GZF1, HES1, HOXD8, HIPK1, HIPK3, NAB1, SMARCA5, MDM4, LRCH4, CUX1, LCOR, SUDS3, KDM6B, GLIS3, MTDH, GLIS1, PML, SOX6, SOX9, PRDM16, TRIM66, HAND1, HEXIM1, POU2F1, GM608, BCL6, SKIL, BHLHE40, PER3, BCOR, GM4924, TCF4, HEL…	1348	372	13588	2.11357	7.52874e-07	4.18264e-08	4.17764e-07
GOTERM_BP_FAT	GO:0010558~negative regulation of macromolecule biosynthetic process	83	0.444135	9.28656e-10	BMI1, THRB, TBX20, ZEB2, NFKB1, PAX3, CBFA2T2, MEN1, HOXC8, EIF4EBP2, WWP1, TIA1, ATF6B, FOXF2, NR2F2, NR2F1, KHDRBS1, TBL1XR1, SATB2, CTBP2, MECP2, TTF1, LEF1, IRF2BP2, RB1, RBBP7, PURB, NRIP1, PURA, GZF1, HES1, HOXD8, HIPK1, HIPK3, NAB1, SMARCA5, MDM4, LRCH4, CUX1, LCOR, SUDS3, KDM6B, GLIS3, MTDH, GLIS1, PML, SOX6, SOX9, PRDM16, TRIM66, HAND1, HEXIM1, RNF128, POU2F1, GM608, BCL6, SKIL, BHLHE40,…	1348	418	13588	2.00155	3.0432e-06	1.60169e-07	1.68865e-06
GOTERM_BP_FAT	GO:0045892~negative regulation of transcription, DNA-dependent	67	0.358519	1.02245e-09	BMI1, THRB, TBX20, NFKB1, PAX3, CBFA2T2, MEN1, HOXC8, ATF6B, FOXF2, NR2F2, NR2F1, TBL1XR1, SATB2, CTBP2, MECP2, LEF1, IRF2BP2, RB1, RBBP7, PURB, NRIP1, PURA, GZF1, HES1, HOXD8, HIPK1, HIPK3, SMARCA5, MDM4, CUX1, LCOR, KDM6B, GLIS3, MTDH, GLIS1, SOX6, SOX9, PRDM16, TRIM66, HAND1, HEXIM1, GM608, BCL6, SKIL, BHLHE40, PER3, GM4924, BCOR, TCF4, HELLS, CEBPA, TXNIP, ZBTB7A, WDTC1, LMCD1, FOXP1, FOXP2, …	1348	308	13588	2.19275	3.35056e-06	1.67528e-07	1.8592e-06
GOTERM_BP_FAT	GO:0051253~negative regulation of RNA metabolic process	67	0.358519	1.35578e-09	BMI1, THRB, TBX20, NFKB1, PAX3, CBFA2T2, MEN1, HOXC8, ATF6B, FOXF2, NR2F2, NR2F1, TBL1XR1, SATB2, CTBP2, MECP2, LEF1, IRF2BP2, RB1, RBBP7, PURB, NRIP1, PURA, GZF1, HES1, HOXD8, HIPK1, HIPK3, SMARCA5, MDM4, CUX1, LCOR, KDM6B, GLIS3, MTDH, GLIS1, SOX6, SOX9, PRDM16, TRIM66, HAND1, HEXIM1, GM608, BCL6, SKIL, BHLHE40, PER3, GM4924, BCOR, TCF4, HELLS, CEBPA, TXNIP, ZBTB7A, WDTC1, LMCD1, FOXP1, FOXP2, …	1348	310	13588	2.17861	4.44287e-06	2.11566e-07	2.46532e-06
GOTERM_BP_FAT	GO:0051172~negative regulation of nitrogen compound metabolic process	80	0.428082	1.53489e-09	BMI1, THRB, TBX20, ZEB2, NFKB1, PAX3, CBFA2T2, MEN1, HOXC8, WWP1, ATF6B, FOXF2, NR2F2, NR2F1, KHDRBS1, TBL1XR1, SATB2, CTBP2, MECP2, TTF1, LEF1, IRF2BP2, RB1, RBBP7, PURB, NRIP1, PURA, GZF1, HES1, HOXD8, HIPK1, HIPK3, NAB1, SMARCA5, MDM4, LRCH4, CUX1, LCOR, SUDS3, KDM6B, GLIS3, MTDH, GLIS1, PML, SOX6, SOX9, PRDM16, TRIM66, HAND1, HEXIM1, POU2F1, GM608, BCL6, SKIL, BHLHE40, PER3, BCOR, GM4924, TCF…	1348	401	13588	2.011	5.02983e-06	2.28629e-07	2.79102e-06
GOTERM_BP_FAT	GO:0045934~negative regulation of nucleobase, nucleoside, nucleotide and nucleic acid metabolic process	79	0.422731	2.22518e-09	BMI1, THRB, TBX20, ZEB2, NFKB1, PAX3, CBFA2T2, MEN1, HOXC8, WWP1, ATF6B, FOXF2, NR2F2, NR2F1, KHDRBS1, TBL1XR1, SATB2, CTBP2, MECP2, TTF1, LEF1, IRF2BP2, RB1, RBBP7, PURB, NRIP1, PURA, GZF1, HES1, HOXD8, HIPK1, HIPK3, NAB1, SMARCA5, MDM4, LRCH4, CUX1, LCOR, SUDS3, KDM6B, GLIS3, MTDH, GLIS1, PML, SOX6, SOX9, PRDM16, TRIM66, HAND1, HEXIM1, POU2F1, GM608, BCL6, SKIL, BHLHE40, PER3, BCOR, GM4924, TCF…	1348	397	13588	2.00587	7.29188e-06	3.17039e-07	4.04622e-06
GOTERM_BP_FAT	GO:0031327~negative regulation of cellular biosynthetic process	83	0.444135	3.70363e-09	BMI1, THRB, TBX20, ZEB2, NFKB1, PAX3, CBFA2T2, MEN1, HOXC8, EIF4EBP2, WWP1, TIA1, ATF6B, FOXF2, NR2F2, NR2F1, KHDRBS1, TBL1XR1, SATB2, CTBP2, MECP2, TTF1, LEF1, IRF2BP2, RB1, RBBP7, PURB, NRIP1, PURA, GZF1, HES1, HOXD8, HIPK1, HIPK3, NAB1, SMARCA5, MDM4, LRCH4, CUX1, LCOR, SUDS3, KDM6B, GLIS3, MTDH, GLIS1, PML, SOX6, SOX9, PRDM16, TRIM66, HAND1, HEXIM1, RNF128, POU2F1, GM608, BCL6, SKIL, BHLHE40,…	1348	430	13588	1.9457	1.21367e-05	5.05699e-07	6.73461e-06
GOTERM_BP_FAT	GO:0009890~negative regulation of biosynthetic process	83	0.444135	5.77361e-09	BMI1, THRB, TBX20, ZEB2, NFKB1, PAX3, CBFA2T2, MEN1, HOXC8, EIF4EBP2, WWP1, TIA1, ATF6B, FOXF2, NR2F2, NR2F1, KHDRBS1, TBL1XR1, SATB2, CTBP2, MECP2, TTF1, LEF1, IRF2BP2, RB1, RBBP7, PURB, NRIP1, PURA, GZF1, HES1, HOXD8, HIPK1, HIPK3, NAB1, SMARCA5, MDM4, LRCH4, CUX1, LCOR, SUDS3, KDM6B, GLIS3, MTDH, GLIS1, PML, SOX6, SOX9, PRDM16, TRIM66, HAND1, HEXIM1, RNF128, POU2F1, GM608, BCL6, SKIL, BHLHE40,…	1348	434	13588	1.92776	1.89199e-05	7.56804e-07	1.04986e-05
GOTERM_BP_FAT	GO:0007423~sensory organ development	57	0.305009	1.01519e-08	FGF9, PAX6, FGF10, SOBP, RORB, JAG1, ZIC1, ATP2B2, GRIN2B, CEP290, FRS2, DLG1, PITX2, KCNMA1, MYO6, PROX1, GPR98, HES1, TGIF2, FOXC1, CUX1, MED1, 3110039M20RIK, HMGB1, TSHZ1, ABI2, NHS, EPHB1, HOXA1, CHD7, MEIS2, PVRL1, ALDH1A3, BCL11B, POU3F4, POU2F1, SKIL, APC, BHLHE22, RPGRIP1L, NEUROG1, PCDH15, NR4A3, VSX1, PRPH2, FOXP2, RDH10, CDKN1B, SP1, DLX5, ITGA8, NTRK2, LRP6, GDF11, NEUROD1, BMPR1B, MY…	1348	257	13588	2.23567	3.32673e-05	1.27953e-06	1.84601e-05
GOTERM_BP_FAT	GO:0007389~pattern specification process	61	0.326413	1.03115e-08	BMI1, NRG3, NRP1, TBX20, PAX6, FGF10, ZEB2, ZIC1, TTN, ZIC3, ACVR1C, HOXC8, DYNC2H1, ASPH, NR2F2, FRS2, PITX2, SATB2, PGAP1, EFNB1, LEF1, HES1, ACVR2A, HOXD8, CRKL, EP300, HIPK1, HOXD4, FOXC1, ACVR1, 3110039M20RIK, MFNG, TSHZ1, ABI1, HOXA1, HOXA5, HOXA10, AXIN2, PCSK5, APC, MLLT3, FLT1, TGFBR1, TGFBR2, SMAD5, RPGRIP1L, NCKAP1, HOXB4, NOTCH1, HOXB7, RNF2, NOTCH4, LRP6, GDF11, NEUROD1, RFX3, IFT52,…	1348	284	13588	2.1651	3.37902e-05	1.25151e-06	1.87502e-05
GOTERM_BP_FAT	GO:0010605~negative regulation of macromolecule metabolic process	92	0.492295	1.05408e-08	BMI1, THRB, TBX20, ZEB2, NFKB1, CTCF, PAX3, CBFA2T2, SPINK5, MEN1, HOXC8, EIF4EBP2, WWP1, SND1, TIA1, ATF6B, FOXF2, PIWIL4, NR2F2, NR2F1, KHDRBS1, IBTK, TBL1XR1, SATB2, CTBP2, MECP2, TTF1, LEF1, IRF2BP2, RB1, RBBP7, PURB, FLNA, NRIP1, PURA, GZF1, HES1, HOXD8, CD59B, HIPK1, HIPK3, NAB1, SMARCA5, MDM4, LRCH4, CUX1, LCOR, SUDS3, KDM6B, GLIS3, MTDH, GLIS1, PML, SOX6, SOX9, PRDM16, TRIM66, TNRC6C, HAN…	1348	506	13588	1.83275	3.45416e-05	1.23365e-06	1.91672e-05
GOTERM_BP_FAT	GO:0048666~neuron development	61	0.326413	3.01877e-08	NRP1, PAX6, RORB, PTEN, ATP2B2, APP, ANK3, ROBO1, ATG7, CEP290, SEMA3A, PAK1, MYO6, EFNB3, EFNB1, MECP2, GPR98, NUMBL, AMIGO1, HES1, SLITRK2, 4930506M07RIK, SLITRK1, CNTN4, SLITRK6, 3110039M20RIK, ONECUT2, ABI2, NRN1, EPHB3, CDH4, EPHB1, LIF, HOXA1, DMD, BCL11B, ETV1, LHX6, DCX, ETV4, APC, SCLT1, KLF7, RYK, NR4A2, NFASC, PCDH15, ISL1, VSX1, SOD2, LEP, EPHA7, NOTCH1, ULK1, ULK2, DLX5, NTRK2, ALKBH…	1348	292	13588	2.10578	9.89203e-05	3.41121e-06	5.48928e-05
GOTERM_BP_FAT	GO:0051603~proteolysis involved in cellular protein catabolic process	92	0.492295	1.43093e-07	MKRN1, USPL1, HECW1, HECW2, MYLIP, RLIM, ZNRF2, SENP6, FBXL19, ZYG11B, CUL2, WWP1, ATG7, NEURL1B, YOD1, USP15, VCPIP1, TBL1XR1, ADAM10, BRCC3, FBXL21, SOCS3, ANAPC4, SOCS6, UBR3, SOCS7, SOCS5, UBE2H, HERC1, BRAP, UBE2N, PJA2, DCUN1D1, TRIM36, RNF25, ASB1, RNF138, ADAM17, FBXL4, CAND1, PIAS1, CHFR, USP24, FBXO10, DERL2, SYVN1, USP3, USP9X, ASB11, CBLL1, EDEM3, FEM1B, UBE2R2, PSMB11, ARIH1, FBXW7, …	1348	534	13588	1.73665	0.000468806	1.56304e-05	0.000260198
GOTERM_BP_FAT	GO:0044257~cellular protein catabolic process	92	0.492295	1.89158e-07	MKRN1, USPL1, HECW1, HECW2, MYLIP, RLIM, ZNRF2, SENP6, FBXL19, ZYG11B, CUL2, WWP1, ATG7, NEURL1B, YOD1, USP15, VCPIP1, TBL1XR1, ADAM10, BRCC3, FBXL21, SOCS3, ANAPC4, SOCS6, UBR3, SOCS7, SOCS5, UBE2H, HERC1, BRAP, UBE2N, PJA2, DCUN1D1, TRIM36, RNF25, ASB1, RNF138, ADAM17, FBXL4, CAND1, PIAS1, CHFR, USP24, FBXO10, DERL2, SYVN1, USP3, USP9X, ASB11, CBLL1, EDEM3, FEM1B, UBE2R2, PSMB11, ARIH1, FBXW7, …	1348	537	13588	1.72695	0.000619678	1.99956e-05	0.00034396
GOTERM_BP_FAT	GO:0000122~negative regulation of transcription from RNA polymerase II promoter	50	0.267551	2.02197e-07	BMI1, THRB, PAX3, MEN1, HOXC8, NR2F2, NR2F1, SATB2, LEF1, IRF2BP2, RB1, RBBP7, GZF1, NRIP1, HES1, HOXD8, HIPK1, HIPK3, MDM4, CUX1, LCOR, KDM6B, GLIS3, MTDH, GLIS1, SOX6, PRDM16, HAND1, HEXIM1, GM608, BCL6, PER3, SKIL, TCF4, GM4924, BCOR, CEBPA, TXNIP, ZBTB7A, WDTC1, LMCD1, FOXP1, FOXP2, SHOX2, HOXB4, RNF2, JAZF1, PHF21A, NCOR1, ZFHX3	1348	231	13588	2.18184	0.000662379	2.0706e-05	0.00036767
GOTERM_BP_FAT	GO:0043632~modification-dependent macromolecule catabolic process	88	0.47089	2.17765e-07	MKRN1, USPL1, HECW1, HECW2, MYLIP, RLIM, ZNRF2, SENP6, FBXL19, ZYG11B, CUL2, WWP1, ATG7, NEURL1B, YOD1, USP15, VCPIP1, TBL1XR1, BRCC3, FBXL21, SOCS3, ANAPC4, SOCS6, UBR3, SOCS7, SOCS5, UBE2H, HERC1, BRAP, UBE2N, PJA2, DCUN1D1, TRIM36, RNF25, ASB1, RNF138, FBXL4, CAND1, PIAS1, CHFR, USP24, FBXO10, DERL2, SYVN1, USP3, USP9X, ASB11, CBLL1, EDEM3, FEM1B, UBE2R2, ARIH1, FBXW7, RNF128, FBXW4, HECTD2, U…	1348	508	13588	1.74616	0.00071336	2.16245e-05	0.000395979
GOTERM_BP_FAT	GO:0019941~modification-dependent protein catabolic process	88	0.47089	2.17765e-07	MKRN1, USPL1, HECW1, HECW2, MYLIP, RLIM, ZNRF2, SENP6, FBXL19, ZYG11B, CUL2, WWP1, ATG7, NEURL1B, YOD1, USP15, VCPIP1, TBL1XR1, BRCC3, FBXL21, SOCS3, ANAPC4, SOCS6, UBR3, SOCS7, SOCS5, UBE2H, HERC1, BRAP, UBE2N, PJA2, DCUN1D1, TRIM36, RNF25, ASB1, RNF138, FBXL4, CAND1, PIAS1, CHFR, USP24, FBXO10, DERL2, SYVN1, USP3, USP9X, ASB11, CBLL1, EDEM3, FEM1B, UBE2R2, ARIH1, FBXW7, RNF128, FBXW4, HECTD2, U…	1348	508	13588	1.74616	0.00071336	2.16245e-05	0.000395979
GOTERM_BP_FAT	GO:0044265~cellular macromolecule catabolic process	101	0.540454	2.20827e-07	MKRN1, MYLIP, ZNRF2, CUL2, APOB, WWP1, ATG7, PAN3, SOCS3, ANAPC4, SOCS6, UBR3, SOCS7, SOCS5, BRAP, DCUN1D1, CD36, TRIM36, RNF25, ASB1, RNF138, FBXL4, PIAS1, FBXO10, DERL2, SYVN1, ASB11, ARIH1, FBXW7, PSMB1, FBXW4, HECTD2, ZMPSTE24, FBXO41, TRAF7, FBXO47, RNF14, FBXO8, SPOP, FBXO7, SMG1, ATE1, UBE2E3, RNF6, DCP2, DCP1A, RNF2, FBXO30, HECW1, USPL1, HECW2, RLIM, SENP6, FBXL19, ZYG11B, NEURL1B, YOD1,…	1348	609	13588	1.67174	0.000723389	2.12836e-05	0.000401547
GOTERM_BP_FAT	GO:0030182~neuron differentiation	73	0.390625	3.27461e-07	NRP1, PAX6, RORB, PAX3, JAG1, PTEN, ATP2B2, APP, HOXC8, ANK3, ROBO1, ATG7, CEP290, SEMA3A, PAK1, KCNMA1, MYO6, EFNB3, EFNB1, BARHL2, MECP2, GPR98, NUMBL, HES1, AMIGO1, SLITRK2, 4930506M07RIK, SLITRK1, CNTN4, CUX1, SLITRK6, SMARCA1, 3110039M20RIK, ONECUT2, SOX5, ABI2, NRN1, EPHB3, CDH4, EPHB1, LIF, HOXA1, DMD, BCL11B, POU3F4, ETV1, LHX6, DCX, ETV4, APC, SCLT1, KLF7, BHLHE22, RYK, TGFBR1, NR4A2, NF…	1348	399	13588	1.84423	0.00107251	3.06592e-05	0.000595448
GOTERM_BP_FAT	GO:0007242~intracellular signaling cascade	138	0.738442	3.6415e-07	ADCY3, FGF14, SNIP1, ADCY6, TNFSF15, IQGAP3, IQGAP2, RAB1B, RPS6KB1, ADORA1, RGL2, MAP3K7, EIF4EBP2, DAB1, TIAM2, WNK4, ATF6B, PIK3C3, RRAS, SPRED1, RAB27B, FRS2, ROCK1, BRAF, SOCS3, ROCK2, STMN2, STMN4, SOCS6, PSD3, SOCS7, SOCS5, BRAP, MARK2, SPAG9, MED16, HTR7, RAB14, ASB1, PIAS1, RALGPS2, PLCXD3, ADORA2B, AKAP13, PPT2, ASB11, CDC42SE1, ARF6, DCDC2A, ARFGEF2, MYO9A, RAB7, LIF, ADRB3, TRAF7, ARH…	1348	915	13588	1.52028	0.00119261	3.31473e-05	0.000662163
GOTERM_BP_FAT	GO:0016568~chromatin modification	50	0.267551	3.99488e-07	BMI1, ENY2, FAM175A, MORF4L2, HIRA, INO80, CTCF, MEN1, EPC2, PRMT5, H2AFY, KDM5A, TBL1XR1, SATB2, BRCC3, RBL2, MECP2, TTF1, RB1, RBBP7, UBE2N, EP300, SMARCE1, SMARCA5, SMARCA1, SUDS3, KDM6B, SUV420H1, MEAF6, NR3C1, CHD9, CHD8, CHD7, PBRM1, ACTL6A, ASF1B, BCOR, ASF1A, HELLS, TAF1, KAT2B, CEBPG, SAP18, PHF1, BCORL1, RNF2, SMARCC2, SETD7, PHF21A, NCOR1	1348	236	13588	2.13562	0.00130827	3.53811e-05	0.000726419
GOTERM_BP_FAT	GO:0007507~heart development	48	0.256849	4.35061e-07	MEF2C, NRP1, ERBB4, TBX20, SOX4, SOX6, PAX3, TTN, SOX9, PTEN, ZIC3, MSX2, ECE2, CHD7, HAND1, HEXIM1, RB1CC1, ATG7, SEMA3C, PBRM1, PCSK5, PITX2, TGFBR1, TGFBR2, RPGRIP1L, TEAD1, MECOM, ISL1, PROX1, FOXP1, TNNI1, NCKAP1, SOD2, MNAT1, MURC, NOTCH1, CRKL, EP300, PKP2, ZMIZ1, VCAN, FOXC1, IFT52, HTR2B, ENG, MYH10, ACVR1, MED1	1348	223	13588	2.16971	0.00142468	3.75176e-05	0.000791105
GOTERM_BP_FAT	GO:0048598~embryonic morphogenesis	67	0.358519	5.10011e-07	BMI1, IMPAD1, FGF9, HIRA, FGF10, SOBP, ZEB2, PAX3, ZIC1, MAP3K7, MEN1, ATP2B2, DYNC2H1, CEP290, FRS2, DLG1, SATB2, MYO6, LNP, SOCS3, LEF1, MBNL1, MECOM, PROX1, HES1, ACVR2A, DLD, HOXD4, GNAS, FOXC1, MED1, ACVR1, 3110039M20RIK, TSHZ1, MSX2, HOXA1, RGMA, CHD7, HAND1, HOXA5, ALDH1A3, FBXW4, HOXA10, POU2F1, PPAP2B, TCF7, TGFBR1, TGFBR2, RPGRIP1L, NEUROG1, PCDH15, NR4A3, NCKAP1, SHOX2, HOXB4, RDH10, N…	1348	359	13588	1.88125	0.00166991	4.28531e-05	0.000927391
GOTERM_BP_FAT	GO:0030030~cell projection organization	61	0.326413	7.65165e-07	NRP1, PDGFB, PAX6, PTEN, SPAG16, VCL, ATP2B2, APP, ANK3, ROBO1, ATG7, DYNC2H1, CEP290, SEMA3A, PAK1, MYO6, CCDC88A, EFNB3, ROCK1, EFNB1, MECP2, GPR98, NUMBL, AMIGO1, SLITRK2, 4930506M07RIK, SLITRK1, CNTN4, SLITRK6, 3110039M20RIK, ONECUT2, ABI2, NRN1, EPHB3, CDH4, EPHB1, HOXA1, DMD, BCL11B, ETV1, DCX, ETV4, APC, FGD4, KLF7, RYK, RPGRIP1L, NR4A2, NFASC, PCDH15, ISL1, NCKAP1, EPHA7, NOTCH1, ULK1, UL…	1348	319	13588	1.92755	0.00250431	6.26842e-05	0.00139135
GOTERM_BP_FAT	GO:0030163~protein catabolic process	92	0.492295	9.14551e-07	MKRN1, USPL1, HECW1, HECW2, MYLIP, RLIM, ZNRF2, SENP6, FBXL19, ZYG11B, CUL2, WWP1, ATG7, NEURL1B, YOD1, USP15, VCPIP1, TBL1XR1, ADAM10, BRCC3, FBXL21, SOCS3, ANAPC4, SOCS6, UBR3, SOCS7, SOCS5, UBE2H, HERC1, BRAP, UBE2N, PJA2, DCUN1D1, TRIM36, RNF25, ASB1, RNF138, ADAM17, FBXL4, CAND1, PIAS1, CHFR, USP24, FBXO10, DERL2, SYVN1, USP3, USP9X, ASB11, CBLL1, EDEM3, FEM1B, UBE2R2, PSMB11, ARIH1, FBXW7, …	1348	556	13588	1.66793	0.0029925	7.30945e-05	0.00166299
GOTERM_BP_FAT	GO:0031175~neuron projection development	46	0.246147	1.39443e-06	3110039M20RIK, NRP1, PAX6, ABI2, NRN1, EPHB3, CDH4, PTEN, EPHB1, HOXA1, APP, ANK3, ROBO1, DMD, BCL11B, ATG7, ETV1, SEMA3A, PAK1, DCX, ETV4, APC, KLF7, MYO6, EFNB3, RYK, EFNB1, NR4A2, MECP2, NFASC, ISL1, NUMBL, SLITRK2, AMIGO1, 4930506M07RIK, SLITRK1, EPHA7, NOTCH1, ULK1, ULK2, DLX5, CNTN4, ALKBH1, BMPR1B, SLITRK6, MYH10	1348	218	13588	2.127	0.00455913	0.000108793	0.00253558
GOTERM_BP_FAT	GO:0009952~anterior/posterior pattern formation	36	0.192637	1.7977e-06	BMI1, TSHZ1, PAX6, ZEB2, ABI1, TTN, ZIC3, HOXA1, HOXC8, HOXA5, HOXA10, AXIN2, NR2F2, PCSK5, FRS2, APC, MLLT3, PGAP1, TGFBR1, LEF1, NCKAP1, HES1, HOXB4, ACVR2A, NOTCH1, HOXD8, CRKL, EP300, HIPK1, HOXB7, RNF2, HOXD4, LRP6, GDF11, NEUROD1, FOXC1	1348	153	13588	2.37179	0.00587375	0.000136992	0.00326885
GOTERM_BP_FAT	GO:0048562~embryonic organ morphogenesis	37	0.197988	2.27362e-06	3110039M20RIK, BMI1, TSHZ1, FGF9, SOBP, FGF10, ZIC1, MEN1, HOXA1, ATP2B2, CHD7, HOXA5, ALDH1A3, CEP290, FRS2, DLG1, TCF7, SATB2, MYO6, TGFBR1, TGFBR2, NEUROG1, PCDH15, NR4A3, PROX1, NCKAP1, SHOX2, HOXB4, RDH10, SP1, HOXB7, ITGA8, DLX5, HOXD4, LRP6, NEUROD1, GNAS	1348	161	13588	2.31655	0.00742296	0.000169319	0.00413422
GOTERM_BP_FAT	GO:0048667~cell morphogenesis involved in neuron differentiation	40	0.214041	2.67373e-06	3110039M20RIK, NRP1, PAX6, NRN1, EPHB3, CDH4, EPHB1, HOXA1, ATP2B2, APP, ROBO1, ANK3, BCL11B, ETV1, SEMA3A, DCX, ETV4, APC, KLF7, EFNB3, RYK, EFNB1, NR4A2, NFASC, PCDH15, ISL1, NUMBL, SLITRK2, AMIGO1, HES1, 4930506M07RIK, SLITRK1, EPHA7, NOTCH1, ULK1, DLX5, ULK2, BMPR1B, SLITRK6, MYH10	1348	182	13588	2.21541	0.00872357	0.000194689	0.00486176
GOTERM_BP_FAT	GO:0007409~axonogenesis	37	0.197988	3.08216e-06	3110039M20RIK, NRP1, PAX6, NRN1, EPHB3, CDH4, EPHB1, HOXA1, APP, ROBO1, ANK3, BCL11B, ETV1, SEMA3A, DCX, ETV4, APC, KLF7, EFNB3, RYK, EFNB1, NR4A2, NFASC, ISL1, NUMBL, SLITRK2, AMIGO1, 4930506M07RIK, SLITRK1, EPHA7, NOTCH1, ULK1, DLX5, ULK2, BMPR1B, SLITRK6, MYH10	1348	163	13588	2.28813	0.0100494	0.000219547	0.0056044
GOTERM_BP_FAT	GO:0001654~eye development	36	0.192637	3.36525e-06	HMGB1, PAX6, ABI2, FGF10, RORB, NHS, EPHB1, CHD7, MEIS2, PVRL1, BCL11B, ALDH1A3, POU2F1, CEP290, SKIL, FRS2, PITX2, APC, DLG1, BHLHE22, RPGRIP1L, VSX1, PRPH2, PROX1, FOXP2, RDH10, SP1, NTRK2, GDF11, LRP6, NEUROD1, TGIF2, FOXC1, BMPR1B, MED1, MYH10	1348	157	13588	2.31136	0.0109674	0.00023461	0.00611914
GOTERM_BP_FAT	GO:0048568~embryonic organ development	48	0.256849	4.30037e-06	3110039M20RIK, BMI1, TSHZ1, FGF9, SOBP, FGF10, ZIC1, LIF, MEN1, ATP2B2, HOXA1, CHD7, HAND1, HOXA5, ALDH1A3, FOXF2, SH2B3, CEP290, PCSK5, FRS2, PITX2, DLG1, CEBPA, TCF7, SATB2, MYO6, SOCS3, TGFBR1, TGFBR2, BIRC6, LEF1, NEUROG1, PCDH15, NR4A3, PROX1, NCKAP1, SHOX2, HOXB4, RDH10, SP1, HOXB7, DLX5, ITGA8, HOXD4, LRP6, NEUROD1, GNAS, MED1	1348	241	13588	2.00766	0.0139935	0.000293547	0.00781942
GOTERM_BP_FAT	GO:0051276~chromosome organization	70	0.374572	4.38857e-06	BMI1, ENY2, HIST4H4, ARID4A, FAM175A, MORF4L2, POT1A, HIRA, INO80, CTCF, CPEB1, LATS1, MEN1, HIST1H2BP, EPC2, PRMT5, ATF6B, H2AFY, KDM5A, TBL1XR1, SATB2, BRCC3, RBL2, MECP2, TTF1, ARID1A, RB1, RBBP7, UBE2N, EP300, SMARCE1, FANCD2, SMARCA5, AKAP8, SMARCA1, SUDS3, KDM6B, SUV420H1, MEAF6, HIST2H3C2, NR3C1, SYCP1, TSPYL1, CHD9, CHD8, CHD7, PBRM1, ACTL6A, BCOR, ASF1B, ASF1A, HELLS, APC, TAF1, KAT2B, P…	1348	404	13588	1.74656	0.0142785	0.000293454	0.00797979
GOTERM_BP_FAT	GO:0006325~chromatin organization	58	0.31036	4.98468e-06	BMI1, ENY2, HIST4H4, ARID4A, FAM175A, MORF4L2, HIRA, INO80, CTCF, MEN1, HIST1H2BP, EPC2, PRMT5, H2AFY, KDM5A, TBL1XR1, SATB2, BRCC3, RBL2, MECP2, TTF1, ARID1A, RB1, RBBP7, UBE2N, EP300, SMARCE1, SMARCA5, SMARCA1, SUDS3, KDM6B, SUV420H1, MEAF6, HIST2H3C2, NR3C1, TSPYL1, CHD9, CHD8, CHD7, PBRM1, ACTL6A, ASF1B, BCOR, ASF1A, HELLS, TAF1, KAT2B, HIST1H2BE, CEBPG, SAP18, PHF1, BCORL1, RNF2, SMARCC2, SE…	1348	315	13588	1.85602	0.0162021	0.000326643	0.00906366
GOTERM_BP_FAT	GO:0009057~macromolecule catabolic process	101	0.540454	6.04571e-06	MKRN1, MYLIP, ZNRF2, CUL2, APOB, WWP1, ATG7, PAN3, SOCS3, ANAPC4, SOCS6, UBR3, SOCS7, SOCS5, BRAP, DCUN1D1, CD36, TRIM36, RNF25, ASB1, RNF138, FBXL4, PIAS1, FBXO10, DERL2, SYVN1, ASB11, ARIH1, FBXW7, PSMB1, FBXW4, HECTD2, ZMPSTE24, FBXO41, TRAF7, FBXO47, RNF14, FBXO8, SPOP, FBXO7, SMG1, ATE1, UBE2E3, RNF6, DCP2, DCP1A, RNF2, FBXO30, HECW1, USPL1, HECW2, RLIM, SENP6, FBXL19, ZYG11B, NEURL1B, YOD1,…	1348	654	13588	1.55672	0.0196169	0.000388392	0.0109928
GOTERM_BP_FAT	GO:0048858~cell projection morphogenesis	42	0.224743	6.28625e-06	3110039M20RIK, NRP1, ONECUT2, PAX6, NRN1, EPHB3, CDH4, EPHB1, HOXA1, APP, ROBO1, ANK3, DMD, BCL11B, DYNC2H1, ETV1, SEMA3A, DCX, ETV4, APC, KLF7, EFNB3, RYK, EFNB1, RPGRIP1L, NR4A2, NFASC, PCDH15, ISL1, NUMBL, SLITRK2, AMIGO1, 4930506M07RIK, SLITRK1, EPHA7, NOTCH1, ULK1, ULK2, DLX5, BMPR1B, SLITRK6, MYH10	1348	202	13588	2.09587	0.0203894	0.000396077	0.0114302
GOTERM_BP_FAT	GO:0048812~neuron projection morphogenesis	38	0.203339	7.61794e-06	3110039M20RIK, NRP1, PAX6, NRN1, EPHB3, CDH4, EPHB1, HOXA1, APP, ROBO1, ANK3, DMD, BCL11B, ETV1, SEMA3A, DCX, ETV4, APC, KLF7, EFNB3, RYK, EFNB1, NR4A2, NFASC, ISL1, NUMBL, SLITRK2, AMIGO1, 4930506M07RIK, SLITRK1, EPHA7, NOTCH1, ULK1, DLX5, ULK2, BMPR1B, SLITRK6, MYH10	1348	176	13588	2.17639	0.0246551	0.000470909	0.0138514
GOTERM_BP_FAT	GO:0043010~camera-type eye development	31	0.165882	8.00265e-06	PAX6, ABI2, FGF10, NHS, EPHB1, CHD7, PVRL1, BCL11B, ALDH1A3, POU2F1, SKIL, FRS2, PITX2, APC, DLG1, BHLHE22, RPGRIP1L, VSX1, PRPH2, PROX1, FOXP2, RDH10, SP1, GDF11, LRP6, NEUROD1, FOXC1, TGIF2, BMPR1B, MED1, MYH10	1348	130	13588	2.40372	0.0258839	0.000485526	0.0145509
GOTERM_BP_FAT	GO:0000904~cell morphogenesis involved in differentiation	43	0.230094	9.15985e-06	3110039M20RIK, NRP1, PAX6, NRN1, EPHB3, SOX9, CDH4, EPHB1, HOXA1, ATP2B2, APP, ROBO1, ANK3, BCL11B, ETV1, SEMA3A, DCX, ETV4, APC, KLF7, EFNB3, RYK, EFNB1, NR4A2, NFASC, LEF1, PCDH15, ISL1, PROX1, NUMBL, SLITRK2, AMIGO1, HES1, 4930506M07RIK, SLITRK1, EPHA7, NOTCH1, ULK1, ULK2, DLX5, BMPR1B, SLITRK6, MYH10	1348	212	13588	2.04455	0.0295709	0.000545614	0.0166548
GOTERM_BP_FAT	GO:0035295~tube development	50	0.267551	1.12558e-05	FGF18, NRP1, FGF9, TBX20, FGF10, ZEB2, PAX3, ZIC3, MAP3K7, SPRY1, WWP1, PITX2, DLG1, AR, MAN1A2, GZF1, MYCN, HES1, EP300, PDGFRA, FOXC1, CUX1, MED1, ACVR1, HMGB1, PML, NR3C1, SRC, RGMA, HAND1, HOXA5, CRISPLD2, PCSK5, ETV4, CEBPA, FLT1, TGFBR2, NR4A3, FOXP1, NCKAP1, FOXP2, RDH10, NOTCH1, SP1, ZIC5, NOTCH4, GDF11, IFT52, ENG, NFIB	1348	264	13588	1.90911	0.0362136	0.000658454	0.0204654
GOTERM_BP_FAT	GO:0003002~regionalization	43	0.230094	1.16582e-05	3110039M20RIK, BMI1, TSHZ1, TBX20, PAX6, ZEB2, ABI1, TTN, ZIC3, HOXA1, HOXC8, HOXA5, HOXA10, DYNC2H1, AXIN2, NR2F2, PCSK5, FRS2, APC, MLLT3, TGFBR1, PGAP1, RPGRIP1L, LEF1, NCKAP1, HES1, HOXB4, ACVR2A, NOTCH1, HOXD8, CRKL, EP300, HIPK1, HOXB7, RNF2, HOXD4, LRP6, GDF11, NEUROD1, FOXC1, IFT52, BMPR1B, CHRD	1348	214	13588	2.02544	0.0374836	0.000670025	0.021197
GOTERM_BP_FAT	GO:0007167~enzyme linked receptor protein signaling pathway	51	0.272902	1.34112e-05	ZFAND5, FGF18, SCHIP1, NRP1, PDGFB, ERBB4, FUT8, FGF9, USP9X, TIPARP, PML, FGF10, EPHB3, DDR2, PTEN, EPHB1, SRC, MSX2, MAP3K7, PHIP, EIF4EBP2, PAK1, SKIL, SIK2, FRS2, GIGYF1, TXNIP, SGPL1, FLT1, EFNB3, TGFBR1, MET, SMAD5, TGFBR2, AXL, SOCS7, SOCS5, FLNA, EPHA3, ACVR2A, EPHA7, GSK3A, DCP1A, NTRK2, PDGFRA, EMR4, FOXC1, PPM1L, BMPR1B, ENG, ACVR1	1348	273	13588	1.8831	0.0429972	0.000757453	0.024384
GOTERM_BP_FAT	GO:0030900~forebrain development	36	0.192637	1.42709e-05	3110039M20RIK, CEP120, PAX6, ZEB2, SRC, AHSG, SLC1A2, APP, DAB1, ATG7, ALDH1A3, DYNC2H1, POU3F4, LHX6, NR2F2, FRS2, PITX2, NR2F1, RFX4, PGAP1, RPGRIP1L, LEF1, ISL1, MECOM, TACC1, TACC2, NUMBL, FOXP2, HES1, ATRX, NOTCH1, ZIC5, NCOR1, CHRD, MYH10, NFIB	1348	167	13588	2.17296	0.0456894	0.000792331	0.0259468
GOTERM_BP_FAT	GO:0032990~cell part morphogenesis	42	0.224743	2.12438e-05	3110039M20RIK, NRP1, ONECUT2, PAX6, NRN1, EPHB3, CDH4, EPHB1, HOXA1, APP, ROBO1, ANK3, DMD, BCL11B, DYNC2H1, ETV1, SEMA3A, DCX, ETV4, APC, KLF7, EFNB3, RYK, EFNB1, RPGRIP1L, NR4A2, NFASC, PCDH15, ISL1, NUMBL, SLITRK2, AMIGO1, 4930506M07RIK, SLITRK1, EPHA7, NOTCH1, ULK1, ULK2, DLX5, BMPR1B, SLITRK6, MYH10	1348	212	13588	1.997	0.0672486	0.0011596	0.0386222
GOTERM_BP_FAT	GO:0001501~skeletal system development	52	0.278253	2.13002e-05	MEF2C, BMI1, SCHIP1, FGF18, IMPAD1, PTGS2, PDLIM7, FGF9, ZIC1, MEN1, HOXC8, ANKRD11, ETL4, DLG1, SGPL1, SATB2, ACVR2A, HOXD8, HOXD4, NAB1, PDGFRA, SORT1, GNAS, FOXC1, SERP1, TAPT1, ZFAND5, TIPARP, SOX5, SOX6, SOX9, AHSG, HOXA5, FBXW4, HOXA10, AXIN2, PCSK5, ZBTB7A, RYK, TGFBR1, TGFBR2, SMAD5, IGF2, COL5A2, SHOX2, MEF2D, HOXB4, RDH10, SP1, HOXB7, BMPR1B, CHRD	1348	285	13588	1.83918	0.067421	0.00114363	0.0387248
GOTERM_BP_FAT	GO:0009792~embryonic development ending in birth or egg hatching	70	0.374572	2.50979e-05	BMI1, XRCC2, FGF9, ARNT2, PAX6, ZEB2, PAX3, TTN, ACVR1C, MAP3K7, MEN1, N4BP2L2, PRMT1, APOB, GRIN2B, ANKRD11, ETL4, DLG1, PITX2, SATB2, AR, ADAM10, SOCS3, UBR3, LEF1, MBNL1, MECOM, HES1, ACVR2A, EP300, ZMIZ1, HOXD4, PDGFRA, FOXC1, GNAS, ACVR1, MED1, TAPT1, ZFAND5, SYVN1, ABI1, BCL2L1, LIF, RGMA, CHD8, CHD7, HAND1, HOXA5, SKIL, AXIN2, ACSL4, PCSK5, CEBPA, TCF7, WDTC1, TGFBR1, TGFBR2, RPGRIP1L, BIR…	1348	425	13588	1.66025	0.0789556	0.00132568	0.0456278
GOTERM_BP_FAT	GO:0001763~morphogenesis of a branching structure	29	0.15518	2.8454e-05	NRP1, PDGFB, TBX20, CTNND2, PML, FGF10, FEM1B, SOX9, SRC, HOXA5, SEMA3C, SEMA3A, FRS2, ETV4, DLG1, PITX2, AR, FLT1, SOCS3, TGFBR2, MYCN, GZF1, EPHA7, NOTCH1, RDH10, NOTCH4, ENG, ACVR1, MED1	1348	125	13588	2.33859	0.0890298	0.00147899	0.0517276
GOTERM_BP_FAT	GO:0043009~chordate embryonic development	69	0.369221	3.38198e-05	BMI1, XRCC2, FGF9, ARNT2, PAX6, ZEB2, PAX3, TTN, ACVR1C, MAP3K7, MEN1, N4BP2L2, PRMT1, APOB, GRIN2B, ANKRD11, ETL4, DLG1, PITX2, SATB2, AR, ADAM10, SOCS3, UBR3, LEF1, MBNL1, MECOM, HES1, ACVR2A, EP300, ZMIZ1, HOXD4, PDGFRA, GNAS, FOXC1, ACVR1, MED1, TAPT1, ZFAND5, SYVN1, ABI1, BCL2L1, LIF, RGMA, CHD8, CHD7, HAND1, HOXA5, SKIL, AXIN2, PCSK5, CEBPA, TCF7, WDTC1, TGFBR1, TGFBR2, RPGRIP1L, BIRC6, NCK…	1348	421	13588	1.65209	0.104909	0.00173021	0.0614794
GOTERM_BP_FAT	GO:0006928~cell motion	62	0.331764	3.61929e-05	SCHIP1, NRP1, PDGFB, PLXNA2, PAX6, FGF10, ZEB2, PAX3, PTEN, EDNRB, APOB, APP, DAB1, ANK3, ROBO1, SEMA3C, SEMA3A, NR2F2, NR2F1, SGPL1, PHOX2B, SATB2, CCDC88A, EFNB3, EFNB1, BARHL2, GM6902, NAV1, ADAM17, FOXC1, ACVR1, 3110039M20RIK, ZFAND5, FUT8, ASTN1, ABI2, EPHB3, CDH4, SRC, EPHB1, HOXA1, ETV1, LHX6, STRBP, DCX, INPP5B, ETV4, APC, KLF7, FLT1, TGFBR1, MET, NR4A2, NFASC, ISL1, NCKAP1, EPHA7, ULK1, …	1348	367	13588	1.70291	0.111842	0.00182305	0.065792
GOTERM_BP_FAT	GO:0040008~regulation of growth	47	0.251498	4.78534e-05	MYOD1, DERL2, NRP1, FGF9, MORF4L2, PML, CDH4, AHSG, ACVR1C, MEN1, ADRB3, APP, CHD7, SERTAD3, ACTL6A, SEMA3A, HTRA3, CRIM1, SERTAD2, DLG1, SGPL1, AR, NDNL2, SOCS3, IL7, ATRN, BARHL2, TGFBR2, SOCS6, SOCS7, WRN, SOCS5, HMGA2, PROX1, LEP, ATXN2, UBE2E3, RNF6, SBF1, ULK1, BBC3, ULK2, NPPC, FOXC1, DCUN1D3, NCOR1, SERP1	1348	256	13588	1.85065	0.145142	0.00237323	0.08698
GOTERM_BP_FAT	GO:0060537~muscle tissue development	30	0.160531	5.42164e-05	MEF2C, ZFAND5, MYOD1, SCHIP1, TIPARP, CACNB4, TTN, PTEN, GPHN, APP, HAND1, DMD, ATG7, PPP3CA, PAK1, NR2F2, PITX2, DLG1, MET, CACNG2, MBNL1, PROX1, FOXP1, TNNI1, FOXP2, MURC, EP300, FOXC1, ENG, MYH10	1348	136	13588	2.22356	0.162783	0.00264831	0.0985402
GOTERM_BP_FAT	GO:0006468~protein amino acid phosphorylation	95	0.508348	5.64261e-05	CDK17, TBK1, CCNT1, RPS6KB1, CLK1, TTN, DDR2, LATS1, ADORA1, LATS2, ACVR1C, MAP3K7, PAK7, APP, ADCK2, PAK3, WNK4, PIK3C3, PAK1, SIK2, FRS2, CHUK, CDK13, SRPK2, PAN3, ADAM10, ROCK1, BRAF, SGK3, ROCK2, PHKG1, CDK8, WNK3, CDK6, PKDCC, SCYL3, NEK11, CDKL4, MARK2, ACVR2A, SPAG9, GM6902, HIPK1, SCYL2, HIPK3, PDGFRA, BMP2K, NEK9, RIPK2, KSR1, MELK, ACVR1, ERBB4, NEK1, CAMK2G, PML, ABI2, ABI1, EPHB3, EPH…	1348	640	13588	1.49627	0.168824	0.00271562	0.102554
GOTERM_BP_FAT	GO:0048705~skeletal system morphogenesis	29	0.15518	6.00576e-05	MEF2C, BMI1, FGF18, SCHIP1, ZFAND5, IMPAD1, TIPARP, SOX9, MEN1, HOXC8, HOXA5, ANKRD11, DLG1, SGPL1, SATB2, RYK, TGFBR1, TGFBR2, SHOX2, MEF2D, HOXB4, RDH10, HOXD8, HOXB7, NAB1, HOXD4, PDGFRA, GNAS, BMPR1B	1348	130	13588	2.24864	0.178657	0.00284832	0.109151
GOTERM_BP_FAT	GO:0060021~palate development	13	0.0695634	8.17687e-05	SCHIP1, SGPL1, SATB2, TSHZ1, TGFBR1, TGFBR2, TIPARP, LEF1, MEN1, CHD7, PDGFRA, ASPH, DLG1	1348	35	13588	3.74404	0.235067	0.00382078	0.148582
GOTERM_BP_FAT	GO:0009791~post-embryonic development	22	0.117723	8.90565e-05	SGPL1, SCHIP1, TAPT1, IMPAD1, ALDH5A1, TGFBR1, ZFX, TIPARP, NR4A2, MECP2, SOX6, MECOM, FOXP2, SOD2, APOB, ATG7, BCL11B, PYGO1, NPPC, SEMA3C, GNAS, SERP1	1348	87	13588	2.549	0.25312	0.00410214	0.161815
GOTERM_BP_FAT	GO:0048745~smooth muscle tissue development	8	0.0428082	9.2794e-05	ZFAND5, SCHIP1, TIPARP, PROX1, ENG, FOXP1, FOXP2, DLG1	1348	13	13588	6.20315	0.262213	0.00421471	0.168601
GOTERM_BP_FAT	GO:0045597~positive regulation of cell differentiation	35	0.187286	9.48635e-05	3110039M20RIK, HMGB1, FGF18, MSR1, XRCC2, THRB, PAX6, JAG1, FOXO3, CDH4, MEN1, LIF, FNDC3B, APC, LPL, PHOX2B, SOCS3, IL7, SMAD5, TGFBR2, RB1, SOCS5, LEP, AMIGO1, ADAMTS9, NOTCH1, CD36, SERPINF1, ETS1, BTG1, DLX5, NPTN, RIPK2, GNAS, TGIF2	1348	175	13588	2.01602	0.2672	0.00424961	0.172358
GOTERM_BP_FAT	GO:0000902~cell morphogenesis	53	0.283604	9.67307e-05	NRP1, PAX6, ATP2B2, APP, ANK3, ROBO1, DYNC2H1, SEMA3A, EFNB3, EFNB1, LEF1, ECT2, PROX1, MARK2, NUMBL, SLITRK2, AMIGO1, HES1, 4930506M07RIK, SLITRK1, SLITRK6, 3110039M20RIK, PARD3, ONECUT2, SOX6, SOX9, EPHB3, NRN1, CDH4, EPHB1, HOXA1, BCL11B, DMD, ETV1, BCL6, DCX, ETV4, APC, CSNK1A1, KLF7, RYK, RPGRIP1L, NR4A2, NFASC, PCDH15, ISL1, NOTCH1, EPHA7, ULK1, DLX5, ULK2, BMPR1B, MYH10	1348	309	13588	1.72895	0.271671	0.00427465	0.175747
GOTERM_BP_FAT	GO:0048839~inner ear development	22	0.117723	0.000106215	KCNMA1, 3110039M20RIK, MYO6, FGF9, NEUROG1, FGF10, SOBP, PCDH15, JAG1, NR4A3, ZIC1, GPR98, HES1, HOXA1, ATP2B2, CHD7, CDKN1B, ITGA8, DLX5, POU3F4, CEP290, CUX1	1348	88	13588	2.52003	0.293962	0.00463039	0.192964
GOTERM_BP_FAT	GO:0007517~muscle organ development	35	0.187286	0.000106617	MEF2C, ZFAND5, SCHIP1, MYOD1, TIPARP, PAX3, CACNB4, TTN, PTEN, LIF, GPHN, APP, HAND1, DMD, ATG7, ETV1, PPP3CA, PAK1, NR2F2, PITX2, DLG1, MET, CACNG2, MBNL1, PROX1, FOXP1, TNNI1, FOXP2, MURC, EP300, FOXC1, ZFHX3, ENG, MYH10, SERP1	1348	176	13588	2.00457	0.29489	0.00458683	0.193692
GOTERM_BP_FAT	GO:0051056~regulation of small GTPase mediated signal transduction	42	0.224743	0.000118706	RAP1GAP, AGFG1, AGFG2, CYTH1, IQGAP3, SHOC2, ASAP1, IQGAP2, AKAP13, ARFGEF2, TTN, RGL2, RASAL2, TBC1D15, SPRY1, TIAM2, RASGRP3, TBC1D14, BCL6, FGD5, AGAP1, FGD6, AGAP2, RASA1, FBXO8, IQSEC2, FGD4, TBC1D2B, DAB2IP, ARHGEF18, SCAI, PSD3, TRIO, ARHGEF17, ARHGEF9, RICTOR, ARHGEF12, ECT2, RALGDS, TBC1D24, SYDE1, DGKZ	1348	228	13588	1.85686	0.32228	0.00503949	0.215632
GOTERM_BP_FAT	GO:0051094~positive regulation of developmental process	40	0.214041	0.000128674	3110039M20RIK, HMGB1, FGF18, MYOD1, MSR1, XRCC2, THRB, FGF9, PAX6, JAG1, FOXO3, CDH4, LIF, MEN1, FNDC3B, APC, DLG1, LPL, PHOX2B, SOCS3, IL7, SMAD5, TGFBR2, MECP2, RB1, SOCS5, PROX1, LEP, AMIGO1, ADAMTS9, NOTCH1, CD36, SERPINF1, BTG1, ETS1, DLX5, NPTN, RIPK2, GNAS, TGIF2	1348	214	13588	1.88413	0.344063	0.0053917	0.233719
GOTERM_BP_FAT	GO:0048638~regulation of developmental growth	13	0.0695634	0.000150504	MYOD1, AR, NRP1, FGF9, TGFBR2, BARHL2, CDH4, PROX1, RNF6, ULK1, ULK2, SEMA3A, DLG1	1348	37	13588	3.54166	0.389355	0.00622409	0.273321
GOTERM_BP_FAT	GO:0043583~ear development	24	0.128425	0.0001754	KCNMA1, 3110039M20RIK, TSHZ1, MYO6, FGF9, NEUROG1, FGF10, SOBP, PCDH15, JAG1, NR4A3, ZIC1, GPR98, HES1, HOXA1, ATP2B2, RDH10, CHD7, CDKN1B, ITGA8, DLX5, POU3F4, CEP290, CUX1	1348	104	13588	2.32618	0.437202	0.00715968	0.318463
GOTERM_BP_FAT	GO:0001889~liver development	14	0.0749144	0.000179571	CEBPA, CEBPG, MET, ONECUT2, RPGRIP1L, ARF6, PROX1, SOD2, HES1, NOTCH1, SP1, ATG7, RB1CC1, MED1	1348	43	13588	3.2819	0.444844	0.00723918	0.326025
GOTERM_BP_FAT	GO:0032989~cellular component morphogenesis	57	0.305009	0.000226554	NRP1, PAX6, TTN, ATP2B2, APP, ANK3, ROBO1, DYNC2H1, SEMA3A, EFNB3, EFNB1, LEF1, ECT2, PROX1, NUMBL, MARK2, SLITRK2, AMIGO1, HES1, 4930506M07RIK, MURC, SLITRK1, SLITRK6, 3110039M20RIK, PARD3, AGFG1, ONECUT2, SOX6, NRN1, SOX9, EPHB3, CDH4, EPHB1, HOXA1, DMD, BCL11B, ETV1, BCL6, DCX, ETV4, APC, CSNK1A1, KLF7, RYK, RPGRIP1L, NR4A2, NFASC, PCDH15, ISL1, EPHA7, NOTCH1, NEB, ULK1, DLX5, ULK2, BMPR1B, MY…	1348	351	13588	1.63694	0.524079	0.00901404	0.411161
GOTERM_BP_FAT	GO:0016310~phosphorylation	101	0.540454	0.000258106	TBK1, RPS6KB1, CLK1, TTN, ADORA1, MAP3K7, APP, WNK4, PIK3C3, FRS2, PAN3, BRAF, ROCK1, ROCK2, MECP2, WNK3, SCYL3, CDKL4, MARK2, SPAG9, SCYL2, DLD, PDGFRA, BMP2K, NEK9, RIPK2, ERBB4, NEK1, EPHB3, SRC, EPHB1, LIF, VRK1, TTBK2, FGD4, FCER1A, TAOK1, RYK, TGFBR1, MET, TAOK3, TGFBR2, TRIO, EPHA3, EPHA7, ULK1, ULK2, DYRK1A, NTRK2, CDC42BPA, CDK17, CCNT1, LATS1, DDR2, LATS2, ACVR1C, PAK7, ADCK2, PAK3, PAK…	1348	718	13588	1.41796	0.570839	0.0101401	0.468297
GOTERM_BP_FAT	GO:0006793~phosphorus metabolic process	118	0.631421	0.000272412	PDP2, TBK1, PTPN22, RPS6KB1, PTPN21, CLK1, TTN, ADORA1, MAP3K7, APP, WNK4, PIK3C3, FRS2, PAN3, BRAF, ROCK1, ROCK2, MECP2, WNK3, SCYL3, PPP1CB, CDKL4, MARK2, SPAG9, SCYL2, DLD, PDGFRA, BMP2K, NEK9, RIPK2, ERBB4, NEK1, EPHB3, SRC, EPHB1, LIF, VRK1, TTBK2, FGD4, FCER1A, TAOK1, RYK, TGFBR1, MET, TAOK3, TGFBR2, PTPN4, TRIO, PTPN12, EPHA3, EPHA7, ULK1, ULK2, NTRK2, DYRK1A, CDC42BPA, CDK17, CCNT1, DDR2,…	1348	866	13588	1.3735	0.590499	0.0105725	0.494191
GOTERM_BP_FAT	GO:0006796~phosphate metabolic process	118	0.631421	0.000272412	PDP2, TBK1, PTPN22, RPS6KB1, PTPN21, CLK1, TTN, ADORA1, MAP3K7, APP, WNK4, PIK3C3, FRS2, PAN3, BRAF, ROCK1, ROCK2, MECP2, WNK3, SCYL3, PPP1CB, CDKL4, MARK2, SPAG9, SCYL2, DLD, PDGFRA, BMP2K, NEK9, RIPK2, ERBB4, NEK1, EPHB3, SRC, EPHB1, LIF, VRK1, TTBK2, FGD4, FCER1A, TAOK1, RYK, TGFBR1, MET, TAOK3, TGFBR2, PTPN4, TRIO, PTPN12, EPHA3, EPHA7, ULK1, ULK2, NTRK2, DYRK1A, CDC42BPA, CDK17, CCNT1, DDR2,…	1348	866	13588	1.3735	0.590499	0.0105725	0.494191
GOTERM_BP_FAT	GO:0031076~embryonic camera-type eye development	8	0.0428082	0.000291024	RDH10, SP1, ALDH1A3, LRP6, FGF10, PROX1, FRS2, PITX2	1348	15	13588	5.37606	0.614735	0.0111587	0.527872
GOTERM_BP_FAT	GO:0032268~regulation of cellular protein metabolic process	47	0.251498	0.000411914	HMGB1, PDGFB, CPEB2, ADAD1, PML, IGF2BP1, ZEB2, CTCF, IGF2BP3, CPEB1, SPINK5, ADORA1, ZFP36L1, LIF, MEN1, RGMA, APP, EIF4EBP2, TNRC6C, RB1CC1, TIA1, ATG7, SEPSECS, CD4, PIWIL4, PUM2, TNRC6B, TNRC6A, FGD4, FCER1A, IBTK, CCDC88A, SOCS3, BARHL2, MECP2, RICTOR, SAMD4, QK, UBE2N, ACVR2A, TRNAU1AP, CD59B, HIPK3, IFT52, PIAS1, NCOR1, SERP1	1348	280	13588	1.69202	0.740791	0.0155765	0.746372
GOTERM_BP_FAT	GO:0060541~respiratory system development	26	0.139127	0.000428688	FGF18, HMGB1, FGF9, FGF10, CHD7, HOXA5, CRISPLD2, WWP1, ALDH1A3, POU2F1, PITX2, CEBPA, MAN1A2, TGFBR2, RPGRIP1L, FOXP1, MYCN, FOXP2, HES1, NOTCH1, RDH10, EP300, SP1, PDGFRA, CUX1, NFIB	1348	124	13588	2.11357	0.75466	0.016021	0.776653
GOTERM_BP_FAT	GO:0048732~gland development	36	0.192637	0.00045769	NRG3, NRP1, PDGFB, PML, PAX6, FGF10, NR3C1, FEM1B, SOX9, PTEN, SRC, ATP2B2, ARHGAP5, HOXA5, PAX8, SEMA3C, SEMA3A, FRS2, ETV4, CHUK, PITX2, AR, TGFBR1, TGFBR2, MET, LEF1, ISL1, USF2, AHR, HES1, NOTCH1, GCM2, CRKL, PRLR, FOXC1, MED1	1348	197	13588	1.84205	0.776913	0.0169032	0.828991
GOTERM_BP_FAT	GO:0001655~urogenital system development	29	0.15518	0.000472336	SCHIP1, TIPARP, FEM1B, SOX9, PTEN, SPRY1, GATA3, PAX8, CEP290, PCSK5, FRS2, HELLS, APC, DLG1, SGPL1, AR, TGFBR1, RPGRIP1L, NID1, AHR, GZF1, NOTCH1, RDH10, PRLR, ITGA8, PYGO1, GDF11, FOXC1, ACVR1	1348	146	13588	2.00222	0.787372	0.0172452	0.855411
GOTERM_BP_FAT	GO:0001701~in utero embryonic development	45	0.240796	0.000508951	BMI1, ZFAND5, TAPT1, SYVN1, XRCC2, ARNT2, BCL2L1, TTN, ACVR1C, LIF, N4BP2L2, PRMT1, APOB, CHD8, CHD7, HAND1, GRIN2B, ANKRD11, SKIL, PITX2, CEBPA, WDTC1, AR, ADAM10, SOCS3, TGFBR1, TGFBR2, RPGRIP1L, BIRC6, LEF1, UBR3, MBNL1, MECOM, NCKAP1, HES1, RDH10, NOTCH1, SP1, ZMIZ1, PDGFRA, FOXC1, ALKBH1, MYH10, ACVR1, MED1	1348	267	13588	1.6989	0.811424	0.0183654	0.921431
GOTERM_BP_FAT	GO:0060322~head development	9	0.0481592	0.000570351	SGPL1, ZFAND5, SCHIP1, PGAP1, ALDH1A3, TIPARP, ANKRD11, PDGFRA, ASPH	1348	21	13588	4.32005	0.84581	0.0203351	1.03205
GOTERM_BP_FAT	GO:0007169~transmembrane receptor protein tyrosine kinase signaling pathway	35	0.187286	0.000582466	ZFAND5, FGF18, SCHIP1, NRP1, ERBB4, FGF9, TIPARP, FGF10, EPHB3, PTEN, DDR2, SRC, EPHB1, PHIP, EIF4EBP2, PAK1, FRS2, SIK2, GIGYF1, TXNIP, SGPL1, FLT1, EFNB3, MET, AXL, SOCS7, SOCS5, FLNA, EPHA3, EPHA7, GSK3A, NTRK2, PDGFRA, EMR4, FOXC1	1348	192	13588	1.83752	0.851815	0.0205394	1.05386
GOTERM_BP_FAT	GO:0016477~cell migration	41	0.219392	0.000713698	ZFAND5, SCHIP1, NRP1, PDGFB, FUT8, PLXNA2, PAX6, ASTN1, ABI2, FGF10, ZEB2, PAX3, PTEN, SRC, EDNRB, DAB1, SEMA3C, LHX6, DCX, NR2F2, APC, NR2F1, SGPL1, PHOX2B, SATB2, CCDC88A, FLT1, TGFBR1, EFNB1, MET, BARHL2, NR4A2, ISL1, NCKAP1, NAV1, ULK1, LRP6, FOXC1, ALKBH1, MYH10, ACVR1	1348	240	13588	1.72202	0.903636	0.0248434	1.28985
GOTERM_BP_FAT	GO:0008361~regulation of cell size	23	0.123074	0.00079949	DERL2, WDTC1, NRP1, PDGFB, IL7, PML, SOCS5, CDH4, AHSG, ATP2B2, APP, RNF6, ARHGAP5, ULK1, BBC3, RB1CC1, ULK2, SERTAD3, SEMA3A, DCX, DCUN1D3, EMP1, SERTAD2	1348	108	13588	2.14669	0.927268	0.0274976	1.44384
GOTERM_BP_FAT	GO:0045736~negative regulation of cyclin-dependent protein kinase activity	6	0.0321062	0.000850853	CDKN1A, CDKN1B, HEXIM1, LATS1, LATS2, APC	1348	9	13588	6.72008	0.938544	0.0289355	1.53592
GOTERM_BP_FAT	GO:0046578~regulation of Ras protein signal transduction	33	0.176584	0.000856557	AGFG1, AGFG2, CYTH1, SHOC2, ASAP1, AKAP13, ARFGEF2, TTN, TBC1D15, SPRY1, TIAM2, TBC1D14, BCL6, FGD5, AGAP1, FGD6, AGAP2, FBXO8, FGD4, IQSEC2, TBC1D2B, ARHGEF18, SCAI, PSD3, TRIO, ARHGEF17, ARHGEF9, RICTOR, ARHGEF12, ECT2, TBC1D24, SYDE1, DGKZ	1348	181	13588	1.83781	0.939683	0.0288278	1.54614
GOTERM_BP_FAT	GO:0001944~vasculature development	42	0.224743	0.000856817	MEF2C, ZFAND5, FGF18, NRP1, FGF9, TIPARP, TBX20, NAA15, FGF10, PTEN, ZFP36L1, MAP3K7, APOB, CHD7, HAND1, SEMA3C, NR2F2, VEZF1, PPAP2B, RASA1, PITX2, RECK, SGPL1, FLT1, SOCS3, TGFBR1, SMAD5, EFNB2, TGFBR2, FZD5, PROX1, UBP1, QK, DLX3, NOTCH1, CRKL, ZMIZ1, NOTCH4, NTRK2, FOXC1, ENG, ACVR1	1348	250	13588	1.69346	0.939734	0.0285434	1.5466
GOTERM_BP_FAT	GO:0007264~small GTPase mediated signal transduction	43	0.230094	0.000868439	RALGPS2, RAB3C, IQGAP3, CDC42SE1, RAB1B, IQGAP2, ARF6, RAB7, RGL2, ARHGAP5, DAB1, RASGRP3, ARHGAP1, RAB11A, RRAS, BCL6, RAB27B, AGAP1, ARL5B, AGAP2, ARHGDIA, RAP2B, RAB2B, ROCK1, RAB39B, ROCK2, ARHGEF18, PSD3, G3BP2, ARHGEF9, BRAP, RALGDS, DNAJC27, MURC, ARF1, ULK1, RRAS2, RAB1, RAB22A, RAB14, RHEB, RAP1A, RAPGEFL1	1348	258	13588	1.68002	0.941988	0.0286342	1.56743
GOTERM_BP_FAT	GO:0007243~protein kinase cascade	40	0.214041	0.000976214	NRG3, FGF14, SNIP1, TNFSF15, PPT2, RPS6KB1, ADORA1, LATS2, LIF, MAP3K7, DAB1, MAP3K3, WNK4, RB1CC1, ATF6B, SPRED1, TRAF7, FRS2, SIK2, CHUK, FGD4, CNKSR2, FCER1A, SRPK2, MET, SOCS5, NEK11, BRAP, MARK2, CARD10, RPS6KA5, RPS6KA6, SPAG9, RPS6KA3, RPS6KA4, PRLR, NOTCH4, PPM1L, PIAS1, FAF1	1348	236	13588	1.70849	0.959263	0.0318125	1.76032
GOTERM_BP_FAT	GO:0050678~regulation of epithelial cell proliferation	16	0.0856164	0.00101765	AR, FGF9, PAX6, FGF10, PTEN, FOXP1, FOXP2, NOTCH1, CDKN1B, SERPINF1, DLX5, FRS2, ETV4, DLG1, APC, MED1	1348	63	13588	2.56003	0.96444	0.0328148	1.83438
GOTERM_BP_FAT	GO:0042692~muscle cell differentiation	24	0.128425	0.0010287	MEF2C, MYOD1, MET, FGF10, RB1, SOX6, MBNL1, CACNB4, CACNG2, TTN, PROX1, FOXP1, QK, MURC, SDC1, GPHN, APP, NEB, ATG7, SORT1, PAK1, PPP3CA, ACVR1, MYH10	1348	117	13588	2.06772	0.965706	0.0328426	1.85413
GOTERM_BP_FAT	GO:0030111~regulation of Wnt receptor signaling pathway	12	0.0642123	0.00106823	CHD8, FGF9, LRP6, ZRANB1, SOX4, LEF1, FGF10, ZEB2, WIF1, AXIN2, PPAP2B, APC	1348	39	13588	3.10157	0.969877	0.033755	1.92472
GOTERM_BP_FAT	GO:0030029~actin filament-based process	32	0.171233	0.0010903	MYO5A, PDLIM7, PDGFB, CNN3, DAAM1, TTN, ARHGAP6, BCL6, WIPF1, AGAP2, EHD2, DLG1, ROCK1, ACTN4, ROCK2, ARHGEF18, ARHGEF17, PCDH15, RICTOR, PROX1, FLNA, NCKAP1, FMN2, MURC, MYRIP, EPB4.1L1, NEB, NRAP, XIRP2, OPHN1, DBN1, MYH10	1348	176	13588	1.83275	0.971981	0.0341121	1.96413
GOTERM_BP_FAT	GO:0048706~embryonic skeletal system development	19	0.10167	0.00109174	BMI1, TAPT1, SATB2, FGF9, TGFBR1, TGFBR2, SHOX2, MEN1, ACVR2A, HOXB4, RDH10, SP1, HOXB7, HOXA5, HOXD4, ETL4, GNAS, PCSK5, DLG1	1348	83	13588	2.3075	0.972113	0.0338335	1.96669
GOTERM_BP_FAT	GO:0001667~ameboidal cell migration	13	0.0695634	0.00110748	ZFAND5, SCHIP1, SGPL1, EFNB1, FGF10, ZEB2, PAX3, ISL1, NCKAP1, EDNRB, LRP6, SEMA3C, ACVR1	1348	45	13588	2.91203	0.973516	0.0339918	1.99477
GOTERM_BP_FAT	GO:0030326~embryonic limb morphogenesis	21	0.112372	0.00115893	IMPAD1, LNP, FGF9, RPGRIP1L, FGF10, LEF1, MBNL1, MECOM, MSX2, SHOX2, RDH10, NOTCH1, CHD7, DLX5, FBXW4, LRP6, HOXA10, DYNC2H1, GNAS, IFT52, MED1	1348	97	13588	2.18229	0.977629	0.0352141	2.08652
GOTERM_BP_FAT	GO:0035113~embryonic appendage morphogenesis	21	0.112372	0.00115893	IMPAD1, LNP, FGF9, RPGRIP1L, FGF10, LEF1, MBNL1, MECOM, MSX2, SHOX2, RDH10, NOTCH1, CHD7, DLX5, FBXW4, LRP6, HOXA10, DYNC2H1, GNAS, IFT52, MED1	1348	97	13588	2.18229	0.977629	0.0352141	2.08652
GOTERM_BP_FAT	GO:0045165~cell fate commitment	28	0.149829	0.00117251	MEF2C, MYOD1, ERBB4, ONECUT2, PML, PAX6, SOX5, FGF10, SOX6, PAX3, SOX9, MEN1, SPRY1, HAND1, GATA3, POU2F1, LHX6, FRS2, IL7, TGFBR1, BARHL2, SMAD5, NEUROG1, ISL1, PROX1, HES1, NOTCH1, NEUROD1	1348	147	13588	1.92002	0.978604	0.0352928	2.11073
GOTERM_BP_FAT	GO:0010608~posttranscriptional regulation of gene expression	28	0.149829	0.0013019	CALCR, CPEB2, ADAD1, SOX4, IGF2BP1, CPEB1, IGF2BP3, PTEN, ZFP36L1, ZFP36L2, APP, TNRC6C, EIF4EBP2, SND1, TIA1, SEPSECS, PIWIL4, PUM2, TNRC6B, TNRC6A, BARHL2, SAMD4, FLNA, QK, NCKAP1, TRNAU1AP, MEX3D, SERP1	1348	148	13588	1.90705	0.986006	0.0387578	2.34106
GOTERM_BP_FAT	GO:0048736~appendage development	24	0.128425	0.00130667	IMPAD1, LNP, FGF9, RPGRIP1L, FGF10, LEF1, MBNL1, MECOM, MSX2, SHOX2, RDH10, NOTCH1, CHD7, DLX5, FBXW4, LRP6, HOXA10, DYNC2H1, GNAS, IFT52, ASPH, NR2F2, PCSK5, MED1	1348	119	13588	2.03297	0.986223	0.038547	2.34953
GOTERM_BP_FAT	GO:0060173~limb development	24	0.128425	0.00130667	IMPAD1, LNP, FGF9, RPGRIP1L, FGF10, LEF1, MBNL1, MECOM, MSX2, SHOX2, RDH10, NOTCH1, CHD7, DLX5, FBXW4, LRP6, HOXA10, DYNC2H1, GNAS, IFT52, ASPH, NR2F2, PCSK5, MED1	1348	119	13588	2.03297	0.986223	0.038547	2.34953
GOTERM_BP_FAT	GO:0007411~axon guidance	21	0.112372	0.00132329	3110039M20RIK, KLF7, NRP1, EFNB3, EFNB1, NFASC, PAX6, ISL1, EPHB3, CDH4, EPHB1, HOXA1, EPHA7, APP, ANK3, ROBO1, ETV1, SEMA3A, BMPR1B, ETV4, MYH10	1348	98	13588	2.16003	0.986954	0.0386803	2.37909
GOTERM_BP_FAT	GO:0035239~tube morphogenesis	31	0.165882	0.00138766	NRP1, TBX20, PML, FGF10, ZEB2, NR3C1, PAX3, ZIC3, SRC, MAP3K7, RGMA, HAND1, HOXA5, ETV4, PITX2, DLG1, AR, FLT1, TGFBR2, NR4A3, MYCN, GZF1, NCKAP1, NOTCH1, RDH10, NOTCH4, ZIC5, IFT52, ENG, ACVR1, MED1	1348	171	13588	1.82739	0.989438	0.0401666	2.49343
GOTERM_BP_FAT	GO:0014706~striated muscle tissue development	25	0.133776	0.00143521	MEF2C, MYOD1, MET, MBNL1, CACNB4, CACNG2, TTN, PROX1, PTEN, TNNI1, FOXP1, FOXP2, MURC, APP, GPHN, EP300, HAND1, DMD, ATG7, FOXC1, PAK1, PPP3CA, NR2F2, PITX2, MYH10	1348	127	13588	1.98428	0.990964	0.0411523	2.57783
GOTERM_BP_FAT	GO:0042127~regulation of cell proliferation	76	0.406678	0.00143796	SAT1, BMI1, FGF18, E2F3, PTGS2, PDGFB, FGF9, E2F7, PAX6, FGF10, PAX3, DDR2, ADORA1, PTEN, MEN1, SPRY1, ARHGAP5, GATA3, ATF6B, ASPH, FRS2, DLG1, PITX2, AR, PTGER2, CCDC88A, EFNB1, MECP2, RB1, MECOM, PROX1, PURA, MYCN, HES1, SERPINF1, HIPK1, BTG1, TIAL1, ZMIZ1, RIPK2, MDM4, MED1, 3110039M20RIK, HMGB1, DERL2, PML, PPT2, BCL2L1, SOX9, MSX2, LIF, BCL11B, FBXW4, GRPR, BCL6, AXIN2, ETV4, APC, CEBPA, TCF…	1348	538	13588	1.42396	0.991046	0.0408722	2.58271
GOTERM_BP_FAT	GO:0030323~respiratory tube development	23	0.123074	0.00149282	CEBPA, HMGB1, FGF18, MAN1A2, FGF9, TGFBR2, FGF10, FOXP1, MYCN, FOXP2, HES1, RDH10, NOTCH1, EP300, SP1, HOXA5, CRISPLD2, WWP1, PDGFRA, CUX1, PCSK5, PITX2, NFIB	1348	113	13588	2.05171	0.992521	0.0420351	2.67998
GOTERM_BP_FAT	GO:0006338~chromatin remodeling	11	0.0588613	0.00160506	MEN1, CHD8, SATB2, CEBPG, SMARCA5, INO80, TTF1, ACTL6A, RBBP7, SMARCA1, HELLS	1348	35	13588	3.16804	0.994826	0.0447422	2.87871
GOTERM_BP_FAT	GO:0002009~morphogenesis of an epithelium	31	0.165882	0.00167482	NRP1, PML, FGF10, ZEB2, JAG1, NR3C1, PAX3, FEM1B, SOX9, SRC, MAP3K7, RGMA, HOXA5, ALDH1A3, SEMA3C, SEMA3A, FRS2, CHUK, ETV4, DLG1, AR, PCDH15, PROX1, GZF1, NCKAP1, HOXB4, RDH10, NOTCH1, ZIC5, IFT52, MED1	1348	173	13588	1.80626	0.995884	0.0462495	3.00202
GOTERM_BP_FAT	GO:0048754~branching morphogenesis of a tube	20	0.107021	0.00170426	AR, FLT1, NRP1, TGFBR2, TBX20, PML, FGF10, SRC, GZF1, MYCN, NOTCH1, RDH10, HOXA5, NOTCH4, ENG, ETV4, DLG1, ACVR1, PITX2, MED1	1348	93	13588	2.16777	0.996264	0.0466514	3.05403
GOTERM_BP_FAT	GO:0001568~blood vessel development	40	0.214041	0.00183977	MEF2C, FGF18, NRP1, FGF9, TIPARP, TBX20, NAA15, FGF10, PTEN, ZFP36L1, MAP3K7, APOB, CHD7, HAND1, SEMA3C, NR2F2, VEZF1, PPAP2B, RASA1, PITX2, RECK, SGPL1, FLT1, SOCS3, TGFBR1, SMAD5, TGFBR2, FZD5, PROX1, UBP1, QK, DLX3, NOTCH1, CRKL, ZMIZ1, NOTCH4, NTRK2, FOXC1, ENG, ACVR1	1348	244	13588	1.65248	0.997605	0.0498541	3.29305
GOTERM_BP_FAT	GO:0051674~localization of cell	45	0.240796	0.00184251	ZFAND5, SCHIP1, NRP1, PDGFB, FUT8, PLXNA2, PAX6, ASTN1, FGF10, ABI2, ZEB2, PAX3, PTEN, SRC, EDNRB, APOB, DAB1, SEMA3C, LHX6, DCX, NR2F2, INPP5B, APC, NR2F1, SGPL1, PHOX2B, SATB2, CCDC88A, FLT1, TGFBR1, EFNB1, MET, BARHL2, NR4A2, ISL1, NCKAP1, GM6902, NAV1, ULK1, LRP6, ADAM17, ALKBH1, FOXC1, MYH10, ACVR1	1348	284	13588	1.5972	0.997627	0.0495175	3.29787
GOTERM_BP_FAT	GO:0048870~cell motility	45	0.240796	0.00184251	ZFAND5, SCHIP1, NRP1, PDGFB, FUT8, PLXNA2, PAX6, ASTN1, FGF10, ABI2, ZEB2, PAX3, PTEN, SRC, EDNRB, APOB, DAB1, SEMA3C, LHX6, DCX, NR2F2, INPP5B, APC, NR2F1, SGPL1, PHOX2B, SATB2, CCDC88A, FLT1, TGFBR1, EFNB1, MET, BARHL2, NR4A2, ISL1, NCKAP1, GM6902, NAV1, ULK1, LRP6, ADAM17, ALKBH1, FOXC1, MYH10, ACVR1	1348	284	13588	1.5972	0.997627	0.0495175	3.29787
GOTERM_BP_FAT	GO:0035107~appendage morphogenesis	23	0.123074	0.00188812	IMPAD1, LNP, FGF9, RPGRIP1L, FGF10, LEF1, MBNL1, MECOM, MSX2, SHOX2, RDH10, NOTCH1, CHD7, DLX5, FBXW4, LRP6, HOXA10, DYNC2H1, GNAS, IFT52, ASPH, PCSK5, MED1	1348	115	13588	2.01602	0.997957	0.0503009	3.37819
GOTERM_BP_FAT	GO:0035108~limb morphogenesis	23	0.123074	0.00188812	IMPAD1, LNP, FGF9, RPGRIP1L, FGF10, LEF1, MBNL1, MECOM, MSX2, SHOX2, RDH10, NOTCH1, CHD7, DLX5, FBXW4, LRP6, HOXA10, DYNC2H1, GNAS, IFT52, ASPH, PCSK5, MED1	1348	115	13588	2.01602	0.997957	0.0503009	3.37819
GOTERM_BP_FAT	GO:0030902~hindbrain development	16	0.0856164	0.00197657	PHOX2B, RFX4, PLXNA2, RPGRIP1L, MECP2, FOXP2, HES1, HOXA1, ATP2B2, DAB1, ULK1, ATG7, NEUROD1, CEP290, NFIB, MYH10	1348	67	13588	2.40719	0.998472	0.0521734	3.53377
GOTERM_BP_FAT	GO:0048514~blood vessel morphogenesis	34	0.181935	0.00199988	MEF2C, FGF18, NRP1, FGF9, TIPARP, TBX20, NAA15, FGF10, PTEN, ZFP36L1, MAP3K7, APOB, HAND1, SEMA3C, VEZF1, NR2F2, RASA1, PITX2, SGPL1, FLT1, TGFBR1, SMAD5, TGFBR2, FZD5, PROX1, UBP1, QK, NOTCH1, ZMIZ1, NOTCH4, NTRK2, FOXC1, ENG, ACVR1	1348	198	13588	1.73093	0.998584	0.0523519	3.57474
GOTERM_BP_FAT	GO:0007179~transforming growth factor beta receptor signaling pathway	13	0.0695634	0.00203033	PDGFB, FUT8, TGFBR1, USP9X, SMAD5, TGFBR2, PML, MAP3K7, DCP1A, SKIL, BMPR1B, ENG, ACVR1	1348	48	13588	2.73003	0.998719	0.0527078	3.62821
GOTERM_BP_FAT	GO:0051726~regulation of cell cycle	36	0.192637	0.00207121	3110039M20RIK, HMGB1, E2F2, E2F5, COPS5, FAM175A, PML, RPRM, ZZEF1, PTEN, LATS1, LATS2, GPR3, LIF, CCNE2, APP, HEXIM1, PPP2CA, ATF6B, APC, DLG1, BRCC3, ROCK2, NEUROG1, RB1, PROX1, NEK11, PURA, SPDYA, CDKN1A, CDKN1B, ZFP655, MNT, FOXC1, DCUN1D3, CHFR	1348	214	13588	1.69572	0.99888	0.0533194	3.69997
GOTERM_BP_FAT	GO:0048729~tissue morphogenesis	39	0.20869	0.00213034	NRP1, PML, FGF10, ZEB2, PAX3, NR3C1, JAG1, FEM1B, SOX9, SRC, MAP3K7, RGMA, HAND1, HOXA5, ALDH1A3, SEMA3C, SEMA3A, FRS2, ETV4, CHUK, PITX2, DLG1, AR, LEF1, PCDH15, NR4A3, PROX1, TNNI1, GZF1, NCKAP1, HOXB4, RDH10, NOTCH1, ZIC5, FOXC1, IFT52, CHRD, ACVR1, MED1	1348	238	13588	1.65178	0.999078	0.0543745	3.80368
GOTERM_BP_FAT	GO:0045664~regulation of neuron differentiation	21	0.112372	0.00219414	3110039M20RIK, PHOX2B, NRP1, BARHL2, PAX6, NLGN1, SOX5, ISL1, CDH4, TTC3, HES1, AMIGO1, YWHAG, NOTCH1, RNF6, ULK1, ULK2, NTRK2, CNTN4, TGIF2, SEMA3A	1348	102	13588	2.07532	0.999252	0.0555267	3.91546
GOTERM_BP_FAT	GO:0032535~regulation of cellular component size	29	0.15518	0.00224683	DERL2, NRP1, PDGFB, PML, ARPC5, CDH4, LATS1, AHSG, ATP2B2, APP, ARHGAP5, RB1CC1, SERTAD3, SEMA3A, DCX, RASA1, DLG1, SERTAD2, WDTC1, IL7, SOCS5, RICTOR, RNF6, NEB, BBC3, ULK1, ULK2, DCUN1D3, EMP1	1348	161	13588	1.81567	0.999371	0.0563884	4.00768
GOTERM_BP_FAT	GO:0060350~endochondral bone morphogenesis	8	0.0428082	0.00224862	MEF2C, SHOX2, MEF2D, FGF18, IMPAD1, NAB1, GNAS, SOX9	1348	20	13588	4.03205	0.999375	0.0560036	4.0108
GOTERM_BP_FAT	GO:0010171~body morphogenesis	8	0.0428082	0.00224862	SGPL1, SCHIP1, TIPARP, ANKRD11, PDGFRA, GNAS, ASPH, NCKAP1	1348	20	13588	4.03205	0.999375	0.0560036	4.0108
GOTERM_BP_FAT	GO:0050808~synapse organization	13	0.0695634	0.00245074	MYO5A, ATP2B2, APP, GPHN, MYO6, ANK3, NLGN1, MECP2, NFASC, NRXN1, CACNG2, CACNB4, PAK1	1348	49	13588	2.67432	0.999678	0.0604298	4.36377
GOTERM_BP_FAT	GO:0040007~growth	33	0.176584	0.00252246	MYO5A, PDGFB, PTGS2, FGF10, BCL2L1, FOXO3, SOX9, TIMP3, PTEN, ACVR1C, SLC1A2, APP, HOXA5, ANKRD11, DCX, AR, WDTC1, ZFX, PCDH15, SOCS5, FOXP2, RDH10, NOTCH1, PRLR, ULK1, ULK2, ZMIZ1, GDF11, FOXC1, ALKBH1, BMPR1B, EMP1, MED1	1348	193	13588	1.72354	0.999746	0.0616815	4.48873
GOTERM_BP_FAT	GO:0060348~bone development	23	0.123074	0.00264604	MEF2C, FGF18, SATB2, IMPAD1, PDLIM7, PTGS2, FGF9, SMAD5, IGF2, SOX9, AHSG, SHOX2, MEN1, HOXB4, MEF2D, SP1, NAB1, ANKRD11, SORT1, FOXC1, GNAS, AXIN2, CHRD	1348	118	13588	1.96477	0.99983	0.0641303	4.70367
GOTERM_BP_FAT	GO:0030324~lung development	22	0.117723	0.00272325	CEBPA, HMGB1, FGF18, MAN1A2, FGF9, TGFBR2, FGF10, FOXP1, MYCN, FOXP2, HES1, RDH10, NOTCH1, EP300, SP1, HOXA5, CRISPLD2, WWP1, PDGFRA, CUX1, PITX2, NFIB	1348	111	13588	1.99786	0.999868	0.0654583	4.83773
GOTERM_BP_FAT	GO:0006511~ubiquitin-dependent protein catabolic process	26	0.139127	0.00288144	USPL1, DERL2, USP3, USP9X, EDEM3, ARIH1, CUL2, USP37, USP33, USP15, FBXO8, TBL1XR1, USP40, UBE4A, UBE4B, UBR3, ATE1, UBE2N, RNF6, CUL4A, TCEB1, CUL4B, USP48, CHFR, USP24, USP42	1348	141	13588	1.85875	0.999922	0.06863	5.11184
GOTERM_BP_FAT	GO:0060485~mesenchyme development	13	0.0695634	0.00293939	EDNRB, RDH10, NOTCH1, HOXA5, EFNB1, SEMA3C, LEF1, ZEB2, FOXC1, PAX3, ISL1, SOX9, ACVR1	1348	50	13588	2.62083	0.999935	0.0694591	5.21206
GOTERM_BP_FAT	GO:0060041~retina development in camera-type eye	10	0.0535103	0.00306706	BHLHE22, PVRL1, LRP6, TGIF2, BMPR1B, PROX1, PRPH2, VSX1, MYH10, APC	1348	32	13588	3.15004	0.999958	0.0718523	5.43252
GOTERM_BP_FAT	GO:0000079~regulation of cyclin-dependent protein kinase activity	7	0.0374572	0.0031328	SPDYA, CDKN1A, CDKN1B, HEXIM1, LATS1, LATS2, APC	1348	16	13588	4.41005	0.999966	0.0728177	5.54585
GOTERM_BP_FAT	GO:0043576~regulation of respiratory gaseous exchange	7	0.0374572	0.0031328	SLC5A3, GLS, NLGN1, MECP2, NR4A2, PBX3, ADORA1	1348	16	13588	4.41005	0.999966	0.0728177	5.54585
GOTERM_BP_FAT	GO:0022612~gland morphogenesis	18	0.0963185	0.00323265	AR, NRP1, NRG3, PDGFB, TGFBR2, PML, PAX6, FGF10, NR3C1, SOX9, FEM1B, SRC, NOTCH1, SEMA3C, SEMA3A, FRS2, ETV4, MED1	1348	84	13588	2.16003	0.999975	0.0745259	5.71773
GOTERM_BP_FAT	GO:0030036~actin cytoskeleton organization	29	0.15518	0.00323627	PDLIM7, PDGFB, CNN3, DAAM1, TTN, ARHGAP6, BCL6, AGAP2, EHD2, DLG1, ROCK1, ACTN4, ROCK2, ARHGEF18, ARHGEF17, PCDH15, RICTOR, PROX1, FLNA, NCKAP1, FMN2, MURC, EPB4.1L1, NEB, NRAP, XIRP2, OPHN1, DBN1, MYH10	1348	165	13588	1.77166	0.999976	0.0740863	5.72396
GOTERM_BP_FAT	GO:0021591~ventricular system development	4	0.0214041	0.00360032	MNAT1, MECP2, RPGRIP1L, MYH10	1348	4	13588	10.0801	0.999993	0.0815178	6.34813
GOTERM_BP_FAT	GO:0014032~neural crest cell development	10	0.0535103	0.00385263	EDNRB, RDH10, EFNB1, SEMA3C, FOXC1, ZEB2, PAX3, ISL1, SOX9, ACVR1	1348	33	13588	3.05458	0.999997	0.0863916	6.77841
GOTERM_BP_FAT	GO:0014033~neural crest cell differentiation	10	0.0535103	0.00385263	EDNRB, RDH10, EFNB1, SEMA3C, FOXC1, ZEB2, PAX3, ISL1, SOX9, ACVR1	1348	33	13588	3.05458	0.999997	0.0863916	6.77841
GOTERM_BP_FAT	GO:0051270~regulation of cell motion	21	0.112372	0.0039197	HMGB1, NRP1, ACTN4, PDGFB, ONECUT2, PAX6, SCAI, CBLL1, PTEN, ADORA1, VCL, ARHGAP5, CDKN1B, RRAS2, ADAM17, RRAS, BCL6, SEMA3A, THBS1, PITX2, APC	1348	107	13588	1.97834	0.999997	0.0872354	6.89247
GOTERM_BP_FAT	GO:0060429~epithelium development	42	0.224743	0.00398824	NRP1, PTGS2, ONECUT2, PML, PAX6, FGF10, ZEB2, EHF, PAX3, NR3C1, JAG1, FEM1B, SOX9, CBFA2T2, SRC, MAP3K7, RGMA, HOXA5, PPL, ALDH1A3, SEMA3C, SEMA3A, VEZF1, FRS2, ETV4, CHUK, DLG1, AR, RPGRIP1L, PCDH15, MECOM, PROX1, NCKAP1, GZF1, HOXB4, RDH10, NOTCH1, PRLR, DLX5, ZIC5, IFT52, MED1	1348	271	13588	1.56223	0.999998	0.0880977	7.0089
GOTERM_BP_FAT	GO:0048589~developmental growth	20	0.107021	0.00403127	MYO5A, AR, PTGS2, FGF10, FOXO3, SOX9, PTEN, TIMP3, ACVR1C, RDH10, APP, NOTCH1, PRLR, ULK1, ZMIZ1, ULK2, ALKBH1, BMPR1B, DCX, MED1	1348	100	13588	2.01602	0.999998	0.0884124	7.08192
GOTERM_BP_FAT	GO:0006417~regulation of translation	20	0.107021	0.00403127	CPEB2, BARHL2, ADAD1, IGF2BP1, CPEB1, IGF2BP3, SAMD4, QK, ZFP36L1, TRNAU1AP, APP, TNRC6C, EIF4EBP2, TIA1, SEPSECS, PIWIL4, PUM2, TNRC6B, TNRC6A, SERP1	1348	100	13588	2.01602	0.999998	0.0884124	7.08192
GOTERM_BP_FAT	GO:0007519~skeletal muscle tissue development	16	0.0856164	0.00412983	MEF2C, MYOD1, MET, MBNL1, CACNB4, CACNG2, FOXP1, FOXP2, GPHN, APP, EP300, DMD, PAK1, PPP3CA, NR2F2, PITX2	1348	72	13588	2.24003	0.999999	0.0898782	7.24898
GOTERM_BP_FAT	GO:0002053~positive regulation of mesenchymal cell proliferation	8	0.0428082	0.00414651	SHOX2, HMGB1, ARHGAP5, FGF9, FBXW4, TGFBR2, FOXP1, FOXP2	1348	22	13588	3.6655	0.999999	0.0896315	7.27723
GOTERM_BP_FAT	GO:0008038~neuron recognition	6	0.0321062	0.00414745	3110039M20RIK, AMIGO1, APP, NRP1, EFNB3, SEMA3A	1348	12	13588	5.04006	0.999999	0.0890652	7.27882
GOTERM_BP_FAT	GO:0060324~face development	7	0.0374572	0.00444012	SGPL1, ZFAND5, SCHIP1, ALDH1A3, TIPARP, PDGFRA, ASPH	1348	17	13588	4.15064	1	0.0944401	7.77308
GOTERM_BP_FAT	GO:0046058~cAMP metabolic process	7	0.0374572	0.00444012	ADCY3, THTPA, ADCY6, PDE4D, PDE8A, CACNB4, ADCY10	1348	17	13588	4.15064	1	0.0944401	7.77308
GOTERM_BP_FAT	GO:0048534~hemopoietic or lymphoid organ development	43	0.230094	0.00448579	CALCR, LRRC8A, TIPARP, PML, SOX4, PTPN22, FGF10, NFKB1, SFXN1, SOX6, CACNB4, TPD52, MEN1, PICALM, BCL11B, WWP1, POU2F2, BCL11A, SH2B3, CD4, BCL6, CHUK, HELLS, APC, CEBPA, SGPL1, IL7, CEBPG, TGFBR1, SMAD5, TGFBR2, CDK6, RB1, FOXP1, SOD2, HOXB4, CRKL, SP1, HOXB7, ADAM17, NCOR1, ADD2, MED1	1348	281	13588	1.54251	1	0.0947528	7.84997
GOTERM_BP_FAT	GO:0021700~developmental maturation	20	0.107021	0.00451569	MYO5A, KCNMA1, CEBPA, RECK, SCLT1, PLP1, PTGS2, NR4A2, MECP2, FOXO3, FZD5, FEM1B, VSX1, HES1, NOTCH1, APP, DLD, POU2F2, GDF11, LHX6	1348	101	13588	1.99606	1	0.0947461	7.9003
GOTERM_BP_FAT	GO:0044093~positive regulation of molecular function	46	0.246147	0.00458348	ADCY3, CALCR, HMGB2, MTDH, ADORA2B, APH1B, ADCY6, ABHD5, PML, TNFSF15, ZEB2, ADORA1, MEN1, ADRB3, ARHGAP6, DAB1, TRAF7, FRS2, AGAP2, DLG1, FGD4, FCER1A, CCDC88A, PTGER4, TGFBR2, MET, NR4A2, EDA2R, SYNGR3, CARD10, UBE2N, SPDYA, SPAG9, HIPK1, SYDE1, BBC3, BTG1, HIPK3, HTR7, RIPK2, DGKZ, GNAS, HTR2B, HTR2C, CALM1, VLDLR	1348	306	13588	1.51531	1	0.0954918	8.01427
GOTERM_BP_FAT	GO:0030278~regulation of ossification	13	0.0695634	0.004895	CALCR, THRB, PTGER4, SMAD5, SOX9, AHSG, MEN1, DLX5, BMP2K, GNAS, AXIN2, CHRD, APC	1348	53	13588	2.47248	1	0.101018	8.53632
GOTERM_BP_FAT	GO:0050767~regulation of neurogenesis	24	0.128425	0.00517354	3110039M20RIK, PHOX2B, XRCC2, NRP1, BARHL2, PAX6, NLGN1, SOX5, ISL1, CDH4, TTC3, AMIGO1, HES1, YWHAG, NOTCH1, RNF6, SERPINF1, ULK1, ULK2, NTRK2, NPTN, CNTN4, TGIF2, SEMA3A	1348	132	13588	1.83275	1	0.105801	9.00075
GOTERM_BP_FAT	GO:0030308~negative regulation of cell growth	12	0.0642123	0.00531463	RNF6, NRP1, BBC3, IL7, ULK1, ULK2, SERTAD3, PML, SEMA3A, DCUN1D3, AHSG, SERTAD2	1348	47	13588	2.57365	1	0.107862	9.23514
GOTERM_BP_FAT	GO:0014031~mesenchymal cell development	12	0.0642123	0.00531463	EDNRB, RDH10, NOTCH1, EFNB1, SEMA3C, LEF1, FOXC1, ZEB2, PAX3, ISL1, SOX9, ACVR1	1348	47	13588	2.57365	1	0.107862	9.23514
GOTERM_BP_FAT	GO:0042472~inner ear morphogenesis	15	0.0802654	0.00534186	3110039M20RIK, MYO6, FGF9, FGF10, NEUROG1, SOBP, PCDH15, NR4A3, ZIC1, ATP2B2, HOXA1, CHD7, DLX5, ITGA8, CEP290	1348	67	13588	2.25674	1	0.10772	9.2803
GOTERM_BP_FAT	GO:0030097~hemopoiesis	39	0.20869	0.00537166	CALCR, LRRC8A, TIPARP, PML, SOX4, PTPN22, SFXN1, SOX6, CACNB4, TPD52, MEN1, PICALM, BCL11B, WWP1, BCL11A, POU2F2, SH2B3, CD4, BCL6, CHUK, HELLS, APC, CEBPA, SGPL1, IL7, CEBPG, SMAD5, TGFBR2, CDK6, RB1, FOXP1, SOD2, HOXB4, SP1, HOXB7, ADAM17, NCOR1, ADD2, MED1	1348	251	13588	1.56623	1	0.107629	9.32971
GOTERM_BP_FAT	GO:0060538~skeletal muscle organ development	16	0.0856164	0.00540558	MEF2C, MYOD1, MET, MBNL1, CACNB4, CACNG2, FOXP1, FOXP2, GPHN, APP, EP300, DMD, PAK1, PPP3CA, NR2F2, PITX2	1348	74	13588	2.17949	1	0.107617	9.38594
GOTERM_BP_FAT	GO:0008284~positive regulation of cell proliferation	43	0.230094	0.00542	3110039M20RIK, BMI1, HMGB1, FGF18, E2F3, DERL2, PDGFB, FGF9, PAX6, FGF10, PPT2, PAX3, BCL2L1, DDR2, LIF, ARHGAP5, FBXW4, ATF6B, BCL6, DLG1, IL7, EFNB1, TGFBR2, MECP2, BIRC6, PROX1, FOXP1, FOXP2, PURA, MYCN, HES1, SHOX2, CDKN1A, NOTCH1, CDKN1B, HIPK1, TIAL1, ZMIZ1, DLX5, NOTCH4, RIPK2, MDM4, MED1	1348	284	13588	1.52622	1	0.10724	9.40982
GOTERM_BP_FAT	GO:0010464~regulation of mesenchymal cell proliferation	8	0.0428082	0.0054585	SHOX2, HMGB1, ARHGAP5, FGF9, FBXW4, TGFBR2, FOXP1, FOXP2	1348	23	13588	3.50613	1	0.107316	9.47356
GOTERM_BP_FAT	GO:0048008~platelet-derived growth factor receptor signaling pathway	8	0.0428082	0.0054585	TXNIP, SGPL1, ZFAND5, SCHIP1, TIPARP, PDGFRA, PTEN, SRC	1348	23	13588	3.50613	1	0.107316	9.47356
GOTERM_BP_FAT	GO:0007049~cell cycle	81	0.433433	0.00566701	ADCY3, E2F2, E2F3, E2F5, E2F7, CCNT1, RPRM, RBM7, CPEB1, LATS1, LATS2, CCNE2, MEN1, APP, FANCI, ATF6B, PIWIL4, MTUS1, STAG1, KHDRBS1, RBL2, CHTF8, ANAPC4, LIG3, CDK6, PAPD5, RB1, HMGA2, PPP1CB, NEK11, TACC1, AHR, TACC2, SPDYA, FMN2, ZFP655, FANCD2, NEK9, PSME3, AKAP8, MDM4, HAUS8, CHFR, BLCAP, PPP6C, CKS1B, PARD3, CEP120, 2610002M06RIK, NEK1, USP9X, HAUS2, CAMK2G, PML, CDC73, SYCP2, SYCP1, RB1CC1…	1348	611	13588	1.33632	1	0.11053	9.81806
GOTERM_BP_FAT	GO:0048469~cell maturation	16	0.0856164	0.00615343	KCNMA1, CEBPA, SCLT1, PLP1, NR4A2, MECP2, FOXO3, FZD5, FEM1B, VSX1, HES1, APP, DLD, POU2F2, GDF11, LHX6	1348	75	13588	2.15043	1	0.118755	10.6169
GOTERM_BP_FAT	GO:0048167~regulation of synaptic plasticity	12	0.0642123	0.00629105	ATP2B2, YWHAG, MYO6, GRIN2B, NCDN, GRIK2, MECP2, CTNND2, NPTN, BHLHE40, CPEB1, ADORA1	1348	48	13588	2.52003	1	0.120545	10.8417
GOTERM_BP_FAT	GO:0021953~central nervous system neuron differentiation	11	0.0588613	0.00679345	LEP, 3110039M20RIK, HOXA1, BCL11B, ATG7, SOX5, NR4A2, LHX6, EPHB3, DCX, EPHB1	1348	42	13588	2.64003	1	0.128805	11.6578
GOTERM_BP_FAT	GO:0042471~ear morphogenesis	16	0.0856164	0.00698227	3110039M20RIK, TSHZ1, MYO6, FGF9, FGF10, NEUROG1, SOBP, PCDH15, NR4A3, ZIC1, ATP2B2, HOXA1, CHD7, DLX5, ITGA8, CEP290	1348	76	13588	2.12213	1	0.131394	11.9627
GOTERM_BP_FAT	GO:0001569~patterning of blood vessels	8	0.0428082	0.0070582	FLT1, NRP1, NOTCH4, TBX20, TGFBR2, ENG, ACVR1, PITX2	1348	24	13588	3.36004	1	0.131975	12.085
GOTERM_BP_FAT	GO:0048762~mesenchymal cell differentiation	12	0.0642123	0.00740271	EDNRB, RDH10, NOTCH1, EFNB1, SEMA3C, LEF1, FOXC1, ZEB2, PAX3, ISL1, SOX9, ACVR1	1348	49	13588	2.4686	1	0.137197	12.638
GOTERM_BP_FAT	GO:0001503~ossification	20	0.107021	0.00771119	MEF2C, FGF18, SATB2, IMPAD1, PDLIM7, PTGS2, FGF9, SMAD5, IGF2, AHSG, SHOX2, MEN1, MEF2D, SP1, NAB1, SORT1, GNAS, FOXC1, AXIN2, CHRD	1348	106	13588	1.90191	1	0.141713	13.1304
GOTERM_BP_FAT	GO:0006606~protein import into nucleus	13	0.0695634	0.00777038	TXNIP, FGF9, PML, FGF10, FAM53A, KPNA6, NUTF2, KPNA4, PPP3CA, XPO7, KPNA3, KPNB1, TNPO1	1348	56	13588	2.34003	1	0.141932	13.2246
GOTERM_BP_FAT	GO:0008104~protein localization	96	0.513699	0.00782651	SEC31A, MSR1, AP1G2, GRIK2, FGF9, LMAN2L, XPO4, SLC9A2, PAX6, FGF10, RAB1B, VPS37D, CLTC, SRP19, SYNGR2, STXBP5L, HOOK3, APOB, ANK2, ATG7, WNK4, FAM53A, DYNC2H1, CEP290, SAR1B, AGAP1, RAB27B, KPNB1, RAMP1, DLG1, JAKMIP1, SCAMP1, MYO6, ATG9A, ACTN4, RAB39B, NUP88, PGAP1, MECP2, NUPL2, FLNA, RAB11FIP4, MYRIP, ARHGAP33, CD36, STXBP5, FGFR1OP, RAB14, KPNA6, KPNA4, KPNA3, SERP1, VPS29, PACS1, SNX18, D…	1348	753	13588	1.28511	1	0.142097	13.3138
GOTERM_BP_FAT	GO:0043584~nose development	5	0.0267551	0.00805173	RDH10, CHD7, ALDH1A3, POU2F1, RPGRIP1L	1348	9	13588	5.60007	1	0.14509	13.6709
GOTERM_BP_FAT	GO:0007368~determination of left/right symmetry	11	0.0588613	0.008084	ACVR2A, NOTCH1, DYNC2H1, RPGRIP1L, FGF10, RFX3, IFT52, ZIC3, ACVR1C, ACVR1, PITX2	1348	43	13588	2.57864	1	0.144838	13.722
GOTERM_BP_FAT	GO:0045786~negative regulation of cell cycle	11	0.0588613	0.008084	CDKN1A, CDKN1B, HEXIM1, ATF6B, FOXC1, RB1, DCUN1D3, LATS1, LATS2, DLG1, APC	1348	43	13588	2.57864	1	0.144838	13.722
GOTERM_BP_FAT	GO:0001558~regulation of cell growth	18	0.0963185	0.0083894	DERL2, NRP1, IL7, BARHL2, PML, CDH4, AHSG, RNF6, SBF1, BBC3, ULK1, ULK2, SERTAD3, SEMA3A, HTRA3, DCUN1D3, CRIM1, SERTAD2	1348	92	13588	1.9722	1	0.149091	14.2038
GOTERM_BP_FAT	GO:0051130~positive regulation of cellular component organization	22	0.117723	0.00842793	ACTN4, ROCK2, TGFBR1, PML, MECP2, FGF10, CBLL1, RICTOR, CDH4, PROX1, AHR, AHSG, AMIGO1, UBE2N, MEN1, CD47, CDKN1B, CAND1, FAF1, NCOR1, DLG1, APC	1348	122	13588	1.81773	1	0.148922	14.2643
GOTERM_BP_FAT	GO:0000398~nuclear mRNA splicing, via spliceosome	10	0.0535103	0.00866694	SRPK2, RSRC1, PRMT5, CELF4, RBM5, CELF2, DBR1, MBNL1, PRPF4, NOVA1	1348	37	13588	2.72436	1	0.15201	14.6393
GOTERM_BP_FAT	GO:0000375~RNA splicing, via transesterification reactions	10	0.0535103	0.00866694	SRPK2, RSRC1, PRMT5, CELF4, RBM5, CELF2, DBR1, MBNL1, PRPF4, NOVA1	1348	37	13588	2.72436	1	0.15201	14.6393
GOTERM_BP_FAT	GO:0000377~RNA splicing, via transesterification reactions with bulged adenosine as nucleophile	10	0.0535103	0.00866694	SRPK2, RSRC1, PRMT5, CELF4, RBM5, CELF2, DBR1, MBNL1, PRPF4, NOVA1	1348	37	13588	2.72436	1	0.15201	14.6393
GOTERM_BP_FAT	GO:0048844~artery morphogenesis	6	0.0321062	0.00886013	APOB, ZMIZ1, TGFBR1, FOXC1, PROX1, ENG	1348	14	13588	4.32005	1	0.154316	14.9413
GOTERM_BP_FAT	GO:0060323~head morphogenesis	6	0.0321062	0.00886013	SGPL1, SCHIP1, TIPARP, ANKRD11, PDGFRA, ASPH	1348	14	13588	4.32005	1	0.154316	14.9413
GOTERM_BP_FAT	GO:0007178~transmembrane receptor protein serine/threonine kinase signaling pathway	16	0.0856164	0.00890713	FUT8, PDGFB, TGFBR1, USP9X, TGFBR2, SMAD5, PML, MAP3K7, MSX2, ACVR2A, DCP1A, PPM1L, SKIL, BMPR1B, ENG, ACVR1	1348	78	13588	2.06772	1	0.154257	15.0146
GOTERM_BP_FAT	GO:0050804~regulation of synaptic transmission	19	0.10167	0.0089477	CPLX3, SNCAIP, MYO6, NCDN, GRIK2, CTNND2, MECP2, NLGN1, CPEB1, ADORA1, ATP2B2, YWHAG, GRIN2B, NTRK2, NPTN, BHLHE40, PPP3CA, LGI1, HTR2C	1348	100	13588	1.91522	1	0.154096	15.0779
GOTERM_BP_FAT	GO:0032270~positive regulation of cellular protein metabolic process	19	0.10167	0.0089477	FCER1A, HMGB1, BARHL2, PML, RICTOR, SAMD4, ADORA1, LIF, UBE2N, MEN1, RGMA, ACVR2A, RB1CC1, ATG7, CD4, IFT52, PIAS1, NCOR1, SERP1	1348	100	13588	1.91522	1	0.154096	15.0779
GOTERM_BP_FAT	GO:0045639~positive regulation of myeloid cell differentiation	8	0.0428082	0.00898041	LIF, LEP, HMGB1, ETS1, GNAS, FOXO3, JAG1, RB1	1348	25	13588	3.22564	1	0.153814	15.1288
GOTERM_BP_FAT	GO:0051705~behavioral interaction between organisms	9	0.0481592	0.00903189	TRPC2, APP, NPAS3, GRIN2B, PPP1R1B, MECP2, PHF21A, NHLH2, UBR3	1348	31	13588	2.92649	1	0.153829	15.209
GOTERM_BP_FAT	GO:0045926~negative regulation of growth	15	0.0802654	0.00905589	NRP1, IL7, PML, AHSG, MEN1, ATXN2, ADRB3, RNF6, BBC3, ULK1, ULK2, SERTAD3, SEMA3A, DCUN1D3, SERTAD2	1348	71	13588	2.1296	1	0.153414	15.2463
GOTERM_BP_FAT	GO:0009855~determination of bilateral symmetry	11	0.0588613	0.00955506	ACVR2A, NOTCH1, DYNC2H1, RPGRIP1L, FGF10, RFX3, IFT52, ZIC3, ACVR1C, ACVR1, PITX2	1348	44	13588	2.52003	1	0.160368	16.0193
GOTERM_BP_FAT	GO:0009799~determination of symmetry	11	0.0588613	0.00955506	ACVR2A, NOTCH1, DYNC2H1, RPGRIP1L, FGF10, RFX3, IFT52, ZIC3, ACVR1C, ACVR1, PITX2	1348	44	13588	2.52003	1	0.160368	16.0193
GOTERM_BP_FAT	GO:0021537~telencephalon development	15	0.0802654	0.0102449	CEP120, RPGRIP1L, PAX6, LEF1, ZEB2, TACC1, TACC2, AHSG, FOXP2, SLC1A2, DAB1, ALDH1A3, ATG7, LHX6, MYH10	1348	72	13588	2.10002	1	0.170092	17.0766
GOTERM_BP_FAT	GO:0051170~nuclear import	13	0.0695634	0.0103259	TXNIP, FGF9, PML, FGF10, FAM53A, KPNA6, NUTF2, KPNA4, PPP3CA, XPO7, KPNA3, KPNB1, TNPO1	1348	58	13588	2.25934	1	0.170464	17.1998
GOTERM_BP_FAT	GO:0002520~immune system development	43	0.230094	0.0103738	CALCR, LRRC8A, TIPARP, PML, SOX4, PTPN22, FGF10, NFKB1, SFXN1, SOX6, CACNB4, TPD52, MEN1, PICALM, BCL11B, WWP1, POU2F2, BCL11A, SH2B3, CD4, BCL6, CHUK, HELLS, APC, CEBPA, SGPL1, IL7, CEBPG, TGFBR1, SMAD5, TGFBR2, CDK6, RB1, FOXP1, SOD2, HOXB4, CRKL, SP1, HOXB7, ADAM17, NCOR1, ADD2, MED1	1348	295	13588	1.46931	1	0.170336	17.2726
GOTERM_BP_FAT	GO:0051247~positive regulation of protein metabolic process	20	0.107021	0.0103768	FCER1A, HMGB1, BARHL2, PML, RICTOR, SAMD4, ADORA1, LIF, UBE2N, MEN1, RGMA, ACVR2A, RB1CC1, ATG7, CD4, IFT52, PIAS1, NCOR1, APC, SERP1	1348	109	13588	1.84956	1	0.169539	17.2773
GOTERM_BP_FAT	GO:0032012~regulation of ARF protein signal transduction	10	0.0535103	0.0103817	AGFG1, AGFG2, CYTH1, PSD3, ASAP1, ARFGEF2, AGAP1, AGAP2, FBXO8, IQSEC2	1348	38	13588	2.65266	1	0.168778	17.2847
GOTERM_BP_FAT	GO:0051960~regulation of nervous system development	25	0.133776	0.0106862	3110039M20RIK, PHOX2B, NRP1, XRCC2, BARHL2, SOX5, NLGN1, PAX6, MECP2, ISL1, CDH4, TTC3, AMIGO1, HES1, RNF6, NOTCH1, YWHAG, SERPINF1, ULK1, ULK2, NTRK2, NPTN, CNTN4, TGIF2, SEMA3A	1348	148	13588	1.70272	1	0.172451	17.7464
GOTERM_BP_FAT	GO:0060349~bone morphogenesis	8	0.0428082	0.0112598	MEF2C, SHOX2, MEF2D, FGF18, IMPAD1, NAB1, GNAS, SOX9	1348	26	13588	3.10157	1	0.179988	18.6091
GOTERM_BP_FAT	GO:0010647~positive regulation of cell communication	30	0.160531	0.0115366	FGF18, PDGFB, FGF9, SOX4, SHOC2, FGF10, ZEB2, JAG1, SRC, MAP3K7, LIF, ADRB3, ALDH1A3, CD4, TRAF7, LGI1, THBS1, CHUK, FCER1A, AR, MECP2, EDA2R, FLNA, SHOX2, UBE2N, ITGA8, NTRK2, RIPK2, ADAM17, ZRANB1	1348	189	13588	1.60002	1	0.18312	19.0226
GOTERM_BP_FAT	GO:0048592~eye morphogenesis	15	0.0802654	0.0115529	BHLHE22, PAX6, RORB, PROX1, VSX1, EPHB1, PVRL1, SP1, ALDH1A3, NTRK2, LRP6, POU2F1, GDF11, CEP290, FRS2	1348	73	13588	2.07126	1	0.182478	19.0467
GOTERM_BP_FAT	GO:0048610~reproductive cellular process	28	0.149829	0.0116562	HMGB2, GNPDA1, AGFG1, ADAD1, RPS6KB1, FOXO3, BCL2L1, FEM1B, SOX9, NR2C2, STRBP, PIWIL4, TRPC2, AR, GLRB, TGFBR1, ZFX, SMAD5, ACVR2A, NOTCH1, ADAM1A, TBATA, TRIM36, TIAL1, ZMIZ1, DLD, FOXC1, ACVR1	1348	173	13588	1.63146	1	0.183085	19.2005
GOTERM_BP_FAT	GO:0016567~protein ubiquitination	14	0.0749144	0.0117665	BMI1, UBE4A, UBE4B, SOCS7, BIRC6, UBE2H, UBE2N, FBXW7, RNF2, WWP1, CAND1, TRAF7, CHFR, VCPIP1	1348	66	13588	2.13821	1	0.183784	19.3644
GOTERM_BP_FAT	GO:0031056~regulation of histone modification	6	0.0321062	0.0122225	MEN1, UBE2N, MECP2, PML, CTCF, NCOR1	1348	15	13588	4.03205	1	0.18933	20.0381
GOTERM_BP_FAT	GO:0048640~negative regulation of developmental growth	5	0.0267551	0.0123775	RNF6, NRP1, ULK1, ULK2, SEMA3A	1348	10	13588	5.04006	1	0.190609	20.2661
GOTERM_BP_FAT	GO:0048596~embryonic camera-type eye morphogenesis	5	0.0267551	0.0123775	SP1, ALDH1A3, LRP6, PROX1, FRS2	1348	10	13588	5.04006	1	0.190609	20.2661
GOTERM_BP_FAT	GO:0007369~gastrulation	15	0.0802654	0.0129872	TGFBR2, HIRA, LEF1, NR4A3, NCKAP1, ACVR2A, HAND1, RNF2, DLD, LRP6, FOXC1, PPAP2B, CHRD, FRS2, ACVR1	1348	74	13588	2.04327	1	0.198134	21.1564
GOTERM_BP_FAT	GO:0060443~mammary gland morphogenesis	9	0.0481592	0.0133138	AR, NRG3, TGFBR2, PML, FGF10, NR3C1, SRC, ETV4, MED1	1348	33	13588	2.74912	1	0.201677	21.6294
GOTERM_BP_FAT	GO:0051146~striated muscle cell differentiation	17	0.0909675	0.0133891	MYOD1, MET, RB1, CACNB4, CACNG2, TTN, PROX1, FOXP1, MURC, GPHN, APP, NEB, ATG7, SORT1, PAK1, PPP3CA, MYH10	1348	89	13588	1.92542	1	0.201778	21.7381
GOTERM_BP_FAT	GO:0045792~negative regulation of cell size	12	0.0642123	0.0134445	RNF6, NRP1, BBC3, IL7, ULK1, ULK2, SERTAD3, PML, SEMA3A, DCUN1D3, AHSG, SERTAD2	1348	53	13588	2.28229	1	0.201611	21.8179
GOTERM_BP_FAT	GO:0060284~regulation of cell development	26	0.139127	0.0135595	3110039M20RIK, XRCC2, NRP1, PAX6, SOX5, CDH4, TTC3, SEMA3A, PHOX2B, BARHL2, NLGN1, ISL1, PROX1, HES1, AMIGO1, YWHAG, NOTCH1, RNF6, SERPINF1, BTG1, ULK1, ULK2, NTRK2, NPTN, CNTN4, TGIF2	1348	159	13588	1.64832	1	0.202244	21.9836
GOTERM_BP_FAT	GO:0032507~maintenance of protein location in cell	7	0.0374572	0.0137993	FGFR1OP, NUF2, PML, CD4, FAF1, TNRC6A, FLNA	1348	21	13588	3.36004	1	0.204528	22.3276
GOTERM_BP_FAT	GO:0050680~negative regulation of epithelial cell proliferation	8	0.0428082	0.0139301	AR, CDKN1B, SERPINF1, PAX6, PTEN, ETV4, DLG1, APC	1348	27	13588	2.9867	1	0.205347	22.5149
GOTERM_BP_FAT	GO:0001709~cell fate determination	8	0.0428082	0.0139301	MEF2C, HES1, MYOD1, HAND1, GATA3, BARHL2, PAX6, PROX1	1348	27	13588	2.9867	1	0.205347	22.5149
GOTERM_BP_FAT	GO:0034504~protein localization in nucleus	13	0.0695634	0.0153207	TXNIP, FGF9, PML, FGF10, FAM53A, KPNA6, NUTF2, KPNA4, PPP3CA, XPO7, KPNA3, KPNB1, TNPO1	1348	61	13588	2.14822	1	0.222533	24.4779
GOTERM_BP_FAT	GO:0030177~positive regulation of Wnt receptor signaling pathway	4	0.0214041	0.015449	ZRANB1, SOX4, FGF10, ZEB2	1348	6	13588	6.72008	1	0.223208	24.6567
GOTERM_BP_FAT	GO:0055003~cardiac myofibril assembly	4	0.0214041	0.015449	MURC, TTN, PROX1, MYH10	1348	6	13588	6.72008	1	0.223208	24.6567
GOTERM_BP_FAT	GO:0001958~endochondral ossification	6	0.0321062	0.0163541	MEF2C, MEF2D, FGF18, IMPAD1, NAB1, GNAS	1348	16	13588	3.78004	1	0.233703	25.9062
GOTERM_BP_FAT	GO:0045859~regulation of protein kinase activity	29	0.15518	0.0164066	TNFSF15, ZEB2, ADORA1, LATS1, LATS2, APP, SPRY1, DAB1, HEXIM1, SPRED1, TRAF7, AGAP2, FRS2, APC, DLG1, FGD4, FCER1A, CCDC88A, TGFBR2, MET, RB1, CARD10, SPDYA, SPAG9, CDKN1A, CDKN1B, HIPK3, DGKZ, VLDLR	1348	186	13588	1.57163	1	0.23336	25.9781
GOTERM_BP_FAT	GO:0043085~positive regulation of catalytic activity	38	0.203339	0.0164174	ADCY3, CALCR, ADORA2B, APH1B, ADCY6, ABHD5, PML, TNFSF15, ZEB2, ADORA1, MEN1, ADRB3, ARHGAP6, DAB1, TRAF7, FRS2, AGAP2, DLG1, FGD4, FCER1A, CCDC88A, PTGER4, TGFBR2, MET, NR4A2, CARD10, UBE2N, SPDYA, SPAG9, BBC3, BTG1, SYDE1, HTR7, DGKZ, GNAS, HTR2B, HTR2C, VLDLR	1348	261	13588	1.4676	1	0.232499	25.9928
GOTERM_BP_FAT	GO:0016055~Wnt receptor signaling pathway	22	0.117723	0.0168733	CSNK1A1, DIXDC1, TCF7, NDP, SOX4, LEF1, CXXC4, FZD5, FZD7, WNT2B, SDC1, CHD8, FBXW4, LRP6, PYGO1, RNF138, ZRANB1, WIF1, AXIN2, PITX2, APC, BCL9	1348	130	13588	1.70587	1	0.23716	26.6141
GOTERM_BP_FAT	GO:0035272~exocrine system development	10	0.0535103	0.0170593	NRP1, PDGFB, PAX6, SOX4, SEMA3C, FGF10, FOXC1, IGF2, SEMA3A, TRAF7	1348	41	13588	2.45857	1	0.238446	26.8662
GOTERM_BP_FAT	GO:0022037~metencephalon development	10	0.0535103	0.0170593	HOXA1, ATP2B2, DAB1, RFX4, ULK1, ATG7, MECP2, RPGRIP1L, FOXP2, MYH10	1348	41	13588	2.45857	1	0.238446	26.8662
GOTERM_BP_FAT	GO:0051272~positive regulation of cell motion	10	0.0535103	0.0170593	HMGB1, ARHGAP5, ACTN4, RRAS2, ONECUT2, ADAM17, BCL6, CBLL1, THBS1, APC	1348	41	13588	2.45857	1	0.238446	26.8662
GOTERM_BP_FAT	GO:0035116~embryonic hindlimb morphogenesis	7	0.0374572	0.017419	NOTCH1, CHD7, RPGRIP1L, LRP6, GNAS, MECOM, MED1	1348	22	13588	3.20731	1	0.241833	27.3514
GOTERM_BP_FAT	GO:0042491~auditory receptor cell differentiation	7	0.0374572	0.017419	KCNMA1, HES1, ATP2B2, MYO6, PCDH15, JAG1, CUX1	1348	22	13588	3.20731	1	0.241833	27.3514
GOTERM_BP_FAT	GO:0001822~kidney development	19	0.10167	0.0175296	SGPL1, SCHIP1, TGFBR1, TIPARP, RPGRIP1L, NID1, GZF1, SPRY1, RDH10, GATA3, ITGA8, PAX8, GDF11, PYGO1, CEP290, FOXC1, PCSK5, DLG1, APC	1348	107	13588	1.78993	1	0.242167	27.4999
GOTERM_BP_FAT	GO:0051969~regulation of transmission of nerve impulse	19	0.10167	0.0175296	CPLX3, SNCAIP, MYO6, NCDN, GRIK2, CTNND2, MECP2, NLGN1, CPEB1, ADORA1, ATP2B2, YWHAG, GRIN2B, NTRK2, NPTN, BHLHE40, PPP3CA, LGI1, HTR2C	1348	107	13588	1.78993	1	0.242167	27.4999
GOTERM_BP_FAT	GO:0048593~camera-type eye morphogenesis	11	0.0588613	0.0175491	BHLHE22, PVRL1, SP1, ALDH1A3, GDF11, POU2F1, LRP6, PROX1, VSX1, FRS2, EPHB1	1348	48	13588	2.31003	1	0.2414	27.526
GOTERM_BP_FAT	GO:0060004~reflex	5	0.0267551	0.017946	KCNMA1, GLRB, PCDH15, NR4A3, FOXP2	1348	11	13588	4.58187	1	0.245158	28.0566
GOTERM_BP_FAT	GO:0021549~cerebellum development	9	0.0481592	0.0189147	ATP2B2, DAB1, RFX4, ULK1, ATG7, MECP2, RPGRIP1L, FOXP2, MYH10	1348	35	13588	2.59203	1	0.255599	29.3361
GOTERM_BP_FAT	GO:0009967~positive regulation of signal transduction	27	0.144478	0.0192461	FGF18, PDGFB, FGF9, SOX4, FGF10, SHOC2, ZEB2, JAG1, SRC, MAP3K7, LIF, ADRB3, ALDH1A3, CD4, TRAF7, THBS1, CHUK, FCER1A, AR, EDA2R, FLNA, SHOX2, UBE2N, ITGA8, ADAM17, ZRANB1, RIPK2	1348	172	13588	1.58234	1	0.258431	29.7689
GOTERM_BP_FAT	GO:0051301~cell division	40	0.214041	0.0192993	BMI1, CKS1B, PARD3, 2610002M06RIK, HAUS2, USP9X, NEK1, CCNT1, SYCP2, SYCP1, LATS1, NR2C2, LATS2, CCNE2, HELLS, STAG1, APC, PDS5B, ROCK1, ROCK2, ANAPC4, NUF2, LIG3, PAPD5, CDK6, RB1, HMGA2, SMC2, PPP1CB, TACC1, SMC4, FMN2, HOXB4, NEDD1, NOTCH1, TIAL1, NEK9, HAUS8, CHFR, MYH10	1348	281	13588	1.43489	1	0.258011	29.8381
GOTERM_BP_FAT	GO:0003006~reproductive developmental process	38	0.203339	0.019355	HMGB2, AGFG1, FGF9, ADAD1, RPS6KB1, BCL2L1, FOXO3, FEM1B, SOX9, SYCP2, PTEN, SRC, NR2C2, AHSG, LIF, CHD7, STRBP, FRS2, DLG1, TCF7, AR, SMAD5, ZFX, AHR, NRIP1, ACVR2A, RDH10, NOTCH1, TBATA, PRLR, TIAL1, DLD, PDGFRA, ASB1, FOXC1, BMPR1B, ACVR1, MED1	1348	264	13588	1.45093	1	0.257623	29.9106
GOTERM_BP_FAT	GO:0030534~adult behavior	17	0.0909675	0.0198939	KCNMA1, GLRB, EFNB3, MET, NR4A2, MECP2, PCDH15, CACNB4, NR4A3, LEP, ATXN1, APP, SLC1A2, CHD7, ATG7, PBX3, HTR2C	1348	93	13588	1.8426	1	0.262772	30.6077
GOTERM_BP_FAT	GO:0043408~regulation of MAPKKK cascade	17	0.0909675	0.0198939	FCER1A, AR, FGF9, CDC42SE1, FGF10, EDA2R, ZEB2, MAP3K7, LIF, ADRB3, SPRY1, GRIN2B, HIPK3, RIPK2, TRAF7, APC, FGD4	1348	93	13588	1.8426	1	0.262772	30.6077
GOTERM_BP_FAT	GO:0031401~positive regulation of protein modification process	15	0.0802654	0.0201417	FCER1A, HMGB1, PML, RICTOR, ADORA1, LIF, UBE2N, MEN1, RGMA, ACVR2A, RB1CC1, ATG7, CD4, PIAS1, NCOR1	1348	78	13588	1.93848	1	0.26455	30.926
GOTERM_BP_FAT	GO:0051216~cartilage development	15	0.0802654	0.0201417	MEF2C, ZBTB7A, FGF18, SATB2, IMPAD1, FGF9, SOX5, SOX6, SOX9, SHOX2, MEF2D, HOXA5, FBXW4, GNAS, BMPR1B	1348	78	13588	1.93848	1	0.26455	30.926
GOTERM_BP_FAT	GO:0016192~vesicle-mediated transport	61	0.326413	0.0208149	GNPDA1, MSR1, SEC31A, AP1G2, SORL1, CLTC, RTN3, HOOK3, STXBP5L, CD47, APP, PICALM, SAR1B, AGAP2, SCAMP1, MYO6, LRP1B, FLNA, TRIM36, CD36, STXBP6, STXBP5, SH3KBP1, SORT1, OPHN1, VAMP4, VAMP2, CUX1, STEAP2, ANKFY1, EPN2, MYO5A, VPS29, PACS1, CPLX3, SNX17, CDC42SE1, ARF6, ABCA1, SRC, STX16, BCAP29, EHD2, ELMOD1, TRPC2, FAM160A2, RAB2B, GLRB, TGFBR2, NLGN1, COG3, LMBR1L, ARF1, ULK1, SCFD2, GRIA1, RAB…	1348	466	13588	1.3195	1	0.271082	31.7838
GOTERM_BP_FAT	GO:0030879~mammary gland development	16	0.0856164	0.0211106	AR, NRG3, TGFBR2, MET, PML, LEF1, FGF10, NR3C1, SRC, USF2, ATP2B2, ARHGAP5, PRLR, CHUK, ETV4, MED1	1348	86	13588	1.87537	1	0.273321	32.1575
GOTERM_BP_FAT	GO:0035023~regulation of Rho protein signal transduction	16	0.0856164	0.0211106	ARHGEF18, SCAI, TRIO, AKAP13, ARHGEF17, RICTOR, ARHGEF9, TTN, ARHGEF12, ECT2, TIAM2, SYDE1, BCL6, FGD5, FGD6, FGD4	1348	86	13588	1.87537	1	0.273321	32.1575
GOTERM_BP_FAT	GO:0043062~extracellular structure organization	24	0.128425	0.0212318	MYO5A, RECK, MYO6, TGFBR1, NFASC, NLGN1, MECP2, NID1, VTN, NRXN1, CACNB4, CACNG2, COL5A2, ATP2B2, GPHN, APP, ANK3, CRISPLD2, ITGA8, FBLN5, FOXF2, PDGFRA, FOXC1, PAK1	1348	149	13588	1.62364	1	0.273607	32.3101
GOTERM_BP_FAT	GO:0001755~neural crest cell migration	7	0.0374572	0.0216404	EDNRB, EFNB1, SEMA3C, ZEB2, PAX3, ISL1, ACVR1	1348	23	13588	3.06786	1	0.277045	32.8221
GOTERM_BP_FAT	GO:0045596~negative regulation of cell differentiation	28	0.149829	0.0216565	3110039M20RIK, NRP1, PAX6, FGF10, JAG1, PRDM16, SOX9, TTC3, MEN1, LIF, BCL6, SKIL, SEMA3A, AXIN2, APC, PHOX2B, SOCS5, ISL1, SOD2, HES1, NOTCH1, RNF6, ULK1, ULK2, NOTCH4, GDF11, CNTN4, CHRD	1348	182	13588	1.55079	1	0.276164	32.8422
GOTERM_BP_FAT	GO:0048704~embryonic skeletal system morphogenesis	13	0.0695634	0.0219587	BMI1, SATB2, TGFBR1, TGFBR2, SHOX2, MEN1, HOXB4, RDH10, HOXB7, HOXA5, HOXD4, GNAS, DLG1	1348	64	13588	2.04752	1	0.278397	33.2184
GOTERM_BP_FAT	GO:0042490~mechanoreceptor differentiation	9	0.0481592	0.0222687	KCNMA1, HES1, ATP2B2, MYO6, NTRK2, PCDH15, JAG1, CUX1, GPR98	1348	36	13588	2.52003	1	0.280689	33.6022
GOTERM_BP_FAT	GO:0009187~cyclic nucleotide metabolic process	9	0.0481592	0.0222687	ADCY3, ATP2B2, THTPA, ADCY6, NPPC, PDE4D, PDE8A, CACNB4, ADCY10	1348	36	13588	2.52003	1	0.280689	33.6022
GOTERM_BP_FAT	GO:0032446~protein modification by small protein conjugation	15	0.0802654	0.0223227	BMI1, UBE4A, UBE4B, SOCS7, BIRC6, UBE2H, UBE2N, FBXW7, RNF2, WWP1, ATG7, CAND1, TRAF7, CHFR, VCPIP1	1348	79	13588	1.91395	1	0.280214	33.6689
GOTERM_BP_FAT	GO:0016071~mRNA metabolic process	42	0.224743	0.0233811	CALCR, PPP4R2, RBM5, SYNCRIP, CPEB1, PNN, HNRNPL, ZFP36L1, HNRNPA3, ZFP36L2, APP, HNRNPK, METTL3, CNOT6L, PRMT5, DBR1, RBM28, LUC7L3, NOVA1, RBM25, SRPK2, PAN3, CEBPG, HNRNPA2B1, PRPF39, SMG1, MBNL1, DDX5, PRPF4, QK, PAPOLA, DCP2, RSRC1, DCP1A, CELF4, ZRANB2, ESRP1, CELF2, MEX3D, RBM39, HNRNPH1, SP9	1348	302	13588	1.40187	1	0.290398	34.9625
GOTERM_BP_FAT	GO:0043549~regulation of kinase activity	29	0.15518	0.0241127	TNFSF15, ZEB2, ADORA1, LATS1, LATS2, APP, SPRY1, DAB1, HEXIM1, SPRED1, TRAF7, AGAP2, FRS2, APC, DLG1, FGD4, FCER1A, CCDC88A, TGFBR2, MET, RB1, CARD10, SPDYA, SPAG9, CDKN1A, CDKN1B, HIPK3, DGKZ, VLDLR	1348	192	13588	1.52252	1	0.296973	35.8428
GOTERM_BP_FAT	GO:0060113~inner ear receptor cell differentiation	8	0.0428082	0.0246054	KCNMA1, HES1, ATP2B2, MYO6, PCDH15, JAG1, CUX1, GPR98	1348	30	13588	2.68803	1	0.300977	36.4292
GOTERM_BP_FAT	GO:0051647~nucleus localization	5	0.0267551	0.0248453	CEP120, CDC42BPA, TACC1, TACC2, MYH10	1348	12	13588	4.20005	1	0.302343	36.7129
GOTERM_BP_FAT	GO:0060325~face morphogenesis	5	0.0267551	0.0248453	SGPL1, SCHIP1, TIPARP, PDGFRA, ASPH	1348	12	13588	4.20005	1	0.302343	36.7129
GOTERM_BP_FAT	GO:0044065~regulation of respiratory system process	5	0.0267551	0.0248453	GLS, NLGN1, MECP2, PBX3, ADORA1	1348	12	13588	4.20005	1	0.302343	36.7129
GOTERM_BP_FAT	GO:0002087~regulation of respiratory gaseous exchange by neurological system process	5	0.0267551	0.0248453	GLS, NLGN1, MECP2, PBX3, ADORA1	1348	12	13588	4.20005	1	0.302343	36.7129
GOTERM_BP_FAT	GO:0031058~positive regulation of histone modification	4	0.0214041	0.0250621	MEN1, UBE2N, PML, NCOR1	1348	7	13588	5.76007	1	0.303461	36.9684
GOTERM_BP_FAT	GO:0030858~positive regulation of epithelial cell differentiation	4	0.0214041	0.0250621	NOTCH1, BTG1, PAX6, APC	1348	7	13588	5.76007	1	0.303461	36.9684
GOTERM_BP_FAT	GO:0006913~nucleocytoplasmic transport	17	0.0909675	0.0261753	TXNIP, ADAM10, NUP160, FGF9, PML, FGF10, ATXN1, RSRC1, FAM53A, KPNA6, NUTF2, PPP3CA, KPNA4, KPNA3, XPO7, TNPO1, KPNB1	1348	96	13588	1.78502	1	0.313585	38.2642
GOTERM_BP_FAT	GO:0070647~protein modification by small protein conjugation or removal	18	0.0963185	0.0265868	BMI1, BRCC3, UBE4A, USP9X, UBE4B, SOCS7, BIRC6, UBE2H, UBE2N, FBXW7, RNF2, ATG7, WWP1, CAND1, TRAF7, CHFR, USP33, VCPIP1	1348	104	13588	1.74464	1	0.316563	38.7369
GOTERM_BP_FAT	GO:0007214~gamma-aminobutyric acid signaling pathway	6	0.0321062	0.027168	GABRA1, SLC12A2, GABRB3, GABRA3, GABRA5, CACNB4	1348	18	13588	3.36004	1	0.321172	39.3986
GOTERM_BP_FAT	GO:0010744~positive regulation of foam cell differentiation	3	0.0160531	0.0275171	LPL, CD36, MSR1	1348	3	13588	10.0801	1	0.323456	39.7928
GOTERM_BP_FAT	GO:0007268~synaptic transmission	27	0.144478	0.0284327	MYO5A, SYT1, CPLX3, GABRB3, GRIK2, CACNB4, ADORA1, APP, GRIN2B, DMD, SYN2, SV2A, PPP3CA, SNAP25, DLG2, KCNMA1, DLGAP1, GLRB, MYO6, ALDH5A1, MECP2, NLGN1, NRXN1, ATXN1, SLC17A6, GLS, VAMP2	1348	178	13588	1.52901	1	0.331173	40.8153
GOTERM_BP_FAT	GO:0003007~heart morphogenesis	14	0.0749144	0.028876	MSX2, CHD7, HAND1, ZMIZ1, TBX20, FOXC1, IFT52, ISL1, TTN, PROX1, ENG, ZIC3, TNNI1, PITX2	1348	74	13588	1.90705	1	0.334265	41.3044
GOTERM_BP_FAT	GO:0031644~regulation of neurological system process	19	0.10167	0.0290573	CPLX3, SNCAIP, MYO6, NCDN, GRIK2, CTNND2, MECP2, NLGN1, CPEB1, ADORA1, ATP2B2, YWHAG, GRIN2B, NTRK2, NPTN, BHLHE40, PPP3CA, LGI1, HTR2C	1348	113	13588	1.69489	1	0.33484	41.5034
GOTERM_BP_FAT	GO:0016044~membrane organization	38	0.203339	0.0292674	SGCZ, MSR1, SNX17, SORL1, CDC42SE1, ABCA1, CD47, APP, PICALM, TTBK2, ATG7, ZMPSTE24, EHD2, DLG1, ELMOD1, SCLT1, MYO6, CCDC88A, LRP1B, TGFBR2, LPCAT2, LMBR1L, ADAM1A, CD36, ULK1, GRIA1, SH3KBP1, LRP6, SORT1, OPHN1, VAMP2, STEAP2, CSTAD, ANKFY1, SCARA5, EPN2, MYH10, VLDLR	1348	272	13588	1.40825	1	0.335682	41.7331
GOTERM_BP_FAT	GO:0031668~cellular response to extracellular stimulus	10	0.0535103	0.0302284	FOS, SLC1A2, ATG9A, ADORA2B, RB1CC1, ATF6B, AXL, NR4A2, TNRC6A, USF2	1348	45	13588	2.24003	1	0.34352	42.7731
GOTERM_BP_FAT	GO:0042325~regulation of phosphorylation	40	0.214041	0.0302314	HMGB1, PDGFB, TNFSF15, ZEB2, ADORA1, LATS1, LATS2, LIF, RGMA, SPRY1, APP, DAB1, HEXIM1, RB1CC1, CD4, SPRED1, TRAF7, FRS2, AGAP2, APC, DLG1, FGD4, FCER1A, IBTK, CCDC88A, SOCS3, TGFBR2, MET, RB1, RICTOR, CARD10, ATXN1, SPDYA, ACVR2A, SPAG9, CDKN1A, CDKN1B, HIPK3, DGKZ, VLDLR	1348	290	13588	1.39036	1	0.342396	42.7764
GOTERM_BP_FAT	GO:0051169~nuclear transport	17	0.0909675	0.0311175	TXNIP, ADAM10, NUP160, FGF9, PML, FGF10, ATXN1, RSRC1, FAM53A, KPNA6, NUTF2, PPP3CA, KPNA4, KPNA3, XPO7, TNPO1, KPNB1	1348	98	13588	1.74859	1	0.349389	43.7197
GOTERM_BP_FAT	GO:0048608~reproductive structure development	21	0.112372	0.0311493	HMGB2, AR, FGF9, ZFX, FOXO3, BCL2L1, SOX9, FEM1B, PTEN, SRC, AHR, NRIP1, AHSG, ACVR2A, RDH10, NOTCH1, PRLR, FOXC1, BMPR1B, FRS2, DLG1	1348	130	13588	1.62833	1	0.348522	43.7533
GOTERM_BP_FAT	GO:0051651~maintenance of location in cell	7	0.0374572	0.032034	FGFR1OP, NUF2, PML, CD4, FAF1, TNRC6A, FLNA	1348	25	13588	2.82243	1	0.355363	44.6799
GOTERM_BP_FAT	GO:0007585~respiratory gaseous exchange	7	0.0374572	0.032034	ZFAND5, MAN1A2, FUT8, HOXA5, MECP2, PBX3, SFTPB	1348	25	13588	2.82243	1	0.355363	44.6799
GOTERM_BP_FAT	GO:0042551~neuron maturation	5	0.0267551	0.0331343	SCLT1, APP, MECP2, NR4A2, VSX1	1348	13	13588	3.87697	1	0.363992	45.8123
GOTERM_BP_FAT	GO:0048639~positive regulation of developmental growth	5	0.0267551	0.0331343	MYOD1, TGFBR2, CDH4, PROX1, DLG1	1348	13	13588	3.87697	1	0.363992	45.8123
GOTERM_BP_FAT	GO:0051271~negative regulation of cell motion	8	0.0428082	0.0342233	CDKN1B, PDGFB, ACTN4, SCAI, RRAS, SEMA3A, PTEN, ADORA1	1348	32	13588	2.52003	1	0.372349	46.9114
GOTERM_BP_FAT	GO:0009612~response to mechanical stimulus	9	0.0481592	0.0347984	ATP2B2, SLC12A2, GRIN2B, TGFBR2, ETV1, PCDH15, STRBP, GPR98, FOXP2	1348	39	13588	2.32618	1	0.376129	47.4833
GOTERM_BP_FAT	GO:0006508~proteolysis	121	0.647474	0.0351524	MKRN1, PGC, MMP8, MYLIP, TTN, ZNRF2, CUL2, PGPEP1, WWP1, ATG7, HTRA3, LONRF2, SOCS3, ANAPC4, SOCS6, UBR3, SOCS7, SOCS5, BRAP, DCUN1D1, ADAMTS9, TRIM36, TMPRSS11E, BACE1, DLD, RNF25, ASB1, RNF138, FBXL4, PIAS1, FBXO10, DERL2, SYVN1, RBP3, ASB11, ARIH1, ECE2, FBXW7, PSMB1, FBXW4, HECTD2, ZMPSTE24, FBXO41, TRAF7, FBXO47, RNF14, FBXO8, SPOP, FBXO7, TINAG, ATE1, UBE2E3, RNF6, RNF2, FBXO30, USPL1, HECW…	1348	1034	13588	1.17959	1	0.377971	47.8325
GOTERM_BP_FAT	GO:0055001~muscle cell development	12	0.0642123	0.0357359	MURC, APP, GPHN, NEB, ATG7, PPP3CA, CACNG2, CACNB4, PAK1, TTN, PROX1, MYH10	1348	61	13588	1.98297	1	0.381741	48.4031
GOTERM_BP_FAT	GO:0051338~regulation of transferase activity	29	0.15518	0.0363705	TNFSF15, ZEB2, ADORA1, LATS1, LATS2, APP, SPRY1, DAB1, HEXIM1, SPRED1, TRAF7, AGAP2, FRS2, APC, DLG1, FGD4, FCER1A, CCDC88A, TGFBR2, MET, RB1, CARD10, SPDYA, SPAG9, CDKN1A, CDKN1B, HIPK3, DGKZ, VLDLR	1348	199	13588	1.46896	1	0.38589	49.0172
GOTERM_BP_FAT	GO:0030334~regulation of cell migration	16	0.0856164	0.0364674	HMGB1, PDGFB, ONECUT2, PAX6, SCAI, CBLL1, PTEN, ADORA1, VCL, ARHGAP5, RRAS2, RRAS, SEMA3A, THBS1, PITX2, APC	1348	92	13588	1.75306	1	0.385502	49.1104
GOTERM_BP_FAT	GO:0040034~regulation of development, heterochronic	4	0.0214041	0.0371886	HES1, FGF9, SOX5, PAX6	1348	8	13588	5.04006	1	0.390298	49.7985
GOTERM_BP_FAT	GO:0048505~regulation of timing of cell differentiation	4	0.0214041	0.0371886	HES1, FGF9, SOX5, PAX6	1348	8	13588	5.04006	1	0.390298	49.7985
GOTERM_BP_FAT	GO:0035282~segmentation	11	0.0588613	0.0374869	EP300, RPGRIP1L, LEF1, FOXC1, ZEB2, ABI1, TTN, AXIN2, FRS2, NCKAP1, MLLT3	1348	54	13588	2.05336	1	0.391556	50.0806
GOTERM_BP_FAT	GO:0055002~striated muscle cell development	11	0.0588613	0.0374869	MURC, APP, GPHN, NEB, PPP3CA, CACNG2, CACNB4, PAK1, TTN, PROX1, MYH10	1348	54	13588	2.05336	1	0.391556	50.0806
GOTERM_BP_FAT	GO:0060603~mammary gland duct morphogenesis	7	0.0374572	0.0382663	AR, PML, FGF10, NR3C1, SRC, ETV4, MED1	1348	26	13588	2.71388	1	0.396723	50.8105
GOTERM_BP_FAT	GO:0001702~gastrulation with mouth forming second	7	0.0374572	0.0382663	ACVR2A, RNF2, LRP6, PPAP2B, CHRD, FRS2, ACVR1	1348	26	13588	2.71388	1	0.396723	50.8105
GOTERM_BP_FAT	GO:0045667~regulation of osteoblast differentiation	7	0.0374572	0.0382663	MEN1, DLX5, SMAD5, GNAS, AXIN2, CHRD, APC	1348	26	13588	2.71388	1	0.396723	50.8105
GOTERM_BP_FAT	GO:0045184~establishment of protein localization	80	0.428082	0.0390523	SEC31A, MSR1, AP1G2, GRIK2, FGF9, LMAN2L, XPO4, RAB1B, FGF10, VPS37D, CLTC, SRP19, SYNGR2, HOOK3, STXBP5L, APOB, ATG7, FAM53A, CEP290, SAR1B, AGAP1, RAB27B, KPNB1, RAMP1, JAKMIP1, SCAMP1, MYO6, ATG9A, ACTN4, RAB39B, NUP88, PGAP1, NUPL2, FLNA, RAB11FIP4, MYRIP, ARHGAP33, CD36, STXBP5, RAB14, KPNA6, KPNA4, KPNA3, SERP1, VPS29, PACS1, SNX18, DERL2, RAB3C, 2610002M06RIK, NUP160, SNX17, PML, CACNB1, C…	1348	656	13588	1.22928	1	0.401865	51.5365
GOTERM_BP_FAT	GO:0019226~transmission of nerve impulse	32	0.171233	0.039096	MYO5A, SYT1, CPLX3, GABRB3, GRIK2, CACNB4, ADORA1, APP, GRIN2B, DMD, SYN2, SV2A, PPP3CA, SNAP25, DLG2, KCNMA1, DLGAP1, GLRB, PLP1, MYO6, ALDH5A1, MECP2, NLGN1, CACNG2, NRXN1, QK, ATXN1, AMIGO1, SLC17A6, GLS, NAB1, VAMP2	1348	226	13588	1.42727	1	0.401008	51.5765
GOTERM_BP_FAT	GO:0043087~regulation of GTPase activity	16	0.0856164	0.0396547	TBC1D2B, AGFG1, AGFG2, ASAP1, RICTOR, TBC1D24, TBC1D15, ARHGAP6, SPRY1, RASGRP3, SYDE1, TBC1D14, ARHGAP1, BCL6, AGAP1, AGAP2	1348	93	13588	1.73421	1	0.404259	52.0859
GOTERM_BP_FAT	GO:0008344~adult locomotory behavior	12	0.0642123	0.0397042	KCNMA1, ATXN1, GLRB, APP, CHD7, EFNB3, ATG7, MECP2, NR4A2, PCDH15, CACNB4, PBX3	1348	62	13588	1.95099	1	0.40345	52.1308
GOTERM_BP_FAT	GO:0021954~central nervous system neuron development	8	0.0428082	0.0398528	LEP, 3110039M20RIK, ATG7, NR4A2, LHX6, EPHB3, DCX, EPHB1	1348	33	13588	2.44367	1	0.403428	52.2653
GOTERM_BP_FAT	GO:0035051~cardiac cell differentiation	8	0.0428082	0.0398528	MURC, ECE2, ATG7, SOX6, TTN, PROX1, FOXP1, MYH10	1348	33	13588	2.44367	1	0.403428	52.2653
GOTERM_BP_FAT	GO:0002521~leukocyte differentiation	22	0.117723	0.0404745	CEBPA, CALCR, LRRC8A, IL7, CEBPG, TGFBR2, SOX4, PTPN22, CACNB4, TPD52, FOXP1, WWP1, BCL11B, BCL11A, POU2F2, ADAM17, CD4, BCL6, NCOR1, HELLS, CHUK, APC	1348	142	13588	1.56171	1	0.407115	52.8242
GOTERM_BP_FAT	GO:0044057~regulation of system process	29	0.15518	0.0406129	CPLX3, SNCAIP, ADORA2B, THRB, GRIK2, CTNND2, CPEB1, ADORA1, ATP2B2, GRIN2B, SEMA3A, BHLHE40, PPP3CA, LGI1, KCNMA1, MYO6, NCDN, MECP2, NLGN1, LEP, YWHAG, ATP2A2, GLS, SP4, NTRK2, NPTN, RYR2, PBX3, HTR2C	1348	201	13588	1.45435	1	0.407001	52.9478
GOTERM_BP_FAT	GO:0001764~neuron migration	13	0.0695634	0.041236	PHOX2B, SATB2, BARHL2, MET, PAX6, NR4A2, DAB1, NAV1, ALKBH1, NR2F2, DCX, NR2F1, MYH10	1348	70	13588	1.87202	1	0.41064	53.5004
GOTERM_BP_FAT	GO:0060079~regulation of excitatory postsynaptic membrane potential	6	0.0321062	0.0416806	ATXN1, GRIN2B, GRIK2, MECP2, PPP3CA, ADORA1	1348	20	13588	3.02404	1	0.412866	53.891
GOTERM_BP_FAT	GO:0040012~regulation of locomotion	18	0.0963185	0.0427702	HMGB1, PDGFB, ONECUT2, PAX6, SCAI, FGF10, CBLL1, PTEN, ADORA1, VCL, ARHGAP5, RRAS2, RRAS, SEMA3A, THBS1, HTR2C, PITX2, APC	1348	110	13588	1.64947	1	0.419956	54.835
GOTERM_BP_FAT	GO:0055006~cardiac cell development	5	0.0267551	0.042844	MURC, ATG7, TTN, PROX1, MYH10	1348	14	13588	3.60004	1	0.419314	54.8982
GOTERM_BP_FAT	GO:0031290~retinal ganglion cell axon guidance	5	0.0267551	0.042844	EPHA7, EPHB3, BMPR1B, ISL1, EPHB1	1348	14	13588	3.60004	1	0.419314	54.8982
GOTERM_BP_FAT	GO:0048048~embryonic eye morphogenesis	5	0.0267551	0.042844	SP1, ALDH1A3, LRP6, PROX1, FRS2	1348	14	13588	3.60004	1	0.419314	54.8982
GOTERM_BP_FAT	GO:0055013~cardiac muscle cell development	5	0.0267551	0.042844	MURC, ATG7, TTN, PROX1, MYH10	1348	14	13588	3.60004	1	0.419314	54.8982
GOTERM_BP_FAT	GO:0015031~protein transport	79	0.422731	0.0436538	SEC31A, MSR1, AP1G2, GRIK2, FGF9, LMAN2L, XPO4, RAB1B, FGF10, VPS37D, CLTC, SRP19, SYNGR2, HOOK3, STXBP5L, APOB, ATG7, FAM53A, CEP290, SAR1B, AGAP1, RAB27B, KPNB1, RAMP1, JAKMIP1, SCAMP1, MYO6, ATG9A, ACTN4, RAB39B, NUP88, PGAP1, NUPL2, RAB11FIP4, MYRIP, ARHGAP33, CD36, STXBP5, RAB14, KPNA6, KPNA4, KPNA3, SERP1, VPS29, PACS1, SNX18, DERL2, RAB3C, 2610002M06RIK, NUP160, SNX17, PML, CACNB1, CCDC91,…	1348	651	13588	1.22324	1	0.424181	55.5871
GOTERM_BP_FAT	GO:0007610~behavior	52	0.278253	0.0442519	GRIK2, FGF10, SOBP, ZIC1, CALB1, ATP2B2, SLC1A2, APP, GRIN2B, PPP1R1B, ROBO1, ATG7, SEMA3A, QRFP, KCNMA1, MYO6, EFNB3, ZFX, MECP2, UBR3, CCR9, DYNLRB1, MYO5A, ASTN1, CTNND2, ABI2, CACNB4, PLCL1, NPAS3, CHD7, PDE1B, ETV1, STRBP, TRPC2, GLRB, GABRA5, MET, NR4A2, PCDH15, NR4A3, SOD2, FOXP2, LEP, ATXN1, GRIA1, ITGA8, GLS, NTRK2, PHF21A, NHLH2, PBX3, HTR2C	1348	405	13588	1.29424	1	0.427415	56.0894
GOTERM_BP_FAT	GO:0009798~axis specification	7	0.0374572	0.0452194	RNF2, PGAP1, LRP6, PAX6, FRS2, NCKAP1, APC	1348	27	13588	2.61336	1	0.433306	56.8908
GOTERM_BP_FAT	GO:0007628~adult walking behavior	7	0.0374572	0.0452194	KCNMA1, GLRB, CHD7, EFNB3, ATG7, PCDH15, CACNB4	1348	27	13588	2.61336	1	0.433306	56.8908
GOTERM_BP_FAT	GO:0042391~regulation of membrane potential	19	0.10167	0.0454833	MYO5A, KCNMA1, GLRB, PLP1, GRIK2, MECP2, CACNB4, CACNG2, ADORA1, QK, SOD2, ATXN1, AMIGO1, 4930506M07RIK, GRIN2B, NAB1, DLD, PPP3CA, DLG1	1348	119	13588	1.60943	1	0.434021	57.1069
GOTERM_BP_FAT	GO:0010648~negative regulation of cell communication	27	0.144478	0.0454851	RGS7BP, FGF9, GRIK2, ONECUT2, CDC42SE1, PRDM16, PTEN, ADORA1, AHSG, CHD8, SPRY1, BCL6, SKIL, APC, SOCS3, SOCS6, SCAI, SOCS7, SOCS5, ATXN1, RGS3, LRP6, DGKZ, WIF1, RGS9, NCOR1, CHRD	1348	186	13588	1.46324	1	0.432834	57.1084
GOTERM_BP_FAT	GO:0060562~epithelial tube morphogenesis	18	0.0963185	0.0460349	AR, PML, FGF10, ZEB2, NR3C1, PAX3, SRC, GZF1, NCKAP1, MAP3K7, RGMA, RDH10, HOXA5, ZIC5, IFT52, ETV4, DLG1, MED1	1348	111	13588	1.63461	1	0.435603	57.5554
GOTERM_BP_FAT	GO:0045665~negative regulation of neuron differentiation	8	0.0428082	0.0460531	3110039M20RIK, HES1, PHOX2B, NOTCH1, PAX6, CNTN4, ISL1, TTC3	1348	34	13588	2.37179	1	0.434541	57.5701
GOTERM_BP_FAT	GO:0051789~response to protein stimulus	15	0.0802654	0.0465492	UPF2, DERL2, SYVN1, NR4A2, FGF10, NR3C1, EDEM3, BCL2L1, TTC3, MSX2, FOS, ATF6B, HSPA4L, CD4, SERP1	1348	87	13588	1.73795	1	0.436894	57.9695
GOTERM_BP_FAT	GO:0007010~cytoskeleton organization	43	0.230094	0.0466349	SGCZ, CEP120, PDLIM7, PDGFB, CNN3, AGFG1, HAUS2, DAAM1, TTN, HOOK3, TUBGCP4, ARHGAP6, BCL6, AGAP2, EHD2, DLG1, ROCK1, ACTN4, ROCK2, ARHGEF18, NUF2, ARHGEF17, PCDH15, RICTOR, PROX1, FLNA, TACC1, TACC2, NCKAP1, FMN2, MURC, NEDD1, EPB4.1L1, NEB, NAV1, NRAP, XIRP2, FGFR1OP, CDC42BPA, OPHN1, HAUS8, DBN1, MYH10	1348	326	13588	1.32959	1	0.436317	58.0382
GOTERM_BP_FAT	GO:0046903~secretion	31	0.165882	0.0470216	MYO5A, SYT1, CPLX3, GNPDA1, NR3C2, CLCNKA, ABCA1, CACNB4, ADORA1, STXBP5L, SYN2, POU2F2, SNAP25, TRPC2, FCER1A, KCNMA1, SCAMP1, GLRB, MYO6, MECP2, NLGN1, NRXN1, LEP, TRIM36, SCFD2, STXBP5, SLC26A7, NTRK2, VAMP2, STEAP2, MYH10	1348	221	13588	1.41395	1	0.437871	58.3466
GOTERM_BP_FAT	GO:0042981~regulation of apoptosis	68	0.36387	0.0485113	BMI1, XRCC2, GRIK2, TNFSF15, RBM5, FOXO3, ADORA1, PTEN, ACVR1C, MEN1, MAP3K7, PAK7, ANK2, ATG7, NUDT2, ACTN4, SGK3, ROCK1, MECP2, CARD10, XPA, HIPK1, BTG1, MNT, ADAM17, RIPK2, PSME3, FOXC1, DCUN1D3, TNFRSF22, SYVN1, PML, BCL2L1, NR3C1, SOX9, SRC, MSX2, CHD8, RB1CC1, ALDH1A3, BCL11B, TRP53INP1, BCL6, SKIL, TRAF7, HELLS, RASA1, APC, PLAGL2, TCF7, IL7, TGFBR1, CEBPG, NR4A2, BIRC6, MAL, WRN, SOD2, EP…	1348	553	13588	1.23951	1	0.447096	59.5149
GOTERM_BP_FAT	GO:0010941~regulation of cell death	69	0.369221	0.0494956	BMI1, XRCC2, GRIK2, TNFSF15, RBM5, FOXO3, ADORA1, PTEN, ACVR1C, MEN1, MAP3K7, PAK7, ANK2, ATG7, NUDT2, ACTN4, SGK3, ROCK1, MECP2, CARD10, XPA, CD59B, HIPK1, BTG1, MNT, ADAM17, RIPK2, PSME3, FOXC1, DCUN1D3, TNFRSF22, SYVN1, PML, BCL2L1, NR3C1, SOX9, SRC, MSX2, CHD8, RB1CC1, ALDH1A3, BCL11B, TRP53INP1, BCL6, SKIL, TRAF7, HELLS, RASA1, APC, PLAGL2, TCF7, IL7, TGFBR1, CEBPG, NR4A2, BIRC6, MAL, WRN, S…	1348	563	13588	1.2354	1	0.452675	60.2697
GOTERM_BP_FAT	GO:0019220~regulation of phosphate metabolic process	40	0.214041	0.0495088	HMGB1, PDGFB, TNFSF15, ZEB2, ADORA1, LATS1, LATS2, LIF, RGMA, SPRY1, APP, DAB1, HEXIM1, RB1CC1, CD4, SPRED1, TRAF7, FRS2, AGAP2, APC, DLG1, FGD4, FCER1A, IBTK, CCDC88A, SOCS3, TGFBR2, MET, RB1, RICTOR, CARD10, ATXN1, SPDYA, ACVR2A, SPAG9, CDKN1A, CDKN1B, HIPK3, DGKZ, VLDLR	1348	301	13588	1.33955	1	0.451573	60.2797
GOTERM_BP_FAT	GO:0051174~regulation of phosphorus metabolic process	40	0.214041	0.0495088	HMGB1, PDGFB, TNFSF15, ZEB2, ADORA1, LATS1, LATS2, LIF, RGMA, SPRY1, APP, DAB1, HEXIM1, RB1CC1, CD4, SPRED1, TRAF7, FRS2, AGAP2, APC, DLG1, FGD4, FCER1A, IBTK, CCDC88A, SOCS3, TGFBR2, MET, RB1, RICTOR, CARD10, ATXN1, SPDYA, ACVR2A, SPAG9, CDKN1A, CDKN1B, HIPK3, DGKZ, VLDLR	1348	301	13588	1.33955	1	0.451573	60.2797
Category	Term	Count	%	PValue	Genes	List Total	Pop Hits	Pop Total	Fold Enrichment	Bonferroni	Benjamini	FDR
GOTERM_BP_FAT	GO:0006350~transcription	393	14.7357	2.00524e-24	MEF2C, MEF2A, NAA15, MED24, RORB, REST, RORA, CITED2, EPC1, EPC2, FLI1, PPP1R1B, MED26, PHTF2, MED27, FOXF2, TBPL1, GM13242, RCOR3, RREB1, TAF4B, RCOR1, TAF4A, ZHX1, ZHX2, MECP2, HMG20A, MED14, MED13, PROX1, ZFP280D, JUN, FOXG1, VGLL1, ZZZ3, TGIF2, ST18, VGLL4, MYBL1, XAB2, ARX, TCF4, ASXL2, ASXL3, ESRRA, KLF13, KLF11, ASXL1, ESRRG, 9130019O22RIK, TRPS1, RERE, BACH1, BACH2, ELF2, PHF20, DDI2, SER…	1894	1772	13588	1.59113	7.43142e-21	7.43142e-21	3.69575e-21
GOTERM_BP_FAT	GO:0045449~regulation of transcription	463	17.3603	8.56652e-23	MEF2C, MEF2A, NAA15, MED24, RORB, RORA, REST, CITED2, EPC1, EPC2, FLI1, MED26, FOXF2, PHTF2, MED27, TBPL1, PHOX2B, GM13242, RCOR3, RREB1, RCOR1, ZHX1, TAF4A, MECP2, ZHX2, HMG20A, MED14, MED13, PROX1, ZFP280D, JUN, FOXG1, VGLL1, ZZZ3, TGIF2, ST18, VGLL4, MYBL1, ARX, TCF4, ASXL2, ASXL3, ESRRA, KLF13, ASXL1, KLF11, ESRRG, SHOX2, 9130019O22RIK, TRPS1, RERE, BACH1, ELF2, BACH2, PHF20, DDI2, SERTAD3, Z…	1894	2227	13588	1.49154	3.17475e-19	1.58738e-19	1.57885e-19
GOTERM_BP_FAT	GO:0006793~phosphorus metabolic process	207	7.76153	5.17204e-16	PDP1, GM7168, EFNA1, GM4567, SNCA, PRKG2, PRKG1, MAP3K7, CTTNBP2, MAP3K4, MAP3K9, CLK4, PIK3C3, PIK3CA, TLK1, PTPRM, TNIK, PAN3, ROCK1, BRAF, PIK3CB, PTPRG, ROCK2, MYLK4, WNK1, MECP2, PTPRR, WNK3, SCYL3, PIM2, MARK2, SPAG9, EIF2S1, ROR1, PDGFRB, MAPK9, NEK9, MAPK8, NEK7, PPP2R3A, ERBB4, DUSP10, STK17B, ADRBK1, PXK, DUSP11, OCRL, EPHB4, UHMK1, TNKS, MAP2K1, TAOK1, SMAD7, PTPN14, PTPN13, TRIO, OXSR…	1894	866	13588	1.71486	2.05724e-12	6.85785e-13	1.02141e-12
GOTERM_BP_FAT	GO:0006796~phosphate metabolic process	207	7.76153	5.17204e-16	PDP1, GM7168, EFNA1, GM4567, SNCA, PRKG2, PRKG1, MAP3K7, CTTNBP2, MAP3K4, MAP3K9, CLK4, PIK3C3, PIK3CA, TLK1, PTPRM, TNIK, PAN3, ROCK1, BRAF, PIK3CB, PTPRG, ROCK2, MYLK4, WNK1, MECP2, PTPRR, WNK3, SCYL3, PIM2, MARK2, SPAG9, EIF2S1, ROR1, PDGFRB, MAPK9, NEK9, MAPK8, NEK7, PPP2R3A, ERBB4, DUSP10, STK17B, ADRBK1, PXK, DUSP11, OCRL, EPHB4, UHMK1, TNKS, MAP2K1, TAOK1, SMAD7, PTPN14, PTPN13, TRIO, OXSR…	1894	866	13588	1.71486	2.05724e-12	6.85785e-13	1.02141e-12
GOTERM_BP_FAT	GO:0051252~regulation of RNA metabolic process	306	11.4736	9.49387e-14	MEF2C, MEF2A, ZFP738, STAT5B, RORB, RORA, REST, CITED2, EPC1, FLI1, S1PR1, MED26, ZFP473, FOXF2, MED27, CREB3L1, TBPL1, TWIST1, PHOX2B, GM13242, RARG, ZHX1, TAF4A, MECP2, ZHX2, MED14, MED13, TBR1, HES1, ZFP462, JUN, FOXG1, VEGFA, TGIF2, ST18, ZFP616, HOXA11, ZFP619, MYT1, OTP, ARX, LHX1, LHX4, HOXA10, LHX5, LHX6, TCF4, BCOR, PLAGL2, AEBP2, IKZF4, BMP2, ESRRA, KLF7, IKZF2, IKZF1, KLF13, SMAD7, ZFP…	1894	1488	13588	1.47535	3.51789e-10	8.79472e-11	1.74949e-10
GOTERM_BP_FAT	GO:0006355~regulation of transcription, DNA-dependent	299	11.2111	5.31596e-13	MEF2C, MEF2A, ZFP738, STAT5B, RORB, RORA, REST, CITED2, EPC1, FLI1, S1PR1, MED26, ZFP473, FOXF2, MED27, CREB3L1, TBPL1, TWIST1, PHOX2B, GM13242, RARG, ZHX1, TAF4A, MECP2, ZHX2, MED14, MED13, TBR1, HES1, ZFP462, JUN, VEGFA, FOXG1, TGIF2, ST18, ZFP616, HOXA11, ZFP619, MYT1, OTP, ARX, LHX1, LHX4, HOXA10, LHX5, LHX6, TCF4, BCOR, PLAGL2, AEBP2, IKZF4, BMP2, ESRRA, KLF7, IKZF2, IKZF1, KLF13, SMAD7, ZFP…	1894	1465	13588	1.46423	1.97002e-09	3.94003e-10	9.79716e-10
GOTERM_BP_FAT	GO:0006468~protein amino acid phosphorylation	155	5.81177	1.4206e-12	GM7168, NRBP1, GM4567, EFNA1, TBK1, CASK, RPS6KB1, PRKG2, PRKG1, TTN, DMPK, MAP3K7, CTTNBP2, PRKAR2B, CSNK2A1, MAP3K4, MAP3K9, CLK4, PIK3C3, PIK3CA, TLK1, PRKACB, FRS2, INSR, EGFR, RET, TNIK, PAN3, ROCK1, BRAF, CSNK1G1, STK24, ROCK2, MYLK4, WNK1, WNK3, SCYL3, PIM2, STK4, STK3, MARK2, MAP4K3, SPAG9, MAP4K5, EIF2S1, BMP2K, ROR1, NEK9, MAPK9, PDGFRB, RELN, MAPK8, RIPK4, CSNK1G3, KALRN, NEK7, FGFR1, …	1894	640	13588	1.73751	5.2649e-09	8.77483e-10	2.61831e-09
GOTERM_BP_FAT	GO:0006357~regulation of transcription from RNA polymerase II promoter	150	5.6243	2.2096e-12	MEF2C, STAT5B, CBX4, FOXO1, CASK, CBX2, RORA, FOXO3, CBFB, CITED2, GATA2, EPC1, S1PR1, MYOCD, GATA6, MED26, MED27, AKIRIN2, SATB2, RARG, GABPA, TAF4A, ZHX2, MED14, MED13, TBR1, PKIA, AHR, HES1, SUZ12, HOXD8, HIF1A, ZFP462, JUN, VEGFA, ST18, HMGB1, CAMTA2, ONECUT1, ONECUT3, ONECUT2, SOX5, SOX4, ELK1, ABCA2, SOX6, SRF, ARNT, MED12L, MEIS2, TCF4, BCOR, RUNX2, PLAGL2, BMP2, ESRRA, IKZF2, EHMT1, EPAS1…	1894	616	13588	1.74697	8.18865e-09	1.16981e-09	4.07233e-09
GOTERM_BP_FAT	GO:0045935~positive regulation of nucleobase, nucleoside, nucleotide and nucleic acid metabolic process	128	4.7994	1.26392e-11	MEF2C, MEF2A, STAT5B, FOXO1, ZXDB, CASK, RORB, RORA, FOXO3, CBFB, CITED2, GATA2, EPC1, S1PR1, MYOCD, GATA6, AKIRIN2, SATB2, RARG, RELA, MECP2, MED14, MED13, TBR1, AHR, PTHLH, HES1, HIF1A, ZFP462, JUN, VEGFA, SMARCA1, HMGB1, CAMTA2, ONECUT2, SOX5, SOX4, ELK1, SOX6, SRF, ARNT, MEIS2, RUNX2, PLAGL2, BMP2, ESRRA, KLF7, IKZF2, EPAS1, IKZF1, KLF13, MAML2, SMAD5, NR4A2, ESRRG, TEAD1, NR4A3, ZFP148, DDX5…	1894	510	13588	1.80059	4.6841e-08	5.85512e-09	2.32946e-08
GOTERM_BP_FAT	GO:0045941~positive regulation of transcription	121	4.53693	1.74791e-11	MEF2C, MEF2A, STAT5B, FOXO1, ZXDB, CASK, RORB, RORA, FOXO3, CBFB, CITED2, GATA2, EPC1, S1PR1, MYOCD, GATA6, AKIRIN2, SATB2, RARG, RELA, MECP2, MED14, MED13, TBR1, AHR, HES1, HIF1A, ZFP462, JUN, VEGFA, SMARCA1, HMGB1, CAMTA2, ONECUT2, SOX5, SOX4, ELK1, SOX6, SRF, ARNT, MEIS2, RUNX2, PLAGL2, BMP2, KLF7, ESRRA, IKZF2, EPAS1, IKZF1, KLF13, MAML2, SMAD5, NR4A2, ESRRG, TEAD1, NR4A3, ZFP148, DDX5, SHOX2…	1894	475	13588	1.82754	6.47777e-08	7.19752e-09	3.22148e-08
GOTERM_BP_FAT	GO:0010628~positive regulation of gene expression	123	4.61192	2.49499e-11	MEF2C, MEF2A, STAT5B, FOXO1, ZXDB, CASK, RORB, RORA, FOXO3, CBFB, CITED2, GATA2, EPC1, S1PR1, MYOCD, GATA6, AKIRIN2, SATB2, RARG, RELA, MECP2, MED14, MED13, TBR1, AHR, HES1, HIF1A, ZFP462, JUN, VEGFA, PRDM1, SMARCA1, HMGB1, CAMTA2, ONECUT2, SOX5, SOX4, ELK1, SOX6, SRF, ARNT, MEIS2, RUNX2, PLAGL2, BMP2, KLF7, ESRRA, IKZF2, EPAS1, IKZF1, KLF13, MAML2, SMAD5, NR4A2, ESRRG, TEAD1, NR4A3, ZFP148, DDX5…	1894	488	13588	1.80826	9.24644e-08	9.24644e-09	4.59838e-08
GOTERM_BP_FAT	GO:0045893~positive regulation of transcription, DNA-dependent	109	4.08699	3.21357e-11	MEF2C, STAT5B, CASK, FOXO1, RORB, RORA, FOXO3, CBFB, CITED2, GATA2, EPC1, S1PR1, MYOCD, GATA6, AKIRIN2, SATB2, RARG, RELA, MECP2, MED14, MED13, TBR1, AHR, HES1, HIF1A, ZFP462, JUN, VEGFA, SMARCA1, HMGB1, CAMTA2, ONECUT2, SOX5, SOX4, ELK1, SOX6, SRF, ARNT, MEIS2, RUNX2, PLAGL2, KLF7, ESRRA, BMP2, IKZF2, IKZF1, EPAS1, KLF13, MAML2, SMAD5, NR4A2, ESRRG, TEAD1, NR4A3, ZFP148, SHOX2, HOXB1, CSRNP3, ET…	1894	416	13588	1.87979	1.19095e-07	1.08268e-08	5.92276e-08
GOTERM_BP_FAT	GO:0016310~phosphorylation	164	6.14923	4.51063e-11	GM7168, NRBP1, GM4567, EFNA1, TBK1, SNCA, CASK, RPS6KB1, PRKG2, PRKG1, TTN, DMPK, MAP3K7, CTTNBP2, PRKAR2B, CSNK2A1, MAP3K4, MAP3K9, CLK4, PIK3C3, PIK3CA, TLK1, PRKACB, FRS2, INSR, EGFR, RET, TNIK, PAN3, ROCK1, BRAF, CSNK1G1, PIK3CB, STK24, ROCK2, MYLK4, WNK1, MECP2, WNK3, SCYL3, PIM2, STK4, STK3, MARK2, MAP4K3, SPAG9, MAP4K5, EIF2S1, BMP2K, ROR1, NEK9, MAPK9, PDGFRB, RELN, MAPK8, RIPK4, CSNK1G3,…	1894	718	13588	1.63868	1.67164e-07	1.39303e-08	8.31328e-08
GOTERM_BP_FAT	GO:0051254~positive regulation of RNA metabolic process	109	4.08699	5.12507e-11	MEF2C, STAT5B, CASK, FOXO1, RORB, RORA, FOXO3, CBFB, CITED2, GATA2, EPC1, S1PR1, MYOCD, GATA6, AKIRIN2, SATB2, RARG, RELA, MECP2, MED14, MED13, TBR1, AHR, HES1, HIF1A, ZFP462, JUN, VEGFA, SMARCA1, HMGB1, CAMTA2, ONECUT2, SOX5, SOX4, ELK1, SOX6, SRF, ARNT, MEIS2, RUNX2, PLAGL2, KLF7, ESRRA, BMP2, IKZF2, IKZF1, EPAS1, KLF13, MAML2, SMAD5, NR4A2, ESRRG, TEAD1, NR4A3, ZFP148, SHOX2, HOXB1, CSRNP3, ET…	1894	419	13588	1.86633	1.89935e-07	1.46104e-08	9.44573e-08
GOTERM_BP_FAT	GO:0051173~positive regulation of nitrogen compound metabolic process	129	4.8369	5.57496e-11	MEF2C, MEF2A, STAT5B, FOXO1, ZXDB, CASK, RORB, RORA, FOXO3, CBFB, CITED2, GATA2, EPC1, S1PR1, MYOCD, GATA6, AKIRIN2, SATB2, RARG, RELA, MECP2, MED14, MED13, TBR1, AHR, PTHLH, HES1, HIF1A, ZFP462, JUN, VEGFA, SMARCA1, HMGB1, CAMTA2, ONECUT2, SOX5, SOX4, ELK1, SOX6, SRF, ARNT, MEIS2, RUNX2, PLAGL2, BMP2, ESRRA, KLF7, IKZF2, EPAS1, IKZF1, KLF13, MAML2, SMAD5, NR4A2, ESRRG, TEAD1, ZFP148, NR4A3, DDX5…	1894	526	13588	1.75946	2.06608e-07	1.47577e-08	1.02749e-07
GOTERM_BP_FAT	GO:0009792~embryonic development ending in birth or egg hatching	110	4.12448	5.76808e-11	DLC1, GNA13, NOG, TTN, CITED2, MAP3K7, GATA2, N4BP2L2, GRIN2B, GATA6, COL4A3BP, ETL4, TWIST1, EGFR, SATB2, GABPA, PTPRR, UBR3, DLL1, MYH9, BCL2L11, HES1, HIF1A, NDEL1, HOXD3, PDGFRB, PRDM1, FGFR1, ZFAND5, COBL, SYVN1, ELL, SRF, XAB2, ARNT, HOXA3, HOXA5, SLC30A1, HOXA9, AMD1, HECTD1, DVL2, EPAS1, MAP2K1, PCDH12, CELSR1, GAS1, NCKAP1, SHOX2, HOXB3, HOXB1, SFRP1, ZIC5, TCF15, DNAJB6, NCOR2, BMI1, FG…	1894	425	13588	1.85686	2.13765e-07	1.4251e-08	1.06308e-07
GOTERM_BP_FAT	GO:0035295~tube development	78	2.92463	6.84658e-11	DLC1, GNA13, FGF18, NOG, FGF7, NRP1, FGF9, NPNT, BTRC, ZEB2, GLI2, GDNF, MAP3K7, CTTNBP2, BDNF, WNT4, GATA6, CXCR4, ROBO2, FGF2, TWIST1, AR, RET, RXFP1, ESR1, BCL2L11, MYCN, GZF1, HES1, PTHLH, TNS3, EYA1, HIF1A, ADM, PSEN2, VEGFA, ZFP697, ZFPM2, CUX1, ACVR1, MED1, COBL, FGFR1, HMGB1, SHROOM3, CSF1, HOXA11, PPP3R1, BMPR2, SRF, SCRIB, VDR, HAND1, HOXA5, LHX1, BCL2, HS6ST1, PCSK5, HECTD1, DVL2, BMP2…	1894	264	13588	2.11966	2.53734e-07	1.58584e-08	1.26185e-07
GOTERM_BP_FAT	GO:0043009~chordate embryonic development	109	4.08699	6.98299e-11	DLC1, GNA13, NOG, TTN, CITED2, MAP3K7, GATA2, N4BP2L2, GRIN2B, GATA6, COL4A3BP, ETL4, TWIST1, EGFR, SATB2, GABPA, PTPRR, UBR3, DLL1, MYH9, BCL2L11, HES1, HIF1A, NDEL1, HOXD3, PDGFRB, PRDM1, FGFR1, ZFAND5, COBL, SYVN1, ELL, SRF, XAB2, ARNT, HOXA3, HOXA5, SLC30A1, HOXA9, AMD1, HECTD1, DVL2, EPAS1, MAP2K1, PCDH12, CELSR1, GAS1, NCKAP1, SHOX2, HOXB3, HOXB1, SFRP1, ZIC5, TCF15, DNAJB6, NCOR2, BMI1, FG…	1894	421	13588	1.85746	2.5879e-07	1.52229e-08	1.287e-07
GOTERM_BP_FAT	GO:0010557~positive regulation of macromolecule biosynthetic process	128	4.7994	1.95041e-10	MEF2C, MEF2A, TBK1, STAT5B, FOXO1, ZXDB, CASK, RORB, RORA, FOXO3, CBFB, CITED2, GATA2, EPC1, S1PR1, MYOCD, GATA6, AKIRIN2, SATB2, RARG, RELA, MECP2, MED14, MED13, TBR1, AHR, HES1, HIF1A, ZFP462, JUN, VEGFA, SMARCA1, HMGB1, CAMTA2, ONECUT2, SOX5, SOX4, ELK1, SOX6, LIN28A, SRF, ARNT, MEIS2, RUNX2, PLAGL2, BMP2, ESRRA, KLF7, IKZF2, EPAS1, IKZF1, KLF13, MAML2, SMAD5, NR4A2, ESRRG, TEAD1, ZFP148, NR4A…	1894	530	13588	1.73265	7.22822e-07	4.01568e-08	3.5947e-07
GOTERM_BP_FAT	GO:0010604~positive regulation of macromolecule metabolic process	146	5.47432	3.04194e-10	MEF2C, MEF2A, TBK1, STAT5B, FOXO1, ZXDB, CASK, RORB, RORA, FOXO3, CBFB, CITED2, GATA2, EPC1, S1PR1, MYOCD, GATA6, ATG7, AKIRIN2, ADAM9, SATB2, RARG, RELA, MECP2, MED14, MED13, TBR1, AHR, HES1, HIF1A, ZFP462, JUN, VEGFA, PRDM1, SMARCA1, HMGB1, CAMTA2, ONECUT2, SOX5, BMPR2, SOX4, ELK1, SOX6, LIN28A, SRF, ARNT, MEIS2, UBE2D1, RUNX2, PLAGL2, BMP2, ESRRA, KLF7, IKZF2, EPAS1, IKZF1, KLF13, MAML2, SMAD5…	1894	633	13588	1.65472	1.12734e-06	5.93339e-08	5.60644e-07
GOTERM_BP_FAT	GO:0045944~positive regulation of transcription from RNA polymerase II promoter	95	3.56205	3.27526e-10	MEF2C, MITF, STAT5B, PPARG, PAX6, FOXO1, CASK, ZEB1, FOXO3, RORA, GLI2, RFXANK, CBFB, CITED2, ZBTB38, GATA2, EPC1, S1PR1, MYOCD, GATA6, MKL2, ALX4, FGF2, AKIRIN2, SATB2, AR, RARG, SOX11, OTX2, MED14, MED13, TBR1, AHR, HES1, NCOA1, HIF1A, NCOA2, ZFP462, JUN, ZMIZ1, VEGFA, ZFPM2, CLOCK, MED1, HMGB1, CAMTA2, ONECUT2, SOX5, SOX4, ELK1, SOX6, NFYA, SRF, TCF7L2, ARID2, ARNT, STAT6, NPAS2, MEIS2, HAND1,…	1894	358	13588	1.90378	1.21381e-06	6.06906e-08	6.03645e-07
GOTERM_BP_FAT	GO:0009891~positive regulation of biosynthetic process	132	4.94938	3.73088e-10	MEF2C, MEF2A, TBK1, STAT5B, FOXO1, ZXDB, CASK, RORB, RORA, FOXO3, CBFB, CITED2, GATA2, EPC1, S1PR1, MYOCD, GATA6, AKIRIN2, SATB2, RARG, RELA, MECP2, MED14, MED13, TBR1, AHR, PTHLH, HES1, HIF1A, ZFP462, JUN, VEGFA, SMARCA1, HMGB1, CAMTA2, ONECUT2, SOX5, SOX4, ELK1, SOX6, LIN28A, SRF, ARNT, MEIS2, RUNX2, PLAGL2, BMP2, ESRRA, KLF7, IKZF2, EPAS1, IKZF1, KLF13, MAML2, SMAD5, NR4A2, ESRRG, TEAD1, ZFP14…	1894	557	13588	1.70018	1.38266e-06	6.58411e-08	6.87618e-07
GOTERM_BP_FAT	GO:0031328~positive regulation of cellular biosynthetic process	130	4.87439	7.88333e-10	MEF2C, MEF2A, TBK1, STAT5B, FOXO1, ZXDB, CASK, RORB, RORA, FOXO3, CBFB, CITED2, GATA2, EPC1, S1PR1, MYOCD, GATA6, AKIRIN2, SATB2, RARG, RELA, MECP2, MED14, MED13, TBR1, AHR, PTHLH, HES1, HIF1A, ZFP462, JUN, VEGFA, SMARCA1, HMGB1, CAMTA2, ONECUT2, SOX5, SOX4, ELK1, SOX6, LIN28A, SRF, ARNT, MEIS2, RUNX2, PLAGL2, BMP2, ESRRA, KLF7, IKZF2, EPAS1, IKZF1, KLF13, MAML2, SMAD5, NR4A2, ESRRG, TEAD1, ZFP14…	1894	552	13588	1.68958	2.92156e-06	1.32798e-07	1.45293e-06
GOTERM_BP_FAT	GO:0048598~embryonic morphogenesis	93	3.48706	1.95027e-09	BMI1, DLC1, NOG, EFNA1, FGF9, SOBP, ZEB2, ZEB1, GLI2, MAP3K7, WNT4, WNT3, INSIG2, RSPO3, HOXC4, CHST11, INSIG1, CEP290, ALX4, ALX3, FRS2, TWIST1, SATB2, RET, RARG, TBX15, OTX2, DLL1, PCDH8, MBNL1, PROX1, HES1, ACVR2A, EYA1, ADM, HOXD3, PSEN2, FOXG1, ZFP697, EXT1, TBX18, ACVR1, MED1, COBL, FGFR1, TSHZ1, SHROOM3, HOXA11, BMPR2, TCF7L2, SCRIB, CHD7, HOXA3, HAND1, MACF1, HOXA5, LHX1, FBXW4, HOXA10, P…	1894	359	13588	1.85851	7.22768e-06	3.14248e-07	3.59444e-06
GOTERM_BP_FAT	GO:0051056~regulation of small GTPase mediated signal transduction	65	2.4372	1.45053e-08	4930474N05RIK, RASGEF1B, SHOC2, ITSN2, ITSN1, TTN, RGL1, TBC1D15, S1PR1, SMAP1, TBC1D12, EVI5, TIAM1, GIT2, RAPGEF6, RAPGEF4, RAPGEF3, RAPGEF2, TBC1D9B, ARHGEF4, ARHGEF3, ARHGEF2, DAB2IP, RALBP1, ARHGEF7, ARHGEF6, PSD3, ARHGEF17, ARHGEF12, TBC1D22A, FARP1, ARHGEF11, FARP2, RALGAPA1, SGSM1, NDEL1, RELN, TBC1D8B, KALRN, TBC1D8, AGFG1, CSF1, ASAP1, ARFGEF2, SCRIB, RASAL2, DOCK2, KRAS, SOS1, SOS2, PA…	1894	228	13588	2.04529	5.37553e-05	2.23986e-06	2.67339e-05
GOTERM_BP_FAT	GO:0007389~pattern specification process	76	2.84964	1.56252e-08	BMI1, GNA13, NOG, NRG3, NRP1, FST, PAX6, ZEB2, ZEB1, TTN, GLI2, CITED2, ACVR1C, WNT3, CXCR4, HOXC4, ASPH, NR2F2, ALX4, ALX3, FRS2, SATB2, RARG, OTX2, DLL1, PCDH8, HES1, ACVR2A, EYA1, HOXD8, HIPK1, HOXD3, VEGFA, PSEN2, FOXG1, RELN, TBX18, ACVR1, IRX3, TSHZ1, SHROOM3, HOXA11, BMPR2, SRF, HOXA3, HOXA5, LHX1, HOXA10, HOXA9, PCSK6, PCSK5, LFNG, APC, MLLT3, DVL2, NTF5, TBX5, SMAD5, GAS1, NCKAP1, HOXB3,…	1894	284	13588	1.91987	5.79055e-05	2.31628e-06	2.8798e-05
GOTERM_BP_FAT	GO:0001944~vasculature development	69	2.58718	2.06944e-08	MEF2C, GNA13, RTN4, FGF18, NRP1, FGF9, WASF2, NAA15, FOXO1, ANPEP, PTEN, CITED2, MAP3K7, BAK1, S1PR1, MYOCD, CXCR4, SHC1, MKL2, NR2F2, FGF2, RECK, SGPL1, EFNB2, MYH9, PROX1, PNPLA6, QK, HIF1A, EREG, NUS1, ZMIZ1, VEGFA, NCOA6, ZFP697, ZFPM2, ACVR1, FGFR1, ZFAND5, ELK3, SRF, CDH5, GJC1, ZFP36L1, PTK2, CHD7, HOXA3, HAND1, PKD1, ZC3H12A, HS6ST1, PPAP2B, C1GALT1, RASA1, EPAS1, MAP2K1, SMAD7, NF1, TBX4…	1894	250	13588	1.98009	7.66906e-05	2.94975e-06	3.81407e-05
GOTERM_BP_FAT	GO:0048568~embryonic organ development	67	2.51219	2.49924e-08	BMI1, NOG, EFNA1, FGF9, SOBP, ZEB1, GLI2, CITED2, GATA2, INSIG2, HOXC4, RSPO3, CHST11, INSIG1, FOXF2, CEP290, MKL2, ALX4, MYB, FRS2, ALX3, EGFR, SATB2, RARG, TBX15, OTX2, DLL1, PROX1, EYA1, HIF1A, ADM, HOXD3, VEGFA, NCOA6, FOXG1, ZFPM2, PRDM1, MED1, FGFR1, TSHZ1, EGLN1, TCF7L2, ARNT, CHD7, HOXA3, HAND1, HOXA5, SH2B3, HS6ST1, PCSK5, EPAS1, MAP2K1, PCDH12, BIRC6, NR4A3, CELSR1, GAS1, NCKAP1, SHOX2,…	1894	241	13588	1.9945	9.26174e-05	3.43043e-06	4.6062e-05
GOTERM_BP_FAT	GO:0010629~negative regulation of gene expression	99	3.71204	2.76957e-08	CBX4, CBX2, REST, CITED2, EPC1, MYOCD, FOXF2, SATB2, RARG, ZHX1, GABPA, ZHX2, MECP2, PKIA, SUZ12, HES1, HOXD8, PRDM6, ST18, LRCH4, SOX6, LIN28A, LIN28B, VDR, MOV10, TRIM66, BHLHE40, TCF4, BCOR, IKZF4, EHMT1, IKZF1, KLF11, RYBP, SKI, FOXP4, FOXP1, FOXP2, SHOX2, TRPS1, JAZF1, RFX3, HDAC9, RBPJ, ZFHX3, HDAC7, DNAJB6, NCOR2, DNAJB5, BMI1, COPS2, NR6A1, PPARG, BNIP3, ZEB2, ZEB1, GLI2, PDCD4, PCGF6, NR…	1894	410	13588	1.73232	0.000102635	3.66572e-06	5.10445e-05
GOTERM_BP_FAT	GO:0007242~intracellular signaling cascade	186	6.97413	3.77651e-08	GNA13, ADCY1, RAB9B, EFNA1, PLEKHM1, ADCY5, ADCY6, STAT5B, RASGEF1B, RPS6KB1, ITSN1, RGL1, MAP3K7, AGTR2, EIF4EBP2, DAB1, S1PR1, GALR1, TIAM1, PIK3C3, SPRED2, RAPGEF6, RALA, PIK3CA, TLK1, RAPGEF4, PRKACB, RAPGEF3, RAPGEF2, FRS2, RET, TNIK, RARG, ROCK1, BRAF, PIK3CB, ROCK2, SOCS6, PSD3, SOCS5, IRS1, STK3, FARP2, MARK2, MAP4K3, PTHLH, TNS3, SPAG9, MAP4K5, RAB19, REM2, MAPK9, ARL8A, MAPK8, UNC13C, R…	1894	915	13588	1.45837	0.000139948	4.82611e-06	6.96027e-05
GOTERM_BP_FAT	GO:0001568~blood vessel development	67	2.51219	4.20779e-08	MEF2C, GNA13, RTN4, FGF18, NRP1, FGF9, WASF2, NAA15, FOXO1, ANPEP, PTEN, CITED2, MAP3K7, BAK1, S1PR1, MYOCD, CXCR4, SHC1, MKL2, NR2F2, FGF2, RECK, SGPL1, MYH9, PROX1, PNPLA6, QK, HIF1A, EREG, NUS1, ZMIZ1, VEGFA, NCOA6, ZFP697, ZFPM2, ACVR1, FGFR1, ELK3, SRF, CDH5, GJC1, ZFP36L1, PTK2, CHD7, HOXA3, HAND1, PKD1, ZC3H12A, HS6ST1, PPAP2B, C1GALT1, RASA1, EPAS1, MAP2K1, SMAD7, NF1, TBX4, SMAD5, FZD5, …	1894	244	13588	1.96997	0.000155929	5.19801e-06	7.75514e-05
GOTERM_BP_FAT	GO:0048729~tissue morphogenesis	65	2.4372	8.5291e-08	DLC1, NOG, FGF7, NRP1, NPNT, BTRC, FST, ZEB2, GLI2, GDNF, MAP3K7, WNT4, WNT3, SEMA3A, FRS2, TWIST1, EGFR, AR, RET, RARG, ESR1, PCDH8, PROX1, GZF1, PTHLH, EYA1, ADM, TBX18, ACVR1, MED1, COBL, SHROOM3, TNC, CSF1, HOXA11, BMPR2, EGLN1, FKBP1A, FEM1B, SCRIB, VDR, FOXQ1, MACF1, HAND1, HOXA5, BCL2, HECTD1, DVL2, BMP2, SMAD7, TBX5, TBX4, NR4A3, CELSR1, SHANK3, NCKAP1, NOTCH2, SFRP1, FREM2, ZIC5, PRKAR1A…	1894	238	13588	1.95935	0.000316039	1.01964e-05	0.000157195
GOTERM_BP_FAT	GO:0016481~negative regulation of transcription	90	3.37458	1.15676e-07	BMI1, COPS2, NR6A1, PPARG, CBX4, ZEB2, CBX2, REST, ZEB1, GLI2, PDCD4, CITED2, EPC1, MYOCD, PCGF6, FOXF2, NR2F2, TBL1XR1, SATB2, RARG, ZHX1, GABPA, ZHX2, MECP2, TLE4, SPEN, PKIA, UBE2B, PURB, PURA, GZF1, SUZ12, HES1, HOXD8, NCOA2, EREG, HIPK1, PRDM6, HIPK3, NAB1, MAP3K10, ZFPM2, LRCH4, ST18, CUX1, C1D, BCLAF1, MTDH, RHOX2C, SOX6, PRDM16, VDR, TRIM66, HAND1, POU2F1, POU3F3, BHLHE40, BCOR, TCF4, BAZ…	1894	372	13588	1.7357	0.000428602	1.33966e-05	0.000213195
GOTERM_BP_FAT	GO:0010605~negative regulation of macromolecule metabolic process	114	4.27447	1.24013e-07	CBX4, CBX2, REST, CITED2, BAK1, EPC1, EIF4EBP2, MYOCD, FOXF2, SATB2, RARG, RELA, GABPA, ZHX1, ZHX2, MECP2, PKIA, SUZ12, HES1, HOXD8, BACE2, PRDM6, JUN, RAD18, ST18, LRCH4, SOX6, LIN28A, LIN28B, VDR, MOV10, TRIM66, BHLHE40, TCF4, BCOR, IKZF4, EHMT1, IKZF1, PAIP2, KLF11, RYBP, SKI, FOXP4, FOXP1, FOXP2, FXR1, SHOX2, TRPS1, JAZF1, RFX3, HDAC9, RBPJ, ZFHX3, HDAC7, DNAJB6, NCOR2, DNAJB5, BMI1, COPS2, N…	1894	506	13588	1.61633	0.000459487	1.39269e-05	0.000228561
GOTERM_BP_FAT	GO:0031327~negative regulation of cellular biosynthetic process	100	3.74953	1.66757e-07	CBX4, CBX2, REST, CITED2, EPC1, EIF4EBP2, INSIG2, MYOCD, INSIG1, FOXF2, SATB2, RARG, ZHX1, GABPA, ZHX2, MECP2, PKIA, SUZ12, HES1, HOXD8, BACE2, PRDM6, ST18, LRCH4, PALM, SOX6, VDR, TRIM66, BHLHE40, TCF4, BCOR, IKZF4, EHMT1, IKZF1, PAIP2, KLF11, RYBP, SKI, FOXP4, FOXP1, FXR1, FOXP2, SHOX2, TRPS1, JAZF1, RFX3, HDAC9, RBPJ, ZFHX3, HDAC7, DNAJB6, NCOR2, DNAJB5, BMI1, COPS2, NR6A1, PPARG, ZEB2, ZEB1, …	1894	430	13588	1.66843	0.000617812	1.81764e-05	0.000307341
GOTERM_BP_FAT	GO:0048514~blood vessel morphogenesis	56	2.09974	2.16468e-07	GNA13, MEF2C, RTN4, FGF18, NRP1, FGF9, WASF2, NAA15, ANPEP, PTEN, CITED2, MAP3K7, BAK1, S1PR1, MYOCD, CXCR4, SHC1, MKL2, NR2F2, FGF2, SGPL1, MYH9, PROX1, PNPLA6, QK, HIF1A, EREG, NUS1, ZMIZ1, VEGFA, ZFPM2, ACVR1, FGFR1, ELK3, SRF, GJC1, ZFP36L1, PTK2, HOXA3, HAND1, ZC3H12A, HS6ST1, RASA1, C1GALT1, EPAS1, SMAD7, SMAD5, TBX4, NF1, FZD5, KDR, MEOX2, NTRK2, HBEGF, RBPJ, HDAC7	1894	198	13588	2.02908	0.00080191	2.29207e-05	0.00039896
GOTERM_BP_FAT	GO:0060284~regulation of cell development	48	1.79978	2.24246e-07	RTN4, IRX3, NOG, NRP1, EFNA1, HOXA11, SOX5, PAX6, REST, GLI2, CD24A, TTL, OTP, VDR, PTK2, BDNF, MYOCD, TIAM1, BCL2, ROBO2, SEMA3A, NEFL, FGF2, BOC, PHOX2B, BMP2, NF1, NLGN1, DLL1, CTNNA1, PROX1, HES1, EYA1, YWHAG, BTG1, SEMA4F, ULK2, ZFP488, HOXD3, FOXG1, NTRK2, PBX1, ID4, TGIF2, SEMA4D, HDAC9, WNT7A, BMPR1A	1894	159	13588	2.16581	0.000830712	2.30847e-05	0.000413295
GOTERM_BP_FAT	GO:0010464~regulation of mesenchymal cell proliferation	15	0.56243	2.34936e-07	FGFR1, HMGB1, FGF9, GAS1, ZEB1, IRS1, FOXP1, KDR, FOXP2, SHOX2, ARHGAP5, VEGFA, FBXW4, TBX18, BMPR1A	1894	23	13588	4.67885	0.000870294	2.35314e-05	0.000432997
GOTERM_BP_FAT	GO:0006928~cell motion	88	3.29959	2.46318e-07	NRP2, PVR, GM7168, NRP1, GM4567, PLXNA2, WASF2, PAX6, ZEB2, L1CAM, PRKG1, GLI2, PTEN, CD2AP, GDNF, NRCAM, EDNRB, CTTNBP2, BDNF, DAB1, ROBO1, CXCR4, ROBO2, SEMA3A, NR2F2, BOC, TWIST1, EGFR, SGPL1, PHOX2B, SATB2, RET, CCDC88A, MDGA1, KIF5C, MYH9, TBR1, ELMO1, TNS3, GM6902, HIF1A, NDEL1, TNS1, CD34, SEMA4F, VEGFA, CX3CR1, FOXG1, RELN, LAMC1, GAP43, ACVR1, ZFAND5, SRF, CD24A, SCRIB, ARX, PTK2, DOCK1,…	1894	367	13588	1.72025	0.000912437	2.40222e-05	0.000453974
GOTERM_BP_FAT	GO:0009890~negative regulation of biosynthetic process	100	3.74953	2.65775e-07	CBX4, CBX2, REST, CITED2, EPC1, EIF4EBP2, INSIG2, MYOCD, INSIG1, FOXF2, SATB2, RARG, ZHX1, GABPA, ZHX2, MECP2, PKIA, SUZ12, HES1, HOXD8, BACE2, PRDM6, ST18, LRCH4, PALM, SOX6, VDR, TRIM66, BHLHE40, TCF4, BCOR, IKZF4, EHMT1, IKZF1, PAIP2, KLF11, RYBP, SKI, FOXP4, FOXP1, FXR1, FOXP2, SHOX2, TRPS1, JAZF1, RFX3, HDAC9, RBPJ, ZFHX3, HDAC7, DNAJB6, NCOR2, DNAJB5, BMI1, COPS2, NR6A1, PPARG, ZEB2, ZEB1, …	1894	434	13588	1.65305	0.000984478	2.52551e-05	0.000489834
GOTERM_BP_FAT	GO:0051172~negative regulation of nitrogen compound metabolic process	94	3.52456	2.78407e-07	BMI1, COPS2, NR6A1, PPARG, CBX4, MLH1, ZEB2, CBX2, ZEB1, REST, GLI2, PDCD4, CITED2, EPC1, MYOCD, PCGF6, FOXF2, NR2F2, TBL1XR1, SATB2, RARG, ZHX1, GABPA, ZHX2, MECP2, TLE4, SPEN, PKIA, UBE2B, PURB, PURA, GZF1, SUZ12, HES1, HOXD8, NCOA2, EREG, HIPK1, PRDM6, HIPK3, NAB1, MAP3K10, RAD18, ZFPM2, LRCH4, ST18, CUX1, C1D, PALM, BCLAF1, MTDH, RHOX2C, SOX6, PRDM16, VDR, TRIM66, HAND1, POU2F1, POU3F3, BHLHE…	1894	401	13588	1.68174	0.00103125	2.57941e-05	0.000513116
GOTERM_BP_FAT	GO:0010558~negative regulation of macromolecule biosynthetic process	97	3.63705	2.89731e-07	BMI1, COPS2, PPARG, NR6A1, CBX4, CBX2, ZEB2, REST, ZEB1, GLI2, PDCD4, CITED2, EPC1, EIF4EBP2, MYOCD, PCGF6, FOXF2, NR2F2, TBL1XR1, SATB2, RARG, GABPA, ZHX1, ZHX2, MECP2, TLE4, SPEN, UBE2B, PKIA, PURB, PURA, GZF1, INHBB, HES1, SUZ12, HOXD8, NCOA2, HIPK1, EREG, HIPK3, PRDM6, BACE2, NAB1, MAP3K10, ZFPM2, LRCH4, ST18, CUX1, C1D, BCLAF1, MTDH, RHOX2C, SOX6, PRDM16, VDR, TRIM66, HAND1, RNF128, POU2F1, …	1894	418	13588	1.66483	0.00107317	2.61886e-05	0.000533987
GOTERM_BP_FAT	GO:0045934~negative regulation of nucleobase, nucleoside, nucleotide and nucleic acid metabolic process	93	3.48706	3.35446e-07	BMI1, COPS2, NR6A1, PPARG, CBX4, MLH1, ZEB2, CBX2, ZEB1, REST, GLI2, PDCD4, CITED2, EPC1, MYOCD, PCGF6, FOXF2, NR2F2, TBL1XR1, SATB2, RARG, ZHX1, GABPA, ZHX2, MECP2, TLE4, SPEN, PKIA, UBE2B, PURB, PURA, GZF1, SUZ12, HES1, HOXD8, NCOA2, EREG, HIPK1, PRDM6, HIPK3, NAB1, MAP3K10, RAD18, ZFPM2, LRCH4, ST18, CUX1, C1D, PALM, BCLAF1, MTDH, RHOX2C, SOX6, PRDM16, VDR, TRIM66, HAND1, POU2F1, POU3F3, BHLHE…	1894	397	13588	1.68061	0.00124239	2.95987e-05	0.00061824
GOTERM_BP_FAT	GO:0007167~enzyme linked receptor protein signaling pathway	70	2.62467	3.59531e-07	FGF18, NOG, FGF7, NRP1, EFNA1, FGF9, GDF6, STAT5B, FST, FOXO1, PTEN, GDNF, MAP3K7, EIF4EBP2, TIAM1, PAK1, INSR, FGF2, FRS2, ADAM9, GHR, EGFR, SGPL1, RET, SOCS5, IRS1, ACVR2A, GRB10, EREG, DOK4, VEGFA, ROR1, PDGFRB, AKAP2, ACVR1, FGFR1, ZFAND5, ERBB4, BMPR2, EPHB4, IGSF10, PHIP, PTK2, MAP3K1, SOS1, LMTK2, GIGYF1, PIK3R2, AMHR2, BMP2, PTPRE, SMAD7, NLK, SMAD5, RAF1, KDR, EPHA3, EPHA5, EPHA4, EPHA7,…	1894	273	13588	1.83955	0.00133154	3.09861e-05	0.00066263
GOTERM_BP_FAT	GO:0030182~neuron differentiation	93	3.48706	4.24825e-07	NRP1, EFNA1, PAX6, RORB, L1CAM, RORA, PRKG1, GLI2, PTEN, GDNF, KLHL1, NRCAM, GATA2, BDNF, S1PR1, ROBO1, CXCR4, ATG7, CEP290, ROBO2, SEMA3A, PAK1, BOC, DSCAM, RET, RPGR, MDGA2, OTX2, KIF5C, MECP2, PTPRR, DLL1, TBR1, FARP2, HES1, SLITRK2, 4930506M07RIK, SLITRK1, SLITRK4, NDEL1, SEMA4F, VEGFA, FOXG1, TRAPPC4, RELN, CUX1, SLITRK6, SMARCA1, CLN8, GAP43, FGFR1, ONECUT2, SOX5, NRN1, CD24A, OTP, ARX, PTK…	1894	399	13588	1.67219	0.00157316	3.57812e-05	0.000782969
GOTERM_BP_FAT	GO:0001501~skeletal system development	72	2.69966	4.41624e-07	MEF2C, BMI1, FGF18, NOG, FGF9, ZEB1, GLI2, CBFB, TNFRSF11A, INSIG2, HOXC4, CHST11, INSIG1, ANKRD11, ETL4, ALX4, ALX3, SGPL1, SATB2, RARG, TBX15, FMN1, PTHLH, ACVR2A, EYA1, HOXD8, HIF1A, CHRDL1, HOXD3, NAB1, ZFP697, UBC, SORT1, PDGFRB, MAPK8, FGFR1, TAPT1, ZFAND5, HOXA11, SOX5, SOX6, IGSF10, COL9A1, VDR, HOXA3, LECT1, HOXA5, BCL2, FBXW4, HOXA10, PKD1, HOXA9, RUNX2, PCSK5, ZBTB7A, BMP2, NF1, TBX4, …	1894	285	13588	1.81244	0.00163532	3.63695e-05	0.000813929
GOTERM_BP_FAT	GO:0032989~cellular component morphogenesis	84	3.14961	5.20966e-07	NOG, NRP1, PAX6, L1CAM, TTN, GLI2, NRCAM, BAK1, BDNF, WNT4, ROBO1, CXCR4, COL4A3BP, MKKS, ROBO2, SEMA3A, MYB, BOC, TBPL1, DSCAM, EGFR, ARHGEF2, KIF5C, MYH9, CTNNA1, TBR1, STK4, PROX1, UBE2B, MARK2, HES1, SLITRK2, 4930506M07RIK, SLITRK1, SLITRK4, HIF1A, NDEL1, SEMA4F, FOXG1, RELN, SLITRK6, GAP43, LIMS1, SHROOM3, SHROOM4, AGFG1, ONECUT1, ONECUT2, PPP3R1, SOX6, NRN1, SCRIB, ARX, DOCK2, PTK2, EZR, MA…	1894	351	13588	1.71691	0.00192884	4.19708e-05	0.000960158
GOTERM_BP_FAT	GO:0000902~cell morphogenesis	76	2.84964	6.31561e-07	NOG, NRP1, PAX6, L1CAM, GLI2, NRCAM, BDNF, WNT4, ROBO1, CXCR4, COL4A3BP, MKKS, ROBO2, SEMA3A, BOC, DSCAM, EGFR, ARHGEF2, KIF5C, MYH9, CTNNA1, TBR1, STK4, PROX1, MARK2, HES1, SLITRK2, 4930506M07RIK, SLITRK1, SLITRK4, HIF1A, NDEL1, SEMA4F, FOXG1, RELN, SLITRK6, GAP43, LIMS1, SHROOM3, SHROOM4, ONECUT1, ONECUT2, PPP3R1, SOX6, NRN1, SCRIB, ARX, DOCK2, PTK2, EZR, MACF1, DMD, BCL2, NUMB, RAC1, LMTK2, LH…	1894	309	13588	1.76454	0.00233783	4.97981e-05	0.00116399
GOTERM_BP_FAT	GO:0016044~membrane organization	69	2.58718	6.71157e-07	SYNJ1, WASF2, SNCA, BNIP3, ITSN2, ITSN1, GDNF, NRCAM, BAK1, CD47, GATA2, PACSIN1, CTTN, AP1S2, PACSIN2, ATG7, AP3B1, GHR, OPA1, CCDC88A, LRP1B, COLEC12, HYAL4, LDLRAP1, ELMO1, ZDHHC15, NPC1, NDEL1, FNBP1L, RIN2, SH3KBP1, RAB5A, SORT1, CLN8, ANKFY1, UNC13A, SGCB, BID, GULP1, CDC42SE1, ABCA1, CD24A, SCRIB, AMPH, DOCK2, DOCK1, TTBK2, BCL2, RAC1, ZMPSTE24, PAFAH1B1, SPAM1, ELMOD1, DNM3, VAV3, RUFY1, …	1894	272	13588	1.81993	0.00248422	5.18176e-05	0.00123697
GOTERM_BP_FAT	GO:0016311~dephosphorylation	43	1.6123	7.75207e-07	PDP1, PPP6C, PPP2R3A, CDC14A, CDC14B, SYNJ1, DUSP10, PPM1A, DUSP11, OCRL, PTEN, MTMR2, MTM1, PPP2CA, BCL2, PPP1R12A, MTMR6, INPP5A, MTMR4, PTPRB, PTPRD, PTPRM, PTPRE, PTPN3, PTPRG, PTPN4, PTPRR, PTPN14, PTPN13, CDC25A, PTPN12, PPM1F, EYA3, MTMR12, PPM1D, EYA1, MTMR14, PPM1E, DUSP1, GM14698, PPM1H, PTP4A1, PTPN1	1894	141	13588	2.18789	0.0028688	5.86293e-05	0.00142873
GOTERM_BP_FAT	GO:0046578~regulation of Ras protein signal transduction	51	1.91226	9.10991e-07	SHOC2, ITSN2, TTN, ITSN1, TBC1D15, SMAP1, S1PR1, TBC1D12, EVI5, TIAM1, GIT2, TBC1D9B, ARHGEF4, ARHGEF3, ARHGEF2, ARHGEF7, RALBP1, ARHGEF6, PSD3, ARHGEF17, ARHGEF12, TBC1D22A, FARP1, ARHGEF11, FARP2, NDEL1, SGSM1, TBC1D8B, KALRN, TBC1D8, AGFG1, CSF1, ASAP1, ARFGEF2, SCRIB, DOCK2, KRAS, SOS1, SOS2, PAFAH1B1, IQSEC3, TBC1D1, VAV3, NF1, TRIO, RICTOR, KITL, USP6NL, NOTCH2, SYDE1, ARAP2	1894	181	13588	2.02147	0.00337044	6.75204e-05	0.00167898
GOTERM_BP_FAT	GO:0051216~cartilage development	29	1.08736	9.15296e-07	MEF2C, FGFR1, FGF18, NOG, FGF9, HOXA11, SOX5, SOX6, ZEB1, COL9A1, HOXA3, LECT1, HOXA5, HOXC4, CHST11, FBXW4, PKD1, RUNX2, ZBTB7A, BMP2, SATB2, RARG, HOXB3, SHOX2, MEF2D, HIF1A, HOXD3, BMPR1A, BMP6	1894	78	13588	2.66734	0.00338634	6.65093e-05	0.00168692
GOTERM_BP_FAT	GO:0002053~positive regulation of mesenchymal cell proliferation	14	0.524934	1.03956e-06	FGFR1, HMGB1, FGF9, GAS1, IRS1, FOXP1, FOXP2, KDR, SHOX2, ARHGAP5, VEGFA, FBXW4, TBX18, BMPR1A	1894	22	13588	4.56542	0.00384519	7.40857e-05	0.00191593
GOTERM_BP_FAT	GO:0048732~gland development	54	2.02475	1.06191e-06	NOG, NRG3, NRP1, FGF7, BTRC, STAT5B, PAX6, GLI2, PTEN, CITED2, CTTNBP2, GATA2, WNT4, ARHGAP5, TNFRSF11A, SEMA3A, FRS2, FGF2, EGFR, AR, RARG, RXFP1, ESR1, IRS1, BCL2L11, AHR, HES1, PTHLH, HOXD3, VEGFA, TPH1, MED1, FGFR1, BCAT2, TNC, CSF1, FEM1B, SCRIB, OTP, VDR, HOXA3, HOXA5, BCL2, HOXA9, IKZF1, PSAP, CREB1, NF1, HOXB3, SFRP1, PRLR, PBX1, RBPJ, BMPR1A	1894	197	13588	1.96654	0.00392769	7.42506e-05	0.00195712
GOTERM_BP_FAT	GO:0048736~appendage development	38	1.42482	1.10312e-06	FGFR1, FGF9, HOXA11, GLI2, BAK1, CHD7, FBXW4, CHST11, HOXA10, HOXA9, FBN2, ASPH, ALX4, NR2F2, PCSK5, ALX3, TWIST1, RARG, TBX5, TBX4, SKI, GAS1, MBNL1, SHOX2, FMN1, NOTCH2, DKK1, MEOX2, PSEN2, LRP6, ZFP697, PBX1, SP8, PBX2, WNT7A, LRP4, BMPR1A, MED1	1894	119	13588	2.29093	0.00407983	7.57042e-05	0.00203309
GOTERM_BP_FAT	GO:0060173~limb development	38	1.42482	1.10312e-06	FGFR1, FGF9, HOXA11, GLI2, BAK1, CHD7, FBXW4, CHST11, HOXA10, HOXA9, FBN2, ASPH, ALX4, NR2F2, PCSK5, ALX3, TWIST1, RARG, TBX5, TBX4, SKI, GAS1, MBNL1, SHOX2, FMN1, NOTCH2, DKK1, MEOX2, PSEN2, LRP6, ZFP697, PBX1, SP8, PBX2, WNT7A, LRP4, BMPR1A, MED1	1894	119	13588	2.29093	0.00407983	7.57042e-05	0.00203309
GOTERM_BP_FAT	GO:0007507~heart development	59	2.21222	1.12379e-06	DLC1, NRP2, MEF2C, NRP1, GLI2, TTN, PTEN, CITED2, MYOCD, OSR1, GATA6, COL4A3BP, ATG7, SHC1, SLC22A5, MKL2, PROX1, HIF1A, ADM, ZMIZ1, NCOA6, ZFP697, ZFPM2, VCAN, MED1, ACVR1, ERBB4, PPP3R1, SOX4, FKBP1A, ADRBK1, EGLN1, SOX6, SRF, GJC1, CHD7, HAND1, PKD1, PBRM1, NFATC3, PCSK5, NOX4, DVL2, BMP2, ALPK3, SMAD7, TBX5, NF1, TEAD1, FOXP4, COL5A1, FOXP1, NCKAP1, MNAT1, ID2, RBPJ, HDAC9, NCOR2, BMPR1A	1894	223	13588	1.89812	0.00415611	7.57203e-05	0.00207118
GOTERM_BP_FAT	GO:0045892~negative regulation of transcription, DNA-dependent	75	2.81215	1.13314e-06	BMI1, NR6A1, PPARG, CBX4, CBX2, REST, ZEB1, GLI2, CITED2, EPC1, MYOCD, PCGF6, FOXF2, NR2F2, TBL1XR1, SATB2, RARG, ZHX1, GABPA, ZHX2, MECP2, TLE4, SPEN, PKIA, UBE2B, PURB, PURA, GZF1, HES1, SUZ12, HOXD8, NCOA2, HIPK1, HIPK3, ZFPM2, ST18, CUX1, MTDH, RHOX2C, SOX6, PRDM16, TRIM66, HAND1, POU3F3, BHLHE40, BCOR, TCF4, BAZ2A, ETV3, IKZF4, ZBTB7A, WDTC1, TNFSF4, EHMT1, IKZF1, JARID2, KLF11, RYBP, SKI, F…	1894	308	13588	1.74697	0.0041906	7.49866e-05	0.0020884
GOTERM_BP_FAT	GO:0051960~regulation of nervous system development	44	1.64979	1.21112e-06	RTN4, IRX3, NOG, NRP1, EFNA1, SOX5, PAX6, REST, GLI2, CD24A, TTL, OTP, PTK2, BDNF, TIAM1, LHX1, BCL2, LHX5, ROBO2, SEMA3A, NEFL, FGF2, PHOX2B, BMP2, NF1, NLGN1, MECP2, DLL1, CTNNA1, HES1, EYA1, YWHAG, SEMA4F, ULK2, ZFP488, HOXD3, FOXG1, NTRK2, PBX1, ID4, TGIF2, SEMA4D, WNT7A, BMPR1A	1894	148	13588	2.13288	0.00447834	7.87408e-05	0.00223212
GOTERM_BP_FAT	GO:0002009~morphogenesis of an epithelium	49	1.83727	1.30382e-06	DLC1, COBL, NOG, NRP1, SHROOM3, TNC, BTRC, NPNT, HOXA11, CSF1, ZEB2, GLI2, FEM1B, GDNF, SCRIB, MAP3K7, VDR, WNT4, HOXA5, BCL2, SEMA3A, FRS2, TWIST1, HECTD1, EGFR, DVL2, BMP2, AR, RET, RARG, TBX5, TBX4, ESR1, PCDH8, CELSR1, PROX1, SHANK3, GZF1, NCKAP1, PTHLH, NOTCH2, EYA1, ADM, SFRP1, FREM2, ZIC5, PBX1, TBX18, MED1	1894	173	13588	2.03201	0.0048203	8.33061e-05	0.00240297
GOTERM_BP_FAT	GO:0051253~negative regulation of RNA metabolic process	75	2.81215	1.46955e-06	BMI1, NR6A1, PPARG, CBX4, CBX2, REST, ZEB1, GLI2, CITED2, EPC1, MYOCD, PCGF6, FOXF2, NR2F2, TBL1XR1, SATB2, RARG, ZHX1, GABPA, ZHX2, MECP2, TLE4, SPEN, PKIA, UBE2B, PURB, PURA, GZF1, HES1, SUZ12, HOXD8, NCOA2, HIPK1, HIPK3, ZFPM2, ST18, CUX1, MTDH, RHOX2C, SOX6, PRDM16, TRIM66, HAND1, POU3F3, BHLHE40, BCOR, TCF4, BAZ2A, ETV3, IKZF4, ZBTB7A, WDTC1, TNFSF4, EHMT1, IKZF1, JARID2, KLF11, RYBP, SKI, F…	1894	310	13588	1.7357	0.00543135	9.23034e-05	0.00270841
GOTERM_BP_FAT	GO:0001701~in utero embryonic development	67	2.51219	1.4943e-06	GNA13, BMI1, NOG, GLI2, TTN, CITED2, ACVR1C, GATA2, N4BP2L2, GRIN2B, GATA6, COL4A3BP, RSPO3, ANKRD11, MKL2, MYB, EGFR, AR, ADAM10, GABPA, PTPRR, UBR3, DLL1, MBNL1, MYH9, UBE2B, BCL2L11, HES1, HIF1A, NDEL1, ADM, ZMIZ1, NCOA6, PDGFRB, ZFPM2, PRDM1, MED1, ACVR1, FGFR1, TAPT1, ZFAND5, SYVN1, ELL, EGLN1, SRF, XAB2, ARNT, CHD7, INPP5K, HAND1, SLC30A1, PKD1, HS6ST1, AMD1, APBA1, WDTC1, EPAS1, MAP2K1, PC…	1894	267	13588	1.80028	0.00552257	9.22937e-05	0.00275403
GOTERM_BP_FAT	GO:0007264~small GTPase mediated signal transduction	65	2.4372	1.88724e-06	GNA13, 4930474N05RIK, RAB9B, RAB5C, WASF2, RASGEF1B, RHOQ, ITSN1, RFXANK, RGL1, ARL5A, ARHGAP5, DAB1, TIAM1, RASL10B, RAPGEF6, RALA, RAPGEF4, RAB6B, RAPGEF3, RAPGEF2, ARL5B, RAP2A, RSU1, RAP2C, ROCK1, ROCK2, RALBP1, RAB4B, PSD3, ARL6, ARL3, ELMO1, FARP2, RAB19, REM2, RAB5A, ARL8A, RAB10, EPS8L2, RALGPS2, USP8, RAB3C, RALGPS1, CDC42SE1, ARF6, KRAS, SOS1, SOS2, RAC1, RHOBTB1, RAB11A, ARHGDIA, VAV3,…	1894	258	13588	1.80746	0.00696972	0.000114651	0.00347821
GOTERM_BP_FAT	GO:0001655~urogenital system development	43	1.6123	2.13346e-06	IRX3, FGFR1, NOG, TNC, NPNT, HOXA11, FEM1B, GLI2, GDNF, PTEN, BDNF, WNT4, OSR1, AQP11, LHX1, BCL2, POU3F3, CEP290, ROBO2, PCSK5, FRS2, APC, SGPL1, RET, BMP2, AR, RARG, PSAP, NF1, ESR1, TET2, BCL2L11, AHR, GZF1, EYA1, PRLR, SFRP1, SALL1, PYGO1, PDGFRB, PBX1, LRP4, ACVR1	1894	146	13588	2.11296	0.00787545	0.000127518	0.003932
GOTERM_BP_FAT	GO:0050767~regulation of neurogenesis	40	1.49981	2.37481e-06	RTN4, IRX3, NOG, NRP1, EFNA1, SOX5, PAX6, REST, GLI2, CD24A, TTL, OTP, PTK2, BDNF, TIAM1, BCL2, ROBO2, SEMA3A, NEFL, PHOX2B, BMP2, NF1, NLGN1, DLL1, CTNNA1, HES1, EYA1, YWHAG, SEMA4F, ULK2, ZFP488, HOXD3, FOXG1, NTRK2, PBX1, ID4, TGIF2, SEMA4D, WNT7A, BMPR1A	1894	132	13588	2.17401	0.00876244	0.000139689	0.00437679
GOTERM_BP_FAT	GO:0048666~neuron development	71	2.66217	2.38804e-06	NRP1, PAX6, RORB, L1CAM, PRKG1, GLI2, PTEN, GDNF, KLHL1, NRCAM, BDNF, ROBO1, CXCR4, ATG7, CEP290, ROBO2, SEMA3A, PAK1, BOC, DSCAM, RET, RPGR, KIF5C, MECP2, TBR1, FARP2, HES1, SLITRK2, 4930506M07RIK, SLITRK1, SLITRK4, NDEL1, SEMA4F, VEGFA, FOXG1, TRAPPC4, RELN, SLITRK6, GAP43, FGFR1, ONECUT2, NRN1, CD24A, ARX, PTK2, DMD, BCL2, NUMB, RAC1, LHX4, LMTK2, ETV1, LHX6, NEFL, DCLK1, APC, TOMT, KLF7, CREB…	1894	292	13588	1.74442	0.00881106	0.000138273	0.00440118
GOTERM_BP_FAT	GO:0031175~neuron projection development	57	2.13723	2.59837e-06	NRP1, PAX6, L1CAM, PRKG1, GLI2, GDNF, PTEN, KLHL1, NRCAM, BDNF, CXCR4, ROBO1, ATG7, ROBO2, SEMA3A, PAK1, BOC, DSCAM, KIF5C, MECP2, TBR1, SLITRK2, 4930506M07RIK, SLITRK1, SLITRK4, NDEL1, SEMA4F, FOXG1, TRAPPC4, RELN, SLITRK6, GAP43, FGFR1, NRN1, CD24A, ARX, PTK2, DMD, BCL2, NUMB, RAC1, LMTK2, LHX4, ETV1, NEFL, DCLK1, APC, KLF7, CREB1, NTNG1, NR4A2, GAS1, PPP1R9B, EPHA4, EPHA7, PPP1R9A, ULK2	1894	218	13588	1.87583	0.00958336	0.000148136	0.0047888
GOTERM_BP_FAT	GO:0016568~chromatin modification	60	2.24972	3.61553e-06	MORF4L1, BMI1, ENY2, KDM6A, UTY, MORF4L2, CBX4, INO80, BNIP3, CBX2, KDM1B, EPC1, EPC2, SMARCD2, RTF1, TLK1, TBL1XR1, SATB2, RBL2, RCOR1, MECP2, HMG20A, UBE2B, UBN1, SUZ12, EYA3, EYA1, SMARCE1, HUWE1, PRDM6, ASH1L, JMJD1C, CARM1, SMARCA1, SUV420H1, ING3, ING2, 2410016O06RIK, CHD9, CHD7, TSPYL2, PBRM1, CHD1, ACTL6A, KDM3B, BCOR, BAZ2A, ASF1A, AEBP2, EHMT1, IKZF1, WHSC1, SIRT1, ATXN7L3, SETD7, IRF4,…	1894	236	13588	1.82396	0.0133098	0.000202997	0.00666338
GOTERM_BP_FAT	GO:0035107~appendage morphogenesis	36	1.34983	3.67849e-06	FGFR1, FGF9, HOXA11, GLI2, BAK1, CHD7, FBXW4, CHST11, HOXA10, HOXA9, FBN2, ASPH, ALX4, PCSK5, ALX3, TWIST1, RARG, TBX5, TBX4, SKI, GAS1, MBNL1, FMN1, SHOX2, NOTCH2, DKK1, PSEN2, LRP6, ZFP697, PBX1, SP8, PBX2, WNT7A, LRP4, BMPR1A, MED1	1894	115	13588	2.24585	0.01354	0.00020345	0.0067794
GOTERM_BP_FAT	GO:0035108~limb morphogenesis	36	1.34983	3.67849e-06	FGFR1, FGF9, HOXA11, GLI2, BAK1, CHD7, FBXW4, CHST11, HOXA10, HOXA9, FBN2, ASPH, ALX4, PCSK5, ALX3, TWIST1, RARG, TBX5, TBX4, SKI, GAS1, MBNL1, FMN1, SHOX2, NOTCH2, DKK1, PSEN2, LRP6, ZFP697, PBX1, SP8, PBX2, WNT7A, LRP4, BMPR1A, MED1	1894	115	13588	2.24585	0.01354	0.00020345	0.0067794
GOTERM_BP_FAT	GO:0045664~regulation of neuron differentiation	33	1.23735	4.65197e-06	RTN4, IRX3, NRP1, EFNA1, PAX6, SOX5, REST, GLI2, CD24A, TTL, BDNF, PTK2, TIAM1, BCL2, ROBO2, SEMA3A, NEFL, PHOX2B, NLGN1, DLL1, HES1, EYA1, YWHAG, SEMA4F, HOXD3, ULK2, FOXG1, NTRK2, PBX1, ID4, TGIF2, SEMA4D, WNT7A	1894	102	13588	2.32108	0.0170925	0.000253501	0.00857344
GOTERM_BP_FAT	GO:0007169~transmembrane receptor protein tyrosine kinase signaling pathway	51	1.91226	5.81548e-06	FGF18, NRP1, FGF7, EFNA1, FGF9, STAT5B, FOXO1, PTEN, GDNF, EIF4EBP2, TIAM1, PAK1, INSR, FRS2, FGF2, GHR, EGFR, SGPL1, RET, SOCS5, IRS1, GRB10, DOK4, EREG, VEGFA, ROR1, PDGFRB, FGFR1, ZFAND5, ERBB4, BMPR2, EPHB4, IGSF10, PHIP, PTK2, SOS1, LMTK2, GIGYF1, PIK3R2, RAF1, EPHA3, KDR, EPHA5, EPHA4, EPHA7, NTRK2, HBEGF, EMR4, JAK2, PTPN1, LRP4	1894	192	13588	1.90566	0.0213217	0.000312303	0.0107177
GOTERM_BP_FAT	GO:0051094~positive regulation of developmental process	55	2.06224	6.88421e-06	FGF18, FGF9, PPARG, STAT5B, FST, PAX6, FOXO3, GLI2, GATA2, EPC1, BDNF, SMAP1, TIAM1, GATA6, ROBO2, MKL2, FGF2, BOC, FNDC3B, AP3B1, SH3PXD2B, PHOX2B, MECP2, SOCS5, PROX1, VASH2, HIF1A, BTG1, HOXD3, FOXG1, TGIF2, SEMA4D, HMGB1, FGFR1, IRX3, CSF1, HOXA11, SRF, OTP, VDR, LECT1, BCL2, RUNX2, NEFL, APC, BMP2, IKZF1, MAP2K1, TBX5, SMAD5, KITL, ID2, ETS1, ZFP488, WNT7A	1894	214	13588	1.84385	0.0251903	0.000364404	0.0126871
GOTERM_BP_FAT	GO:0030030~cell projection organization	74	2.77465	8.69062e-06	MTSS1, NRP1, WASF2, PAX6, L1CAM, MTSS1L, PRKG1, GLI2, PTEN, GDNF, KLHL1, SPAG16, NRCAM, BDNF, ROBO1, CXCR4, ATG7, MKKS, CEP290, ROBO2, SEMA3A, PAK1, BOC, DSCAM, CCDC88A, ROCK1, KIF5C, MECP2, MYH9, TBR1, UBE2B, SLITRK2, 4930506M07RIK, SLITRK1, SLITRK4, NDEL1, SEMA4F, FOXG1, TRAPPC4, RELN, SLITRK6, GAP43, FGFR1, ONECUT1, ONECUT2, ITGB4, RDX, NRN1, CD24A, ARX, PTK2, DMD, BCL2, NUMB, RAC1, LHX4, LMTK…	1894	319	13588	1.66424	0.0316944	0.000453525	0.016016
GOTERM_BP_FAT	GO:0060429~epithelium development	65	2.4372	1.06944e-05	DLC1, NOG, NRP1, NPNT, BTRC, PPARG, PAX6, ZEB2, GLI2, GDNF, MAP3K7, WNT4, S1PR1, GATA6, SEMA3A, FGF2, FRS2, TWIST1, EGFR, AR, RET, RARG, ESR1, PCDH8, PROX1, UBN1, GZF1, PTHLH, EYA1, ADM, JUN, VEGFA, TBX18, MED1, COBL, SHROOM3, ONECUT1, TNC, CSF1, HOXA11, ONECUT2, PPP3R1, FEM1B, SCRIB, VDR, HOXA5, BCL2, HECTD1, DVL2, BMP2, MAP2K1, PSAP, TBX5, TBX4, CELSR1, SHANK3, NCKAP1, KDR, NOTCH2, PRLR, SFRP1,…	1894	271	13588	1.72076	0.0388585	0.000550315	0.0197084
GOTERM_BP_FAT	GO:0030036~actin cytoskeleton organization	45	1.68729	1.08516e-05	DLC1, MTSS1, TLN1, SHROOM3, SHROOM4, CAPZA1, WASF2, RHOQ, ARHGAP17, DAAM1, TTN, SRF, CTTNBP2, PFN2, ARHGAP6, KRAS, EZR, BCL2, RAC1, AVIL, PAFAH1B1, SHC1, ARHGEF2, ROCK1, ROCK2, TRPM7, ERMN, NF1, ARHGEF17, RICTOR, MYH9, PROX1, NCKAP1, ELMO1, FMN1, PPP1R9B, CDC42BPG, PPP1R9A, LIMCH1, TMSB4X, AKAP2, LCP1, FHOD1, DIAP1, TMOD1	1894	165	13588	1.95661	0.0394184	0.000550757	0.0199981
GOTERM_BP_FAT	GO:0000904~cell morphogenesis involved in differentiation	54	2.02475	1.11087e-05	NOG, NRP1, PAX6, L1CAM, GLI2, NRCAM, WNT4, BDNF, CXCR4, ROBO1, ROBO2, SEMA3A, BOC, DSCAM, KIF5C, MYH9, PROX1, TBR1, HES1, SLITRK2, 4930506M07RIK, SLITRK1, SLITRK4, NDEL1, HIF1A, SEMA4F, FOXG1, RELN, SLITRK6, GAP43, PPP3R1, NRN1, ARX, PTK2, BCL2, RAC1, NUMB, LMTK2, LHX4, ETV1, NEFL, DCLK1, APC, KLF7, BMP2, CREB1, NTNG1, NR4A2, GAS1, EPHA4, EPHA7, ULK2, RBPJ, GRK1	1894	212	13588	1.8274	0.040333	0.000556183	0.0204718
GOTERM_BP_FAT	GO:0030326~embryonic limb morphogenesis	31	1.16235	1.25326e-05	FGFR1, FGF9, HOXA11, GLI2, CHD7, FBXW4, CHST11, HOXA10, HOXA9, FBN2, ALX4, ALX3, TWIST1, RARG, TBX5, TBX4, SKI, GAS1, MBNL1, SHOX2, NOTCH2, DKK1, PSEN2, ZFP697, LRP6, PBX1, SP8, PBX2, WNT7A, LRP4, MED1	1894	97	13588	2.2928	0.0453839	0.000619089	0.0230956
GOTERM_BP_FAT	GO:0035113~embryonic appendage morphogenesis	31	1.16235	1.25326e-05	FGFR1, FGF9, HOXA11, GLI2, CHD7, FBXW4, CHST11, HOXA10, HOXA9, FBN2, ALX4, ALX3, TWIST1, RARG, TBX5, TBX4, SKI, GAS1, MBNL1, SHOX2, NOTCH2, DKK1, PSEN2, ZFP697, LRP6, PBX1, SP8, PBX2, WNT7A, LRP4, MED1	1894	97	13588	2.2928	0.0453839	0.000619089	0.0230956
GOTERM_BP_FAT	GO:0016477~cell migration	59	2.21222	1.32011e-05	PVR, NRP2, NRP1, PLXNA2, WASF2, PAX6, ZEB2, PRKG1, CD2AP, GDNF, PTEN, EDNRB, CTTNBP2, DAB1, CXCR4, NR2F2, TWIST1, EGFR, SGPL1, PHOX2B, RET, SATB2, CCDC88A, MDGA1, MYH9, TNS3, TNS1, NDEL1, HIF1A, CD34, VEGFA, CX3CR1, RELN, LAMC1, ACVR1, ZFAND5, CD24A, SRF, SCRIB, ARX, PTK2, DOCK1, RAC1, POU3F3, LHX6, PAFAH1B1, CLASP2, DCLK1, APC, VAV3, PODXL, NR4A2, KITL, NCKAP1, KDR, SYNE2, ITGA6, LRP6, HBEGF	1894	240	13588	1.76367	0.0477461	0.000643524	0.0243274
GOTERM_BP_FAT	GO:0012501~programmed cell death	100	3.74953	1.45954e-05	MEF2C, MEF2A, CADM1, SGPP1, RBM5, BNIP3, RNF216, SGMS1, GLI2, PDCD4, PTEN, ACVR1C, BAK1, CLPTM1L, TRIAP1, BAG4, ANK2, GATA6, 4930453N24RIK, UNC5D, CASP2, FGF2, API5, TWIST1, SGPL1, SGK1, OPA1, ROCK1, MYCS, SCN2A1, PIM2, TOPORS, BCL2L13, BCL2L12, STK4, PURB, AHR, STK3, BCL2L11, PURA, ELMO1, PPM1F, RNF130, TNFRSF10B, BNIP2, HIPK3, PSEN2, ERN1, SH3KBP1, AVEN, PDCD6IP, TNFAIP3, PEG3, BLCAP, C1D, BID,…	1894	473	13588	1.51675	0.0526542	0.000702235	0.0268966
GOTERM_BP_FAT	GO:0003002~regionalization	54	2.02475	1.47764e-05	BMI1, PAX6, ZEB2, GLI2, TTN, WNT3, HOXC4, ALX4, NR2F2, FRS2, RARG, OTX2, PCDH8, DLL1, HES1, ACVR2A, HOXD8, HIPK1, HOXD3, FOXG1, PSEN2, RELN, TBX18, IRX3, TSHZ1, HOXA11, BMPR2, HOXA3, HOXA5, LHX1, HOXA10, HOXA9, PCSK6, PCSK5, LFNG, APC, MLLT3, DVL2, NTF5, GAS1, NCKAP1, HOXB3, HOXB1, SFRP1, MEOX2, LRP6, PBX1, SP8, PBX2, WNT7A, CHRD, TCF15, LRP4, BMPR1A	1894	214	13588	1.81032	0.0532892	0.000701825	0.02723
GOTERM_BP_FAT	GO:0003006~reproductive developmental process	63	2.3622	1.75491e-05	NOG, FGF9, STAT5B, FST, RPS6KB1, FOXO3, GLI2, PTEN, CITED2, BAK1, IMMP2L, WNT4, OSR1, CXCR4, GOPC, MKKS, SLC22A5, INSR, FNDC3A, FRS2, TBPL1, AR, RARG, DMRT3, TAF4A, ZFX, ESR1, SIX5, UBE2B, BCL2L11, AHR, ACVR2A, EREG, VEGFA, CELF1, MED1, ACVR1, AGFG1, TDRD7, TNC, CSF1, BCL2L2, FEM1B, TCF7L2, NR2C2, VDR, CHD7, BCL2, PAFAH1B1, STRBP, PCYT1B, LFNG, AMHR2, PSAP, SMAD5, SIRT1, KITL, KDR, SFRP1, PRLR, P…	1894	264	13588	1.71203	0.0629678	0.000822922	0.0323389
GOTERM_BP_FAT	GO:0009952~anterior/posterior pattern formation	42	1.5748	1.88477e-05	BMI1, TSHZ1, HOXA11, PAX6, BMPR2, ZEB2, TTN, WNT3, HOXA3, HOXA5, LHX1, HOXC4, HOXA10, HOXA9, ALX4, PCSK6, NR2F2, PCSK5, FRS2, LFNG, APC, MLLT3, RARG, OTX2, PCDH8, DLL1, NCKAP1, HES1, HOXB3, ACVR2A, HOXB1, HOXD8, HIPK1, MEOX2, SFRP1, HOXD3, PSEN2, LRP6, PBX1, TBX18, TCF15, BMPR1A	1894	153	13588	1.9694	0.0674665	0.000872746	0.0347314
GOTERM_BP_FAT	GO:0006915~apoptosis	98	3.67454	2.04385e-05	MEF2C, MEF2A, CADM1, RBM5, RNF216, SGMS1, CLPTM1L, BAK1, ANK2, GATA6, 4930453N24RIK, UNC5D, API5, TWIST1, SGPL1, OPA1, ROCK1, SCN2A1, PIM2, BCL2L13, STK4, BCL2L12, STK3, BCL2L11, AHR, RNF130, PDCD6IP, TNFAIP3, BLCAP, MCL1, STK17B, BCL2L2, ARF6, SCRIB, PRUNE2, DOCK1, BMF, TRAF3, KLF11, RYBP, CSRNP3, BBC3, RHOT1, GRK1, SGPP1, BNIP3, GLI2, PTEN, PDCD4, ACVR1C, TRIAP1, BAG4, FGF2, CASP2, SGK1, MYCS, …	1894	465	13588	1.51199	0.0729484	0.000934699	0.0376624
GOTERM_BP_FAT	GO:0006470~protein amino acid dephosphorylation	34	1.27484	2.20987e-05	PDP1, PPP6C, PPP2R3A, CDC14A, CDC14B, DUSP10, PPM1A, DUSP11, PTEN, BCL2, PPP2CA, PPP1R12A, PTPRB, PTPRD, PTPRM, PTPRE, PTPN3, PTPRG, PTPN4, PTPRR, PTPN14, PTPN13, CDC25A, PTPN12, EYA3, PPM1F, PPM1D, EYA1, PPM1E, DUSP1, GM14698, PPM1H, PTP4A1, PTPN1	1894	114	13588	2.13968	0.0786348	0.000998267	0.0407211
GOTERM_BP_FAT	GO:0016265~death	107	4.012	2.22663e-05	MEF2C, MEF2A, CADM1, RBM5, RNF216, SGMS1, BAK1, CLPTM1L, ANK2, GATA6, 4930453N24RIK, UNC5D, API5, TWIST1, SGPL1, OPA1, ROCK1, SCN2A1, PIM2, BCL2L13, STK4, BCL2L12, BCL2L11, STK3, AHR, RNF130, PDCD6IP, TNFAIP3, BLCAP, MCL1, STK17B, MMD, ARF6, BCL2L2, SCRIB, PRUNE2, DOCK1, FGL2, BMF, TRAF3, KLF11, NR4A2, RYBP, GAS1, KITL, CSRNP3, BBC3, RHOT1, TCF15, GRK1, SGPP1, BNIP3, GLI2, PTEN, PDCD4, ACVR1C, BA…	1894	519	13588	1.47908	0.0792069	0.000993722	0.0410299
GOTERM_BP_FAT	GO:0060541~respiratory system development	36	1.34983	2.2942e-05	HMGB1, FGFR1, FGF18, FGF7, FGF9, ANO1, BMPR2, PPP3R1, GLI2, CTTNBP2, CHD7, HOXA5, GATA6, POU2F1, HS6ST1, FGF2, RARG, RXFP1, EPAS1, TBX5, TBX4, FOXP1, KDR, FOXP2, MYCN, HES1, PTHLH, TNS3, SP1, SP3, VEGFA, PSEN2, ZFPM2, CUX1, BMPR1A, NFIB	1894	124	13588	2.08284	0.0815098	0.00101168	0.0422747
GOTERM_BP_FAT	GO:0030029~actin filament-based process	46	1.72478	2.74706e-05	DLC1, MTSS1, TLN1, SHROOM3, SHROOM4, CAPZA1, WASF2, RHOQ, ARHGAP17, DAAM1, TTN, SRF, CTTNBP2, PFN2, ARHGAP6, KRAS, EZR, BCL2, RAC1, AVIL, PAFAH1B1, SHC1, ARHGEF2, ROCK1, ROCK2, TRPM7, ERMN, NF1, ARHGEF17, RICTOR, MYH9, PROX1, NCKAP1, ELMO1, FMN1, PPP1R9B, MYRIP, CDC42BPG, PPP1R9A, LIMCH1, TMSB4X, AKAP2, LCP1, FHOD1, DIAP1, TMOD1	1894	176	13588	1.87508	0.0967966	0.00119702	0.0506175
GOTERM_BP_FAT	GO:0001763~morphogenesis of a branching structure	36	1.34983	2.76586e-05	GNA13, FGFR1, NOG, NRP1, FGF7, BTRC, NPNT, HOXA11, CSF1, GLI2, FEM1B, GDNF, SRF, VDR, WNT4, HOXA5, CXCR4, RSPO3, BCL2, SEMA3A, FRS2, BMP2, AR, ERMN, ESR1, KDR, GZF1, MYCN, EPHA7, EYA1, ADM, SFRP1, VEGFA, PBX1, ACVR1, MED1	1894	125	13588	2.06618	0.0974256	0.0011912	0.0509637
GOTERM_BP_FAT	GO:0035239~tube morphogenesis	45	1.68729	2.84133e-05	DLC1, GNA13, COBL, SHROOM3, NRP1, BTRC, NPNT, CSF1, HOXA11, ZEB2, GLI2, GDNF, SRF, SCRIB, MAP3K7, VDR, WNT4, HAND1, HOXA5, CXCR4, BCL2, TWIST1, HECTD1, DVL2, RET, BMP2, AR, ESR1, NR4A3, CELSR1, BCL2L11, SHANK3, KDR, NCKAP1, GZF1, MYCN, PTHLH, EYA1, HIF1A, ADM, ZIC5, VEGFA, PBX1, ACVR1, MED1	1894	171	13588	1.88796	0.0999466	0.00120963	0.052354
GOTERM_BP_FAT	GO:0060562~epithelial tube morphogenesis	33	1.23735	3.20086e-05	DLC1, COBL, SHROOM3, BTRC, NPNT, HOXA11, CSF1, ZEB2, GLI2, GDNF, SCRIB, MAP3K7, VDR, WNT4, HOXA5, BCL2, TWIST1, HECTD1, DVL2, AR, BMP2, RET, ESR1, CELSR1, SHANK3, GZF1, NCKAP1, PTHLH, EYA1, ADM, ZIC5, PBX1, MED1	1894	111	13588	2.13288	0.11186	0.00134711	0.0589769
GOTERM_BP_FAT	GO:0030900~forebrain development	44	1.64979	3.42496e-05	DLC1, NOG, PAX6, ZEB2, PRKG1, GLI2, OTP, TAL2, ARX, GATA2, SLC1A2, DAB1, LHX1, ATG7, NUMB, RAC1, MKKS, POU3F3, PAFAH1B1, LHX6, NR2F2, FRS2, DCLK1, EGFR, IKZF1, CREB1, OTX2, NF1, FOXP2, HES1, ATRX, DKK1, FOXG1, ZIC5, CX3CR1, PSEN2, RELN, ID4, RBPJ, LRP2, CHRD, NCOR2, BMPR1A, NFIB	1894	167	13588	1.89022	0.119206	0.00142518	0.0631048
GOTERM_BP_FAT	GO:0007409~axonogenesis	43	1.6123	4.12871e-05	NRP1, PAX6, L1CAM, NRN1, GLI2, NRCAM, ARX, PTK2, BDNF, ROBO1, CXCR4, BCL2, NUMB, RAC1, LMTK2, LHX4, ETV1, ROBO2, SEMA3A, NEFL, BOC, DCLK1, APC, KLF7, CREB1, KIF5C, NTNG1, NR4A2, GAS1, TBR1, SLITRK2, 4930506M07RIK, EPHA4, SLITRK1, EPHA7, SLITRK4, NDEL1, SEMA4F, ULK2, FOXG1, RELN, SLITRK6, GAP43	1894	163	13588	1.89259	0.141882	0.0016987	0.0760667
GOTERM_BP_FAT	GO:0030323~respiratory tube development	33	1.23735	4.714e-05	FGFR1, FGF18, HMGB1, FGF7, FGF9, BMPR2, PPP3R1, GLI2, CTTNBP2, HOXA5, GATA6, HS6ST1, PCSK5, FGF2, RXFP1, EPAS1, TBX5, TBX4, FOXP1, KDR, MYCN, FOXP2, PTHLH, HES1, TNS3, SP1, SP3, VEGFA, PSEN2, ZFPM2, CUX1, BMPR1A, NFIB	1894	113	13588	2.09513	0.160295	0.00191799	0.0868455
GOTERM_BP_FAT	GO:0001525~angiogenesis	37	1.38733	4.7209e-05	GNA13, RTN4, FGFR1, FGF18, NRP1, FGF9, WASF2, NAA15, ANPEP, ELK3, SRF, PTEN, MAP3K7, PTK2, S1PR1, HAND1, CXCR4, ZC3H12A, SHC1, HS6ST1, FGF2, C1GALT1, EPAS1, SMAD5, TBX4, MYH9, FZD5, PNPLA6, KDR, HIF1A, EREG, NUS1, MEOX2, VEGFA, HBEGF, RBPJ, ACVR1	1894	133	13588	1.99584	0.16051	0.00189994	0.0869725
GOTERM_BP_FAT	GO:0051674~localization of cell	65	2.4372	5.00731e-05	PVR, NRP2, GM7168, NRP1, GM4567, PLXNA2, WASF2, PAX6, ZEB2, PRKG1, PTEN, CD2AP, GDNF, EDNRB, CTTNBP2, DAB1, CXCR4, NR2F2, TWIST1, EGFR, SGPL1, PHOX2B, RET, SATB2, CCDC88A, MDGA1, MYH9, TNS3, GM6902, HIF1A, TNS1, NDEL1, CD34, VEGFA, CX3CR1, RELN, LAMC1, ACVR1, ZFAND5, SRF, CD24A, SCRIB, ARX, PTK2, DOCK1, RAC1, POU3F3, GM4922, LHX6, PAFAH1B1, CLASP2, DCLK1, APC, SMOK2B, VAV3, MAP2K1, PODXL, ATP1A3,…	1894	284	13588	1.64199	0.169374	0.00199345	0.0922466
GOTERM_BP_FAT	GO:0048870~cell motility	65	2.4372	5.00731e-05	PVR, NRP2, GM7168, NRP1, GM4567, PLXNA2, WASF2, PAX6, ZEB2, PRKG1, PTEN, CD2AP, GDNF, EDNRB, CTTNBP2, DAB1, CXCR4, NR2F2, TWIST1, EGFR, SGPL1, PHOX2B, RET, SATB2, CCDC88A, MDGA1, MYH9, TNS3, GM6902, HIF1A, TNS1, NDEL1, CD34, VEGFA, CX3CR1, RELN, LAMC1, ACVR1, ZFAND5, SRF, CD24A, SCRIB, ARX, PTK2, DOCK1, RAC1, POU3F3, GM4922, LHX6, PAFAH1B1, CLASP2, DCLK1, APC, SMOK2B, VAV3, MAP2K1, PODXL, ATP1A3,…	1894	284	13588	1.64199	0.169374	0.00199345	0.0922466
GOTERM_BP_FAT	GO:0008219~cell death	103	3.86202	5.90569e-05	MEF2C, MEF2A, CADM1, RBM5, RNF216, SGMS1, CLPTM1L, BAK1, ANK2, GATA6, 4930453N24RIK, UNC5D, API5, TWIST1, SGPL1, OPA1, ROCK1, SCN2A1, PIM2, BCL2L13, STK4, BCL2L12, BCL2L11, STK3, AHR, RNF130, PDCD6IP, TNFAIP3, BLCAP, MCL1, STK17B, MMD, ARF6, BCL2L2, SCRIB, PRUNE2, DOCK1, FGL2, BMF, TRAF3, KLF11, RYBP, GAS1, KITL, CSRNP3, BBC3, RHOT1, GRK1, SGPP1, BNIP3, GLI2, PTEN, PDCD4, ACVR1C, BAG4, TRIAP1, CA…	1894	507	13588	1.45749	0.196575	0.00232571	0.108788
GOTERM_BP_FAT	GO:0048812~neuron projection morphogenesis	45	1.68729	5.99752e-05	NRP1, PAX6, L1CAM, NRN1, GLI2, NRCAM, ARX, PTK2, BDNF, ROBO1, CXCR4, DMD, BCL2, NUMB, RAC1, LMTK2, LHX4, ETV1, ROBO2, SEMA3A, NEFL, BOC, DCLK1, APC, DSCAM, KLF7, CREB1, KIF5C, NTNG1, NR4A2, GAS1, TBR1, SLITRK2, 4930506M07RIK, EPHA4, SLITRK1, EPHA7, SLITRK4, NDEL1, SEMA4F, ULK2, FOXG1, RELN, SLITRK6, GAP43	1894	176	13588	1.83432	0.199305	0.002337	0.110479
GOTERM_BP_FAT	GO:0048667~cell morphogenesis involved in neuron differentiation	46	1.72478	6.61474e-05	NRP1, PAX6, L1CAM, NRN1, GLI2, NRCAM, ARX, PTK2, BDNF, ROBO1, CXCR4, BCL2, NUMB, RAC1, LMTK2, LHX4, ETV1, ROBO2, SEMA3A, NEFL, BOC, DCLK1, APC, DSCAM, KLF7, CREB1, KIF5C, NTNG1, NR4A2, GAS1, TBR1, SLITRK2, HES1, 4930506M07RIK, EPHA4, SLITRK1, EPHA7, SLITRK4, NDEL1, SEMA4F, ULK2, FOXG1, RELN, SLITRK6, GAP43, GRK1	1894	182	13588	1.81327	0.217413	0.00255039	0.121842
GOTERM_BP_FAT	GO:0048608~reproductive structure development	36	1.34983	6.73671e-05	NOG, FGF9, TNC, FST, STAT5B, BCL2L2, FOXO3, GLI2, FEM1B, PTEN, BAK1, IMMP2L, WNT4, OSR1, BCL2, SLC22A5, PCYT1B, FNDC3A, FRS2, LFNG, AR, RARG, PSAP, TAF4A, ZFX, ESR1, SIRT1, BCL2L11, AHR, KDR, ACVR2A, EREG, PRLR, SFRP1, VEGFA, WNT7A	1894	130	13588	1.98671	0.220943	0.00257062	0.124088
GOTERM_BP_FAT	GO:0010324~membrane invagination	47	1.76228	7.24494e-05	GULP1, SNCA, WASF2, SYNJ1, CDC42SE1, ITSN2, ABCA1, ITSN1, CD24A, SCRIB, AMPH, CD47, GATA2, PACSIN1, CTTN, DOCK1, AP1S2, PACSIN2, RAC1, ELMOD1, AP3B1, GHR, DNM3, LRP1B, RUFY1, DENND1A, COLEC12, LDLRAP1, ELMO1, ZDHHC15, SH3BP4, NPC1, GRIA1, FNBP1L, RAB34, RAB5A, RIN2, LRP6, SH3KBP1, SORT1, LRP2, ANKFY1, SCARA5, UNC13A, LRP4, CLCN5, VLDLR	1894	188	13588	1.79356	0.23548	0.00273612	0.133443
GOTERM_BP_FAT	GO:0006897~endocytosis	47	1.76228	7.24494e-05	GULP1, SNCA, WASF2, SYNJ1, CDC42SE1, ITSN2, ABCA1, ITSN1, CD24A, SCRIB, AMPH, CD47, GATA2, PACSIN1, CTTN, DOCK1, AP1S2, PACSIN2, RAC1, ELMOD1, AP3B1, GHR, DNM3, LRP1B, RUFY1, DENND1A, COLEC12, LDLRAP1, ELMO1, ZDHHC15, SH3BP4, NPC1, GRIA1, FNBP1L, RAB34, RAB5A, RIN2, LRP6, SH3KBP1, SORT1, LRP2, ANKFY1, SCARA5, UNC13A, LRP4, CLCN5, VLDLR	1894	188	13588	1.79356	0.23548	0.00273612	0.133443
GOTERM_BP_FAT	GO:0030324~lung development	32	1.19985	8.19774e-05	FGFR1, FGF18, HMGB1, FGF7, FGF9, BMPR2, PPP3R1, GLI2, CTTNBP2, HOXA5, GATA6, HS6ST1, FGF2, RXFP1, EPAS1, TBX5, TBX4, FOXP1, KDR, MYCN, FOXP2, PTHLH, HES1, TNS3, SP1, SP3, VEGFA, PSEN2, ZFPM2, CUX1, BMPR1A, NFIB	1894	111	13588	2.06825	0.262007	0.00306419	0.15098
GOTERM_BP_FAT	GO:0008284~positive regulation of cell proliferation	64	2.3997	9.29873e-05	BMI1, FGF18, E2F3, NOG, FGF7, FOSL2, IL6ST, FGF9, STAT5B, PAX6, GLI2, S1PR1, ARHGAP5, MYOCD, FGF2, EGFR, LIFR, ESR1, MECP2, PROX1, IRS1, VASH2, PURA, MYCN, HES1, PTHLH, SUZ12, TNS3, ADM, EREG, HIPK1, CCND2, ZMIZ1, VEGFA, FOXG1, TBX18, MED1, HMGB1, FGFR1, CSF1, CNTFR, CD24A, OTP, HOXA3, KRAS, LHX1, BCL2, FBXW4, LHX5, RUNX2, CD28, NF1, BIRC6, GAS1, KITL, FOXP1, FOXP2, KDR, SHOX2, HBEGF, PBX1, ID4, …	1894	284	13588	1.61673	0.291515	0.00344034	0.171241
GOTERM_BP_FAT	GO:0042325~regulation of phosphorylation	65	2.4372	9.6281e-05	EFNA1, ZEB2, PDCD4, LATS1, PRKAR2B, BAK1, PRKAR2A, DAB1, SPRED2, RAPGEF4, SHC1, RAPGEF3, DNAJC3, PPP1R14C, MAPKBP1, FGF2, FRS2, GHR, EGFR, CCDC88A, PRKCE, UBE2B, IRS1, PKIA, ACVR2A, SPAG9, EREG, ARRB2, JUN, HIPK3, PSEN2, ERN1, PDGFRB, RELN, GADD45A, HMGB1, CSF1, BMPR2, TRIB3, FKBP1A, CD24A, INPP5K, MAP3K1, BCL2, C1QTNF2, RAC1, MLLT1, APC, PIK3R2, BMP2, VAV3, MAP2K1, NF1, STRADA, DGKK, DGKH, RICTO…	1894	290	13588	1.60802	0.300112	0.00352678	0.177301
GOTERM_BP_FAT	GO:0001822~kidney development	31	1.16235	9.80936e-05	FGFR1, IRX3, NOG, HOXA11, NPNT, GLI2, GDNF, WNT4, BDNF, OSR1, LHX1, AQP11, BCL2, CEP290, POU3F3, ROBO2, PCSK5, APC, SGPL1, BMP2, RET, NF1, TET2, BCL2L11, GZF1, EYA1, SALL1, PYGO1, PDGFRB, PBX1, LRP4	1894	107	13588	2.07852	0.304798	0.0035579	0.180636
GOTERM_BP_FAT	GO:0045597~positive regulation of cell differentiation	44	1.64979	0.000110766	HMGB1, IRX3, FGF18, CSF1, HOXA11, PPARG, STAT5B, PAX6, FOXO3, GLI2, SRF, OTP, EPC1, BDNF, SMAP1, TIAM1, GATA6, BCL2, ROBO2, NEFL, FGF2, BOC, RUNX2, FNDC3B, APC, AP3B1, SH3PXD2B, PHOX2B, BMP2, IKZF1, MAP2K1, TBX5, SMAD5, SOCS5, KITL, HIF1A, ID2, BTG1, ETS1, HOXD3, ZFP488, FOXG1, TGIF2, SEMA4D	1894	175	13588	1.80381	0.336695	0.00397771	0.203949
GOTERM_BP_FAT	GO:0007010~cytoskeleton organization	71	2.66217	0.000113832	DLC1, MTSS1, TLN1, MAEA, TLN2, CAPZA1, WASF2, MLH1, RHOQ, ARHGAP17, TTN, TTL, HOOK3, CTTNBP2, ARHGAP6, SEH1L, TUBB5, SHC1, ARHGEF2, ROCK1, ROCK2, TRPM7, ERMN, ARHGEF17, MYH9, PROX1, UBE2B, ELMO1, FMN1, NDEL1, LIMCH1, CNTROB, TMSB4X, GADD45A, AKAP2, CLN8, LCP1, FHOD1, SGCB, PALM, TPPP3, SHROOM3, SHROOM4, AGFG1, DAAM1, SRF, TUBGCP4, TUBGCP3, PFN2, DOCK2, PTK2, EZR, KRAS, BCL2, RAC1, AVIL, NEFH, PAF…	1894	326	13588	1.56249	0.344192	0.00404839	0.20959
GOTERM_BP_FAT	GO:0000122~negative regulation of transcription from RNA polymerase II promoter	54	2.02475	0.000132419	BMI1, PPARG, NR6A1, CBX4, CBX2, ZEB1, GLI2, EPC1, MYOCD, PCGF6, NR2F2, SATB2, RARG, GABPA, ZHX2, TLE4, PKIA, GZF1, HES1, SUZ12, HOXD8, NCOA2, HIPK1, HIPK3, ZFPM2, ST18, CUX1, MTDH, RHOX2C, SOX6, PRDM16, HAND1, POU3F3, BCOR, TCF4, ETV3, ZBTB7A, WDTC1, EHMT1, IKZF1, JARID2, RYBP, SKI, FOXP4, FOXP1, FOXP2, SHOX2, ID2, JAZF1, HDAC9, ZFHX3, HDAC7, NCOR2, DNAJB5	1894	231	13588	1.67709	0.38785	0.00466317	0.243773
GOTERM_BP_FAT	GO:0048705~skeletal system morphogenesis	35	1.31234	0.000157455	BMI1, MEF2C, ZFAND5, FGF18, HOXA11, ZEB1, HOXA3, INSIG2, HOXA5, CHST11, ANKRD11, INSIG1, PKD1, ALX4, ALX3, RUNX2, SGPL1, SATB2, TBX15, RARG, TBX4, GAS1, SHOX2, PTHLH, HOXB3, FMN1, MEF2D, EYA1, HOXB1, HOXD8, HOXD3, NAB1, PDGFRB, WNT7A, TCF15	1894	130	13588	1.93152	0.442098	0.00549027	0.289798
GOTERM_BP_FAT	GO:0019220~regulation of phosphate metabolic process	66	2.47469	0.000165916	EFNA1, ZEB2, PDCD4, LATS1, PRKAR2B, BAK1, PRKAR2A, DAB1, SPRED2, RAPGEF4, SHC1, RAPGEF3, DNAJC3, PPP1R14C, MAPKBP1, FGF2, FRS2, GHR, EGFR, CCDC88A, PRKCE, UBE2B, IRS1, PKIA, ACVR2A, SPAG9, EREG, ARRB2, JUN, HIPK3, PSEN2, ERN1, PDGFRB, RELN, GADD45A, HMGB1, CSF1, BMPR2, TRIB3, FKBP1A, CD24A, INPP5K, MAP3K1, BCL2, C1QTNF2, RAC1, MLLT1, APC, PIK3R2, BMP2, VAV3, MAP2K1, NF1, STRADA, DGKK, DGKH, RICTO…	1894	301	13588	1.57309	0.459325	0.0057306	0.30535
GOTERM_BP_FAT	GO:0051174~regulation of phosphorus metabolic process	66	2.47469	0.000165916	EFNA1, ZEB2, PDCD4, LATS1, PRKAR2B, BAK1, PRKAR2A, DAB1, SPRED2, RAPGEF4, SHC1, RAPGEF3, DNAJC3, PPP1R14C, MAPKBP1, FGF2, FRS2, GHR, EGFR, CCDC88A, PRKCE, UBE2B, IRS1, PKIA, ACVR2A, SPAG9, EREG, ARRB2, JUN, HIPK3, PSEN2, ERN1, PDGFRB, RELN, GADD45A, HMGB1, CSF1, BMPR2, TRIB3, FKBP1A, CD24A, INPP5K, MAP3K1, BCL2, C1QTNF2, RAC1, MLLT1, APC, PIK3R2, BMP2, VAV3, MAP2K1, NF1, STRADA, DGKK, DGKH, RICTO…	1894	301	13588	1.57309	0.459325	0.0057306	0.30535
GOTERM_BP_FAT	GO:0045165~cell fate commitment	38	1.42482	0.000193308	MEF2C, FGFR1, ERBB4, ONECUT1, HOXA11, PPARG, MITF, ONECUT2, PAX6, SOX5, SOX6, GLI2, GDNF, GATA2, WNT3, HAND1, BCL2, POU2F1, LHX6, FGF2, FRS2, RUNX2, BMP2, NTF5, SMAD5, OTX2, DLL1, GAS1, PROX1, KDR, HES1, NOTCH2, EYA1, SALL1, PSEN2, PRDM1, RBPJ, GAP43	1894	147	13588	1.85456	0.511525	0.006612	0.355675
GOTERM_BP_FAT	GO:0032990~cell part morphogenesis	50	1.87477	0.000193483	NRP1, PAX6, L1CAM, GLI2, NRCAM, BAK1, BDNF, CXCR4, ROBO1, COL4A3BP, MKKS, ROBO2, SEMA3A, BOC, DSCAM, KIF5C, TBR1, SLITRK2, 4930506M07RIK, SLITRK1, SLITRK4, NDEL1, SEMA4F, FOXG1, RELN, SLITRK6, GAP43, ONECUT1, ONECUT2, NRN1, ARX, PTK2, DMD, BCL2, RAC1, NUMB, LMTK2, LHX4, ETV1, NEFL, DCLK1, APC, KLF7, CREB1, NTNG1, NR4A2, GAS1, EPHA4, EPHA7, ULK2	1894	212	13588	1.69204	0.511843	0.00655746	0.355997
GOTERM_BP_FAT	GO:0032268~regulation of cellular protein metabolic process	62	2.32471	0.000202034	CPEB2, ZEB2, CPEB1, PDCD4, PRKAR2B, BAK1, PRKAR2A, EIF4EBP2, MYOCD, ATG7, RAPGEF4, RAPGEF3, PUM2, FGF2, DNAJC1, ADAM9, GHR, EGFR, CCDC88A, MECP2, PRKCE, UBE2B, BOLL, QK, ACVR2A, ARRB2, JUN, EIF2S1, HIPK3, PSEN2, RNF139, PDGFRB, HMGB1, SPINK12, BMPR2, MKNK1, IGF2BP2, FKBP1A, IGF2BP3, LIN28A, CD24A, ARNT, ZFP36L1, TNRC6C, INPP5K, MAP3K1, BCL2, UBE2D1, TNRC6B, TNRC6A, BMP2, PAIP2, RICTOR, CASC3, SAM…	1894	280	13588	1.58858	0.527073	0.00678429	0.371703
GOTERM_BP_FAT	GO:0048858~cell projection morphogenesis	48	1.79978	0.000219777	NRP1, ONECUT1, ONECUT2, PAX6, L1CAM, NRN1, GLI2, NRCAM, ARX, PTK2, BDNF, ROBO1, CXCR4, DMD, BCL2, NUMB, RAC1, LMTK2, LHX4, MKKS, ETV1, ROBO2, SEMA3A, NEFL, BOC, DCLK1, APC, DSCAM, KLF7, CREB1, KIF5C, NTNG1, NR4A2, GAS1, TBR1, SLITRK2, 4930506M07RIK, EPHA4, SLITRK1, EPHA7, SLITRK4, NDEL1, SEMA4F, ULK2, FOXG1, RELN, SLITRK6, GAP43	1894	202	13588	1.70477	0.557176	0.00731172	0.404283
GOTERM_BP_FAT	GO:0042692~muscle cell differentiation	32	1.19985	0.000234376	MEF2C, TNC, UTRN, SOX6, NEO1, CACNB4, TTN, WNT4, GPHN, KRAS, MYOCD, GATA6, ATG7, MTPN, MKL2, PAK1, TBX5, MBNL1, MYH9, HOMER1, CACNA2D2, PROX1, FOXP1, QK, SDC1, DYRK1B, SEMA4C, SORT1, TBX18, LRP4, TMOD1, ACVR1	1894	117	13588	1.96218	0.580502	0.00772623	0.431083
GOTERM_BP_FAT	GO:0007517~muscle organ development	43	1.6123	0.000261908	MEF2C, ZFAND5, MTSS1, TNC, UTRN, EGLN1, FKBP1A, CACNB4, TTN, TAGLN3, PTEN, GJC1, GPHN, HAND1, GATA6, DMD, ATG7, ETV1, MKL2, PAK1, ALX4, NR2F2, JPH1, UNC45A, SMAD7, TBX5, NF1, MBNL1, CD164, HOMER1, PROX1, CACNA2D2, SIRT1, FOXP1, FOXP2, FXR1, MEOX2, PDGFRB, ZFPM2, SCN8A, ZFHX3, LRP4, TCF15	1894	176	13588	1.7528	0.621204	0.00855397	0.481607
GOTERM_BP_FAT	GO:0048562~embryonic organ morphogenesis	40	1.49981	0.000309079	BMI1, FGFR1, NOG, TSHZ1, FGF9, EFNA1, SOBP, ZEB1, GLI2, TCF7L2, CHD7, HOXA3, INSIG2, HOXA5, HOXC4, CHST11, INSIG1, CEP290, ALX4, FRS2, ALX3, SATB2, TBX15, RARG, OTX2, DLL1, NR4A3, GAS1, CELSR1, PROX1, NCKAP1, SHOX2, HOXB3, EYA1, HOXB1, SP1, HOXD3, SP3, FOXG1, LRP6	1894	161	13588	1.78242	0.681974	0.00999899	0.568114
GOTERM_BP_FAT	GO:0044087~regulation of cellular component biogenesis	26	0.974878	0.000350636	CAPZA1, RDX, PTEN, CD24A, LATS1, SRF, KANK1, CTTNBP2, PTK2, S1PR1, MAP3K1, RAC1, AVIL, RASA1, APC, MECP2, RICTOR, PROX1, AHR, FMN1, ARPC1B, ARPC5L, SCIN, TMSB4X, MAPRE1, WNT7A	1894	89	13588	2.09584	0.727382	0.011238	0.644266
GOTERM_BP_FAT	GO:0006511~ubiquitin-dependent protein catabolic process	36	1.34983	0.000377155	RAD23B, USP8, USP3, USP2, USP5, PPP2R5C, MAN1B1, BAP1, SKP1A, CD2AP, ARIH1, USP19, CUL2, UBE2D3, CUL5, USP27X, PPP2CB, USP38, USP34, UBE2D1, USP15, USP32, USP13, PAN2, TBL1XR1, USP40, UBE4A, UBE4B, UBR3, UBR1, USP28, USP46, AMFR, CUL4B, USP48, TBL1X	1894	141	13588	1.83172	0.752909	0.0119794	0.692832
GOTERM_BP_FAT	GO:0048488~synaptic vesicle endocytosis	8	0.299963	0.000419305	ZDHHC15, SYNJ1, SNCA, DENND1A, CD24A, SCRIB, UNC13A, AMPH	1894	12	13588	4.78282	0.788656	0.0131965	0.76998
GOTERM_BP_FAT	GO:0001892~embryonic placenta development	20	0.749906	0.000427835	EGFR, MAP2K1, EPAS1, PCDH12, BIRC6, EGLN1, ARNT, CITED2, GATA2, HIF1A, HAND1, ADM, SP1, SP3, RSPO3, NCOA6, HS6ST1, PRDM1, DNAJB6, MED1	1894	61	13588	2.35221	0.795236	0.0133499	0.785586
GOTERM_BP_FAT	GO:0001932~regulation of protein amino acid phosphorylation	32	1.19985	0.000444181	HMGB1, BMPR2, ZEB2, FKBP1A, CD24A, PDCD4, PRKAR2B, BAK1, PRKAR2A, INPP5K, MAP3K1, BCL2, RAPGEF4, RAPGEF3, FGF2, GHR, EGFR, BMP2, CCDC88A, RICTOR, PRKCE, UBE2B, KITL, PPP1R9B, ACVR2A, ARRB2, HIPK3, JUN, PRKAR1A, PSEN2, PDGFRB, JAK2	1894	121	13588	1.89732	0.807277	0.0137408	0.815483
GOTERM_BP_FAT	GO:0044265~cellular macromolecule catabolic process	115	4.31196	0.000466462	MKRN1, PPP2R5C, CBX4, RNF216, MYLIP, CD2AP, MKRN3, ZNRF2, CUL2, USP27X, CUL5, ATG7, FBXO21, PAN2, PAN3, ANAPC4, ZHX2, SOCS6, UBR3, UBR1, SOCS5, MYH9, DCUN1D1, TRIM33, HUWE1, BACE2, RNF139, RNF138, RAD18, AMFR, TNFAIP3, FBXO10, ASB7, FBXO11, FBXL2, RAD23B, SYVN1, WDR5B, UBA6, SKP1A, LIN28A, LIN28B, ARIH1, UBE2D3, FBXW7, FBXW4, HECTD2, ZMPSTE24, UBE2D1, RNF14, FBXO45, HECTD1, SMG1, UBOX5, CASC3, CB…	1894	609	13588	1.35474	0.822558	0.0143059	0.856224
GOTERM_BP_FAT	GO:0021700~developmental maturation	28	1.04987	0.00049502	FGFR1, MAEA, FOXO3, FEM1B, CDH5, CBFB, NRCAM, GATA2, POU2F2, LHX6, RUNX2, RECK, PLP1, RET, EPAS1, MECP2, NTN4, NR4A2, FZD5, KDR, FARP2, HES1, ZDHHC15, EREG, VEGFA, PSEN2, RBPJ, UNC13A	1894	101	13588	1.9889	0.840386	0.0150509	0.908418
GOTERM_BP_FAT	GO:0030879~mammary gland development	25	0.937383	0.000506792	NRG3, BCAT2, BTRC, CSF1, STAT5B, GLI2, SCRIB, VDR, CTTNBP2, WNT4, TNFRSF11A, ARHGAP5, HOXA9, FGF2, AR, RXFP1, CREB1, ESR1, IRS1, BCL2L11, PTHLH, PRLR, VEGFA, TPH1, MED1	1894	86	13588	2.08553	0.847203	0.0152808	0.929926
GOTERM_BP_FAT	GO:0035023~regulation of Rho protein signal transduction	25	0.937383	0.000506792	ITSN2, TTN, ITSN1, SCRIB, TIAM1, SOS1, SOS2, PAFAH1B1, ARHGEF4, ARHGEF3, ARHGEF2, VAV3, ARHGEF7, RALBP1, ARHGEF6, ARHGEF17, TRIO, RICTOR, ARHGEF12, FARP1, FARP2, ARHGEF11, NDEL1, SYDE1, KALRN	1894	86	13588	2.08553	0.847203	0.0152808	0.929926
GOTERM_BP_FAT	GO:0007267~cell-cell signaling	62	2.32471	0.000537403	SYT1, FGF7, FGF9, GRIK2, SNCA, SYNJ1, ILDR2, GLI2, GDNF, DMPK, CTTNBP2, WNT4, BDNF, WNT3, GRIN2B, RAPGEF4, FGF2, FRS2, GJD2, NRXN3, MECP2, IRS1, KIF1B, EREG, TRAPPC4, WNT11, UNC13C, NCAN, UNC13B, CLN8, FGFR1, CPLX1, TNC, HOXA11, CACNB2, CACNB4, CD24A, SCRIB, GJC1, PTK2, GAD2, LHX1, DMD, POU2F1, LHX5, PAFAH1B1, GAD1, SNAP25, APBA1, TOMT, GLRB, DLGAP3, TBX5, NLGN1, LIN7B, CELSR1, VDAC3, ATXN1, SALL…	1894	290	13588	1.5338	0.863598	0.0160659	0.985832
GOTERM_BP_FAT	GO:0040007~growth	45	1.68729	0.000546577	CSF1, HOXA11, GDF6, FOXO3, SGMS1, GLI2, PTEN, ACVR1C, TAL2, SLC1A2, HOXA5, MTPN, BCL2, CHST11, ANKRD11, APBA1, DCLK1, WDTC1, BMP2, AR, PSAP, ZFX, ESR1, GAS1, SOCS5, FOXP2, TNKS2, INHBB, PTHLH, NOTCH2, LEPRE1, NDEL1, EREG, PRLR, ADM, ULK2, ZMIZ1, PSEN2, HBEGF, GAP43, LRP4, BMPR1A, BMP6, MED1, SLC9A1	1894	193	13588	1.67275	0.86816	0.0162073	1.00258
GOTERM_BP_FAT	GO:0050679~positive regulation of epithelial cell proliferation	13	0.487439	0.000556032	EGFR, NOG, FGF7, FGF9, VEGFA, GAS1, FGF2, TBX18, FOXP1, BMPR1A, KDR, FOXP2, MED1	1894	31	13588	3.00855	0.872702	0.0163546	1.01984
GOTERM_BP_FAT	GO:0030902~hindbrain development	21	0.787402	0.000566821	DLC1, PHOX2B, PLXNA2, MECP2, GAS1, RORA, GLI2, TBR1, KLHL1, FOXP2, HES1, HOXB1, DAB1, LHX1, BCL2, MTPN, ATG7, LHX5, CEP290, WNT7A, NFIB	1894	67	13588	2.24864	0.877695	0.0165382	1.03953
GOTERM_BP_FAT	GO:0042127~regulation of cell proliferation	103	3.86202	0.000576438	DLC1, FGF18, NOG, IL6ST, STAT5B, FOXO1, CTTNBP2, BDNF, S1PR1, MYOCD, ASPH, FRS2, EGFR, RARG, LIFR, MECP2, SIX5, CTNNA1, IRS1, PROX1, VASH2, SUZ12, PTHLH, HES1, TNS3, JUN, FOXG1, VEGFA, FGFR1, HMGB1, PPP2R3A, CNTFR, OTP, ARX, KRAS, HOXA3, LHX1, FBXW4, GRPR, LHX5, RUNX2, BMP2, GAS1, KITL, FOXP1, FOXP2, KDR, SHOX2, NOTCH2, CBLB, RBPJ, BMI1, E2F3, FOSL2, FGF7, FGF9, E2F7, MITF, PPARG, PAX6, BAP1, ZEB…	1894	538	13588	1.37351	0.881979	0.0166852	1.05708
GOTERM_BP_FAT	GO:0043066~negative regulation of apoptosis	53	1.98725	0.000593898	BMI1, GRIK2, MITF, STAT5B, SNCA, FOXO1, BNIP3, SGMS1, ITSN1, GDNF, PTEN, CITED2, MAP3K7, TRIAP1, AGTR2, BDNF, ATG7, CHST11, PIK3CA, DNAJC5, CASP2, API5, ROCK1, ESR1, MECP2, PIM2, CTNNA1, UBE2B, EYA1, CX3CR1, PSEN2, VEGFA, AVEN, MAPK8, CLN8, FGFR1, SYVN1, KRAS, AKT1S1, BCL2, PPP2CB, LHX4, POU3F3, NEFL, RASA1, APC, TMBIM6, NR4A2, BIRC6, KITL, GSK3B, BNIP3L, MAPK8IP1	1894	239	13588	1.59094	0.889378	0.0170532	1.08893
GOTERM_BP_FAT	GO:0006325~chromatin organization	66	2.47469	0.000618295	MORF4L1, BMI1, ENY2, KDM6A, ARID4A, UTY, MORF4L2, NAP1L1, CBX4, INO80, BNIP3, CBX2, KDM1B, EPC1, EPC2, SMARCD2, RTF1, TLK1, TBL1XR1, SATB2, RBL2, RCOR1, MECP2, HMG20A, ARID1A, UBE2B, UBN1, SUZ12, EYA3, EYA1, SMARCE1, HUWE1, PRDM6, ASH1L, JMJD1C, CARM1, SMARCA1, SUV420H1, ING3, ING2, 2410016O06RIK, CHD9, CHD7, TSPYL2, CDYL2, PBRM1, CHD1, ACTL6A, KDM3B, CHD6, BCOR, ASF1A, BAZ2A, CHD3, AEBP2, EHMT1,…	1894	315	13588	1.50317	0.898947	0.0176114	1.13343
GOTERM_BP_FAT	GO:0060348~bone development	31	1.16235	0.000625599	MEF2C, FGF18, NOG, FGF9, HOXA11, GLI2, CBFB, IGSF10, TNFRSF11A, INSIG2, BCL2, INSIG1, ANKRD11, RUNX2, BMP2, SATB2, RARG, SMAD5, NF1, PTHLH, SHOX2, MEF2D, CHRDL1, SP1, SP3, NAB1, UBC, SORT1, MAPK8, CHRD, BMP6	1894	118	13588	1.88476	0.901647	0.0176818	1.14674
GOTERM_BP_FAT	GO:0032535~regulation of cellular component size	39	1.46232	0.000629973	RTN4, DCBLD2, NRP1, CAPZA1, RDX, SGMS1, LATS1, KANK1, ARHGAP5, TRO, BCL2, MAP3K1, RAC1, SERTAD3, AVIL, SEMA3A, NEFL, RASA1, DCLK1, WDTC1, CREB1, ESR1, RICTOR, SOCS5, CAPRIN2, FMN1, ARPC1B, NOTCH2, LEPRE1, BBC3, SEMA4F, ULK2, ARPC5L, SCIN, TMSB4X, DCUN1D3, CLN8, WNT7A, SLC9A1	1894	161	13588	1.73786	0.90323	0.0176696	1.15472
GOTERM_BP_FAT	GO:0001656~metanephros development	19	0.712411	0.000630691	IRX3, FGFR1, RET, BMP2, NOG, HOXA11, NPNT, NF1, GDNF, GZF1, BDNF, EYA1, WNT4, OSR1, LHX1, SALL1, BCL2, PBX1, ROBO2	1894	58	13588	2.35018	0.903487	0.0175568	1.15602
GOTERM_BP_FAT	GO:0021795~cerebral cortex cell migration	9	0.337458	0.000633159	ARX, EGFR, DAB1, RAC1, CX3CR1, POU3F3, LHX6, RELN, PAFAH1B1	1894	16	13588	4.03551	0.904366	0.0174935	1.16052
GOTERM_BP_FAT	GO:0007423~sensory organ development	56	2.09974	0.000640107	FGF9, MITF, PAX6, SOBP, RORB, ZEB1, BAK1, BDNF, INSIG2, GRIN2B, INSIG1, CEP290, FRS2, DSCAM, RPGR, RARG, OTX2, SIX5, DLL1, PROX1, BCL2L11, HES1, EYA1, FOXG1, VEGFA, TGIF2, CUX1, CLN8, MED1, HMGB1, FGFR1, TSHZ1, NHS, MIP, CHD7, MEIS2, MAP3K1, BCL2, POU2F1, APC, MAF, TOMT, NTF5, BHLHE22, IKZF1, NF1, GAS1, CELSR1, NR4A3, FOXP2, SP1, SP3, NTRK2, LRP6, TCF15, GRK1	1894	257	13588	1.56326	0.906799	0.017553	1.17319
GOTERM_BP_FAT	GO:0016192~vesicle-mediated transport	91	3.41207	0.000653571	NRBP1, SYNJ1, SNCA, WASF2, NBEA, ARHGAP17, ITSN2, ITSN1, VPS33B, HOOK3, STXBP5L, CD47, GATA2, PACSIN1, GOLGA7, CTTN, AP1S2, PACSIN2, VPS4B, RAB6B, RAPGEF4, GOLGA5, AP3B1, GHR, STX6, SEC23A, SCAMP1, LRP1B, COLEC12, LDLRAP1, ERGIC2, ELMO1, KIF1C, ZDHHC15, ANKRD27, NPC1, FNBP1L, RIN2, SH3KBP1, RAB5A, SORT1, TRAPPC4, VAMP3, CUX1, UNC13C, UNC13B, ANKFY1, UNC13A, EXOC6B, CPLX2, CPLX1, GULP1, MAP4K2, CD…	1894	466	13588	1.40098	0.911338	0.0177875	1.19772
GOTERM_BP_FAT	GO:0048706~embryonic skeletal system development	24	0.899888	0.000732012	BMI1, TAPT1, SATB2, TBX15, FGF9, GAS1, ZEB1, HOXB3, SHOX2, ACVR2A, HOXB1, EYA1, HOXA3, SP1, HOXA5, SP3, HOXD3, CHST11, HOXA9, ETL4, PBX1, ALX4, PCSK5, ALX3	1894	83	13588	2.07448	0.933717	0.0197568	1.34056
GOTERM_BP_FAT	GO:0044257~cellular protein catabolic process	102	3.82452	0.000818575	MKRN1, PPP2R5C, CBX4, RNF216, MYLIP, CD2AP, MKRN3, ZNRF2, CUL2, CUL5, USP27X, ATG7, FBXO21, PAN2, ANAPC4, SOCS6, UBR3, SOCS5, UBR1, MYH9, DCUN1D1, TRIM33, HUWE1, BACE2, RNF139, RNF138, RAD18, AMFR, TNFAIP3, ASB7, FBXO10, FBXO11, FBXL2, RAD23B, SYVN1, WDR5B, UBA6, SKP1A, ARIH1, UBE2D3, FBXW7, FBXW4, HECTD2, ZMPSTE24, UBE2D1, FBXO45, RNF14, HECTD1, UBOX5, CBLB, SMURF2, FBXO33, HECW2, UBE2G1, MAN1B1…	1894	537	13588	1.3627	0.95192	0.0219089	1.49796
GOTERM_BP_FAT	GO:0030163~protein catabolic process	105	3.93701	0.000837753	MKRN1, CAST, BTRC, PPP2R5C, CBX4, RNF216, MYLIP, CD2AP, MKRN3, ZNRF2, CUL2, USP27X, CUL5, ATG7, FBXO21, PAN2, ANAPC4, SOCS6, UBR3, SOCS5, UBR1, MYH9, DCUN1D1, TRIM33, HUWE1, BACE2, RNF139, RNF138, RAD18, YME1L1, AMFR, TNFAIP3, ASB7, FBXO10, FBXO11, FBXL2, RAD23B, SYVN1, WDR5B, UBA6, SKP1A, ARIH1, UBE2D3, FBXW7, FBXW4, HECTD2, ZMPSTE24, UBE2D1, RNF14, FBXO45, HECTD1, UBOX5, CBLB, SMURF2, FBXO33, H…	1894	556	13588	1.35485	0.955221	0.0222559	1.53279
GOTERM_BP_FAT	GO:0022612~gland morphogenesis	24	0.899888	0.000877405	EGFR, FGFR1, NOG, AR, NRP1, NRG3, RARG, FGF7, BTRC, TNC, CSF1, PAX6, ESR1, GLI2, FEM1B, SCRIB, PTHLH, VDR, WNT4, SFRP1, BCL2, SEMA3A, FRS2, MED1	1894	84	13588	2.04978	0.961345	0.0231318	1.60479
GOTERM_BP_FAT	GO:0040012~regulation of locomotion	29	1.08736	0.000915136	RTN4, GNA13, HMGB1, ONECUT1, CSF1, ONECUT2, SNCA, PAX6, PTEN, ARHGAP5, S1PR1, CXCR4, MAP3K1, BCL2, RAC1, MKKS, SEMA3A, APC, TBX5, NF1, IRS1, HIF1A, CLIC4, PTP4A1, CCR2, HBEGF, TMSB4X, HTR2C, TSHR	1894	110	13588	1.89139	0.966394	0.0239447	1.67325
GOTERM_BP_FAT	GO:0019941~modification-dependent protein catabolic process	97	3.63705	0.000928778	MKRN1, HECW2, UBE2G1, PPP2R5C, CBX4, MAN1B1, BAP1, RNF216, MYLIP, CD2AP, MKRN3, ZNRF2, USP19, CUL2, USP27X, CUL5, ATG7, MTBP, FBXL14, FBXO21, USP15, USP13, VCPIP1, PAN2, TBL1XR1, FBXL20, ANAPC4, SOCS6, UBR3, UBR1, SOCS5, TOPORS, UBE2B, USP28, DCUN1D1, TRIM33, HUWE1, RNF139, UBC, RNF138, RAD18, UBE2W, AMFR, TNFAIP3, SPOPL, PMEPA1, FBXO10, ASB7, FBXO11, FBXL2, RAD23B, USP8, UBE2Z, SYVN1, USP3, WDR5…	1894	508	13588	1.36988	0.968052	0.0241272	1.69799
GOTERM_BP_FAT	GO:0043632~modification-dependent macromolecule catabolic process	97	3.63705	0.000928778	MKRN1, HECW2, UBE2G1, PPP2R5C, CBX4, MAN1B1, BAP1, RNF216, MYLIP, CD2AP, MKRN3, ZNRF2, USP19, CUL2, USP27X, CUL5, ATG7, MTBP, FBXL14, FBXO21, USP15, USP13, VCPIP1, PAN2, TBL1XR1, FBXL20, ANAPC4, SOCS6, UBR3, UBR1, SOCS5, TOPORS, UBE2B, USP28, DCUN1D1, TRIM33, HUWE1, RNF139, UBC, RNF138, RAD18, UBE2W, AMFR, TNFAIP3, SPOPL, PMEPA1, FBXO10, ASB7, FBXO11, FBXL2, RAD23B, USP8, UBE2Z, SYVN1, USP3, WDR5…	1894	508	13588	1.36988	0.968052	0.0241272	1.69799
GOTERM_BP_FAT	GO:0043069~negative regulation of programmed cell death	53	1.98725	0.000978657	BMI1, GRIK2, MITF, STAT5B, SNCA, FOXO1, BNIP3, SGMS1, ITSN1, GDNF, PTEN, CITED2, MAP3K7, TRIAP1, AGTR2, BDNF, ATG7, CHST11, PIK3CA, DNAJC5, CASP2, API5, ROCK1, ESR1, MECP2, PIM2, CTNNA1, UBE2B, EYA1, CX3CR1, PSEN2, VEGFA, AVEN, MAPK8, CLN8, FGFR1, SYVN1, KRAS, AKT1S1, BCL2, PPP2CB, LHX4, POU3F3, NEFL, RASA1, APC, TMBIM6, NR4A2, BIRC6, KITL, GSK3B, BNIP3L, MAPK8IP1	1894	244	13588	1.55834	0.973449	0.0252303	1.78841
GOTERM_BP_FAT	GO:0048589~developmental growth	27	1.01237	0.000979968	HOXA11, CSF1, FOXO3, GLI2, PTEN, ACVR1C, BCL2, MTPN, CHST11, DCLK1, AR, PSAP, ESR1, GAS1, PTHLH, NDEL1, EREG, PRLR, ADM, ZMIZ1, ULK2, PSEN2, HBEGF, GAP43, LRP4, BMPR1A, MED1	1894	100	13588	1.93704	0.973578	0.0250893	1.79078
GOTERM_BP_FAT	GO:0051603~proteolysis involved in cellular protein catabolic process	101	3.78703	0.00101066	MKRN1, PPP2R5C, CBX4, RNF216, MYLIP, CD2AP, MKRN3, ZNRF2, CUL2, CUL5, USP27X, ATG7, FBXO21, PAN2, ANAPC4, SOCS6, UBR3, SOCS5, UBR1, MYH9, DCUN1D1, TRIM33, HUWE1, BACE2, RNF139, RNF138, RAD18, AMFR, TNFAIP3, ASB7, FBXO10, FBXO11, FBXL2, RAD23B, SYVN1, WDR5B, UBA6, SKP1A, ARIH1, UBE2D3, FBXW7, FBXW4, HECTD2, ZMPSTE24, UBE2D1, FBXO45, RNF14, HECTD1, UBOX5, CBLB, SMURF2, FBXO33, HECW2, UBE2G1, MAN1B1…	1894	534	13588	1.35692	0.976421	0.0256879	1.84637
GOTERM_BP_FAT	GO:0042981~regulation of apoptosis	104	3.89951	0.00102373	GRIK2, STAT5B, SNCA, RBM5, FOXO1, SGMS1, FOXO3, ITSN1, GDNF, CITED2, MAP3K7, BAK1, BDNF, AGTR2, ANK2, ATG7, PIK3CA, DNAJC5, API5, RARG, ROCK1, MECP2, PIM2, BCL2L13, CTNNA1, BCL2L12, BCL2L11, STK3, HIF1A, VEGFA, CX3CR1, MAPK9, MAPK8, DCUN1D3, FGFR1, SYVN1, MCL1, STK17B, BCL2L2, SCRIB, VDR, AKT1S1, KRAS, LHX4, BMF, PLAGL2, TRAF3, NR4A2, GAS1, KITL, NOTCH2, EPHA7, CSRNP3, BBC3, BMI1, MITF, MLH1, BNI…	1894	553	13588	1.34922	0.977537	0.0258388	1.87004
GOTERM_BP_FAT	GO:0032318~regulation of Ras GTPase activity	23	0.862392	0.00105655	AGFG1, TBC1D8, RALBP1, NF1, ASAP1, RICTOR, TBC1D22A, SCRIB, USP6NL, TBC1D15, S1PR1, SMAP1, SGSM1, NDEL1, TBC1D12, EVI5, SYDE1, GIT2, PAFAH1B1, TBC1D1, ARAP2, TBC1D8B, TBC1D9B	1894	80	13588	2.06259	0.980112	0.0264764	1.92944
GOTERM_BP_FAT	GO:0048469~cell maturation	22	0.824897	0.00105695	FGFR1, PLP1, RET, MAEA, EPAS1, NR4A2, MECP2, NTN4, FOXO3, FEM1B, FZD5, CBFB, KDR, FARP2, NRCAM, HES1, GATA2, EREG, VEGFA, POU2F2, LHX6, RUNX2	1894	75	13588	2.10444	0.980142	0.0263085	1.93016
GOTERM_BP_FAT	GO:0045596~negative regulation of cell differentiation	42	1.5748	0.00106285	RTN4, IRX3, NOG, HMGB3, NRP1, STAT5B, FST, PAX6, REST, ZEB1, GLI2, PRDM16, CD24A, TCF7L2, PTK2, WNT4, BDNF, INSIG1, SEMA3A, APC, TWIST1, PHOX2B, ZCCHC11, NF1, DLL1, SOCS5, CTNNA1, SIRT1, HES1, PTHLH, EREG, SEMA4F, ULK2, PRDM6, FOXG1, PBX1, ID4, RBPJ, CHRD, NCOR2, BMPR1A, TOB1	1894	182	13588	1.65559	0.980572	0.0262771	1.94084
GOTERM_BP_FAT	GO:0043067~regulation of programmed cell death	105	3.93701	0.00106902	GRIK2, STAT5B, SNCA, RBM5, FOXO1, SGMS1, FOXO3, ITSN1, GDNF, CITED2, MAP3K7, BAK1, BDNF, AGTR2, ANK2, ATG7, PIK3CA, DNAJC5, API5, RARG, ROCK1, MECP2, PIM2, BCL2L13, CTNNA1, BCL2L12, BCL2L11, STK3, HIF1A, VEGFA, CX3CR1, MAPK9, MAPK8, DCUN1D3, FGFR1, SYVN1, MCL1, STK17B, BCL2L2, SCRIB, VDR, AKT1S1, KRAS, LHX4, BMF, PLAGL2, TRAF3, NR4A2, GAS1, KITL, NOTCH2, EPHA7, CSRNP3, BBC3, BMI1, MITF, MLH1, BNI…	1894	560	13588	1.34517	0.981011	0.0262526	1.952
GOTERM_BP_FAT	GO:0060548~negative regulation of cell death	53	1.98725	0.00107792	BMI1, GRIK2, MITF, STAT5B, SNCA, FOXO1, BNIP3, SGMS1, ITSN1, GDNF, PTEN, CITED2, MAP3K7, TRIAP1, AGTR2, BDNF, ATG7, CHST11, PIK3CA, DNAJC5, CASP2, API5, ROCK1, ESR1, MECP2, PIM2, CTNNA1, UBE2B, EYA1, CX3CR1, PSEN2, VEGFA, AVEN, MAPK8, CLN8, FGFR1, SYVN1, KRAS, AKT1S1, BCL2, PPP2CB, LHX4, POU3F3, NEFL, RASA1, APC, TMBIM6, NR4A2, BIRC6, KITL, GSK3B, BNIP3L, MAPK8IP1	1894	245	13588	1.55198	0.981628	0.0262944	1.96811
GOTERM_BP_FAT	GO:0001657~ureteric bud development	15	0.56243	0.00113727	FGFR1, RET, BMP2, NOG, HOXA11, NPNT, GDNF, GZF1, EYA1, BDNF, LHX1, SALL1, BCL2, PBX1, ROBO2	1894	42	13588	2.56223	0.985259	0.0275415	2.07539
GOTERM_BP_FAT	GO:0001649~osteoblast differentiation	16	0.599925	0.00127134	MEF2C, NOG, SATB2, BMP2, FGF9, NF1, SMAD5, GLI2, CBFB, PTHLH, SHOX2, MEF2D, UBC, CHRD, RUNX2, BMP6	1894	47	13588	2.44229	0.991036	0.0305408	2.31735
GOTERM_BP_FAT	GO:0010941~regulation of cell death	105	3.93701	0.00129552	GRIK2, STAT5B, SNCA, RBM5, FOXO1, SGMS1, FOXO3, ITSN1, GDNF, CITED2, MAP3K7, BAK1, BDNF, AGTR2, ANK2, ATG7, PIK3CA, DNAJC5, API5, RARG, ROCK1, MECP2, PIM2, BCL2L13, CTNNA1, BCL2L12, BCL2L11, STK3, HIF1A, VEGFA, CX3CR1, MAPK9, MAPK8, DCUN1D3, FGFR1, SYVN1, MCL1, STK17B, BCL2L2, SCRIB, VDR, AKT1S1, KRAS, LHX4, BMF, PLAGL2, TRAF3, NR4A2, GAS1, KITL, NOTCH2, EPHA7, CSRNP3, BBC3, BMI1, MITF, MLH1, BNI…	1894	563	13588	1.338	0.991806	0.0309129	2.36094
GOTERM_BP_FAT	GO:0007243~protein kinase cascade	51	1.91226	0.00138463	GNA13, NRG3, EFNA1, STAT5B, RPS6KB1, MAP3K7, AGTR2, DAB1, SPRED2, PIK3CA, SHC1, SIK1, FRS2, FGF2, MAPKBP1, SRPK2, RET, TNIK, SOCS5, IRS1, NEK11, STK3, MARK2, MAP4K3, SPAG9, MAP4K5, DOK4, MAPK9, MAPK8, STK17B, MAP4K2, MKNK1, MAP3K3, MAP3K1, C1QTNF2, PKD1, STK38L, CNKSR2, MAP2K1, NLK, NF1, RAF1, OXSR1, MAPK10, SHANK3, RPS6KA4, PRLR, MAPK8IP2, JAK2, MAPK8IP1, SLC9A1	1894	236	13588	1.55036	0.994113	0.0327942	2.52136
GOTERM_BP_FAT	GO:0001952~regulation of cell-matrix adhesion	8	0.299963	0.00140705	ONECUT1, PIK3CB, BCL2, CSF1, NF1, ONECUT2, PTEN, RASA1	1894	14	13588	4.09956	0.994583	0.0331055	2.5617
GOTERM_BP_FAT	GO:0030334~regulation of cell migration	25	0.937383	0.00143421	GNA13, RTN4, HMGB1, ONECUT1, CSF1, TBX5, NF1, ONECUT2, PAX6, IRS1, PTEN, ARHGAP5, S1PR1, HIF1A, CLIC4, CXCR4, PTP4A1, BCL2, MAP3K1, CCR2, RAC1, HBEGF, TMSB4X, SEMA3A, APC	1894	92	13588	1.94952	0.995102	0.0335215	2.61053
GOTERM_BP_FAT	GO:0031344~regulation of cell projection organization	18	0.674916	0.0014486	RTN4, NRP1, EFNA1, ERMN, SRF, TTL, PTK2, TIAM1, SEMA4F, ULK2, NTRK2, RAC1, ROBO2, SEMA3A, SEMA4D, NEFL, WNT7A, APC	1894	57	13588	2.26555	0.995357	0.0336404	2.6364
GOTERM_BP_FAT	GO:0051276~chromosome organization	79	2.96213	0.0014631	MORF4L1, BMI1, ENY2, KDM6A, ARID4A, UTY, MORF4L2, NAP1L1, CBX4, BNIP3, INO80, CBX2, CPEB1, LATS1, KDM1B, EPC1, EPC2, SMARCD2, SEH1L, RTF1, TLK1, TBL1XR1, SATB2, RBL2, RCOR1, MECP2, HMG20A, ARID1A, UBE2B, UBN1, TNKS2, EYA3, SUZ12, EYA1, SMARCE1, HUWE1, PRDM6, ASH1L, JMJD1C, CARM1, SMARCA1, XRN1, SUV420H1, ING3, ING2, 2410016O06RIK, CHD9, CHD7, TSPYL2, CDYL2, CHD1, PBRM1, ACTL6A, KDM3B, CHD6, BCOR,…	1894	404	13588	1.40288	0.9956	0.03376	2.66244
GOTERM_BP_FAT	GO:0001889~liver development	15	0.56243	0.00147313	ONECUT1, JARID2, RELA, NF1, ONECUT2, ARF6, PROX1, CITED2, HES1, SP1, GATA6, SP3, ATG7, MKL2, MED1	1894	43	13588	2.50264	0.995761	0.0337776	2.68046
GOTERM_BP_FAT	GO:0008344~adult locomotory behavior	19	0.712411	0.00149724	SNCG, GLRB, NTF5, SCN1A, SNCA, NR4A2, ATP1A3, MECP2, CACNB4, KLHL1, ATXN1, EPHA4, CHD7, ATG7, PAFAH1B1, SCN8A, PBX3, TSHR, CLN8	1894	62	13588	2.19856	0.996124	0.0341106	2.72377
GOTERM_BP_FAT	GO:0009057~macromolecule catabolic process	119	4.46194	0.00152424	MKRN1, CAST, BTRC, PPP2R5C, CBX4, RNF216, MYLIP, CD2AP, MKRN3, ZNRF2, CUL2, USP27X, CUL5, ATG7, FBXO21, PAN2, PAN3, ANAPC4, ZHX2, SOCS6, UBR3, UBR1, SOCS5, MYH9, DCUN1D1, TRIM33, HUWE1, BACE2, RNF139, RNF138, RAD18, YME1L1, AMFR, TNFAIP3, FBXO10, ASB7, FBXO11, FBXL2, RAD23B, SYVN1, WDR5B, UBA6, SKP1A, LIN28A, LIN28B, ARIH1, FBXW7, UBE2D3, FBXW4, HECTD2, ZMPSTE24, UBE2D1, RNF14, FBXO45, HECTD1, SM…	1894	654	13588	1.3054	0.996494	0.0345035	2.77224
GOTERM_BP_FAT	GO:0007411~axon guidance	26	0.974878	0.00162352	KLF7, NRP1, KIF5C, PAX6, L1CAM, GAS1, GLI2, TBR1, NRCAM, ARX, EPHA4, BDNF, EPHA7, SEMA4F, CXCR4, ROBO1, RAC1, FOXG1, LMTK2, LHX4, ETV1, RELN, ROBO2, SEMA3A, BOC, GAP43	1894	98	13588	1.90337	0.997574	0.0364884	2.95026
GOTERM_BP_FAT	GO:0022029~telencephalon cell migration	9	0.337458	0.00166162	ARX, EGFR, DAB1, RAC1, CX3CR1, POU3F3, LHX6, RELN, PAFAH1B1	1894	18	13588	3.58712	0.997894	0.0371044	3.01848
GOTERM_BP_FAT	GO:0048754~branching morphogenesis of a tube	25	0.937383	0.0016827	GNA13, NRP1, BTRC, NPNT, HOXA11, CSF1, GLI2, SRF, GDNF, VDR, WNT4, CXCR4, HOXA5, BCL2, BMP2, AR, ESR1, MYCN, GZF1, KDR, EYA1, VEGFA, PBX1, MED1, ACVR1	1894	93	13588	1.92856	0.998053	0.0373418	3.05622
GOTERM_BP_FAT	GO:0043087~regulation of GTPase activity	25	0.937383	0.0016827	AGFG1, TBC1D8, ASAP1, SCRIB, TBC1D15, ARHGAP6, SMAP1, S1PR1, EVI5, TBC1D12, GIT2, PAFAH1B1, TBC1D1, TBC1D9B, VAV3, RALBP1, NF1, RICTOR, TBC1D22A, USP6NL, NDEL1, SGSM1, SYDE1, ARAP2, TBC1D8B	1894	93	13588	1.92856	0.998053	0.0373418	3.05622
GOTERM_BP_FAT	GO:0060349~bone morphogenesis	11	0.412448	0.00169562	MEF2C, SHOX2, PTHLH, MEF2D, FGF18, RARG, INSIG2, HOXA11, NAB1, INSIG1, RUNX2	1894	26	13588	3.03525	0.998144	0.0373996	3.07934
GOTERM_BP_FAT	GO:0048592~eye morphogenesis	21	0.787402	0.00183827	RARG, RPGR, BHLHE22, NF1, OTX2, PAX6, RORB, GAS1, ZEB1, PROX1, BAK1, SP1, SP3, NTRK2, VEGFA, LRP6, POU2F1, CEP290, FRS2, DSCAM, GRK1	1894	73	13588	2.06382	0.998907	0.0402455	3.33428
GOTERM_BP_FAT	GO:0031399~regulation of protein modification process	38	1.42482	0.00197607	HMGB1, BMPR2, ZEB2, FKBP1A, PDCD4, CD24A, ARNT, PRKAR2B, BAK1, PRKAR2A, MYOCD, INPP5K, ATG7, BCL2, MAP3K1, RAPGEF4, RAPGEF3, UBE2D1, FGF2, GHR, EGFR, BMP2, CCDC88A, MECP2, RICTOR, PRKCE, UBE2B, KITL, ACVR2A, PPP1R9B, ARRB2, HIPK3, JUN, PRKAR1A, PSEN2, RNF139, PDGFRB, JAK2	1894	165	13588	1.65225	0.999345	0.0429461	3.57994
GOTERM_BP_FAT	GO:0001667~ameboidal cell migration	15	0.56243	0.0023946	NRP2, ZFAND5, SGPL1, RET, WASF2, ZEB2, GDNF, KITL, NCKAP1, EDNRB, SYNE2, HIF1A, CXCR4, LRP6, ACVR1	1894	45	13588	2.39141	0.999862	0.0515129	4.32245
GOTERM_BP_FAT	GO:0021885~forebrain cell migration	9	0.337458	0.00252261	ARX, EGFR, DAB1, RAC1, CX3CR1, POU3F3, LHX6, RELN, PAFAH1B1	1894	19	13588	3.39832	0.999914	0.0538822	4.54846
GOTERM_BP_FAT	GO:0043254~regulation of protein complex assembly	19	0.712411	0.00267566	CAPZA1, RDX, RICTOR, LATS1, CD24A, KANK1, AHR, FMN1, ARPC1B, CTTNBP2, MAP3K1, ARPC5L, RAC1, SCIN, AVIL, TMSB4X, MAPRE1, RASA1, APC	1894	65	13588	2.09708	0.999951	0.0567345	4.81803
GOTERM_BP_FAT	GO:0051270~regulation of cell motion	27	1.01237	0.00277557	RTN4, GNA13, HMGB1, NRP1, ONECUT1, CSF1, ONECUT2, PAX6, PTEN, ARHGAP5, S1PR1, CXCR4, MAP3K1, BCL2, RAC1, MKKS, SEMA3A, APC, TBX5, NF1, IRS1, HIF1A, CLIC4, PTP4A1, CCR2, HBEGF, TMSB4X	1894	107	13588	1.81032	0.999966	0.0584588	4.99362
GOTERM_BP_FAT	GO:0022037~metencephalon development	14	0.524934	0.00280822	MECP2, GAS1, RORA, GLI2, FOXP2, KLHL1, HOXB1, DAB1, LHX1, BCL2, MTPN, ATG7, LHX5, WNT7A	1894	41	13588	2.44974	0.99997	0.0587932	5.05092
GOTERM_BP_FAT	GO:0001654~eye development	36	1.34983	0.00285185	HMGB1, MITF, PAX6, RORB, ZEB1, NHS, MIP, BAK1, CHD7, MEIS2, MAP3K1, POU2F1, CEP290, FRS2, APC, DSCAM, MAF, RPGR, RARG, IKZF1, BHLHE22, OTX2, NF1, SIX5, GAS1, PROX1, FOXP2, SP1, SP3, NTRK2, VEGFA, LRP6, TGIF2, CLN8, GRK1, MED1	1894	157	13588	1.64505	0.999975	0.0593456	5.12746
GOTERM_BP_FAT	GO:0040008~regulation of growth	53	1.98725	0.00291348	RTN4, MORF4L1, NOG, NRP1, FGF9, STAT5B, MORF4L2, TTL, ACVR1C, EPC1, MYOCD, SERTAD3, PIK3CA, SHC1, SEMA3A, GHR, SGPL1, AR, SOCS6, SOCS5, HMGA2, PROX1, BCL2L11, TNKS2, HIF1A, SEMA4F, NPPC, CELF1, DCUN1D3, TSHR, GAP43, DCBLD2, FGFR1, ING3, ING2, CSF1, ARX, PTK2, CHD7, TRO, BCL2, ACTL6A, BRMS1L, CRIM1, IKZF1, TBX5, CREB1, CACNA2D2, CAPRIN2, ATXN2, BBC3, ULK2, IGFBP2	1894	256	13588	1.48529	0.99998	0.0602527	5.23547
GOTERM_BP_FAT	GO:0030183~B cell differentiation	15	0.56243	0.00300847	ONECUT1, LRRC8A, IKZF1, TPD52, CD24A, FOXP1, BAK1, SP3, BCL2, BCL11A, POU2F2, RBPJ, HDAC9, TSHR, HDAC7	1894	46	13588	2.33942	0.999986	0.0618138	5.40173
GOTERM_BP_FAT	GO:0030097~hemopoiesis	52	1.94976	0.00315613	MAEA, LRRC8A, MITF, STAT5B, TPD52, CBFA2T3, CBFB, BAK1, SGPL1, RELB, MYH9, PGM3, HIF1A, PSEN2, VEGFA, NCOA6, CCR2, TSHR, MED1, CALCR, ONECUT1, SOX4, SFXN1, CACNB4, SOX6, CD24A, MLF1, DOCK2, BCL2, BCL11A, POU2F2, SH2B3, HOXA9, TCEA1, CD28, APC, EPAS1, IKZF1, KLF11, SMAD5, FOXP1, KDR, HOXB3, SP1, ID2, SP3, PBX1, JAK2, IRF4, RBPJ, HDAC9, HDAC7	1894	251	13588	1.4863	0.999992	0.0643962	5.65962
GOTERM_BP_FAT	GO:0016055~Wnt receptor signaling pathway	31	1.16235	0.00320478	ZBTB33, MITF, SOX4, CXXC4, TCF7L2, WNT4, CSNK2A1, WNT3, MACF1, RSPO3, RSPO2, FBXW4, APC, CSNK1A1, DVL2, DIXDC1, CSNK1G1, NLK, TLE4, FZD5, UBE2B, SDC1, DKK1, SFRP1, GSK3B, PYGO1, LRP6, RNF138, WNT11, CSNK1G3, WNT7A	1894	130	13588	1.71078	0.999993	0.0650002	5.74444
GOTERM_BP_FAT	GO:0001890~placenta development	23	0.862392	0.00337276	EGFR, MAP2K1, EPAS1, PPARG, PCDH12, BIRC6, EGLN1, CITED2, ARNT, DLX3, GATA2, HIF1A, HAND1, ADM, SP1, SP3, RSPO3, NCOA6, PBRM1, HS6ST1, PRDM1, DNAJB6, MED1	1894	87	13588	1.89664	0.999996	0.0679235	6.03676
GOTERM_BP_FAT	GO:0009791~post-embryonic development	23	0.862392	0.00337276	SGPL1, TAPT1, ZFX, NR4A2, MECP2, SOX6, TET2, ITPR1, BCL2L11, FOXP2, TAL2, BAK1, LHX1, BCL2, ATG7, CHST11, NPPC, SCN9A, PYGO1, SLC18A2, ALX4, DSCAM, GRK1	1894	87	13588	1.89664	0.999996	0.0679235	6.03676
GOTERM_BP_FAT	GO:0030001~metal ion transport	83	3.11211	0.00353463	SLC5A3, KCNC1, KCNC4, KCNC3, SLC9A6, KCNAB3, SCN3A, SLC20A2, ATP1B4, KCNIP2, KCNJ14, KCNK10, KCNQ5, GRIN2B, SLC24A3, SLC24A2, VPS4B, SLC22A5, MYB, NIPAL4, KCND2, KCND1, ATP4A, TRPM7, SCN2A1, TRPA1, MFI2, STIM2, CNGA2, PSEN2, KCNH7, KCNH5, SLC38A4, SLC39A14, SCN1A, SLC38A2, SLC39A10, SLC39A13, CACNB1, CACNB2, SFXN1, FKBP1A, SFXN2, CACNB4, KCNJ2, KCNJ3, KCNMB2, VDR, SLC30A1, SLC39A9, SCN9A, SLC30A4…	1894	442	13588	1.3472	0.999998	0.0706875	6.31763
GOTERM_BP_FAT	GO:0010608~posttranscriptional regulation of gene expression	34	1.27484	0.00368456	CALCR, CPEB2, SOX4, MKNK1, IGF2BP2, IGF2BP3, CPEB1, MAPKAPK2, LIN28A, PTEN, LIN28B, ZFP36L1, MOV10, EIF4EBP2, TNRC6C, BCL2, HNRNPD, PUM2, TNRC6B, TNRC6A, DNAJC1, ZCCHC11, PAIP2, ELAVL1, CASC3, SAMD4, BOLL, QK, NCKAP1, FXR1, EIF4E, EIF2S1, VEGFA, EIF4E2	1894	148	13588	1.64813	0.999999	0.0731849	6.57709
GOTERM_BP_FAT	GO:0051129~negative regulation of cellular component organization	24	0.899888	0.00373514	RTN4, ARHGEF2, NRP1, CAPZA1, MECP2, ESR1, RHOQ, RDX, PTEN, UBE2B, KANK1, PACSIN1, PTK2, S1PR1, SEMA4F, PACSIN2, ULK2, SCIN, AVIL, TMSB4X, MAPRE1, CLASP2, SEMA3A, APC	1894	93	13588	1.85142	0.999999	0.073759	6.66446
GOTERM_BP_FAT	GO:0032271~regulation of protein polymerization	17	0.63742	0.00389338	CAPZA1, RDX, RICTOR, LATS1, KANK1, FMN1, ARPC1B, CTTNBP2, MAP3K1, ARPC5L, RAC1, SCIN, AVIL, TMSB4X, MAPRE1, RASA1, APC	1894	57	13588	2.13968	0.999999	0.0763611	6.9373
GOTERM_BP_FAT	GO:0010256~endomembrane organization	6	0.224972	0.00403449	NDEL1, SYNE2, TTBK2, LMNA, PAFAH1B1, ZMPSTE24	1894	9	13588	4.78282	1	0.0786075	7.17998
GOTERM_BP_FAT	GO:0006998~nuclear envelope organization	6	0.224972	0.00403449	NDEL1, SYNE2, TTBK2, LMNA, PAFAH1B1, ZMPSTE24	1894	9	13588	4.78282	1	0.0786075	7.17998
GOTERM_BP_FAT	GO:0050768~negative regulation of neurogenesis	13	0.487439	0.00418647	RTN4, BDNF, NOG, PTK2, NRP1, SEMA4F, ULK2, NF1, ID4, SEMA3A, CTNNA1, CD24A, BMPR1A	1894	38	13588	2.45434	1	0.0810264	7.44067
GOTERM_BP_FAT	GO:0030155~regulation of cell adhesion	24	0.899888	0.00430789	NAT8, ADAM10, VAV3, ONECUT1, PIK3CB, NPNT, CSF1, PODXL, NF1, ONECUT2, STAT5B, L1CAM, PTEN, SRF, CD24A, CITED2, DAB1, S1PR1, ITGA6, PRLR, SMOC1, BCL2, RASA1, APC	1894	94	13588	1.83172	1	0.0828497	7.64846
GOTERM_BP_FAT	GO:0048489~synaptic vesicle transport	11	0.412448	0.00431036	ZDHHC15, CPLX1, SYNJ1, SNCA, DENND1A, NLGN1, UNC13B, CD24A, SCRIB, UNC13A, AMPH	1894	29	13588	2.72126	1	0.0824685	7.65268
GOTERM_BP_FAT	GO:0060745~mammary gland branching involved in pregnancy	5	0.187477	0.00445376	VDR, WNT4, AR, ESR1, MED1	1894	6	13588	5.97853	1	0.0846626	7.8975
GOTERM_BP_FAT	GO:0007611~learning or memory	23	0.862392	0.0045356	NTF5, ADCY1, SYNJ1, NF1, ATP1A3, MECP2, VDAC3, AMPH, FOXP2, GRM5, ATXN1, PRKAR2B, BDNF, KRAS, GRIN2B, CHST10, PDE1B, GRIA1, ITGA5, SLC24A2, PSEN2, PAFAH1B1, CLN8	1894	89	13588	1.85402	1	0.0857147	8.03695
GOTERM_BP_FAT	GO:0050678~regulation of epithelial cell proliferation	18	0.674916	0.00464056	EGFR, NOG, AR, FGF7, FGF9, PAX6, GAS1, PTEN, FOXP1, KDR, FOXP2, VEGFA, TBX18, FRS2, FGF2, BMPR1A, MED1, APC	1894	63	13588	2.04978	1	0.0871704	8.21549
GOTERM_BP_FAT	GO:0009954~proximal/distal pattern formation	10	0.374953	0.00482637	IRX3, HOXA11, HOXA10, HOXA9, PBX1, SP8, GLI2, PBX2, LRP4, APC	1894	25	13588	2.86969	1	0.0900516	8.53076
GOTERM_BP_FAT	GO:0007155~cell adhesion	101	3.78703	0.00487145	PVR, DLC1, CADM3, CADM1, POSTN, L1CAM, CD2AP, PNN, NRCAM, CD47, CDH20, DAB1, COL12A1, ROBO2, NEGR1, FNDC3A, RET, PTPRM, PIK3CB, MYH9, CTNNA1, BCL2L11, HES1, CD34, RELN, LAMC1, COL24A1, MFAP4, DCBLD2, ITGB4, SCRIB, ITGB8, TRO, RAC1, PCDHA10, SSX2IP, SPAM1, ADAM23, PCDH10, PCDH12, CELSR1, PCDH17, KITL, PCDH19, ITGA9, LYVE1, DSG2, ITGA6, ITGA5, FREM2, FREM1, PKP4, OMG, DNAJB6, NRP2, TLN1, NRP1, NPNT…	1894	561	13588	1.29162	1	0.0904018	8.60709
GOTERM_BP_FAT	GO:0001503~ossification	26	0.974878	0.00502237	MEF2C, FGF18, NOG, SATB2, BMP2, FGF9, NF1, SMAD5, GLI2, CBFB, SHOX2, IGSF10, PTHLH, MEF2D, CHRDL1, TNFRSF11A, SP1, SP3, BCL2, NAB1, UBC, SORT1, MAPK8, CHRD, RUNX2, BMP6	1894	106	13588	1.75972	1	0.0926133	8.86223
GOTERM_BP_FAT	GO:0022610~biological adhesion	101	3.78703	0.00507351	PVR, DLC1, CADM3, CADM1, POSTN, L1CAM, CD2AP, PNN, NRCAM, CD47, CDH20, DAB1, COL12A1, ROBO2, NEGR1, FNDC3A, RET, PTPRM, PIK3CB, MYH9, CTNNA1, BCL2L11, HES1, CD34, RELN, LAMC1, COL24A1, MFAP4, DCBLD2, ITGB4, SCRIB, ITGB8, TRO, RAC1, PCDHA10, SSX2IP, SPAM1, ADAM23, PCDH10, PCDH12, CELSR1, PCDH17, KITL, PCDH19, ITGA9, LYVE1, DSG2, ITGA6, ITGA5, FREM2, FREM1, PKP4, OMG, DNAJB6, NRP2, TLN1, NRP1, NPNT…	1894	562	13588	1.28932	1	0.0930518	8.94852
GOTERM_BP_FAT	GO:0048534~hemopoietic or lymphoid organ development	56	2.09974	0.00510536	MAEA, LRRC8A, MITF, STAT5B, TPD52, CBFA2T3, CBFB, BAK1, TNFRSF11A, SGPL1, RELB, MYH9, BCL2L11, PGM3, HIF1A, PSEN2, VEGFA, NCOA6, CCR2, TSHR, MED1, CALCR, ONECUT1, SOX4, SFXN1, SOX6, CACNB4, CD24A, MLF1, DOCK2, HOXA3, BCL2, BCL11A, POU2F2, SH2B3, HOXA9, TCEA1, APC, CD28, EPAS1, IKZF1, JARID2, KLF11, SMAD5, FOXP1, KDR, HOXB3, SP1, ID2, SP3, PBX1, JAK2, IRF4, RBPJ, HDAC9, HDAC7	1894	281	13588	1.42974	1	0.0931498	9.00222
GOTERM_BP_FAT	GO:0043547~positive regulation of GTPase activity	7	0.262467	0.00517123	ARHGAP6, NDEL1, S1PR1, RALBP1, SYDE1, NF1, SCRIB	1894	13	13588	3.86305	1	0.0938359	9.11319
GOTERM_BP_FAT	GO:0034329~cell junction assembly	9	0.337458	0.0052515	DLC1, TLN1, ARHGAP6, TNS1, ITGA5, BCL2, LAMC1, CTNNA1, HDAC7	1894	21	13588	3.07467	1	0.0947625	9.24826
GOTERM_BP_FAT	GO:0030850~prostate gland development	13	0.487439	0.00529467	AR, NOG, RARG, PSAP, TNC, ESR1, FEM1B, GLI2, PTEN, AHR, PRLR, SFRP1, FRS2	1894	39	13588	2.39141	1	0.0950439	9.32081
GOTERM_BP_FAT	GO:0050770~regulation of axonogenesis	13	0.487439	0.00529467	RTN4, NRP1, EFNA1, TTL, PTK2, TIAM1, SEMA4F, ULK2, ROBO2, SEMA3A, SEMA4D, NEFL, WNT7A	1894	39	13588	2.39141	1	0.0950439	9.32081
GOTERM_BP_FAT	GO:0007265~Ras protein signal transduction	17	0.63742	0.00562739	GNA13, RSU1, USP8, ROCK1, ROCK2, NF1, WASF2, PSD3, ARL6, RFXANK, ELMO1, FARP2, KRAS, SOS1, RASSF1, EPS8L2, ARHGDIA	1894	59	13588	2.06715	1	0.100239	9.87821
GOTERM_BP_FAT	GO:0017015~regulation of transforming growth factor beta receptor signaling pathway	11	0.412448	0.00567183	TRIM33, ONECUT1, SMAD7, NPNT, ZFYVE9, CHST11, ONECUT2, SKI, ZEB1, PRDM16, CITED2	1894	30	13588	2.63055	1	0.10051	9.95241
GOTERM_BP_FAT	GO:0006836~neurotransmitter transport	21	0.787402	0.00578752	SYT1, CPLX2, CPLX1, SLC6A1, SLC6A20B, NRXN3, SLC6A11, SYNJ1, LIN7B, NLGN1, SLC6A19, SCRIB, RIMS3, SLC6A8, SLC6A5, SLC18A2, SLC18A3, WNT7A, CLN8, SNAP25, UNC13B	1894	80	13588	1.88324	1	0.101972	10.1453
GOTERM_BP_FAT	GO:0021549~cerebellum development	12	0.449944	0.00625683	DAB1, LHX1, MTPN, ATG7, MECP2, LHX5, GAS1, RORA, GLI2, WNT7A, FOXP2, KLHL1	1894	35	13588	2.45974	1	0.10928	10.9238
GOTERM_BP_FAT	GO:0060537~muscle tissue development	31	1.16235	0.00640003	MEF2C, ZFAND5, TNC, UTRN, FKBP1A, EGLN1, CACNB4, TTN, PTEN, GJC1, GPHN, HAND1, GATA6, DMD, ATG7, MKL2, PAK1, NR2F2, SMAD7, TBX5, NF1, MBNL1, HOMER1, CACNA2D2, PROX1, FOXP1, FOXP2, MEOX2, PDGFRB, ZFPM2, LRP4	1894	136	13588	1.6353	1	0.111122	11.1601
GOTERM_BP_FAT	GO:0060603~mammary gland duct morphogenesis	10	0.374953	0.00648382	PTHLH, VDR, WNT4, AR, BTRC, CSF1, ESR1, GLI2, SCRIB, MED1	1894	26	13588	2.75932	1	0.111975	11.2981
GOTERM_BP_FAT	GO:0021575~hindbrain morphogenesis	10	0.374953	0.00648382	DLC1, HES1, DAB1, LHX1, MTPN, LHX5, GAS1, RORA, GLI2, WNT7A	1894	26	13588	2.75932	1	0.111975	11.2981
GOTERM_BP_FAT	GO:0010721~negative regulation of cell development	13	0.487439	0.00662394	RTN4, BDNF, NOG, PTK2, NRP1, SEMA4F, ULK2, NF1, ID4, SEMA3A, CTNNA1, CD24A, BMPR1A	1894	40	13588	2.33163	1	0.113731	11.5284
GOTERM_BP_FAT	GO:0032956~regulation of actin cytoskeleton organization	17	0.63742	0.00670357	CCDC88A, CAPZA1, RDX, RICTOR, LATS1, PROX1, KANK1, FMN1, ARPC1B, S1PR1, MAP3K1, ARPC5L, RAC1, SCIN, AVIL, TMSB4X, RASA1	1894	60	13588	2.0327	1	0.114494	11.659
GOTERM_BP_FAT	GO:0030833~regulation of actin filament polymerization	14	0.524934	0.00681674	CAPZA1, RDX, RICTOR, LATS1, KANK1, FMN1, ARPC1B, MAP3K1, ARPC5L, RAC1, SCIN, AVIL, TMSB4X, RASA1	1894	45	13588	2.23198	1	0.115785	11.8443
GOTERM_BP_FAT	GO:0060485~mesenchyme development	15	0.56243	0.00687384	NRP2, FGFR1, RET, BMP2, NOG, PPP3R1, ZEB2, GDNF, KITL, EDNRB, HIF1A, HOXA5, BCL2, RBPJ, ACVR1	1894	50	13588	2.15227	1	0.116169	11.9377
GOTERM_BP_FAT	GO:0032320~positive regulation of Ras GTPase activity	6	0.224972	0.00714865	NDEL1, S1PR1, RALBP1, SYDE1, NF1, SCRIB	1894	10	13588	4.30454	1	0.119994	12.3857
GOTERM_BP_FAT	GO:0048596~embryonic camera-type eye morphogenesis	6	0.224972	0.00714865	SP1, SP3, LRP6, ZEB1, PROX1, FRS2	1894	10	13588	4.30454	1	0.119994	12.3857
GOTERM_BP_FAT	GO:0048538~thymus development	9	0.337458	0.00725997	HOXA3, IKZF1, JARID2, BCL2, PSEN2, PBX1, CACNB4, BCL2L11, APC	1894	22	13588	2.93491	1	0.121205	12.5666
GOTERM_BP_FAT	GO:0018105~peptidyl-serine phosphorylation	9	0.337458	0.00725997	TTBK2, HIPK3, NLK, BCL2, GSK3B, TNKS, ADRBK1, UHMK1, AKT3	1894	22	13588	2.93491	1	0.121205	12.5666
GOTERM_BP_FAT	GO:0046777~protein amino acid autophosphorylation	18	0.674916	0.00767264	EGFR, TRPM7, NLK, STK4, UHMK1, CTTNBP2, PTK2, CSNK2A1, MAP3K3, EIF2S1, NTRK2, CLK4, CDK12, LMTK2, ERN1, CAMK2B, YES1, INSR	1894	66	13588	1.95661	1	0.127093	13.234
GOTERM_BP_FAT	GO:0032970~regulation of actin filament-based process	17	0.63742	0.0079394	CCDC88A, CAPZA1, RDX, RICTOR, LATS1, PROX1, KANK1, FMN1, ARPC1B, S1PR1, MAP3K1, ARPC5L, RAC1, SCIN, AVIL, TMSB4X, RASA1	1894	61	13588	1.99938	1	0.130645	13.6629
GOTERM_BP_FAT	GO:0018107~peptidyl-threonine phosphorylation	7	0.262467	0.00799436	HIPK3, NLK, BCL2, TNKS, MAPK8, ADRBK1, AKT3	1894	14	13588	3.58712	1	0.130913	13.751
GOTERM_BP_FAT	GO:0048048~embryonic eye morphogenesis	7	0.262467	0.00799436	RARG, SP1, SP3, LRP6, ZEB1, PROX1, FRS2	1894	14	13588	3.58712	1	0.130913	13.751
GOTERM_BP_FAT	GO:0007044~cell-substrate junction assembly	7	0.262467	0.00799436	DLC1, TLN1, ARHGAP6, TNS1, ITGA5, BCL2, LAMC1	1894	14	13588	3.58712	1	0.130913	13.751
GOTERM_BP_FAT	GO:0018210~peptidyl-threonine modification	7	0.262467	0.00799436	HIPK3, NLK, BCL2, TNKS, MAPK8, ADRBK1, AKT3	1894	14	13588	3.58712	1	0.130913	13.751
GOTERM_BP_FAT	GO:0007015~actin filament organization	16	0.599925	0.00815193	MTSS1, PPP1R9B, ARHGAP6, PPP1R9A, ARHGEF2, EZR, SHROOM4, BCL2, ERMN, AVIL, ARHGAP17, PROX1, AKAP2, SRF, LCP1, DIAP1	1894	56	13588	2.04978	1	0.132741	14.0031
GOTERM_BP_FAT	GO:0044093~positive regulation of molecular function	59	2.21222	0.00824007	ADCY1, EFNA1, ADCY5, ADCY6, ZEB2, BAK1, AGTR2, ARHGAP6, DAB1, S1PR1, GALR1, SHC1, MAPKBP1, FGF2, FRS2, CCDC88A, RALBP1, RELA, STIM2, IRS1, JMY, PTHLH, SPAG9, NDEL1, HIPK1, EREG, BTG1, HIPK3, PSEN2, ERN1, RELN, TSHR, CALCR, MTDH, CSF1, CD24A, SCRIB, ADCYAP1, SERINC5, MAP3K1, BCL2, RAC1, C1QTNF2, VAV3, MAP2K1, NF1, NR4A2, STRADA, DGKK, DGKH, HOMER1, KITL, GSPT1, BBC3, SYDE1, IRF4, HTR2C, CALM2, VLD…	1894	306	13588	1.38327	1	0.133498	14.1439
GOTERM_BP_FAT	GO:0045637~regulation of myeloid cell differentiation	15	0.56243	0.00828754	HMGB1, HMGB3, IKZF1, CSF1, NF1, MITF, STAT5B, FOXO3, PRDM16, KITL, HIF1A, SMAP1, ID2, ETS1, APC	1894	51	13588	2.11007	1	0.133635	14.2196
GOTERM_BP_FAT	GO:0014706~striated muscle tissue development	29	1.08736	0.0082982	MEF2C, TNC, UTRN, FKBP1A, EGLN1, CACNB4, TTN, PTEN, GJC1, GPHN, HAND1, GATA6, DMD, ATG7, MKL2, PAK1, NR2F2, SMAD7, TBX5, NF1, MBNL1, HOMER1, CACNA2D2, PROX1, FOXP1, FOXP2, MEOX2, ZFPM2, LRP4	1894	127	13588	1.63821	1	0.13322	14.2366
GOTERM_BP_FAT	GO:0008406~gonad development	22	0.824897	0.00836976	AR, FGF9, ZFX, TAF4A, STAT5B, FST, ESR1, BCL2L2, FOXO3, SIRT1, BCL2L11, KDR, IMMP2L, ACVR2A, WNT4, OSR1, EREG, BCL2, VEGFA, PCYT1B, FNDC3A, LFNG	1894	88	13588	1.79356	1	0.133717	14.3506
GOTERM_BP_FAT	GO:0051147~regulation of muscle cell differentiation	10	0.374953	0.00854534	EPC1, EREG, MYOCD, BTG1, BCL2, PRDM6, ZEB1, HDAC9, PROX1, BOC	1894	27	13588	2.65712	1	0.135752	14.6296
GOTERM_BP_FAT	GO:0035270~endocrine system development	19	0.712411	0.00857756	INSM1, NOG, ONECUT1, CREB1, NF1, ONECUT2, PAX6, GLI2, OTP, CITED2, HES1, HOXB3, GATA2, HOXA3, HOXA5, HOXD3, PBX1, RBPJ, BMPR1A	1894	72	13588	1.8932	1	0.135651	14.6808
GOTERM_BP_FAT	GO:0021915~neural tube development	21	0.787402	0.00888704	DLC1, DVL2, BMI1, COBL, SHROOM3, NF1, PAX6, ZEB2, GAS1, AMBRA1, CELSR1, GLI2, TCF7L2, NCKAP1, MAP3K7, HES1, ADM, ZIC5, PSEN2, HECTD1, TWIST1	1894	83	13588	1.81517	1	0.139615	15.1703
GOTERM_BP_FAT	GO:0002520~immune system development	57	2.13723	0.00902171	MAEA, LRRC8A, MITF, STAT5B, MLH1, CBFA2T3, TPD52, CBFB, BAK1, TNFRSF11A, SGPL1, RELB, MYH9, BCL2L11, PGM3, HIF1A, PSEN2, VEGFA, NCOA6, CCR2, TSHR, MED1, CALCR, ONECUT1, SOX4, SFXN1, SOX6, CACNB4, CD24A, MLF1, DOCK2, HOXA3, BCL2, BCL11A, POU2F2, SH2B3, HOXA9, TCEA1, APC, CD28, EPAS1, IKZF1, JARID2, KLF11, SMAD5, FOXP1, KDR, HOXB3, SP1, ID2, SP3, PBX1, JAK2, IRF4, RBPJ, HDAC9, HDAC7	1894	295	13588	1.38621	1	0.140989	15.3825
GOTERM_BP_FAT	GO:0006376~mRNA splice site selection	5	0.187477	0.00924808	CELF4, CELF2, CELF1, PTBP2, MBNL1	1894	7	13588	5.12445	1	0.143673	15.738
GOTERM_BP_FAT	GO:0016331~morphogenesis of embryonic epithelium	20	0.749906	0.00941288	DLC1, DVL2, COBL, NOG, RET, SHROOM3, ZEB2, PCDH8, CELSR1, GLI2, SHANK3, SCRIB, NCKAP1, MAP3K7, WNT4, ADM, ZIC5, TBX18, HECTD1, TWIST1	1894	78	13588	1.83955	1	0.145443	15.996
GOTERM_BP_FAT	GO:0007178~transmembrane receptor protein serine/threonine kinase signaling pathway	20	0.749906	0.00941288	AMHR2, BMP2, NOG, SMAD7, NLK, GDF6, SMAD5, FST, BMPR2, GDNF, MAP3K7, ACVR2A, DCP1A, MAP3K1, AKAP2, BMPR1A, BMP6, ACVR1, TOB1, ADAM9	1894	78	13588	1.83955	1	0.145443	15.996
GOTERM_BP_FAT	GO:0050804~regulation of synaptic transmission	24	0.899888	0.00948425	SNCG, SNCAIP, GRIK2, NF1, SNCA, MECP2, NLGN1, NLGN2, PXK, CELSR1, CPEB1, GDNF, CACNA2D2, GRM5, BDNF, YWHAG, KRAS, GRIN2B, SLC24A2, NTRK2, PSEN2, USP46, BHLHE40, HTR2C	1894	100	13588	1.72182	1	0.145862	16.1074
GOTERM_BP_FAT	GO:0007612~learning	16	0.599925	0.00967285	SYNJ1, NF1, ATP1A3, MECP2, VDAC3, AMPH, FOXP2, ATXN1, GRM5, PRKAR2B, KRAS, CHST10, PDE1B, GRIN2B, SLC24A2, CLN8	1894	57	13588	2.01382	1	0.14794	16.4013
GOTERM_BP_FAT	GO:0046545~development of primary female sexual characteristics	16	0.599925	0.00967285	TAF4A, STAT5B, FST, ZFX, ESR1, FOXO3, SIRT1, KDR, IMMP2L, WNT4, CHD7, EREG, BCL2, VEGFA, PCYT1B, LFNG	1894	57	13588	2.01382	1	0.14794	16.4013
GOTERM_BP_FAT	GO:0006811~ion transport	122	4.57443	0.00970137	KCNC1, KCNC4, SLC44A1, SLC9A6, KCNC3, SCN3A, GRIK2, GABRB1, ATP1B4, CTTNBP2, SLC16A1, GRIN2B, SLC25A22, VPS4B, GRID1, KCND2, KCND1, SLCO4A1, MFI2, SCN2A1, TRPA1, WNK1, STIM2, SLC22A21, CNGA2, RYR3, SLC38A4, SCN1A, SLC38A2, CACNB1, CACNB2, SFXN1, SFXN2, CACNB4, KCNJ2, KCNJ3, KCNMB2, VDR, TTYH3, P2RY4, SLC30A1, SCN9A, SLC30A4, SLC31A2, SLC31A1, SLC30A9, HCN3, CACNA2D1, GABRA1, KCNB2, CLCN4-2, TOMM4…	1894	712	13588	1.22929	1	0.147739	16.4457
GOTERM_BP_FAT	GO:0048638~regulation of developmental growth	12	0.449944	0.00985562	RTN4, FGFR1, NOG, AR, NRP1, SEMA4F, FGF9, ULK2, TBX5, SEMA3A, PROX1, TTL	1894	37	13588	2.32678	1	0.149304	16.6852
GOTERM_BP_FAT	GO:0030335~positive regulation of cell migration	12	0.449944	0.00985562	HMGB1, S1PR1, HIF1A, ARHGAP5, ONECUT1, PTP4A1, BCL2, CSF1, ONECUT2, HBEGF, IRS1, APC	1894	37	13588	2.32678	1	0.149304	16.6852
GOTERM_BP_FAT	GO:0021987~cerebral cortex development	12	0.449944	0.00985562	ARX, EGFR, DAB1, ATG7, NF1, RAC1, CX3CR1, MKKS, POU3F3, LHX6, RELN, PAFAH1B1	1894	37	13588	2.32678	1	0.149304	16.6852
GOTERM_BP_FAT	GO:0016202~regulation of striated muscle tissue development	13	0.487439	0.0100611	FGFR1, NOG, FGF9, TBX5, MYOCD, BTG1, BCL2, MKL2, HDAC9, BOC, HDAC7, ACVR1, TWIST1	1894	42	13588	2.2206	1	0.151568	17.0033
GOTERM_BP_FAT	GO:0010975~regulation of neuron projection development	14	0.524934	0.0100649	RTN4, NRP1, EFNA1, TTL, PTK2, TIAM1, SEMA4F, ULK2, NTRK2, ROBO2, SEMA3A, SEMA4D, NEFL, WNT7A	1894	47	13588	2.13701	1	0.151012	17.0092
GOTERM_BP_FAT	GO:0008104~protein localization	128	4.7994	0.010396	CADM3, RAB9B, GRIK2, XPO4, CASK, VPS53, VPS33B, HOOK3, KIF13A, NRCAM, ANK2, ATG7, VPS4B, CEP290, STAM, SCAMP1, MECP2, MYH9, LCA5, RAB19, PDCD6IP, VPS26B, RAB10, AKAP2, PALM, SDAD1, SNX6, SNX5, SNX7, CACNB1, SNX2, SNX4, ARF6, LMAN2, NAPB, SCRIB, CHMP2B, MACF1, SEC61A2, SYS1, FAM160A2, RAB8B, MYO1C, LIN7B, TOMM40, CELSR1, NCKAP1, EPS15, SYNE2, PLEKHA8, ARF4, TLN1, RAB5C, GRIP1, TLN2, FGF9, VPS37A, …	1894	753	13588	1.21952	1	0.154973	17.5192
GOTERM_BP_FAT	GO:0007610~behavior	74	2.77465	0.0113459	NRP2, SNCG, ADCY1, GRIK2, ADCY5, SYNJ1, SNCA, SOBP, KLHL1, PRKAR2B, BDNF, AGTR2, SLC1A2, CHST10, GRIN2B, PPP1R1B, ROBO1, SLC24A2, ATG7, MKKS, ROBO2, SEMA3A, SLC22A5, DSCAM, ZFX, MECP2, UBR3, PRKCE, GRM5, PSEN2, CX3CR1, RELN, TSHR, CLN8, SCN1A, CACNB4, SCRIB, AMPH, TAL2, PLCL1, DOCK2, NPAS2, CHD7, NPAS3, KRAS, PDE1B, BCL2, RAC1, SCN9A, ETV1, PAFAH1B1, STRBP, APBA1, GLRB, NTF5, NF1, ATP1A3, NR4A2, …	1894	405	13588	1.31085	1	0.167287	18.9663
GOTERM_BP_FAT	GO:0007548~sex differentiation	29	1.08736	0.011413	FGF9, FST, STAT5B, BCL2L2, FOXO3, TCF7L2, IMMP2L, WNT4, CHD7, OSR1, BCL2, PCYT1B, FNDC3A, LFNG, AMHR2, AR, DMRT3, ZFX, TAF4A, ESR1, SIRT1, BCL2L11, KDR, ACVR2A, EREG, VEGFA, PBX1, BMPR1A, MED1	1894	130	13588	1.60041	1	0.167533	19.0676
GOTERM_BP_FAT	GO:0051057~positive regulation of small GTPase mediated signal transduction	7	0.262467	0.0117754	NOTCH2, DOCK2, KRAS, CSF1, SHOC2, RELN, KITL	1894	15	13588	3.34798	1	0.171722	19.6127
GOTERM_BP_FAT	GO:0000245~spliceosome assembly	7	0.262467	0.0117754	SRPK2, CELF4, RBM5, CELF2, CELF1, PTBP2, MBNL1	1894	15	13588	3.34798	1	0.171722	19.6127
GOTERM_BP_FAT	GO:0021543~pallium development	15	0.56243	0.0117977	EGFR, NF1, PAX6, ZEB2, ARX, DAB1, ATG7, RAC1, CX3CR1, MKKS, POU3F3, ID4, LHX6, PAFAH1B1, RELN	1894	53	13588	2.03044	1	0.171351	19.6462
GOTERM_BP_FAT	GO:0008585~female gonad development	15	0.56243	0.0117977	TAF4A, STAT5B, FST, ZFX, ESR1, FOXO3, SIRT1, KDR, IMMP2L, WNT4, EREG, BCL2, VEGFA, PCYT1B, LFNG	1894	53	13588	2.03044	1	0.171351	19.6462
GOTERM_BP_FAT	GO:0001541~ovarian follicle development	11	0.412448	0.0118135	IMMP2L, EREG, BCL2, ZFX, VEGFA, TAF4A, ESR1, FOXO3, PCYT1B, LFNG, KDR	1894	33	13588	2.39141	1	0.170897	19.6698
GOTERM_BP_FAT	GO:0060443~mammary gland morphogenesis	11	0.412448	0.0118135	PTHLH, VDR, WNT4, AR, NRG3, BTRC, CSF1, ESR1, GLI2, SCRIB, MED1	1894	33	13588	2.39141	1	0.170897	19.6698
GOTERM_BP_FAT	GO:0048634~regulation of muscle development	13	0.487439	0.0122291	FGFR1, NOG, FGF9, TBX5, MYOCD, BTG1, BCL2, MKL2, HDAC9, BOC, HDAC7, ACVR1, TWIST1	1894	43	13588	2.16895	1	0.175701	20.2902
GOTERM_BP_FAT	GO:0001570~vasculogenesis	13	0.487439	0.0122291	SGPL1, QK, CITED2, GJC1, KDR, ZFP36L1, PTK2, MYOCD, ZMIZ1, NTRK2, ZFPM2, HDAC7, RASA1	1894	43	13588	2.16895	1	0.175701	20.2902
GOTERM_BP_FAT	GO:0019226~transmission of nerve impulse	45	1.68729	0.0124296	SYT1, SCN1A, CPLX1, GRIK2, SNCA, SYNJ1, CACNB2, CACNB4, CD24A, SCRIB, GJC1, DMPK, NRCAM, CTTNBP2, SERINC5, PTK2, GAD2, S1PR1, GRIN2B, DMD, PAFAH1B1, SNAP25, GAD1, APBA1, GJD2, TOMT, GLRB, PLP1, UGT8A, NRXN3, NF1, NLGN1, LIN7B, MECP2, VDAC3, QK, ATXN1, KIF1B, NAB1, TRAPPC4, NCAN, UNC13C, UNC13B, CLN8, WNT7A	1894	226	13588	1.4285	1	0.177643	20.5878
GOTERM_BP_FAT	GO:0046660~female sex differentiation	17	0.63742	0.0127668	TAF4A, STAT5B, FST, ZFX, ESR1, FOXO3, SIRT1, KDR, IMMP2L, WNT4, CHD7, EREG, BCL2, VEGFA, PCYT1B, LFNG, MED1	1894	64	13588	1.90566	1	0.181332	21.0861
GOTERM_BP_FAT	GO:0030509~BMP signaling pathway	9	0.337458	0.0129359	ACVR2A, NOG, BMP2, GDF6, FST, SMAD5, BMPR2, BMPR1A, BMP6	1894	24	13588	2.69034	1	0.18282	21.3348
GOTERM_BP_FAT	GO:0022604~regulation of cell morphogenesis	23	0.862392	0.012963	RTN4, GNA13, PALM, NRP1, SHROOM3, EFNA1, ERMN, CDC42SE1, RHOQ, MYH9, ARHGAP15, TTL, PTK2, EZR, SEMA4F, TIAM1, ULK2, ROBO2, SEMA3A, SEMA4D, NEFL, WNT7A, AKAP2	1894	97	13588	1.70111	1	0.182479	21.3746
GOTERM_BP_FAT	GO:0035148~tube lumen formation	16	0.599925	0.0133802	DLC1, DVL2, COBL, RET, SHROOM3, ZEB2, CELSR1, BCL2L11, SHANK3, NCKAP1, MAP3K7, WNT4, ADM, ZIC5, HECTD1, TWIST1	1894	59	13588	1.94556	1	0.187097	21.9849
GOTERM_BP_FAT	GO:0007498~mesoderm development	16	0.599925	0.0133802	BMPR2, NR4A3, NCKAP1, ACVR2A, WNT3, OSR1, MACF1, HAND1, PPP2CA, VEGFA, PRKAR1A, EXT1, CHRD, TCF15, BMPR1A, ACVR1	1894	59	13588	1.94556	1	0.187097	21.9849
GOTERM_BP_FAT	GO:0001838~embryonic epithelial tube formation	15	0.56243	0.0139386	DLC1, DVL2, COBL, RET, SHROOM3, ZEB2, CELSR1, SHANK3, NCKAP1, MAP3K7, WNT4, ADM, ZIC5, HECTD1, TWIST1	1894	54	13588	1.99284	1	0.193425	22.7947
GOTERM_BP_FAT	GO:0035282~segmentation	15	0.56243	0.0139386	DVL2, ZEB2, PCDH8, DLL1, GLI2, TTN, NCKAP1, SFRP1, MEOX2, PSEN2, PCSK6, TBX18, FRS2, TCF15, MLLT3	1894	54	13588	1.99284	1	0.193425	22.7947
GOTERM_BP_FAT	GO:0007613~memory	10	0.374953	0.0141088	NTF5, ADCY1, GRIN2B, CHST10, GRIA1, ITGA5, SLC24A2, PSEN2, MECP2, ATP1A3	1894	29	13588	2.47387	1	0.194833	23.0398
GOTERM_BP_FAT	GO:0048762~mesenchymal cell differentiation	14	0.524934	0.0144072	NRP2, FGFR1, RET, BMP2, NOG, PPP3R1, ZEB2, GDNF, KITL, EDNRB, HIF1A, BCL2, RBPJ, ACVR1	1894	49	13588	2.04978	1	0.197814	23.4681
GOTERM_BP_FAT	GO:0050808~synapse organization	14	0.524934	0.0144072	GPHN, CADM1, NRXN3, TNC, DRP2, UTRN, NLGN1, MECP2, NLGN2, CACNB4, PAK1, WNT7A, CACNA2D2, LRP4	1894	49	13588	2.04978	1	0.197814	23.4681
GOTERM_BP_FAT	GO:0048878~chemical homeostasis	67	2.51219	0.0144596	JPH2, SLC9A6, GRIK2, SNCA, BNIP3, FOXO3, DMPK, BAK1, EDNRB, S1PR1, GRIN2B, SLC24A3, AQP11, COL4A3BP, SLC24A2, GJD2, SGK1, ATP4A, PIK3CB, UGT8A, MFI2, SOCS6, MECP2, STIM2, LDLRAP1, QK, PTHLH, 4930506M07RIK, NPC1, NPC2, HIF1A, RYR3, NAB1, VEGFA, STC1, CALCR, SCN1A, NR3C2, ABCA2, FKBP1A, CACNB4, CD24A, VDR, SERINC5, INPP5K, SLC30A1, BCL2, SLC30A4, GLRB, WDTC1, PLP1, EPAS1, SMAD7, NF1, ATP1A3, ABCB7,…	1894	365	13588	1.31691	1	0.197738	23.543
GOTERM_BP_FAT	GO:0051656~establishment of organelle localization	11	0.412448	0.0146962	PTK2, SYNE1, KIF1B, SEH1L, NLGN1, KIF18A, MAP4K2, RHOT1, MLH1, MYH9, SCRIB	1894	34	13588	2.32108	1	0.199918	23.8806
GOTERM_BP_FAT	GO:0016358~dendrite development	12	0.449944	0.0148644	PPP1R9B, KLF7, BDNF, NRP1, RAC1, MECP2, TRAPPC4, PAK1, PRKG1, DCLK1, KLHL1, DSCAM	1894	39	13588	2.20746	1	0.201245	24.1198
GOTERM_BP_FAT	GO:0048565~gut development	12	0.449944	0.0148644	EGFR, EDNRB, FGF9, BCL2, FOXF2, MYB, ALX4, GLI2, FOXP4, PCSK5, TCF7L2, NCKAP1	1894	39	13588	2.20746	1	0.201245	24.1198
GOTERM_BP_FAT	GO:0060350~endochondral bone morphogenesis	8	0.299963	0.0148835	MEF2C, SHOX2, PTHLH, MEF2D, FGF18, HOXA11, NAB1, RUNX2	1894	20	13588	2.86969	1	0.200752	24.1469
GOTERM_BP_FAT	GO:0007049~cell cycle	105	3.93701	0.0156463	MAEA, CD2AP, VPS4B, TLK1, RBL2, CHTF8, ANAPC4, MYH9, BOLL, FOXN3, AHR, CNTROB, NEK9, ARL8A, PDCD6IP, XRN1, BLCAP, PPP2R3A, ANLN, CCNG1, SESN1, CCNG2, UHMK1, MACF1, CLASP2, LFNG, IKZF1, MAP2K1, CKAP5, GAS1, TET2, CDC27, NOTCH2, PLK2, RGS2, DMTF1, E2F3, SPIN1, CDC14A, E2F7, CCNT1, MLH1, CPEB1, LATS1, CCNE1, CGREF1, CEP250, EVI5, SEH1L, FANCI, MTBP, TUBB5, SIK1, MYB, CDC6, ARHGEF2, ANP32B, PAPD5, HM…	1894	611	13588	1.23289	1	0.209203	25.2221
GOTERM_BP_FAT	GO:0030534~adult behavior	22	0.824897	0.0157041	SNCG, GLRB, NTF5, SCN1A, SNCA, NR4A2, ATP1A3, MECP2, CACNB4, NR4A3, KLHL1, ATXN1, EPHA4, SLC1A2, CHD7, ATG7, PAFAH1B1, SCN8A, PBX3, TSHR, HTR2C, CLN8	1894	93	13588	1.69713	1	0.209149	25.303
GOTERM_BP_FAT	GO:0051338~regulation of transferase activity	40	1.49981	0.0160623	EFNA1, CSF1, TRIB3, ZEB2, PDCD4, CD24A, LATS1, SERINC5, DAB1, MAP3K1, RAC1, C1QTNF2, SPRED2, MLLT1, SHC1, DNAJC3, MAPKBP1, FGF2, FRS2, APC, VAV3, CCDC88A, MAP2K1, NF1, STRADA, DGKK, DGKH, IRS1, KITL, PKIA, SH3BP5, SPAG9, EREG, HIPK3, PSEN2, ERN1, RELN, GADD45A, CLN8, VLDLR	1894	199	13588	1.44206	1	0.212652	25.8024
GOTERM_BP_FAT	GO:0051493~regulation of cytoskeleton organization	23	0.862392	0.0163507	ARHGEF2, CCDC88A, ROCK2, CAPZA1, RDX, RICTOR, PROX1, LATS1, KANK1, FMN1, ARPC1B, CTTNBP2, S1PR1, ARPC5L, MAP3K1, RAC1, SCIN, AVIL, TMSB4X, MAPRE1, CLASP2, RASA1, APC	1894	99	13588	1.66674	1	0.215295	26.2023
GOTERM_BP_FAT	GO:0007616~long-term memory	5	0.187477	0.0164712	NTF5, ADCY1, CHST10, GRIA1, MECP2	1894	8	13588	4.4839	1	0.21595	26.3686
GOTERM_BP_FAT	GO:0040034~regulation of development, heterochronic	5	0.187477	0.0164712	HES1, FGF9, SOX5, PAX6, RBPJ	1894	8	13588	4.4839	1	0.21595	26.3686
GOTERM_BP_FAT	GO:0048505~regulation of timing of cell differentiation	5	0.187477	0.0164712	HES1, FGF9, SOX5, PAX6, RBPJ	1894	8	13588	4.4839	1	0.21595	26.3686
GOTERM_BP_FAT	GO:0021799~cerebral cortex radially oriented cell migration	5	0.187477	0.0164712	DAB1, RAC1, POU3F3, LHX6, PAFAH1B1	1894	8	13588	4.4839	1	0.21595	26.3686
GOTERM_BP_FAT	GO:0006812~cation transport	90	3.37458	0.0166163	SLC5A3, KCNC1, KCNC4, SLC44A1, KCNC3, SLC9A6, KCNAB3, SCN3A, SLC20A2, ATP1B4, KCNIP2, KCNJ14, KCNK10, KCNQ5, GRIN2B, SLC24A3, SLC24A2, VPS4B, SLC22A5, MYB, NIPAL4, KCND2, KCND1, ATP4A, TRPM7, MFI2, SCN2A1, TRPA1, STIM2, SLC22A21, CNGA2, ATP6V1C1, PSEN2, KCNH7, KCNH5, SLC38A4, SLC39A14, SCN1A, SLC38A2, SLC39A10, SLC39A13, CACNB1, CACNB2, FKBP1A, SFXN1, ATP5G1, SFXN2, CACNB4, KCNJ2, KCNJ3, KCNMB2, …	1894	515	13588	1.25375	1	0.216886	26.5686
GOTERM_BP_FAT	GO:0032330~regulation of chondrocyte differentiation	7	0.262467	0.0166585	SHOX2, PTHLH, MAF, FGF18, HOXA11, GLI2, RUNX2	1894	16	13588	3.13873	1	0.216624	26.6266
GOTERM_BP_FAT	GO:0045639~positive regulation of myeloid cell differentiation	9	0.337458	0.0167521	HMGB1, SMAP1, HIF1A, IKZF1, ID2, ETS1, CSF1, FOXO3, KITL	1894	25	13588	2.58272	1	0.216957	26.7553
GOTERM_BP_FAT	GO:0043085~positive regulation of catalytic activity	50	1.87477	0.0168772	ADCY1, EFNA1, ADCY5, ADCY6, ZEB2, BAK1, AGTR2, ARHGAP6, DAB1, S1PR1, GALR1, SHC1, MAPKBP1, FRS2, FGF2, CCDC88A, RALBP1, IRS1, PTHLH, SPAG9, NDEL1, EREG, BTG1, PSEN2, ERN1, RELN, TSHR, CALCR, CSF1, CD24A, SCRIB, ADCYAP1, SERINC5, BCL2, MAP3K1, RAC1, C1QTNF2, VAV3, MAP2K1, NF1, NR4A2, STRADA, DGKK, DGKH, KITL, GSPT1, BBC3, SYDE1, HTR2C, VLDLR	1894	261	13588	1.37437	1	0.217647	26.9268
GOTERM_BP_FAT	GO:0006916~anti-apoptosis	21	0.787402	0.0169042	SYVN1, STAT5B, ESR1, BNIP3, BIRC6, FOXO1, PIM2, GDNF, CITED2, TRIAP1, BDNF, AKT1S1, GSK3B, BCL2, BNIP3L, VEGFA, LHX4, PIK3CA, AVEN, MAPK8IP1, API5	1894	88	13588	1.71203	1	0.217212	26.9638
GOTERM_BP_FAT	GO:0007160~cell-matrix adhesion	14	0.524934	0.017054	DLC1, LIMS1, EPDR1, TRPM7, NPNT, RAB4B, ITGB4, NID2, BCL2L11, ARHGAP6, ITGA6, ITGB8, BCL2, FREM1	1894	50	13588	2.00879	1	0.218178	27.1687
GOTERM_BP_FAT	GO:0043524~negative regulation of neuron apoptosis	14	0.524934	0.017054	ROCK1, GRIK2, SNCA, MECP2, NR4A2, ITSN1, GDNF, BDNF, AGTR2, KRAS, BCL2, DNAJC5, NEFL, RASA1	1894	50	13588	2.00879	1	0.218178	27.1687
GOTERM_BP_FAT	GO:0008064~regulation of actin polymerization or depolymerization	14	0.524934	0.017054	CAPZA1, RDX, RICTOR, LATS1, KANK1, FMN1, ARPC1B, MAP3K1, ARPC5L, RAC1, SCIN, AVIL, TMSB4X, RASA1	1894	50	13588	2.00879	1	0.218178	27.1687
GOTERM_BP_FAT	GO:0010498~proteasomal protein catabolic process	10	0.374953	0.0177246	RAD23B, USP19, TBL1XR1, UBE2D3, PPP2CB, PPP2R5C, MAN1B1, AMFR, TBL1X, CD2AP	1894	30	13588	2.39141	1	0.225013	28.079
GOTERM_BP_FAT	GO:0043161~proteasomal ubiquitin-dependent protein catabolic process	10	0.374953	0.0177246	RAD23B, USP19, TBL1XR1, UBE2D3, PPP2CB, PPP2R5C, MAN1B1, AMFR, TBL1X, CD2AP	1894	30	13588	2.39141	1	0.225013	28.079
GOTERM_BP_FAT	GO:0060021~palate development	11	0.412448	0.0180719	SGPL1, SATB2, CHD7, TSHZ1, INSIG2, MEOX2, INSIG1, GAS1, ASPH, ALX4, BMPR1A	1894	35	13588	2.25476	1	0.228141	28.5462
GOTERM_BP_FAT	GO:0060249~anatomical structure homeostasis	20	0.749906	0.0181807	NOX4, EPAS1, CSF1, ILDR2, SRF, KDR, TNKS2, PTHLH, MTM1, COL9A1, HIF1A, DMD, BCL2, RAC1, VEGFA, ANKRD11, PDGFRB, XRN1, APC, TERF1	1894	83	13588	1.72873	1	0.228588	28.692
GOTERM_BP_FAT	GO:0021537~telencephalon development	18	0.674916	0.0183936	EGFR, NF1, PAX6, ZEB2, FOXP2, ARX, SLC1A2, DAB1, ATG7, RAC1, CX3CR1, MKKS, POU3F3, RELN, PAFAH1B1, ID4, LHX6, NCOR2	1894	72	13588	1.79356	1	0.230182	28.9764
GOTERM_BP_FAT	GO:0051146~striated muscle cell differentiation	21	0.787402	0.0190348	TNC, TBX5, UTRN, CACNB4, NEO1, MYH9, HOMER1, TTN, CACNA2D2, PROX1, FOXP1, GPHN, KRAS, GATA6, DYRK1B, ATG7, MTPN, SORT1, PAK1, LRP4, TMOD1	1894	89	13588	1.6928	1	0.236455	29.8266
GOTERM_BP_FAT	GO:0045168~cell-cell signaling involved in cell fate specification	8	0.299963	0.0196995	FGFR1, WNT3, HOXA11, SALL1, POU2F1, GDNF, FGF2, FRS2	1894	21	13588	2.73304	1	0.242889	30.6979
GOTERM_BP_FAT	GO:0031128~developmental induction	8	0.299963	0.0196995	FGFR1, WNT3, HOXA11, SALL1, POU2F1, GDNF, FGF2, FRS2	1894	21	13588	2.73304	1	0.242889	30.6979
GOTERM_BP_FAT	GO:0002062~chondrocyte differentiation	8	0.299963	0.0196995	MEF2C, SHOX2, FGFR1, MEF2D, FGF18, FGF9, CHST11, RUNX2	1894	21	13588	2.73304	1	0.242889	30.6979
GOTERM_BP_FAT	GO:0048609~reproductive process in a multicellular organism	73	2.73716	0.0198362	SPIN1, CADM1, TSNAX, STAT5B, FST, NR6A1, MLH1, RPS6KB1, FOXO3, CITED2, SPAG16, KDM1B, CTTNBP2, IMMP2L, WNT4, CXCR4, PPP1R1B, GOPC, MKKS, ADCY10, FNDC3A, TBPL1, SPIN4, AR, CRTAP, ZFX, TAF4A, ESR1, SIX5, UBE2B, BCL2L11, BOLL, QK, PTHLH, ACVR2A, PGM3, EREG, ZMIZ1, VEGFA, RAD18, CELF1, ACVR1, MED1, RAD23B, BCAT2, AGFG1, TDRD7, CREM, ADCYAP1R1, NR2C2, VDR, NPAS3, BCL2, PAFAH1B1, STRBP, PCYT1B, ACSL4, …	1894	409	13588	1.28049	1	0.243568	30.8758
GOTERM_BP_FAT	GO:0032504~multicellular organism reproduction	73	2.73716	0.0198362	SPIN1, CADM1, TSNAX, STAT5B, FST, NR6A1, MLH1, RPS6KB1, FOXO3, CITED2, SPAG16, KDM1B, CTTNBP2, IMMP2L, WNT4, CXCR4, PPP1R1B, GOPC, MKKS, ADCY10, FNDC3A, TBPL1, SPIN4, AR, CRTAP, ZFX, TAF4A, ESR1, SIX5, UBE2B, BCL2L11, BOLL, QK, PTHLH, ACVR2A, PGM3, EREG, ZMIZ1, VEGFA, RAD18, CELF1, ACVR1, MED1, RAD23B, BCAT2, AGFG1, TDRD7, CREM, ADCYAP1R1, NR2C2, VDR, NPAS3, BCL2, PAFAH1B1, STRBP, PCYT1B, ACSL4, …	1894	409	13588	1.28049	1	0.243568	30.8758
GOTERM_BP_FAT	GO:0030832~regulation of actin filament length	14	0.524934	0.0200531	CAPZA1, RDX, RICTOR, LATS1, KANK1, FMN1, ARPC1B, MAP3K1, ARPC5L, RAC1, SCIN, AVIL, TMSB4X, RASA1	1894	51	13588	1.9694	1	0.245099	31.1571
GOTERM_BP_FAT	GO:0043010~camera-type eye development	28	1.04987	0.0202667	MITF, PAX6, ZEB1, NHS, MIP, BAK1, CHD7, MAP3K1, POU2F1, FRS2, APC, DSCAM, MAF, BHLHE22, IKZF1, NF1, SIX5, GAS1, PROX1, FOXP2, SP1, SP3, VEGFA, LRP6, TGIF2, CLN8, GRK1, MED1	1894	130	13588	1.54522	1	0.246581	31.4331
GOTERM_BP_FAT	GO:0007268~synaptic transmission	36	1.34983	0.0206774	SYT1, CPLX1, GRIK2, SNCA, SYNJ1, CACNB2, CACNB4, CD24A, SCRIB, GJC1, DMPK, CTTNBP2, GAD2, PTK2, GRIN2B, DMD, PAFAH1B1, SNAP25, GAD1, APBA1, GJD2, TOMT, GLRB, NRXN3, MECP2, LIN7B, NLGN1, VDAC3, ATXN1, KIF1B, TRAPPC4, NCAN, UNC13C, CLN8, WNT7A, UNC13B	1894	178	13588	1.45097	1	0.250131	31.9609
GOTERM_BP_FAT	GO:0006813~potassium ion transport	33	1.23735	0.0207996	KCNC1, SCN1A, KCNC4, KCNAB3, KCNC3, SCN3A, ATP1B4, KCNIP2, KCNJ2, KCNJ3, KCNJ14, KCNK10, KCNMB2, KCNQ5, SLC24A3, VPS4B, HCN3, KCND2, KCND1, SLC12A2, ATP4A, KCNB2, SCN2A1, ATP1A3, KCNK2, KCNK3, CNGA2, KCNK4, KCNJ5, KCTD8, KCNH7, KCTD12, KCNH5	1894	160	13588	1.47969	1	0.250617	32.1173
GOTERM_BP_FAT	GO:0051969~regulation of transmission of nerve impulse	24	0.899888	0.0209292	SNCG, SNCAIP, GRIK2, NF1, SNCA, MECP2, NLGN1, NLGN2, PXK, CELSR1, CPEB1, GDNF, CACNA2D2, GRM5, BDNF, YWHAG, KRAS, GRIN2B, SLC24A2, NTRK2, PSEN2, USP46, BHLHE40, HTR2C	1894	107	13588	1.60917	1	0.251175	32.2827
GOTERM_BP_FAT	GO:0001702~gastrulation with mouth forming second	9	0.337458	0.0213158	ACVR2A, NAT8, LHX1, LRP6, CELSR1, PPAP2B, CHRD, FRS2, ACVR1	1894	26	13588	2.48339	1	0.254402	32.7738
GOTERM_BP_FAT	GO:0060740~prostate gland epithelium morphogenesis	9	0.337458	0.0213158	NOG, AR, RARG, SFRP1, TNC, ESR1, FEM1B, GLI2, FRS2	1894	26	13588	2.48339	1	0.254402	32.7738
GOTERM_BP_FAT	GO:0051272~positive regulation of cell motion	12	0.449944	0.0215788	HMGB1, S1PR1, HIF1A, ARHGAP5, ONECUT1, PTP4A1, BCL2, CSF1, ONECUT2, HBEGF, IRS1, APC	1894	41	13588	2.09978	1	0.256318	33.106
GOTERM_BP_FAT	GO:0043129~surfactant homeostasis	4	0.149981	0.0216803	PTHLH, EPAS1, VEGFA, KDR	1894	5	13588	5.73939	1	0.256557	33.2338
GOTERM_BP_FAT	GO:0048710~regulation of astrocyte differentiation	4	0.149981	0.0216803	NOG, BMP2, NF1, ID4	1894	5	13588	5.73939	1	0.256557	33.2338
GOTERM_BP_FAT	GO:0048875~chemical homeostasis within a tissue	4	0.149981	0.0216803	PTHLH, EPAS1, VEGFA, KDR	1894	5	13588	5.73939	1	0.256557	33.2338
GOTERM_BP_FAT	GO:0007163~establishment or maintenance of cell polarity	10	0.374953	0.0219701	DOCK2, LIMS1, SYNE2, EZR, MACF1, CLASP2, MYH9, CTNNA1, SCRIB, MARK2	1894	31	13588	2.31427	1	0.258721	33.5973
GOTERM_BP_FAT	GO:0046058~cAMP metabolic process	7	0.262467	0.0227736	ADCY1, UCN2, ADCY5, ADCY6, PDE4D, CACNB4, ADCY10	1894	17	13588	2.9541	1	0.266061	34.5956
GOTERM_BP_FAT	GO:0007369~gastrulation	18	0.674916	0.0237902	NAT8, BMPR2, CELSR1, NR4A3, NCKAP1, ACVR2A, WNT3, HAND1, MACF1, LHX1, PRKAR1A, LRP6, EXT1, PPAP2B, CHRD, FRS2, BMPR1A, ACVR1	1894	74	13588	1.74508	1	0.275402	35.8383
GOTERM_BP_FAT	GO:0043549~regulation of kinase activity	38	1.42482	0.0238022	EFNA1, CSF1, TRIB3, ZEB2, PDCD4, CD24A, LATS1, DAB1, MAP3K1, RAC1, C1QTNF2, SPRED2, MLLT1, SHC1, DNAJC3, MAPKBP1, FGF2, FRS2, APC, VAV3, CCDC88A, MAP2K1, NF1, STRADA, DGKK, DGKH, IRS1, KITL, PKIA, SH3BP5, SPAG9, EREG, HIPK3, PSEN2, ERN1, RELN, GADD45A, VLDLR	1894	192	13588	1.4199	1	0.27468	35.8528
GOTERM_BP_FAT	GO:0010648~negative regulation of cell communication	37	1.38733	0.0239944	NOG, RGS7BP, ONECUT1, FGF9, GRIK2, ONECUT2, CDC42SE1, ADRBK1, PRDM16, PTEN, WNT4, LECT1, SLC24A2, CHST11, RUNX2, PHLDA3, APC, NLK, NF1, SOCS6, SKI, RGS17, SOCS5, GAS1, RGS16, ATXN1, NPC1, GRB10, CBLB, DKK1, RGS2, TRIM33, LRP6, TREML1, CHRD, LRP4, TOB1	1894	186	13588	1.42713	1	0.275741	36.0852
GOTERM_BP_FAT	GO:0022602~ovulation cycle process	13	0.487439	0.0246163	TAF4A, ZFX, STAT5B, ESR1, FOXO3, SIRT1, KDR, IMMP2L, EREG, BCL2, VEGFA, PCYT1B, LFNG	1894	47	13588	1.98436	1	0.280998	36.8316
GOTERM_BP_FAT	GO:0014031~mesenchymal cell development	13	0.487439	0.0246163	NRP2, EDNRB, NOG, BMP2, RET, HIF1A, BCL2, PPP3R1, ZEB2, RBPJ, GDNF, KITL, ACVR1	1894	47	13588	1.98436	1	0.280998	36.8316
GOTERM_BP_FAT	GO:0016337~cell-cell adhesion	45	1.68729	0.0251996	PVR, CADM3, LIMS1, CADM1, L1CAM, CDH3, CD2AP, CD24A, SCRIB, DCHS1, CDH5, PNN, NRCAM, CDH8, CDH20, CDH9, DAB1, FAT3, BCL2, FAT2, PKD1, PCDHA10, SHC1, ROBO2, FNDC3A, BOC, RET, PIK3CB, PCDH10, NLGN1, PCDH12, VEZT, PCDH8, CELSR1, MYH9, PCDH17, CD164, PCDH19, ITGA6, DSG2, ITGA5, FREM2, TCAM1, NCAN, DNAJB6	1894	236	13588	1.36797	1	0.28581	37.5242
GOTERM_BP_FAT	GO:0007032~endosome organization	6	0.224972	0.02547	STX6, FAM160A2, RAB5C, AQP11, VPS4B, HOOK3	1894	13	13588	3.31119	1	0.28756	37.8429
GOTERM_BP_FAT	GO:0048745~smooth muscle tissue development	6	0.224972	0.02547	ZFAND5, NF1, PDGFRB, PROX1, FOXP1, FOXP2	1894	13	13588	3.31119	1	0.28756	37.8429
GOTERM_BP_FAT	GO:0043488~regulation of mRNA stability	6	0.224972	0.02547	ZFP36L1, CALCR, VEGFA, HNRNPD, ELAVL1, MAPKAPK2	1894	13	13588	3.31119	1	0.28756	37.8429
GOTERM_BP_FAT	GO:0042551~neuron maturation	6	0.224972	0.02547	NRCAM, RET, NTN4, MECP2, NR4A2, FARP2	1894	13	13588	3.31119	1	0.28756	37.8429
GOTERM_BP_FAT	GO:0021587~cerebellum morphogenesis	8	0.299963	0.0255046	DAB1, LHX1, MTPN, LHX5, GAS1, RORA, GLI2, WNT7A	1894	22	13588	2.60881	1	0.287037	37.8836
GOTERM_BP_FAT	GO:0006829~zinc ion transport	8	0.299963	0.0255046	SLC39A14, SLC39A10, SLC30A1, SLC39A13, SLC39A9, SLC30A4, SLC30A9, SLC39A1	1894	22	13588	2.60881	1	0.287037	37.8836
GOTERM_BP_FAT	GO:0048286~lung alveolus development	8	0.299963	0.0255046	PTHLH, TNS3, PSEN2, VEGFA, BMPR2, HS6ST1, FOXP2, KDR	1894	22	13588	2.60881	1	0.287037	37.8836
GOTERM_BP_FAT	GO:0051588~regulation of neurotransmitter transport	8	0.299963	0.0255046	SNCG, SNCAIP, NF1, NTRK2, SNCA, CELSR1, HTR2C, GDNF	1894	22	13588	2.60881	1	0.287037	37.8836
GOTERM_BP_FAT	GO:0032870~cellular response to hormone stimulus	15	0.56243	0.0256019	SGK1, WDTC1, STAT5B, RHOQ, FOXO1, LATS1, IRS1, PHIP, EIF4EBP2, JAK2, PTPN1, INSR, AKT3, PIK3R2, GHR	1894	58	13588	1.85541	1	0.287117	37.9978
GOTERM_BP_FAT	GO:0007628~adult walking behavior	9	0.337458	0.0266929	EPHA4, GLRB, SCN1A, CHD7, ATG7, CACNB4, SCN8A, CLN8, KLHL1	1894	27	13588	2.39141	1	0.296592	39.2648
GOTERM_BP_FAT	GO:0060512~prostate gland morphogenesis	9	0.337458	0.0266929	NOG, AR, RARG, SFRP1, TNC, ESR1, FEM1B, GLI2, FRS2	1894	27	13588	2.39141	1	0.296592	39.2648
GOTERM_BP_FAT	GO:0009798~axis specification	9	0.337458	0.0266929	LHX1, LRP6, PAX6, PCSK6, TBX18, FRS2, BMPR1A, NCKAP1, APC	1894	27	13588	2.39141	1	0.296592	39.2648
GOTERM_BP_FAT	GO:0034330~cell junction organization	10	0.374953	0.0268971	DLC1, TLN1, ARHGAP6, TNS1, ITGA5, BCL2, NUMB, LAMC1, CTNNA1, HDAC7	1894	32	13588	2.24195	1	0.297638	39.4992
GOTERM_BP_FAT	GO:0045137~development of primary sexual characteristics	23	0.862392	0.0278786	AR, FGF9, ZFX, FST, TAF4A, STAT5B, ESR1, BCL2L2, FOXO3, SIRT1, BCL2L11, KDR, IMMP2L, ACVR2A, WNT4, CHD7, OSR1, EREG, BCL2, VEGFA, PCYT1B, FNDC3A, LFNG	1894	104	13588	1.58661	1	0.305877	40.6141
GOTERM_BP_FAT	GO:0048167~regulation of synaptic plasticity	13	0.487439	0.0287929	GRIK2, NF1, SNCA, MECP2, CPEB1, GRM5, YWHAG, BDNF, KRAS, GRIN2B, SLC24A2, PSEN2, BHLHE40	1894	48	13588	1.94302	1	0.313362	41.6351
GOTERM_BP_FAT	GO:0006401~RNA catabolic process	13	0.487439	0.0287929	ZFP36L1, PAN2, PARN, PAN3, ZCCHC11, DCP2, DCP1A, ZHX2, SMG1, MLH1, CASC3, LIN28A, LIN28B	1894	48	13588	1.94302	1	0.313362	41.6351
GOTERM_BP_FAT	GO:0048593~camera-type eye morphogenesis	13	0.487439	0.0287929	BHLHE22, NF1, ZEB1, PROX1, BAK1, SP1, SP3, VEGFA, LRP6, POU2F1, FRS2, GRK1, DSCAM	1894	48	13588	1.94302	1	0.313362	41.6351
GOTERM_BP_FAT	GO:0042698~ovulation cycle	13	0.487439	0.0287929	TAF4A, ZFX, STAT5B, ESR1, FOXO3, SIRT1, KDR, IMMP2L, EREG, BCL2, VEGFA, PCYT1B, LFNG	1894	48	13588	1.94302	1	0.313362	41.6351
GOTERM_BP_FAT	GO:0001764~neuron migration	17	0.63742	0.0290051	PHOX2B, SATB2, MDGA1, NR4A2, PAX6, PRKG1, ARX, CTTNBP2, PTK2, DAB1, NDEL1, CXCR4, RELN, PAFAH1B1, NR2F2, DCLK1, TWIST1	1894	70	13588	1.74231	1	0.314391	41.8697
GOTERM_BP_FAT	GO:0044057~regulation of system process	39	1.46232	0.0292365	SNCG, SNCAIP, GNAI3, GRIK2, CALD1, SNCA, BMPR2, ADRBK1, PXK, CPEB1, GDNF, DMPK, AGTR2, BDNF, KRAS, GRIN2B, SLC24A2, SEMA3A, BHLHE40, PTPRM, NOS1, EPAS1, SMAD7, NF1, NLGN1, MECP2, NLGN2, CELSR1, CACNA2D2, GRM5, INHBB, YWHAG, PSEN2, SP4, NTRK2, HBEGF, USP46, PBX3, HTR2C	1894	201	13588	1.39202	1	0.315586	42.1245
GOTERM_BP_FAT	GO:0009968~negative regulation of signal transduction	34	1.27484	0.0308154	NOG, RGS7BP, ONECUT1, FGF9, ONECUT2, CDC42SE1, ADRBK1, PRDM16, PTEN, WNT4, LECT1, CHST11, RUNX2, PHLDA3, APC, NLK, NF1, SOCS6, SKI, RGS17, SOCS5, GAS1, RGS16, ATXN1, GRB10, CBLB, DKK1, RGS2, TRIM33, LRP6, TREML1, CHRD, LRP4, TOB1	1894	171	13588	1.42646	1	0.328755	43.835
GOTERM_BP_FAT	GO:0051640~organelle localization	14	0.524934	0.0314191	PLXNA2, MAP4K2, NLGN1, KIF18A, MLH1, MYH9, SCRIB, MYRIP, PTK2, SYNE1, NDEL1, KIF1B, SEH1L, RHOT1	1894	54	13588	1.85999	1	0.333132	44.4763
GOTERM_BP_FAT	GO:0021536~diencephalon development	11	0.412448	0.0315884	ARX, TAL2, HES1, GATA2, NOG, CREB1, PAX6, RBPJ, GLI2, BMPR1A, OTP	1894	38	13588	2.07675	1	0.333684	44.6549
GOTERM_BP_FAT	GO:0021695~cerebellar cortex development	8	0.299963	0.0323769	LHX1, MTPN, ATG7, LHX5, RORA, GLI2, WNT7A, KLHL1	1894	23	13588	2.49539	1	0.33958	45.4796
GOTERM_BP_FAT	GO:0001755~neural crest cell migration	8	0.299963	0.0323769	NRP2, EDNRB, RET, HIF1A, ZEB2, GDNF, KITL, ACVR1	1894	23	13588	2.49539	1	0.33958	45.4796
GOTERM_BP_FAT	GO:0042592~homeostatic process	98	3.67454	0.0332626	MAEA, SLC9A6, GRIK2, STAT5B, SNCA, ILDR2, FOXO3, DMPK, BAK1, S1PR1, GRIN2B, AQP11, COL4A3BP, GJD2, PIK3CB, MFI2, STIM2, MECP2, SOCS6, BCL2L11, TNKS2, PTHLH, 4930506M07RIK, NPC1, HIF1A, NPC2, RYR3, TXNDC5, VEGFA, PDGFRB, STC1, XRN1, SCN1A, ABCA2, SFXN1, SOX6, CACNB4, SRF, VDR, SERINC5, SLC30A1, DMD, RAC1, SLC30A4, EPAS1, SMAD7, SMAD5, ABCB7, KCNK2, KDR, SLC4A10, RHOT1, CACNA1E, SCARA5, NCOR2, SLC9…	1894	584	13588	1.2039	1	0.346214	46.392
GOTERM_BP_FAT	GO:0006417~regulation of translation	22	0.824897	0.0335007	CPEB2, PAIP2, MKNK1, IGF2BP2, CASC3, CPEB1, IGF2BP3, LIN28A, SAMD4, BOLL, QK, FXR1, ZFP36L1, EIF4E, TNRC6C, EIF4EBP2, EIF2S1, PUM2, TNRC6B, TNRC6A, DNAJC1, EIF4E2	1894	100	13588	1.57833	1	0.347292	46.6349
GOTERM_BP_FAT	GO:0002521~leukocyte differentiation	29	1.08736	0.0343922	CALCR, LRRC8A, ONECUT1, STAT5B, MITF, SOX4, CACNB4, TPD52, CBFA2T3, CD24A, CBFB, BAK1, DOCK2, BCL2, BCL11A, POU2F2, CD28, APC, IKZF1, RELB, MYH9, FOXP1, SP3, PSEN2, IRF4, RBPJ, HDAC9, TSHR, HDAC7	1894	142	13588	1.46516	1	0.353837	47.5348
GOTERM_BP_FAT	GO:0032319~regulation of Rho GTPase activity	6	0.224972	0.0351786	NDEL1, RALBP1, SYDE1, PAFAH1B1, RICTOR, SCRIB	1894	14	13588	3.07467	1	0.359413	48.3168
GOTERM_BP_FAT	GO:0048010~vascular endothelial growth factor receptor signaling pathway	6	0.224972	0.0351786	IGSF10, NRP1, VEGFA, BMPR2, PDGFRB, KDR	1894	14	13588	3.07467	1	0.359413	48.3168
GOTERM_BP_FAT	GO:0046579~positive regulation of Ras protein signal transduction	6	0.224972	0.0351786	NOTCH2, DOCK2, KRAS, CSF1, SHOC2, KITL	1894	14	13588	3.07467	1	0.359413	48.3168
GOTERM_BP_FAT	GO:0040017~positive regulation of locomotion	12	0.449944	0.0354669	HMGB1, S1PR1, HIF1A, ARHGAP5, ONECUT1, PTP4A1, BCL2, CSF1, ONECUT2, HBEGF, IRS1, APC	1894	44	13588	1.95661	1	0.36083	48.6006
GOTERM_BP_FAT	GO:0007281~germ cell development	22	0.824897	0.03694	AGFG1, TDRD7, SMAD5, ZFX, RPS6KB1, SIX5, FOXO3, UBE2B, KITL, NR2C2, WNT4, EREG, CXCR4, BCL2, GOPC, MKKS, PAFAH1B1, CELF1, STRBP, FNDC3A, TBPL1, ACVR1	1894	101	13588	1.5627	1	0.371848	50.0283
GOTERM_BP_FAT	GO:0001843~neural tube closure	11	0.412448	0.0373553	DVL2, DLC1, COBL, SHROOM3, ADM, ZIC5, ZEB2, CELSR1, NCKAP1, HECTD1, TWIST1	1894	39	13588	2.0235	1	0.374209	50.424
GOTERM_BP_FAT	GO:0060606~tube closure	11	0.412448	0.0373553	DVL2, DLC1, COBL, SHROOM3, ADM, ZIC5, ZEB2, CELSR1, NCKAP1, HECTD1, TWIST1	1894	39	13588	2.0235	1	0.374209	50.424
GOTERM_BP_FAT	GO:0031644~regulation of neurological system process	24	0.899888	0.037494	SNCG, SNCAIP, GRIK2, NF1, SNCA, MECP2, NLGN1, NLGN2, PXK, CELSR1, CPEB1, GDNF, CACNA2D2, GRM5, BDNF, YWHAG, KRAS, GRIN2B, SLC24A2, NTRK2, PSEN2, USP46, BHLHE40, HTR2C	1894	113	13588	1.52373	1	0.374345	50.5555
GOTERM_BP_FAT	GO:0045444~fat cell differentiation	15	0.56243	0.0382203	SCD1, BBS7, PPARG, RUNX1T1, BNIP3, ARL6, PRDM16, SIRT1, ITGA6, RGS2, GSK3B, MKKS, TBL1X, NCOR2, MED1	1894	61	13588	1.76416	1	0.379135	51.2386
GOTERM_BP_FAT	GO:0010769~regulation of cell morphogenesis involved in differentiation	13	0.487439	0.038639	RTN4, NRP1, EFNA1, TTL, PTK2, TIAM1, SEMA4F, ULK2, ROBO2, SEMA3A, SEMA4D, NEFL, WNT7A	1894	50	13588	1.8653	1	0.381452	51.6283
GOTERM_BP_FAT	GO:0003016~respiratory system process	4	0.149981	0.0389069	ZFAND5, HOXA5, ADH5, TCF15	1894	6	13588	4.78282	1	0.382572	51.8762
GOTERM_BP_FAT	GO:0030947~regulation of vascular endothelial growth factor receptor signaling pathway	4	0.149981	0.0389069	FGF18, LECT1, HIF1A, FGF9	1894	6	13588	4.78282	1	0.382572	51.8762
GOTERM_BP_FAT	GO:0048570~notochord morphogenesis	4	0.149981	0.0389069	NOG, EFNA1, GLI2, NCKAP1	1894	6	13588	4.78282	1	0.382572	51.8762
GOTERM_BP_FAT	GO:0035137~hindlimb morphogenesis	10	0.374953	0.0389821	FMN1, CHD7, RARG, LRP6, ALX4, ALX3, WNT7A, BMPR1A, MED1, TWIST1	1894	34	13588	2.11007	1	0.382184	51.9455
GOTERM_BP_FAT	GO:0045665~negative regulation of neuron differentiation	10	0.374953	0.0389821	HES1, PHOX2B, IRX3, FOXG1, PAX6, PBX1, ID4, DLL1, REST, CD24A	1894	34	13588	2.11007	1	0.382184	51.9455
GOTERM_BP_FAT	GO:0060444~branching involved in mammary gland duct morphogenesis	7	0.262467	0.0391233	VDR, WNT4, AR, BTRC, CSF1, ESR1, MED1	1894	19	13588	2.64314	1	0.382311	52.0755
GOTERM_BP_FAT	GO:0050872~white fat cell differentiation	5	0.187477	0.0392684	SCD1, PPARG, PRDM16, SIRT1, NCOR2	1894	10	13588	3.58712	1	0.382467	52.2087
GOTERM_BP_FAT	GO:0051145~smooth muscle cell differentiation	5	0.187477	0.0392684	MEF2C, WNT4, MKL2, TBX18, ACVR1	1894	10	13588	3.58712	1	0.382467	52.2087
GOTERM_BP_FAT	GO:0060216~definitive hemopoiesis	5	0.187477	0.0392684	HOXB3, SP1, SP3, HOXA9, CBFB	1894	10	13588	3.58712	1	0.382467	52.2087
GOTERM_BP_FAT	GO:0035162~embryonic hemopoiesis	5	0.187477	0.0392684	HIF1A, VEGFA, SH2B3, PBX1, MED1	1894	10	13588	3.58712	1	0.382467	52.2087
GOTERM_BP_FAT	GO:0048640~negative regulation of developmental growth	5	0.187477	0.0392684	RTN4, NRP1, SEMA4F, ULK2, SEMA3A	1894	10	13588	3.58712	1	0.382467	52.2087
GOTERM_BP_FAT	GO:0009225~nucleotide-sugar metabolic process	5	0.187477	0.0392684	PGM3, GNE, GNPNAT1, B3GALNT2, CMAH	1894	10	13588	3.58712	1	0.382467	52.2087
GOTERM_BP_FAT	GO:0008105~asymmetric protein localization	5	0.187477	0.0392684	SHROOM3, RDX, CELSR1, SCRIB, NCKAP1	1894	10	13588	3.58712	1	0.382467	52.2087
GOTERM_BP_FAT	GO:0032583~regulation of gene-specific transcription	16	0.599925	0.0399541	HMGB1, BMP2, WDTC1, IKZF2, RARG, TNFSF4, IKZF1, PAX6, RORB, SIRT1, CITED2, HES1, GATA6, IRF4, SMARCA1, BCOR	1894	67	13588	1.71325	1	0.386777	52.8335
GOTERM_BP_FAT	GO:0021983~pituitary gland development	9	0.337458	0.0401178	HES1, GATA2, NOG, CREB1, PAX6, RBPJ, GLI2, BMPR1A, OTP	1894	29	13588	2.22649	1	0.387059	52.9815
GOTERM_BP_FAT	GO:0010552~positive regulation of specific transcription from RNA polymerase II promoter	8	0.299963	0.0403821	HES1, HMGB1, BMP2, IKZF2, RARG, GATA6, IRF4, CITED2	1894	24	13588	2.39141	1	0.388105	53.2195
GOTERM_BP_FAT	GO:0046907~intracellular transport	74	2.77465	0.0408215	NRBP1, FGF9, GRIK2, WASF2, BNIP3, CASK, NBEA, HOOK3, BAK1, IMMP2L, GOLGA7, AP1S2, DYNLL2, SRPR, VPS4B, STAM, GOLGA5, KPNB1, AP3B1, DYNC1I1, STX6, SEC23A, ZDHHC3, ADAM10, IPO8, MYH9, M6PR, ERGIC2, KIF1C, ANKRD27, NPC1, MYRIP, KIF1B, NPC2, NDEL1, IPO4, KPNA7, TRAPPC4, CUX1, RAB10, VPS26B, KPNA3, BID, SNX2, CACNB1, DSCR3, NAPB, CD24A, MACF1, BCL2, LSG1, SEC22B, PAFAH1B1, APPBP2, VPS36, TNPO1, APBA1,…	1894	431	13588	1.23177	1	0.390466	53.6128
GOTERM_BP_FAT	GO:0008361~regulation of cell size	23	0.862392	0.0408774	RTN4, DCBLD2, WDTC1, NRP1, CREB1, ESR1, SOCS5, SGMS1, CAPRIN2, NOTCH2, ARHGAP5, LEPRE1, SEMA4F, BBC3, TRO, BCL2, ULK2, SERTAD3, SEMA3A, DCUN1D3, CLN8, DCLK1, SLC9A1	1894	108	13588	1.52785	1	0.389923	53.6626
GOTERM_BP_FAT	GO:0045184~establishment of protein localization	108	4.04949	0.0421852	RAB9B, GRIK2, XPO4, VPS53, CASK, VPS33B, HOOK3, KIF13A, ATG7, VPS4B, CEP290, STAM, SCAMP1, MYH9, RAB19, LCA5, PDCD6IP, RAB10, VPS26B, SDAD1, SNX6, SNX5, SNX7, SNX2, CACNB1, SNX4, ARF6, NAPB, LMAN2, CHMP2B, MACF1, SEC61A2, SYS1, FAM160A2, RAB8B, MYO1C, LIN7B, TOMM40, EPS15, PLEKHA8, ARF4, FGF9, RAB5C, VPS37A, VPS37C, NBEA, ZFYVE20, STXBP5L, IMMP2L, AP1S2, DNAJC14, SEH1L, SRPR, GOPC, RAB6B, KPNB1, …	1894	656	13588	1.18112	1	0.398723	54.8133
GOTERM_BP_FAT	GO:0001704~formation of primary germ layer	11	0.412448	0.0438103	WNT3, MACF1, HAND1, LHX1, PRKAR1A, BMPR2, NR4A3, CHRD, BMPR1A, NCKAP1, ACVR1	1894	40	13588	1.97291	1	0.409664	56.2056
GOTERM_BP_FAT	GO:0010551~regulation of specific transcription from RNA polymerase II promoter	13	0.487439	0.0443577	HES1, HMGB1, BMP2, WDTC1, IKZF2, RARG, IKZF1, GATA6, PAX6, IRF4, BCOR, SIRT1, CITED2	1894	51	13588	1.82873	1	0.412636	56.6654
GOTERM_BP_FAT	GO:0015031~protein transport	107	4.012	0.0450205	RAB9B, GRIK2, XPO4, VPS53, CASK, VPS33B, HOOK3, KIF13A, ATG7, VPS4B, CEP290, STAM, SCAMP1, MYH9, RAB19, LCA5, PDCD6IP, RAB10, VPS26B, SDAD1, SNX6, SNX5, SNX7, SNX2, CACNB1, SNX4, ARF6, NAPB, LMAN2, CHMP2B, MACF1, SEC61A2, SYS1, FAM160A2, RAB8B, MYO1C, LIN7B, TOMM40, EPS15, PLEKHA8, ARF4, FGF9, RAB5C, VPS37A, VPS37C, NBEA, ZFYVE20, STXBP5L, IMMP2L, AP1S2, DNAJC14, SEH1L, SRPR, GOPC, RAB6B, KPNB1, …	1894	651	13588	1.17918	1	0.416403	57.216
GOTERM_BP_FAT	GO:0007050~cell cycle arrest	14	0.524934	0.0468331	NOTCH2, CGREF1, MACF1, RASSF1, MTBP, ERN1, PKD1, GAS1, SESN1, GADD45A, UHMK1, MLF1, APC, JMY	1894	57	13588	1.76209	1	0.428214	58.6881
GOTERM_BP_FAT	GO:0031589~cell-substrate adhesion	14	0.524934	0.0468331	DLC1, LIMS1, EPDR1, TRPM7, NPNT, RAB4B, ITGB4, NID2, BCL2L11, ARHGAP6, ITGA6, ITGB8, BCL2, FREM1	1894	57	13588	1.76209	1	0.428214	58.6881
GOTERM_BP_FAT	GO:0048738~cardiac muscle tissue development	14	0.524934	0.0468331	SMAD7, TBX5, EGLN1, FKBP1A, TTN, PTEN, PROX1, FOXP1, GJC1, HAND1, GATA6, ATG7, ZFPM2, MKL2	1894	57	13588	1.76209	1	0.428214	58.6881
GOTERM_BP_FAT	GO:0060749~mammary gland alveolus development	6	0.224972	0.0468803	AR, TNFRSF11A, PRLR, VEGFA, ESR1, TPH1	1894	15	13588	2.86969	1	0.427541	58.7258
GOTERM_BP_FAT	GO:0031076~embryonic camera-type eye development	6	0.224972	0.0468803	SP1, SP3, LRP6, ZEB1, PROX1, FRS2	1894	15	13588	2.86969	1	0.427541	58.7258
GOTERM_BP_FAT	GO:0021533~cell differentiation in hindbrain	6	0.224972	0.0468803	PHOX2B, LHX1, MTPN, LHX5, RORA, WNT7A	1894	15	13588	2.86969	1	0.427541	58.7258
GOTERM_BP_FAT	GO:0043523~regulation of neuron apoptosis	18	0.674916	0.0471505	ROCK1, GRIK2, NF1, SNCA, ESR1, MECP2, NR4A2, ITSN1, GDNF, BDNF, AGTR2, EPHA7, AKT1S1, KRAS, BCL2, DNAJC5, NEFL, RASA1	1894	80	13588	1.6142	1	0.428422	58.941
GOTERM_BP_FAT	GO:0006997~nucleus organization	12	0.449944	0.0476341	NDEL1, SYNE2, AGFG1, TTBK2, SEH1L, GOPC, LMNA, BNIP3, PAFAH1B1, ZMPSTE24, CD24A, TBPL1	1894	46	13588	1.87154	1	0.430772	59.3234
GOTERM_BP_FAT	GO:0016570~histone modification	20	0.749906	0.0483571	MORF4L1, BMI1, ING3, EHMT1, MECP2, UBE2B, SIRT1, EYA3, KDM1B, SUZ12, EPC1, EYA1, HUWE1, RTF1, ACTL6A, IRF4, SETD2, CARM1, BAZ2A, SUV420H1	1894	92	13588	1.55962	1	0.434737	59.8887
GOTERM_BP_FAT	GO:0043583~ear development	22	0.824897	0.0488175	FGFR1, TOMT, TSHZ1, FGF9, OTX2, SOBP, DLL1, GAS1, CELSR1, NR4A3, BCL2L11, HES1, BDNF, EYA1, CHD7, INSIG2, BCL2, FOXG1, INSIG1, CEP290, CUX1, TCF15	1894	104	13588	1.51763	1	0.436873	60.2448
GOTERM_BP_FAT	GO:0046928~regulation of neurotransmitter secretion	7	0.262467	0.0495117	SNCG, SNCAIP, NF1, NTRK2, SNCA, CELSR1, HTR2C	1894	20	13588	2.51098	1	0.440566	60.7763
GOTERM_BP_FAT	GO:0007162~negative regulation of cell adhesion	8	0.299963	0.0495715	NAT8, ADAM10, DAB1, PODXL, NF1, PTEN, CD24A, RASA1	1894	25	13588	2.29576	1	0.439967	60.8217
GOTERM_BP_FAT	GO:0046839~phospholipid dephosphorylation	3	0.112486	0.0527984	SYNJ1, OCRL, PTEN	1894	3	13588	7.17423	1	0.460247	63.2021
GOTERM_BP_FAT	GO:0017014~protein amino acid nitrosylation	3	0.112486	0.0527984	NOS1, ADH5, DDAH1	1894	3	13588	7.17423	1	0.460247	63.2021
GOTERM_BP_FAT	GO:0021615~glossopharyngeal nerve morphogenesis	3	0.112486	0.0527984	HOXB3, HOXA3, HOXD3	1894	3	13588	7.17423	1	0.460247	63.2021
GOTERM_BP_FAT	GO:0021563~glossopharyngeal nerve development	3	0.112486	0.0527984	HOXB3, HOXA3, HOXD3	1894	3	13588	7.17423	1	0.460247	63.2021
GOTERM_BP_FAT	GO:0010587~miRNA catabolic process	3	0.112486	0.0527984	ZCCHC11, LIN28A, LIN28B	1894	3	13588	7.17423	1	0.460247	63.2021
GOTERM_BP_FAT	GO:0010586~miRNA metabolic process	3	0.112486	0.0527984	ZCCHC11, LIN28A, LIN28B	1894	3	13588	7.17423	1	0.460247	63.2021
GOTERM_BP_FAT	GO:0048712~negative regulation of astrocyte differentiation	3	0.112486	0.0527984	NOG, NF1, ID4	1894	3	13588	7.17423	1	0.460247	63.2021
GOTERM_BP_FAT	GO:0021800~cerebral cortex tangential migration	3	0.112486	0.0527984	ARX, LHX6, RELN	1894	3	13588	7.17423	1	0.460247	63.2021
GOTERM_BP_FAT	GO:0046856~phosphoinositide dephosphorylation	3	0.112486	0.0527984	SYNJ1, OCRL, PTEN	1894	3	13588	7.17423	1	0.460247	63.2021
GOTERM_BP_FAT	GO:0043620~regulation of transcription in response to stress	3	0.112486	0.0527984	HIF1A, EPAS1, JMY	1894	3	13588	7.17423	1	0.460247	63.2021
GOTERM_BP_FAT	GO:0033043~regulation of organelle organization	30	1.12486	0.0537847	CAPZA1, RDX, LATS1, KANK1, CTTNBP2, S1PR1, MYOCD, MAP3K1, RAC1, AVIL, TLK1, CLASP2, RASA1, CD28, APC, ARHGEF2, CCDC88A, ROCK2, MECP2, ESR1, RICTOR, UBE2B, PROX1, FMN1, ARPC1B, EREG, ARPC5L, SCIN, TMSB4X, MAPRE1	1894	154	13588	1.39758	1	0.465576	63.9019
GOTERM_BP_FAT	GO:0001707~mesoderm formation	10	0.374953	0.0542987	WNT3, MACF1, HAND1, PRKAR1A, BMPR2, NR4A3, CHRD, BMPR1A, NCKAP1, ACVR1	1894	36	13588	1.99284	1	0.467831	64.2616
GOTERM_BP_FAT	GO:0007269~neurotransmitter secretion	10	0.374953	0.0542987	SYT1, CPLX1, NRXN3, SYNJ1, NLGN1, LIN7B, UNC13B, SNAP25, WNT7A, SCRIB	1894	36	13588	1.99284	1	0.467831	64.2616
GOTERM_BP_FAT	GO:0009187~cyclic nucleotide metabolic process	10	0.374953	0.0542987	ADCY1, UCN2, ADCY5, ADCY6, NPPC, GUCY1A2, PDE4D, RORA, CACNB4, ADCY10	1894	36	13588	1.99284	1	0.467831	64.2616
GOTERM_BP_FAT	GO:0030308~negative regulation of cell growth	12	0.449944	0.0546674	RTN4, DCBLD2, NRP1, BBC3, SEMA4F, ULK2, BCL2, TRO, SERTAD3, SEMA3A, DCUN1D3, CAPRIN2	1894	47	13588	1.83172	1	0.469147	64.5175
GOTERM_BP_FAT	GO:0006643~membrane lipid metabolic process	15	0.56243	0.054748	ACER3, SGPL1, UGT8A, SGPP1, PSAP, ACER2, CREM, UGCG, SGMS1, ST6GALNAC4, ITGB8, COL4A3BP, CLN8, SMPD3, B4GALNT1	1894	64	13588	1.68146	1	0.468636	64.5732
GOTERM_BP_FAT	GO:0048704~embryonic skeletal system morphogenesis	15	0.56243	0.054748	BMI1, SATB2, TBX15, GAS1, ZEB1, SHOX2, HOXB3, HOXB1, EYA1, HOXA3, HOXA5, HOXD3, CHST11, ALX4, ALX3	1894	64	13588	1.68146	1	0.468636	64.5732
GOTERM_BP_FAT	GO:0009953~dorsal/ventral pattern formation	15	0.56243	0.054748	HOXA11, OTX2, PAX6, GAS1, GLI2, LHX1, PSEN2, FOXG1, LRP6, SP8, CHRD, WNT7A, LRP4, BMPR1A, APC	1894	64	13588	1.68146	1	0.468636	64.5732
GOTERM_BP_FAT	GO:0046716~muscle maintenance	5	0.187477	0.055069	MTM1, HIF1A, DMD, SRF, APC	1894	11	13588	3.26102	1	0.469641	64.7943
GOTERM_BP_FAT	GO:0007379~segment specification	5	0.187477	0.055069	DVL2, MEOX2, DLL1, GLI2, MLLT3	1894	11	13588	3.26102	1	0.469641	64.7943
GOTERM_BP_FAT	GO:0007173~epidermal growth factor receptor signaling pathway	5	0.187477	0.055069	EGFR, EREG, HBEGF, EMR4, SOCS5	1894	11	13588	3.26102	1	0.469641	64.7943
GOTERM_BP_FAT	GO:0007017~microtubule-based process	39	1.46232	0.0558022	KIF23, DYNC1LI1, TPPP3, KIF19A, MLH1, TTL, HOOK3, TUBGCP4, KIF13A, CTTNBP2, TUBGCP3, PTK2, SEH1L, DYNLL2, STARD9, TUBB5, NEFH, PAFAH1B1, KIF21A, NEFL, KIF2A, DYNC1I1, KIF3B, KIF5A, CKAP5, KIF5C, KIF18A, KTN1, MYH9, BICD2, UBE2B, KIF3C, SMC3, KIF1C, NDEL1, KIF1B, CNTROB, RHOT1, GADD45A	1894	211	13588	1.32604	1	0.473211	65.2944
GOTERM_BP_FAT	GO:0045859~regulation of protein kinase activity	35	1.31234	0.0566712	EFNA1, CSF1, TRIB3, ZEB2, PDCD4, CD24A, LATS1, DAB1, MAP3K1, C1QTNF2, SPRED2, MLLT1, SHC1, DNAJC3, MAPKBP1, FGF2, FRS2, APC, CCDC88A, MAP2K1, NF1, STRADA, DGKK, DGKH, KITL, PKIA, SH3BP5, SPAG9, EREG, HIPK3, PSEN2, ERN1, RELN, GADD45A, VLDLR	1894	186	13588	1.34999	1	0.477577	65.8784
GOTERM_BP_FAT	GO:0018209~peptidyl-serine modification	9	0.337458	0.0574053	TTBK2, HIPK3, NLK, BCL2, GSK3B, TNKS, ADRBK1, UHMK1, AKT3	1894	31	13588	2.08284	1	0.481063	66.3645
GOTERM_BP_FAT	GO:0007595~lactation	9	0.337458	0.0574053	PTHLH, VDR, CTTNBP2, BCAT2, PRLR, CREB1, STAT5B, VEGFA, MED1	1894	31	13588	2.08284	1	0.481063	66.3645
GOTERM_BP_FAT	GO:0051348~negative regulation of transferase activity	13	0.487439	0.057492	SH3BP5, HIPK3, NF1, SPRED2, MLLT1, TRIB3, DNAJC3, PKIA, PDCD4, GADD45A, LATS1, CLN8, APC	1894	53	13588	1.75972	1	0.480574	66.4215
GOTERM_BP_FAT	GO:0042493~response to drug	19	0.712411	0.0580833	MFSD9, NOS1, ATP4A, MAT2A, CREB1, HIAT1, TRPA1, SNCA, ATP1A3, CTTNBP2, BDNF, DGCR2, SLC1A2, UGT1A7C, JUN, BCL2, ABCC4, HTR2C, SLC9A1	1894	88	13588	1.54898	1	0.48315	66.8076
GOTERM_BP_FAT	GO:0014020~primary neural tube formation	11	0.412448	0.058893	DVL2, DLC1, COBL, SHROOM3, ADM, ZIC5, ZEB2, CELSR1, NCKAP1, HECTD1, TWIST1	1894	42	13588	1.87897	1	0.487012	67.3296
GOTERM_BP_FAT	GO:0032868~response to insulin stimulus	14	0.524934	0.0596254	SGK1, WDTC1, RHOQ, FOXO1, IRS1, ACVR1C, PHIP, EIF4EBP2, INPP5K, SORT1, PTPN1, INSR, AKT3, PIK3R2	1894	59	13588	1.70236	1	0.490367	67.795
GOTERM_BP_FAT	GO:0007006~mitochondrial membrane organization	8	0.299963	0.0599815	BID, BAK1, OPA1, BCL2, SNCA, BNIP3, CSTAD, CLN8	1894	26	13588	2.20746	1	0.491462	68.019
GOTERM_BP_FAT	GO:0001958~endochondral ossification	6	0.224972	0.0606174	MEF2C, PTHLH, MEF2D, FGF18, NAB1, RUNX2	1894	16	13588	2.69034	1	0.494195	68.4154
GOTERM_BP_FAT	GO:0043487~regulation of RNA stability	6	0.224972	0.0606174	ZFP36L1, CALCR, VEGFA, HNRNPD, ELAVL1, MAPKAPK2	1894	16	13588	2.69034	1	0.494195	68.4154
GOTERM_BP_FAT	GO:0050771~negative regulation of axonogenesis	6	0.224972	0.0606174	RTN4, PTK2, NRP1, SEMA4F, ULK2, SEMA3A	1894	16	13588	2.69034	1	0.494195	68.4154
GOTERM_BP_FAT	GO:0060070~Wnt receptor signaling pathway through beta-catenin	6	0.224972	0.0606174	SDC1, RSPO3, LRP6, SOX4, UBE2B, APC	1894	16	13588	2.69034	1	0.494195	68.4154
GOTERM_BP_FAT	GO:0043576~regulation of respiratory gaseous exchange	6	0.224972	0.0606174	SLC5A3, NLGN1, MECP2, NR4A2, NLGN2, PBX3	1894	16	13588	2.69034	1	0.494195	68.4154
GOTERM_BP_FAT	GO:0045880~positive regulation of smoothened signaling pathway	4	0.149981	0.061151	SHOX2, FGF9, GAS1, CTNNA1	1894	7	13588	4.09956	1	0.496303	68.7444
GOTERM_BP_FAT	GO:0060136~embryonic process involved in female pregnancy	4	0.149981	0.061151	SP1, SP3, ACSL4, CITED2	1894	7	13588	4.09956	1	0.496303	68.7444
GOTERM_BP_FAT	GO:0043353~enucleate erythrocyte differentiation	4	0.149981	0.061151	MAEA, ID2, SP1, SP3	1894	7	13588	4.09956	1	0.496303	68.7444
GOTERM_BP_FAT	GO:0022409~positive regulation of cell-cell adhesion	4	0.149981	0.061151	ITGA6, L1CAM, CD24A, CITED2	1894	7	13588	4.09956	1	0.496303	68.7444
GOTERM_BP_FAT	GO:0000377~RNA splicing, via transesterification reactions with bulged adenosine as nucleophile	10	0.374953	0.0632413	SRPK2, TRA2B, CELF4, RBM5, CELF2, CELF1, PTBP2, MBNL1, HNRNPA1, NOVA1	1894	37	13588	1.93898	1	0.507336	70.0024
GOTERM_BP_FAT	GO:0000398~nuclear mRNA splicing, via spliceosome	10	0.374953	0.0632413	SRPK2, TRA2B, CELF4, RBM5, CELF2, CELF1, PTBP2, MBNL1, HNRNPA1, NOVA1	1894	37	13588	1.93898	1	0.507336	70.0024
GOTERM_BP_FAT	GO:0000375~RNA splicing, via transesterification reactions	10	0.374953	0.0632413	SRPK2, TRA2B, CELF4, RBM5, CELF2, CELF1, PTBP2, MBNL1, HNRNPA1, NOVA1	1894	37	13588	1.93898	1	0.507336	70.0024
GOTERM_BP_FAT	GO:0043193~positive regulation of gene-specific transcription	10	0.374953	0.0632413	HES1, HMGB1, BMP2, IKZF2, RARG, GATA6, RORB, IRF4, SMARCA1, CITED2	1894	37	13588	1.93898	1	0.507336	70.0024
GOTERM_BP_FAT	GO:0007018~microtubule-based movement	21	0.787402	0.0635337	KIF23, DYNC1I1, DYNC1LI1, KIF3B, KIF5A, KIF5C, KIF18A, KTN1, KIF19A, BICD2, KIF3C, KIF1C, KIF13A, NDEL1, KIF1B, STARD9, RHOT1, TUBB5, PAFAH1B1, KIF21A, KIF2A	1894	101	13588	1.49167	1	0.507981	70.1745
GOTERM_BP_FAT	GO:0007219~Notch signaling pathway	13	0.487439	0.0649414	DTX4, NOTCH2, FBXW7, AKT1S1, ADAM10, MAML2, EFNB2, PSEN2, CNTN1, DLL1, SPEN, RBPJ, SEL1L	1894	54	13588	1.72713	1	0.514891	70.9901
GOTERM_BP_FAT	GO:0032844~regulation of homeostatic process	14	0.524934	0.0668229	CALCR, SMAD7, NF1, STAT5B, FKBP1A, FOXO3, CD24A, KITL, BAK1, HIF1A, SMAP1, ETS1, BCL2, VEGFA	1894	60	13588	1.67399	1	0.524278	72.0472
GOTERM_BP_FAT	GO:0032869~cellular response to insulin stimulus	11	0.412448	0.0675622	PHIP, WDTC1, SGK1, EIF4EBP2, FOXO1, RHOQ, PTPN1, INSR, IRS1, AKT3, PIK3R2	1894	43	13588	1.83527	1	0.527286	72.4526
GOTERM_BP_FAT	GO:0060041~retina development in camera-type eye	9	0.337458	0.0675747	IKZF1, BHLHE22, LRP6, TGIF2, PROX1, CLN8, GRK1, APC, DSCAM	1894	32	13588	2.01775	1	0.526331	72.4594
GOTERM_BP_FAT	GO:0030098~lymphocyte differentiation	23	0.862392	0.0679748	IKZF1, ONECUT1, LRRC8A, RELB, STAT5B, SOX4, CACNB4, TPD52, CD24A, FOXP1, CBFB, BAK1, DOCK2, SP3, BCL2, BCL11A, POU2F2, RBPJ, HDAC9, TSHR, HDAC7, CD28, APC	1894	114	13588	1.44743	1	0.527478	72.6764
GOTERM_BP_FAT	GO:0051051~negative regulation of transport	16	0.599925	0.0690205	NOS1, TNFSF4, NF1, STIM2, RHOQ, PEA15A, PXK, PKIA, ACVR1C, DDI2, INHBB, PACSIN1, GRB10, PACSIN2, BCL2, NEDD4L	1894	72	13588	1.59427	1	0.532073	73.2359
GOTERM_BP_FAT	GO:0007519~skeletal muscle tissue development	16	0.599925	0.0690205	MEF2C, TNC, NF1, UTRN, MBNL1, CACNB4, HOMER1, CACNA2D2, FOXP1, FOXP2, GPHN, MEOX2, DMD, PAK1, NR2F2, LRP4	1894	72	13588	1.59427	1	0.532073	73.2359
GOTERM_BP_FAT	GO:0016569~covalent chromatin modification	20	0.749906	0.0695031	MORF4L1, BMI1, ING3, EHMT1, MECP2, UBE2B, SIRT1, EYA3, KDM1B, SUZ12, EPC1, EYA1, HUWE1, RTF1, ACTL6A, IRF4, SETD2, CARM1, BAZ2A, SUV420H1	1894	96	13588	1.49463	1	0.533624	73.4905
GOTERM_BP_FAT	GO:0030099~myeloid cell differentiation	20	0.749906	0.0695031	CALCR, MAEA, EPAS1, RELB, MITF, SMAD5, SFXN1, SOX6, MYH9, CBFA2T3, CBFB, ID2, SP1, SP3, NCOA6, VEGFA, PSEN2, TCEA1, JAK2, IRF4	1894	96	13588	1.49463	1	0.533624	73.4905
GOTERM_BP_FAT	GO:0003001~generation of a signal involved in cell-cell signaling	18	0.674916	0.069749	SYT1, CPLX1, NRXN3, SYNJ1, LIN7B, NLGN1, ILDR2, CACNB4, IRS1, SCRIB, BDNF, NTRK2, RAPGEF4, SNAP25, UNC13B, WNT7A, SMPD3, APBA1	1894	84	13588	1.53734	1	0.533912	73.6193
GOTERM_BP_FAT	GO:0048168~regulation of neuronal synaptic plasticity	8	0.299963	0.0716325	GRM5, KRAS, GRIN2B, GRIK2, NF1, SNCA, BHLHE40, CPEB1	1894	27	13588	2.1257	1	0.542762	74.5865
GOTERM_BP_FAT	GO:0001709~cell fate determination	8	0.299963	0.0716325	MEF2C, HES1, GATA2, NOTCH2, NTF5, HAND1, PAX6, PROX1	1894	27	13588	2.1257	1	0.542762	74.5865
GOTERM_BP_FAT	GO:0040018~positive regulation of multicellular organism growth	8	0.299963	0.0716325	CHD7, IKZF1, CREB1, BCL2, CSF1, STAT5B, CELF1, TSHR	1894	27	13588	2.1257	1	0.542762	74.5865
GOTERM_BP_FAT	GO:0035136~forelimb morphogenesis	8	0.299963	0.0716325	FMN1, TBX5, LRP6, HOXA9, ALX4, ALX3, WNT7A, TWIST1	1894	27	13588	2.1257	1	0.542762	74.5865
GOTERM_BP_FAT	GO:0050801~ion homeostasis	51	1.91226	0.0721415	SLC9A6, JPH2, GRIK2, SNCA, BNIP3, DMPK, EDNRB, BAK1, S1PR1, GRIN2B, AQP11, SLC24A3, SLC24A2, GJD2, SGK1, ATP4A, PIK3CB, UGT8A, MFI2, MECP2, STIM2, QK, 4930506M07RIK, HIF1A, RYR3, NAB1, STC1, CALCR, SCN1A, NR3C2, FKBP1A, CACNB4, CD24A, VDR, SERINC5, SLC30A1, BCL2, SLC30A4, PLP1, GLRB, SMAD7, NF1, ATP1A3, ABCB7, KCNK2, ITPR1, KDR, ATXN1, SLC4A10, SCARA5, SLC9A1	1894	293	13588	1.24876	1	0.544378	74.8421
GOTERM_BP_FAT	GO:0048332~mesoderm morphogenesis	10	0.374953	0.0730646	WNT3, MACF1, HAND1, PRKAR1A, BMPR2, NR4A3, CHRD, BMPR1A, NCKAP1, ACVR1	1894	38	13588	1.88796	1	0.548099	75.2994
GOTERM_BP_FAT	GO:0046519~sphingoid metabolic process	10	0.374953	0.0730646	SGPL1, ACER3, ST6GALNAC4, ITGB8, SGPP1, COL4A3BP, ACER2, SGMS1, CLN8, B4GALNT1	1894	38	13588	1.88796	1	0.548099	75.2994
GOTERM_BP_FAT	GO:0048645~organ formation	5	0.187477	0.0737722	NOG, AR, NTF5, HOXA3, GLI2	1894	12	13588	2.98926	1	0.550683	75.6446
GOTERM_BP_FAT	GO:0060135~maternal process involved in female pregnancy	5	0.187477	0.0737722	VDR, WNT4, AR, ESR1, MED1	1894	12	13588	2.98926	1	0.550683	75.6446
GOTERM_BP_FAT	GO:0060420~regulation of heart growth	5	0.187477	0.0737722	FGFR1, NOG, FGF9, TBX5, PROX1	1894	12	13588	2.98926	1	0.550683	75.6446
GOTERM_BP_FAT	GO:0045646~regulation of erythrocyte differentiation	5	0.187477	0.0737722	SMAP1, HIF1A, ETS1, STAT5B, FOXO3	1894	12	13588	2.98926	1	0.550683	75.6446
GOTERM_BP_FAT	GO:0008038~neuron recognition	5	0.187477	0.0737722	BDNF, NRP1, FOXG1, SEMA3A, GAP43	1894	12	13588	2.98926	1	0.550683	75.6446
GOTERM_BP_FAT	GO:0035116~embryonic hindlimb morphogenesis	7	0.262467	0.0749111	CHD7, RARG, LRP6, ALX4, ALX3, WNT7A, MED1	1894	22	13588	2.28271	1	0.555403	76.1907
GOTERM_BP_FAT	GO:0051153~regulation of striated muscle cell differentiation	7	0.262467	0.0749111	EPC1, MYOCD, BTG1, BCL2, HDAC9, PROX1, BOC	1894	22	13588	2.28271	1	0.555403	76.1907
GOTERM_BP_FAT	GO:0035115~embryonic forelimb morphogenesis	7	0.262467	0.0749111	TBX5, LRP6, HOXA9, ALX4, ALX3, WNT7A, TWIST1	1894	22	13588	2.28271	1	0.555403	76.1907
GOTERM_BP_FAT	GO:0000209~protein polyubiquitination	6	0.224972	0.0763857	UBE4A, HUWE1, BCL2, UBE4B, UBOX5, UBE2D1	1894	17	13588	2.53208	1	0.561712	76.8806
GOTERM_BP_FAT	GO:0045598~regulation of fat cell differentiation	6	0.224972	0.0763857	SH3PXD2B, PPARG, INSIG1, SIRT1, NCOR2, FNDC3B	1894	17	13588	2.53208	1	0.561712	76.8806
GOTERM_BP_FAT	GO:0010876~lipid localization	25	0.937383	0.0769661	OSBP, GULP1, STAT5B, PPARG, ABCA1, ACVR1C, SLCO2A1, COL4A3BP, OSBPL1A, VPS4B, ATP8B2, B4GALNT1, OSBPL3, OSBPL8, OSBPL9, OSBPL7, ATP11B, ATP11A, NPC1, NPC2, PLEKHA8, OSBPL10, OSBPL11, VLDLR, ATP8A1	1894	128	13588	1.40122	1	0.56355	77.1468
GOTERM_BP_FAT	GO:0046620~regulation of organ growth	9	0.337458	0.0787815	ARX, FGFR1, NOG, PTK2, FGF9, TBX5, PROX1, CACNA2D2, BCL2L11	1894	33	13588	1.95661	1	0.571342	77.9612
GOTERM_BP_FAT	GO:0035051~cardiac cell differentiation	9	0.337458	0.0787815	NOX4, BMP2, GATA6, ATG7, TBX5, SOX6, TTN, PROX1, FOXP1	1894	33	13588	1.95661	1	0.571342	77.9612
GOTERM_BP_FAT	GO:0000956~nuclear-transcribed mRNA catabolic process	9	0.337458	0.0787815	ZFP36L1, PAN2, PARN, PAN3, DCP2, DCP1A, SMG1, MLH1, CASC3	1894	33	13588	1.95661	1	0.571342	77.9612
GOTERM_BP_FAT	GO:0021954~central nervous system neuron development	9	0.337458	0.0787815	ARX, PTK2, NDEL1, ATG7, FOXG1, NR4A2, LHX6, GLI2, DCLK1	1894	33	13588	1.95661	1	0.571342	77.9612
GOTERM_BP_FAT	GO:0001894~tissue homeostasis	12	0.449944	0.0797761	PTHLH, NOX4, COL9A1, EPAS1, BCL2, CSF1, RAC1, ANKRD11, VEGFA, PDGFRB, ILDR2, KDR	1894	50	13588	1.72182	1	0.575084	78.3957
GOTERM_BP_FAT	GO:0051347~positive regulation of transferase activity	26	0.974878	0.0812004	EFNA1, CSF1, ZEB2, CD24A, SERINC5, DAB1, MAP3K1, RAC1, C1QTNF2, SHC1, FRS2, FGF2, MAPKBP1, VAV3, CCDC88A, MAP2K1, STRADA, DGKK, DGKH, KITL, IRS1, SPAG9, EREG, ERN1, RELN, VLDLR	1894	135	13588	1.3817	1	0.580794	79.0037
GOTERM_BP_FAT	GO:0010639~negative regulation of organelle organization	14	0.524934	0.0828728	ARHGEF2, CAPZA1, ESR1, MECP2, RDX, UBE2B, KANK1, S1PR1, SCIN, AVIL, TMSB4X, CLASP2, MAPRE1, APC	1894	62	13588	1.61999	1	0.587551	79.697
GOTERM_BP_FAT	GO:0006665~sphingolipid metabolic process	14	0.524934	0.0828728	SGPL1, ACER3, ST6GALNAC4, PSAP, SGPP1, ITGB8, ACER2, COL4A3BP, CREM, UGCG, SGMS1, CLN8, SMPD3, B4GALNT1	1894	62	13588	1.61999	1	0.587551	79.697
GOTERM_BP_FAT	GO:0001505~regulation of neurotransmitter levels	14	0.524934	0.0828728	SYT1, TOMT, CPLX1, NRXN3, SYNJ1, LIN7B, NLGN1, SCRIB, GAD2, CLN8, GAD1, SNAP25, UNC13B, WNT7A	1894	62	13588	1.61999	1	0.587551	79.697
GOTERM_BP_FAT	GO:0032313~regulation of Rab GTPase activity	10	0.374953	0.0837774	TBC1D15, SGSM1, TBC1D12, TBC1D8, EVI5, TBC1D1, TBC1D22A, TBC1D8B, TBC1D9B, USP6NL	1894	39	13588	1.83955	1	0.590688	80.0629
GOTERM_BP_FAT	GO:0032483~regulation of Rab protein signal transduction	10	0.374953	0.0837774	TBC1D15, SGSM1, TBC1D12, TBC1D8, EVI5, TBC1D1, TBC1D22A, TBC1D8B, TBC1D9B, USP6NL	1894	39	13588	1.83955	1	0.590688	80.0629
GOTERM_BP_FAT	GO:0003007~heart morphogenesis	16	0.599925	0.083806	DLC1, CHD7, HIF1A, HAND1, SMAD7, COL4A3BP, ZMIZ1, FKBP1A, EGLN1, MKL2, TTN, PROX1, SRF, COL5A1, NCOR2, BMPR1A	1894	74	13588	1.55119	1	0.589813	80.0744
GOTERM_BP_FAT	GO:0060538~skeletal muscle organ development	16	0.599925	0.083806	MEF2C, TNC, NF1, UTRN, MBNL1, CACNB4, HOMER1, CACNA2D2, FOXP1, FOXP2, GPHN, MEOX2, DMD, PAK1, NR2F2, LRP4	1894	74	13588	1.55119	1	0.589813	80.0744
GOTERM_BP_FAT	GO:0060675~ureteric bud morphogenesis	8	0.299963	0.0845291	BMP2, EYA1, NPNT, HOXA11, BCL2, PBX1, GDNF, GZF1	1894	28	13588	2.04978	1	0.592093	80.3622
GOTERM_BP_FAT	GO:0046530~photoreceptor cell differentiation	8	0.299963	0.0845291	RPGR, NTRK2, OTX2, VEGFA, PAX6, CEP290, RORB, GRK1	1894	28	13588	2.04978	1	0.592093	80.3622
GOTERM_BP_FAT	GO:0001658~branching involved in ureteric bud morphogenesis	8	0.299963	0.0845291	BMP2, EYA1, NPNT, HOXA11, BCL2, PBX1, GDNF, GZF1	1894	28	13588	2.04978	1	0.592093	80.3622
GOTERM_BP_FAT	GO:0007156~homophilic cell adhesion	23	0.862392	0.0853437	RET, CADM3, CADM1, PIK3CB, PCDH10, PCDH12, PCDH8, L1CAM, CELSR1, PCDH17, CDH3, PCDH19, DCHS1, CDH5, CDH8, CDH20, CDH9, FAT3, DSG2, FREM2, FAT2, PCDHA10, ROBO2	1894	117	13588	1.41032	1	0.594762	80.6818
GOTERM_BP_FAT	GO:0046902~regulation of mitochondrial membrane permeability	4	0.149981	0.0879589	BID, BAK1, BCL2, BNIP3	1894	8	13588	3.58712	1	0.605341	81.6748
GOTERM_BP_FAT	GO:0030838~positive regulation of actin filament polymerization	4	0.149981	0.0879589	FMN1, MAP3K1, RAC1, RICTOR	1894	8	13588	3.58712	1	0.605341	81.6748
GOTERM_BP_FAT	GO:0032321~positive regulation of Rho GTPase activity	4	0.149981	0.0879589	NDEL1, RALBP1, SYDE1, SCRIB	1894	8	13588	3.58712	1	0.605341	81.6748
GOTERM_BP_FAT	GO:0007350~blastoderm segmentation	4	0.149981	0.0879589	GLI2, PCSK6, FRS2, NCKAP1	1894	8	13588	3.58712	1	0.605341	81.6748
GOTERM_BP_FAT	GO:0045176~apical protein localization	4	0.149981	0.0879589	SHROOM3, RDX, CELSR1, NCKAP1	1894	8	13588	3.58712	1	0.605341	81.6748
GOTERM_BP_FAT	GO:0007406~negative regulation of neuroblast proliferation	4	0.149981	0.0879589	BDNF, NF1, CTNNA1, CD24A	1894	8	13588	3.58712	1	0.605341	81.6748
GOTERM_BP_FAT	GO:0002063~chondrocyte development	4	0.149981	0.0879589	SHOX2, FGF18, CHST11, RUNX2	1894	8	13588	3.58712	1	0.605341	81.6748
GOTERM_BP_FAT	GO:0030517~negative regulation of axon extension	4	0.149981	0.0879589	RTN4, NRP1, SEMA4F, SEMA3A	1894	8	13588	3.58712	1	0.605341	81.6748
GOTERM_BP_FAT	GO:0045648~positive regulation of erythrocyte differentiation	4	0.149981	0.0879589	SMAP1, HIF1A, ETS1, FOXO3	1894	8	13588	3.58712	1	0.605341	81.6748
GOTERM_BP_FAT	GO:0033674~positive regulation of kinase activity	25	0.937383	0.0885363	CCDC88A, VAV3, MAP2K1, EFNA1, CSF1, STRADA, DGKK, ZEB2, DGKH, CD24A, IRS1, KITL, SPAG9, DAB1, EREG, MAP3K1, C1QTNF2, RAC1, ERN1, RELN, SHC1, MAPKBP1, FGF2, FRS2, VLDLR	1894	130	13588	1.37966	1	0.606858	81.8875
GOTERM_BP_FAT	GO:0033673~negative regulation of kinase activity	12	0.449944	0.0895162	SH3BP5, HIPK3, NF1, SPRED2, MLLT1, TRIB3, DNAJC3, PKIA, GADD45A, LATS1, PDCD4, APC	1894	51	13588	1.68806	1	0.610097	82.243
GOTERM_BP_FAT	GO:0001841~neural tube formation	12	0.449944	0.0895162	DVL2, DLC1, MAP3K7, COBL, SHROOM3, ADM, ZIC5, ZEB2, CELSR1, NCKAP1, HECTD1, TWIST1	1894	51	13588	1.68806	1	0.610097	82.243
GOTERM_BP_FAT	GO:0006469~negative regulation of protein kinase activity	12	0.449944	0.0895162	SH3BP5, HIPK3, NF1, SPRED2, MLLT1, TRIB3, DNAJC3, PKIA, GADD45A, LATS1, PDCD4, APC	1894	51	13588	1.68806	1	0.610097	82.243
GOTERM_BP_FAT	GO:0007528~neuromuscular junction development	7	0.262467	0.0899232	GPHN, TNC, UTRN, CACNB4, PAK1, CACNA2D2, LRP4	1894	23	13588	2.18346	1	0.61085	82.3887
GOTERM_BP_FAT	GO:0031346~positive regulation of cell projection organization	7	0.262467	0.0899232	TIAM1, RAC1, ROBO2, SEMA4D, NEFL, SRF, APC	1894	23	13588	2.18346	1	0.61085	82.3887
GOTERM_BP_FAT	GO:0001754~eye photoreceptor cell differentiation	7	0.262467	0.0899232	RPGR, NTRK2, OTX2, VEGFA, PAX6, CEP290, RORB	1894	23	13588	2.18346	1	0.61085	82.3887
GOTERM_BP_FAT	GO:0040014~regulation of multicellular organism growth	16	0.599925	0.0919052	SGPL1, IKZF1, CREB1, CSF1, STAT5B, CACNA2D2, ACVR1C, TNKS2, ATXN2, CHD7, BCL2, NPPC, PIK3CA, CELF1, TSHR, GHR	1894	75	13588	1.5305	1	0.618264	83.0824
GOTERM_BP_FAT	GO:0021696~cerebellar cortex morphogenesis	6	0.224972	0.0941371	LHX1, MTPN, LHX5, RORA, GLI2, WNT7A	1894	18	13588	2.39141	1	0.626543	83.8325
GOTERM_BP_FAT	GO:0060736~prostate gland growth	5	0.187477	0.0952398	AR, PRLR, PSAP, ESR1, PTEN	1894	13	13588	2.75932	1	0.63006	84.1914
GOTERM_BP_FAT	GO:0006171~cAMP biosynthetic process	5	0.187477	0.0952398	ADCY1, UCN2, ADCY5, ADCY6, ADCY10	1894	13	13588	2.75932	1	0.63006	84.1914
GOTERM_BP_FAT	GO:0046854~phosphoinositide phosphorylation	5	0.187477	0.0952398	PIK3CB, PIK3C2A, PIK3C3, PIK3CA, PI4KB	1894	13	13588	2.75932	1	0.63006	84.1914
GOTERM_BP_FAT	GO:0045767~regulation of anti-apoptosis	5	0.187477	0.0952398	RTN4, OPA1, RASA1, SLC9A1, PIK3R2	1894	13	13588	2.75932	1	0.63006	84.1914
GOTERM_BP_FAT	GO:0010810~regulation of cell-substrate adhesion	10	0.374953	0.0953808	ONECUT1, PIK3CB, NPNT, SMOC1, BCL2, CSF1, NF1, ONECUT2, PTEN, RASA1	1894	40	13588	1.79356	1	0.629647	84.2368
GOTERM_BP_FAT	GO:0002327~immature B cell differentiation	3	0.112486	0.0959231	LRRC8A, CD24A, FOXP1	1894	4	13588	5.38068	1	0.630859	84.41
GOTERM_BP_FAT	GO:0006549~isoleucine metabolic process	3	0.112486	0.0959231	BCAT2, STAT5B, GHR	1894	4	13588	5.38068	1	0.630859	84.41
GOTERM_BP_FAT	GO:0045717~negative regulation of fatty acid biosynthetic process	3	0.112486	0.0959231	WDTC1, INSIG2, INSIG1	1894	4	13588	5.38068	1	0.630859	84.41
GOTERM_BP_FAT	GO:0045922~negative regulation of fatty acid metabolic process	3	0.112486	0.0959231	WDTC1, INSIG2, INSIG1	1894	4	13588	5.38068	1	0.630859	84.41
GOTERM_BP_FAT	GO:0033627~cell adhesion mediated by integrin	3	0.112486	0.0959231	ITGA6, ITGA5, L1CAM	1894	4	13588	5.38068	1	0.630859	84.41
GOTERM_BP_FAT	GO:0002329~pre-B cell differentiation	3	0.112486	0.0959231	LRRC8A, CD24A, FOXP1	1894	4	13588	5.38068	1	0.630859	84.41
GOTERM_BP_FAT	GO:0034661~ncRNA catabolic process	3	0.112486	0.0959231	ZCCHC11, LIN28A, LIN28B	1894	4	13588	5.38068	1	0.630859	84.41
GOTERM_BP_FAT	GO:0045600~positive regulation of fat cell differentiation	3	0.112486	0.0959231	SH3PXD2B, PPARG, FNDC3B	1894	4	13588	5.38068	1	0.630859	84.41
GOTERM_BP_FAT	GO:0006047~UDP-N-acetylglucosamine metabolic process	3	0.112486	0.0959231	PGM3, GNE, GNPNAT1	1894	4	13588	5.38068	1	0.630859	84.41
GOTERM_BP_FAT	GO:0001675~acrosome assembly	3	0.112486	0.0959231	AGFG1, PAFAH1B1, TBPL1	1894	4	13588	5.38068	1	0.630859	84.41
GOTERM_BP_FAT	GO:0001547~antral ovarian follicle growth	3	0.112486	0.0959231	EREG, ESR1, FOXO3	1894	4	13588	5.38068	1	0.630859	84.41
GOTERM_BP_FAT	GO:0030949~positive regulation of vascular endothelial growth factor receptor signaling pathway	3	0.112486	0.0959231	FGF18, HIF1A, FGF9	1894	4	13588	5.38068	1	0.630859	84.41
GOTERM_BP_FAT	GO:0022402~cell cycle process	65	2.4372	0.0979495	SPIN1, MLH1, CPEB1, LATS1, CD2AP, CGREF1, SEH1L, MTBP, TUBB5, MYB, CDC6, ARHGEF2, ANP32B, ANAPC4, PAPD5, MYH9, HMGA2, UBE2B, BOLL, JMY, PPM1D, EREG, CCND2, CNTROB, ERN1, NEK9, MAPRE2, ARL8A, HORMAD1, MAPRE1, HORMAD2, GADD45A, XRN1, PPP2R3A, ANLN, CCNG1, CCNG2, SESN1, UHMK1, MLF1, MACF1, BCL2, PKD1, CAMK2B, PAFAH1B1, CLASP2, LFNG, APC, TERF1, PDS5B, MAP2K1, CKAP5, MSH5, KIF18A, GAS1, CDC27, SMC2, …	1894	393	13588	1.18658	1	0.637975	85.0416
GOTERM_BP_FAT	GO:0002761~regulation of myeloid leukocyte differentiation	8	0.299963	0.09866	IKZF1, ID2, CSF1, NF1, MITF, PRDM16, KITL, APC	1894	29	13588	1.9791	1	0.639799	85.2573
GOTERM_BP_FAT	GO:0007492~endoderm development	8	0.299963	0.09866	PTHLH, ONECUT1, LHX1, GATA6, OTX2, EXT1, BMPR1A, NCKAP1	1894	29	13588	1.9791	1	0.639799	85.2573
GOTERM_BP_FAT	GO:0042733~embryonic digit morphogenesis	8	0.299963	0.09866	HOXA11, FBXW4, CHST11, LRP6, GAS1, ALX4, GLI2, LRP4	1894	29	13588	1.9791	1	0.639799	85.2573
GOTERM_BP_FAT	GO:0048193~Golgi vesicle transport	12	0.449944	0.0999475	STX6, KIF1C, SEC23A, COG3, GOLGA7, NRBP1, SEC22B, TRAPPC4, NBEA, GOLGA5, CUX1, ERGIC2	1894	52	13588	1.65559	1	0.643851	85.6406

## Sheet: Cellular components
Table S2. The over-represented GO terms (cellular components) enriched by downregulated target genes.
Category	Term	Count	%	PValue	Genes	List Total	Pop Hits	Pop Total	Fold Enrichment	Bonferroni	Benjamini	FDR
GOTERM_CC_FAT	GO:0044451~nucleoplasm part	88	0.47089	9.70406e-10	ENY2, BMI1, MYOD1, E2F2, E2F3, E2F5, COPS5, E2F7, ARNT2, PAX6, MED24, PAX3, PNN, MEN1, FOS, PAX9, MED27, PAX8, LUC7L3, PHC1, PITX2, IKBKAP, SATB2, CTBP2, RBL2, RREB1, CDK8, GTF2H4, LEF1, RB1, MED13, RBBP7, PRPF4, AHR, NRIP1, GTF2H1, EP300, HIPK1, MED16, ZMIZ1, HIPK3, MGA, LRCH4, PIAS1, CHFR, CLOCK, SUDS3, MED1, MEAF6, PML, SOX6, NFYA, PRDM16, DAZAP2, MED12L, DDX3X, METTL3, HOXA10, POU2F1, WAC, AC…	1096	513	12504	1.95706	4.7841e-07	4.7841e-07	1.39465e-06
GOTERM_CC_FAT	GO:0005654~nucleoplasm	98	0.524401	1.3158e-09	MYOD1, ARNT2, MED24, PNN, MED27, LUC7L3, PITX2, IKBKAP, SATB2, RBL2, RREB1, HNRNPA2B1, MED13, AHR, EP300, MED16, MGA, LRCH4, PIAS1, SUDS3, MEAF6, SOX6, DAZAP2, MED12L, HNRNPL, HNRNPK, METTL3, DDX3X, HOXA10, TCF4, TAF1, SMAD5, TEAD1, SAP18, WRN, MED13L, RNF6, NRF1, PPIG, ETS1, DCP1A, RNF2, DYRK1A, JAZF1, CIRBP, HNRNPH1, ZFHX3, BMI1, ENY2, E2F2, E2F3, COPS5, E2F5, E2F7, PAX6, CTCF, PAX3, MEN1, FOS,…	1096	599	12504	1.86654	6.4869e-07	3.24345e-07	1.89105e-06
GOTERM_CC_FAT	GO:0045202~synapse	61	0.326413	9.11102e-09	SYT1, GABRB3, GRIK2, GLRA2, RPS6KB1, CPEB1, SYNGR2, ADORA1, ZNRF2, APP, SLC1A2, PICALM, PLCB4, GRIN2B, ANK3, SNTB1, SV2A, LGI1, DLG2, DLG1, KCNMA1, SCAMP1, MYO6, CTBP2, ADAM10, MAGI2, EFNB1, PSD3, NRXN1, PJA2, MYRIP, NPTN, SH3KBP1, OPHN1, VAMP2, ERC2, SEZ6, CPLX3, RAB3C, ABI1, SYPL2, GPHN, DMD, SYN2, SNAP25, DTNA, PHACTR1, GLRB, DLGAP1, GABRA1, GABRA3, GABRA5, NLGN1, SAMD4, SHANK2, SYNGR3, CAMK2N…	1096	319	12504	2.18161	4.49172e-06	1.49724e-06	1.30942e-05
GOTERM_CC_FAT	GO:0031981~nuclear lumen	121	0.647474	4.92725e-07	MYOD1, ARNT2, MED24, SRP19, PNN, EBNA1BP2, MED27, ATF6B, LUC7L3, PITX2, IKBKAP, SATB2, RBL2, RREB1, HNRNPA2B1, FMR1, MED13, AHR, EP300, MED16, MGA, LRCH4, AKAP8, PIAS1, SUDS3, MEAF6, SOX6, DAZAP2, MED12L, HNRNPL, HNRNPK, DDX3X, METTL3, HOXA10, TCF4, TAF1, DHX9, SMAD5, TEAD1, SAP18, WRN, MED13L, DDX5, NRF1, RNF6, PPIG, ETS1, RNF2, DCP1A, DYRK1A, JAZF1, CIRBP, HNRNPH1, ZFHX3, PHF6, ENY2, BMI1, E2F2…	1096	883	12504	1.56337	0.000242884	6.07265e-05	0.000708135
GOTERM_CC_FAT	GO:0005667~transcription factor complex	42	0.224743	1.26944e-05	E2F2, MYOD1, E2F3, E2F5, COPS5, E2F7, ARNT2, PAX6, SOX6, PAX3, NFYA, DAZAP2, FOS, PAX9, PAX8, MED27, POU2F1, HOXA10, TCF4, PITX2, CEBPA, TAF1, SATB2, RBL2, SMAD5, GTF2H4, TEAD1, SAP18, LEF1, RB1, DACH1, AHR, GTF2H1, MNAT1, NRF1, EP300, ETS1, DCP1A, MGA, PBX3, ZFHX3, CLOCK	1096	234	12504	2.04773	0.00623886	0.0012509	0.0182427
GOTERM_CC_FAT	GO:0042995~cell projection	81	0.433433	1.89515e-05	SYT1, NRP1, GABRB3, PDLIM7, WASF1, SLC9A2, TTLL4, ADORA1, SPAG16, ATP2B2, APP, SLC1A2, PLCB4, IFT122, TIAM2, GRIN2B, ANK3, ROBO1, ARHGAP1, DYNC2H1, CEP290, CNTNAP1, MSN, PAK1, DLG1, SLC12A6, KCNMA1, MYO6, CCDC88A, KIF5B, ACTN4, IFT80, STMN2, SCYL3, 4930506M07RIK, NCAM2, SLC26A3, MYRIP, DLD, BACE1, OPHN1, GNAS, MFAP2, ERC2, ATXN1L, SEZ6, FBXO10, DYNLT1C, MYO5A, CALCR, HMGB1, AGFG1, CETN4, ABI2, AB…	1096	575	12504	1.60715	0.00929966	0.00155598	0.0272334
GOTERM_CC_FAT	GO:0005886~plasma membrane	311	1.66417	2.7091e-05	ADCY3, LYPD1, SYT1, SEC31A, TGOLN1, ADCY6, LPAR4, RAB1B, AMOTL1, AQP1, ADORA1, ZNRF2, GOT2, SHKBP1, ATP2B2, CD47, LPHN3, PICALM, GRIN2B, WNK4, DYNC2H1, GNG2, LPHN1, RECK, SLC12A6, MAGI3, DAB2IP, MAGI2, BRAF, ROCK2, EFNB2, HTR4, MARK2, CCR9, CD36, LPAR6, TMPRSS11E, HTR7, CD33, LILRB4, RAB14, NPTN, PDGFRA, ADD2, HS3ST3B1, MILL1, SLC2A10, RALGPS2, CACNB1, PPT2, ARF6, CACNB4, NRN1, EPHB3, KCNJ3, TJAP…	1096	2906	12504	1.22096	0.0132672	0.00190618	0.0389277
GOTERM_CC_FAT	GO:0044456~synapse part	38	0.203339	3.62244e-05	SYT1, RAB3C, GABRB3, GRIK2, GLRA2, CPEB1, SYPL2, ADORA1, SYNGR2, SLC1A2, GPHN, PLCB4, GRIN2B, SYN2, SV2A, DLG2, DLG1, SCAMP1, KCNMA1, DLGAP1, GLRB, GABRA1, ADAM10, GABRA3, GABRA5, NLGN1, PSD3, NRXN1, SHANK2, CAMK2N1, SYNGR3, PJA2, SLC17A6, GRIA1, NTRK2, NPTN, VAMP2, ERC2	1096	212	12504	2.04497	0.0177004	0.00222988	0.0520486
GOTERM_CC_FAT	GO:0043005~neuron projection	42	0.224743	3.87046e-05	SYT1, HMGB1, NRP1, GABRB3, ABI2, ABI1, KLC2, ADORA1, SLC1A2, APP, PLCB4, GRIN2B, TIAM2, ROBO1, ANK3, CNTNAP1, PAK1, APC, TRPC2, SLC12A6, KCNMA1, MYO6, KIF5B, NCDN, STMN2, NFASC, DOCK7, DPYSL3, SHANK2, SAMD4, CAMK2N1, 4930506M07RIK, NCAM2, RNF6, ULK1, BACE1, NTRK2, OPHN1, ERC2, ATXN1L, SEZ6, MYH10	1096	245	12504	1.95579	0.0189008	0.00211795	0.0556114
GOTERM_CC_FAT	GO:0019898~extrinsic to membrane	68	0.36387	4.81762e-05	OSBP, SEC31A, PTGS2, AP1G2, STRN, MYLIP, VPS37D, ARHGAP15, STXBP5L, ZNRF2, SPRY1, ARHGAP5, GOLGA1, DYNC2H1, SYNJ2, GNG2, SPRED1, MSN, SAR1B, DLG1, JAKMIP1, IBTK, DAB2IP, MAGI3, MYO6, PIK3C2G, MAGI2, ROCK1, ROCK2, STRN3, SCUBE1, MPP6, MARK2, GCC1, PJA2, RAB11FIP4, GNB2, STXBP6, STXBP5, SH3KBP1, GNAS, KSR1, ANKFY1, VPS29, PHLPP1, CYP1B1, 2610002M06RIK, NR3C2, CCDC91, GPHN, PPL, GOLPH3L, COL6A2, RAB…	1096	472	12504	1.64363	0.0234716	0.00237233	0.0692159
GOTERM_CC_FAT	GO:0044459~plasma membrane part	187	1.00064	5.62719e-05	KCNC2, SYT1, SEC31A, GABRB3, GRIK2, LMO7, RAB1B, RPS6KB1, AQP1, AMOTL1, ADORA1, ZNRF2, PNN, VCL, SHKBP1, ATP2B2, CD47, ANK2, GRIN2B, ROBO1, WNK4, ATF6B, RRAS, GNG2, LGI1, RNF31, SLC12A6, IRS4, MAGI3, MAGI2, KCND2, STMN2, SCUBE1, PSD3, SOCS7, NUPL2, CD59B, TMPRSS11E, RAB14, PDGFRA, OPHN1, VAMP2, ERC2, HS3ST3B1, ADD2, MILL1, SLC2A10, CACNB1, PPT2, CACNB4, ABCA1, EPHB3, KCNJ3, EPHB1, TJAP1, OSCP1, P…	1096	1633	12504	1.30645	0.0273615	0.0025189	0.0808428
GOTERM_CC_FAT	GO:0014069~postsynaptic density	15	0.0802654	8.46114e-05	PJA2, DLGAP1, ADAM10, PLCB4, GRIN2B, GRIA1, NTRK2, NLGN1, PSD3, CPEB1, SHANK2, ADORA1, CAMK2N1, DLG2, DLG1	1096	51	12504	3.35552	0.0408571	0.00347023	0.121534
GOTERM_CC_FAT	GO:0030424~axon	23	0.123074	0.000122249	KCNMA1, SLC12A6, NRP1, MYO6, GABRB3, STMN2, NFASC, DOCK7, ADORA1, 4930506M07RIK, NCAM2, SLC1A2, APP, RNF6, ROBO1, ANK3, NTRK2, BACE1, OPHN1, CNTNAP1, PAK1, APC, MYH10	1096	107	12504	2.45235	0.0584921	0.00462562	0.175551
GOTERM_CC_FAT	GO:0030054~cell junction	66	0.353168	0.000134391	SYT1, GABRB3, GRIK2, GLRA2, LMO7, RPS6KB1, CPEB1, AMOTL1, VCL, PNN, ZNRF2, GRIN2B, WNK4, SNTB1, SV2A, PAK1, LGI1, DLG2, AHNAK, DLG1, MAGI3, CTBP2, MAGI2, PSD3, PJA2, XIRP2, SH3KBP1, OPHN1, VAMP2, ERC2, SEZ6, CPLX3, PARD3, MTDH, CTNND2, ABI2, ABI1, TJAP1, GPHN, PVRL1, DMD, PPL, SYN2, SNAP25, APC, DTNA, DIXDC1, PHACTR1, GLRB, DLGAP1, GABRA1, LPP, GABRA3, GABRA5, NLGN1, SAMD4, SHANK2, GJB1, CAMK2N1,…	1096	470	12504	1.60208	0.0641117	0.00472161	0.192971
GOTERM_CC_FAT	GO:0070013~intracellular organelle lumen	133	0.711687	0.000289001	MYOD1, ARNT2, MED24, SRP19, PNN, GOT2, EBNA1BP2, ATF6B, MED27, DHX30, LUC7L3, PITX2, IKBKAP, SATB2, RBL2, RREB1, HNRNPA2B1, FMR1, MED13, AHR, EP300, MED16, DLD, MGA, LRCH4, AKAP8, PIAS1, SUDS3, MEAF6, SOX6, DAZAP2, CALU, MED12L, HNRNPL, HNRNPK, DDX3X, METTL3, HOXA10, SUPV3L1, TCF4, TAF1, DHX9, SMAD5, TEAD1, SAP18, WRN, MED13L, DDX5, NRF1, RNF6, PPIG, ETS1, RNF2, DCP1A, DYRK1A, JAZF1, CIRBP, HSPD1…	1096	1133	12504	1.33925	0.132811	0.00945488	0.414546
GOTERM_CC_FAT	GO:0043233~organelle lumen	133	0.711687	0.000324501	MYOD1, ARNT2, MED24, SRP19, PNN, GOT2, EBNA1BP2, ATF6B, MED27, DHX30, LUC7L3, PITX2, IKBKAP, SATB2, RBL2, RREB1, HNRNPA2B1, FMR1, MED13, AHR, EP300, MED16, DLD, MGA, LRCH4, AKAP8, PIAS1, SUDS3, MEAF6, SOX6, DAZAP2, CALU, MED12L, HNRNPL, HNRNPK, DDX3X, METTL3, HOXA10, SUPV3L1, TCF4, TAF1, DHX9, SMAD5, TEAD1, SAP18, WRN, MED13L, DDX5, NRF1, RNF6, PPIG, ETS1, RNF2, DCP1A, DYRK1A, JAZF1, CIRBP, HSPD1…	1096	1136	12504	1.33571	0.14786	0.00995047	0.465358
GOTERM_CC_FAT	GO:0005794~Golgi apparatus	86	0.460188	0.000504577	OSBP, NDST3, IMPAD1, AP1G2, LMAN2L, TGOLN1, CLTC, RTN3, HOOK3, APP, PICALM, GOLGA1, SAR1B, RAB27B, MTUS1, VCPIP1, SCAMP1, MYO6, CCDC88A, ADAM10, ROCK1, MAN1A2, SCYL3, LPCAT2, CHPT1, FLNA, GCC1, PJA2, MGAT2, CD36, SCYL2, BACE1, RAB14, SORT1, VAMP4, PDE4DIP, CHSY1, VAMP2, CUX1, STEAP2, WDR44, DYNLT1C, HS3ST3B1, MYO5A, PACS1, GALNT1, MFNG, FUT9, GALNT7, FUT8, CCDC91, ARF6, ST8SIA2, ABCA1, ARFGEF2, T…	1096	682	12504	1.43864	0.220279	0.0145298	0.722729
GOTERM_CC_FAT	GO:0031974~membrane-enclosed lumen	135	0.722389	0.000625254	MYOD1, ARNT2, MED24, SRP19, PNN, GOT2, EBNA1BP2, ATF6B, MED27, DHX30, LUC7L3, PITX2, IKBKAP, SATB2, RBL2, RREB1, HNRNPA2B1, FMR1, MED13, AHR, EP300, MED16, DLD, MGA, LRCH4, AKAP8, PIAS1, SUDS3, MEAF6, SOX6, DAZAP2, CALU, MED12L, HNRNPL, HNRNPK, DDX3X, METTL3, HOXA10, SUPV3L1, TCF4, TAF1, DHX9, SMAD5, TEAD1, SAP18, WRN, DDX5, MED13L, NRF1, RNF6, PPIG, ETS1, RNF2, DCP1A, DYRK1A, JAZF1, CIRBP, HSPD1…	1096	1174	12504	1.31191	0.265339	0.0169845	0.89486
GOTERM_CC_FAT	GO:0016604~nuclear body	25	0.133776	0.00128501	BMI1, PML, PNN, DDX3X, METTL3, WAC, RBM27, LUC7L3, PHC1, RBM25, RREB1, RB1, PRPF4, RNF6, PPIG, HIPK1, RSRC1, ZMIZ1, RNF2, HIPK3, DYRK1A, LRCH4, PIAS1, CHFR, SP9	1096	142	12504	2.00858	0.469492	0.0328137	1.83102
GOTERM_CC_FAT	GO:0000151~ubiquitin ligase complex	14	0.0749144	0.00174867	BMI1, BRCC3, SYVN1, UBE4A, UBE4B, ZZEF1, BRAP, CUL2, CUL4A, RNF2, CAND1, CUL4B, TRAF7, FBXO8	1096	60	12504	2.66204	0.578041	0.042225	2.48399
GOTERM_CC_FAT	GO:0042734~presynaptic membrane	9	0.0481592	0.00213615	KCNMA1, SYT1, SLC1A2, GRIN2B, GRIK2, NPTN, ERC2, NRXN1, ADORA1	1096	28	12504	3.6671	0.651545	0.0489629	3.02658
GOTERM_CC_FAT	GO:0016323~basolateral plasma membrane	24	0.128425	0.00258219	SLC12A6, DIXDC1, SLCO4C1, SLC12A2, TGFBR1, MET, PDZD11, PPT2, AQP1, ADORA1, OSCP1, VCL, SLC4A10, ERBB2IP, NRAP, SLC23A2, SLC26A7, DMD, NOTCH4, ATF6B, SH3KBP1, MSN, PAK1, DLG1	1096	141	12504	1.94192	0.720476	0.0562928	3.6477
GOTERM_CC_FAT	GO:0016585~chromatin remodeling complex	12	0.0642123	0.00340469	SATB2, KAT2B, SMARCA5, PHF21A, SAP18, ACTL6A, ARID1A, RBBP7, SMARCA1, ASF1A, SUDS3, NRIP1	1096	50	12504	2.7381	0.813882	0.0704951	4.78333
GOTERM_CC_FAT	GO:0043232~intracellular non-membrane-bounded organelle	201	1.07556	0.00348093	PDLIM7, PPP2R5A, FAM110B, HIRA, PTPN21, MYLIP, ADORA1, HOOK3, HIST1H2BP, APP, GRIN2B, DYNC2H1, H2AFY, CEP290, DHX30, MRPL33, KIF5B, ROCK1, ROCK2, MECP2, RFC4, RFC1, NAV1, PDE4DIP, MRPL48, DBN1, ADD2, SUDS3, SUV420H1, MYO9A, CEP170, DMD, EFR3A, PBRM1, DHX9, NUF2, PCDH15, DDX5, KIF3C, CAMK2N1, RNF2, NTRK2, H3F3A, MARCKS, H3F3B, WASF1, TTLL4, UTP15, POT1A, CPEB1, LATS1, LATS2, SPAG16, FANCI, GM5148,…	1096	1919	12504	1.19498	0.820771	0.0691236	4.88797
GOTERM_CC_FAT	GO:0043228~non-membrane-bounded organelle	201	1.07556	0.00348093	PDLIM7, PPP2R5A, FAM110B, HIRA, PTPN21, MYLIP, ADORA1, HOOK3, HIST1H2BP, APP, GRIN2B, DYNC2H1, H2AFY, CEP290, DHX30, MRPL33, KIF5B, ROCK1, ROCK2, MECP2, RFC4, RFC1, NAV1, PDE4DIP, MRPL48, DBN1, ADD2, SUDS3, SUV420H1, MYO9A, CEP170, DMD, EFR3A, PBRM1, DHX9, NUF2, PCDH15, DDX5, KIF3C, CAMK2N1, RNF2, NTRK2, H3F3A, MARCKS, H3F3B, WASF1, TTLL4, UTP15, POT1A, CPEB1, LATS1, LATS2, SPAG16, FANCI, GM5148,…	1096	1919	12504	1.19498	0.820771	0.0691236	4.88797
GOTERM_CC_FAT	GO:0030136~clathrin-coated vesicle	19	0.10167	0.00379941	SCAMP1, SYT1, RAB3C, TGOLN1, CLTC, SYPL2, SYNGR2, SYNGR3, PICALM, SLC17A6, GRIN2B, SCYL2, SYN2, RAB14, SORT1, VAMP2, SV2A, STEAP2, EPN2	1096	104	12504	2.08429	0.846902	0.0723187	5.3239
GOTERM_CC_FAT	GO:0048471~perinuclear region of cytoplasm	29	0.15518	0.00402366	PTOV1, SLC2A10, HMGB2, MTDH, NAA15, TPD52, APP, DAB1, RASGRP3, RNF128, GOLGA1, RC3H2, ADCY10, SNAP25, TNRC6A, KCNMA1, UPF2, MYO6, KIF5B, STMN2, SPAG9, ATXN2, GNB2, SCYL2, RAB14, VAMP2, FAF1, WDR44, DCUN1D3	1096	189	12504	1.75055	0.862985	0.0735996	5.62974
GOTERM_CC_FAT	GO:0016605~PML body	7	0.0374572	0.00445308	RNF6, HIPK1, HIPK3, PML, LRCH4, RB1, CHFR	1096	19	12504	4.20323	0.889227	0.0782595	6.21282
GOTERM_CC_FAT	GO:0033267~axon part	8	0.0428082	0.00455786	KCNMA1, SLC1A2, GABRB3, ROBO1, NTRK2, CNTNAP1, ADORA1, APC	1096	25	12504	3.6508	0.894828	0.0772845	6.35458
GOTERM_CC_FAT	GO:0005694~chromosome	49	0.2622	0.00554903	HIST4H4, ARID4A, PPP2R5A, HIRA, POT1A, HIST1H2BP, FANCI, ATF6B, H2AFY, PHC1, SATB2, MECP2, HMGA2, PURB, PURA, RFC4, RFC1, FANCD2, FOXC1, LIN54, AKAP8, SUDS3, SUV420H1, HMGB1, HMGB2, NUP160, HIST2H3C2, SYCP2, SYCP1, CHD9, CHD8, TRIM66, CHD7, PPP2CA, PBRM1, ASF1B, HELLS, APC, KAT2B, HIST1H2BE, NUF2, SMC2, SMC4, ATRX, RNF2, SMARCC2, H3F3A, SETD7, H3F3B, ALKBH1	1096	378	12504	1.47891	0.935642	0.0902597	7.68578
GOTERM_CC_FAT	GO:0005813~centrosome	25	0.133776	0.00632829	SDCCAG8, PPP4R2, CEP120, ROCK1, ROCK2, HAUS2, CETN4, FAM110B, RPGRIP1L, SMEK2, PDE4D, SMEK1, LATS1, LATS2, TACC2, TUBGCP4, NEDD1, CEP170, FGFR1OP, H2AFY, CEP290, PDE4DIP, MARCKS, HAUS8, APC	1096	160	12504	1.78262	0.956272	0.0990679	8.71999
GOTERM_CC_FAT	GO:0045211~postsynaptic membrane	21	0.112372	0.00648423	KCNMA1, DLGAP1, GLRB, GABRA1, GABRB3, GRIK2, GABRA3, GLRA2, GABRA5, PSD3, NLGN1, CPEB1, SHANK2, ADORA1, CAMK2N1, PJA2, GPHN, GRIN2B, GRIA1, DLG2, DLG1	1096	126	12504	1.90146	0.959528	0.0982842	8.92564
GOTERM_CC_FAT	GO:0044463~cell projection part	26	0.139127	0.00696393	CALCR, GABRB3, CETN4, TTLL4, KLC2, ADORA1, SPAG16, SLC1A2, APP, ROBO1, DYNC2H1, CNTNAP1, DLG1, APC, TRPC2, KCNMA1, KIF5B, TTC21B, RPGRIP1L, SLC26A3, NEDD1, NTRK2, OPHN1, MFAP2, DYNLT1C, MYH10	1096	170	12504	1.74487	0.968102	0.10207	9.55559
GOTERM_CC_FAT	GO:0031252~cell leading edge	19	0.10167	0.00836506	TRPC2, CCDC88A, MYO6, PDLIM7, WASF1, ABI2, ABI1, SCYL3, ARPC5, ADORA1, NCKAP1, SLC1A2, TIAM2, ROBO1, ARHGAP1, GNAS, RASA1, FBXO10, FGD4	1096	112	12504	1.93541	0.984098	0.117939	11.3724
GOTERM_CC_FAT	GO:0034702~ion channel complex	24	0.128425	0.0105626	KCNMA1, KCNC2, GLRB, KCND2, GABRA1, GABRB3, KCNB2, GABRA3, GLRA2, GABRA5, CLCNKA, CACNB1, CACNB4, SHKBP1, KCTD10, KCNQ5, KCTD9, KCNQ3, STXBP5, KCTD12B, ANO5, SCN7A, ANO4, ANO6	1096	158	12504	1.73298	0.994674	0.142705	14.1538
GOTERM_CC_FAT	GO:0016607~nuclear speck	16	0.0856164	0.0110611	RREB1, PRPF4, PNN, PPIG, HIPK1, METTL3, DDX3X, RSRC1, ZMIZ1, DYRK1A, WAC, PIAS1, RBM27, SP9, RBM25, LUC7L3	1096	90	12504	2.02822	0.995845	0.145015	14.7732
GOTERM_CC_FAT	GO:0005856~cytoskeleton	121	0.647474	0.0112981	PDLIM7, FAM110B, PTPN21, MYLIP, TTN, ADORA1, KLHL2, VCL, HOOK3, APP, GRIN2B, ANK2, ATF6B, DYNC2H1, H2AFY, CEP290, MYO6, KIF5B, ACTN4, ROCK1, ROCK2, PSD3, PDE4D, TACC2, TRIM36, NAV1, FGFR1OP, OPHN1, CLIP1, PDE4DIP, MFAP2, ERC2, DBN1, DYNLRB1, ADD2, CDC42SE1, ARPC5, MYO9A, CORO2B, PPL, CEP170, DMD, EFR3A, STRBP, FGD5, FGD6, FGD4, MYO1B, TTC21B, PTPN4, RPGRIP1L, SMEK2, SMEK1, KIF3C, SHANK2, CAMK2N1,…	1096	1122	12504	1.23036	0.996308	0.1441	15.0662
GOTERM_CC_FAT	GO:0030135~coated vesicle	20	0.107021	0.0113504	PACS1, SCAMP1, SYT1, RAB3C, TGOLN1, CLTC, SYPL2, SYNGR2, SYNGR3, PICALM, SLC17A6, GRIN2B, SCYL2, SYN2, RAB14, SORT1, VAMP2, SV2A, STEAP2, EPN2	1096	124	12504	1.84012	0.996403	0.141098	15.1308
GOTERM_CC_FAT	GO:0030426~growth cone	11	0.0588613	0.0118292	4930506M07RIK, TIAM2, STMN2, NTRK2, ABI1, DPYSL3, ERC2, PAK1, SHANK2, MYH10, APC	1096	51	12504	2.46071	0.997167	0.143056	15.7196
GOTERM_CC_FAT	GO:0030427~site of polarized growth	11	0.0588613	0.0118292	4930506M07RIK, TIAM2, STMN2, NTRK2, ABI1, DPYSL3, ERC2, PAK1, SHANK2, MYH10, APC	1096	51	12504	2.46071	0.997167	0.143056	15.7196
GOTERM_CC_FAT	GO:0045178~basal part of cell	8	0.0428082	0.0131429	ERBB2IP, SLC23A2, NOTCH4, MET, ATF6B, PPT2, OSCP1, MARK2	1096	30	12504	3.04234	0.99853	0.154005	17.3157
GOTERM_CC_FAT	GO:0005815~microtubule organizing center	27	0.144478	0.0139236	SDCCAG8, PPP4R2, CEP120, HAUS2, FAM110B, CETN4, TTLL4, LATS1, LATS2, TUBGCP4, CEP170, ATF6B, CEP290, H2AFY, APC, ROCK1, ROCK2, SMEK2, RPGRIP1L, PDE4D, SMEK1, TACC2, NEDD1, FGFR1OP, MARCKS, PDE4DIP, HAUS8	1096	189	12504	1.62982	0.999005	0.158706	18.2508
GOTERM_CC_FAT	GO:0000785~chromatin	24	0.128425	0.0172116	HIST4H4, ARID4A, HIRA, HIST2H3C2, CHD9, HIST1H2BP, CHD8, CHD7, H2AFY, ASF1B, HELLS, PHC1, SATB2, HIST1H2BE, MECP2, HMGA2, ATRX, RNF2, SMARCC2, H3F3A, FOXC1, ALKBH1, H3F3B, AKAP8, SUDS3	1096	165	12504	1.65946	0.999808	0.188411	22.0823
GOTERM_CC_FAT	GO:0032589~neuron projection membrane	4	0.0214041	0.017915	TRPC2, SLC1A2, ROBO1, ADORA1	1096	7	12504	6.51929	0.999865	0.191193	22.8799
GOTERM_CC_FAT	GO:0000228~nuclear chromosome	19	0.10167	0.0179265	SATB2, HIRA, POT1A, SYCP2, HMGA2, SYCP1, PURB, PURA, ATRX, RNF2, ATF6B, H3F3A, H2AFY, H3F3B, ALKBH1, FOXC1, AKAP8, PHC1, SUDS3, SUV420H1	1096	121	12504	1.79146	0.999866	0.187301	22.8929
GOTERM_CC_FAT	GO:0012505~endomembrane system	62	0.331764	0.0188493	SYT1, LRIT1, E2F5, LMAN2L, ATP1B4, CLTC, ADORA1, APP, PICALM, PIGM, ATF6B, PIGB, RC3H2, ASPH, KPNB1, DLG1, SCAMP1, MYO6, MAN1A2, NUP88, PIGX, PGAP1, ERLIN2, NAV3, NUPL2, MAGT1, RAB14, RYR2, KPNA6, CHSY1, VAMP2, KPNA4, CUX1, KPNA3, STEAP2, EPN2, PARD3, MFNG, DERL2, FUT8, NUP160, DSCR3, ST8SIA2, ARFGEF2, STT3B, ECE2, FMO2, SYN2, CD4, TNPO1, TRPC2, SLC2A9, RAB2B, ACER2, SLC17A6, ARF1, ULK1, ST8SIA4,…	1096	535	12504	1.32214	0.999916	0.192016	23.9276
GOTERM_CC_FAT	GO:0044427~chromosomal part	40	0.214041	0.0195249	HIST4H4, ARID4A, NUP160, PPP2R5A, POT1A, HIRA, HIST2H3C2, SYCP2, SYCP1, HIST1H2BP, CHD9, TRIM66, CHD8, CHD7, PPP2CA, H2AFY, PBRM1, ASF1B, PHC1, HELLS, APC, SATB2, KAT2B, HIST1H2BE, NUF2, MECP2, HMGA2, PURB, PURA, ATRX, RFC4, RFC1, RNF2, SMARCC2, H3F3A, FOXC1, ALKBH1, H3F3B, AKAP8, SUDS3, SUV420H1	1096	318	12504	1.43506	0.99994	0.194283	24.677
GOTERM_CC_FAT	GO:0044431~Golgi apparatus part	30	0.160531	0.0249485	PACS1, MFNG, FUT8, AP1G2, TGOLN1, ST8SIA2, CLTC, ARFGEF2, ECE2, GOLGA1, RAB11A, SNAP25, VCPIP1, TRPC2, SCAMP1, RAB2B, ADAM10, MAN1A2, ACER2, LPCAT2, FLNA, COG3, MGAT2, ST8SIA4, RAB14, SORT1, CHSY1, VAMP2, CUX1, STEAP2	1096	227	12504	1.50777	0.999996	0.237211	30.4486
GOTERM_CC_FAT	GO:0000932~cytoplasmic mRNA processing body	6	0.0321062	0.0260291	DCP2, DCP1A, CPEB1, TNRC6B, TNRC6A, DDX6	1096	20	12504	3.42263	0.999998	0.241676	31.5483
GOTERM_CC_FAT	GO:0034707~chloride channel complex	10	0.0535103	0.0278884	GLRB, GABRA1, GABRB3, GABRA3, GLRA2, GABRA5, CLCNKA, ANO5, ANO4, ANO6	1096	50	12504	2.28175	0.999999	0.252116	33.4025
GOTERM_CC_FAT	GO:0016592~Srb-mediator complex	7	0.0374572	0.0314523	MED16, CDK8, MED24, MED13, MED13L, MED12L, MED1	1096	28	12504	2.85219	1	0.274963	36.8268
GOTERM_CC_FAT	GO:0005798~Golgi-associated vesicle	8	0.0428082	0.0341381	PACS1, ADAM10, AP1G2, TGOLN1, RAB14, SORT1, STEAP2, CLTC	1096	36	12504	2.53528	1	0.289994	39.2983
GOTERM_CC_FAT	GO:0044454~nuclear chromosome part	16	0.0856164	0.0342803	SATB2, HIRA, POT1A, SYCP2, SYCP1, PURB, PURA, RNF2, H2AFY, H3F3A, ALKBH1, FOXC1, H3F3B, AKAP8, PHC1, SUDS3, SUV420H1	1096	103	12504	1.77223	1	0.286226	39.4266
GOTERM_CC_FAT	GO:0009925~basal plasma membrane	7	0.0374572	0.0368194	ERBB2IP, SLC23A2, NOTCH4, MET, ATF6B, PPT2, OSCP1	1096	29	12504	2.75384	1	0.299293	41.6757
GOTERM_CC_FAT	GO:0016023~cytoplasmic membrane-bounded vesicle	48	0.256849	0.0386327	MYO5A, CALCR, PACS1, SYT1, AHCY, RAB3C, AP1G2, AGFG1, TGOLN1, CXXC4, CLTC, SYNGR2, SYPL2, RAB7, CALU, NPTX1, ECE2, PICALM, GRIN2B, SND1, SYN2, WIPF1, TRAF7, SV2A, PCSK5, EHD3, SLC30A7, SCAMP1, MYO6, CCDC88A, ADAM10, SGK3, GGH, SYNGR3, MYRIP, SLC17A6, CCT4, TRIM36, SERPINF1, ULK1, SCYL2, DLD, RAB14, SORT1, VAMP2, HSPD1, STEAP2, EPN2	1096	414	12504	1.32275	1	0.306832	43.234
GOTERM_CC_FAT	GO:0005626~insoluble fraction	59	0.315711	0.0415047	PTGS2, GRIK2, DPP10, RPS6KB1, CPEB1, FOXO3, ATP2B2, APP, APOB, PLCB4, GRIN2B, TIAM2, ANK3, JAKMIP1, RECK, MAGI2, LRP1B, HTR4, PSD3, NRXN1, BACE1, SH3KBP1, RAB14, SORT1, GNAS, VAMP2, ERC2, STEAP2, CYP1B1, PML, ABI1, ADRB3, ACSL1, DMD, FMO2, PCDHA10, ZMPSTE24, PPP3CA, ACSL4, MTMR7, SNAP25, EHD2, DTNA, GLRB, SLC12A2, RYK, MET, BIRC6, SAMD4, CAMK2N1, RDH10, SLC17A6, ATP2A2, ULK1, GRIA1, ARAF, LRP6, T…	1096	528	12504	1.27484	1	0.320916	45.6231
GOTERM_CC_FAT	GO:0005624~membrane fraction	57	0.305009	0.0447752	PTGS2, GRIK2, DPP10, RPS6KB1, CPEB1, FOXO3, ATP2B2, APOB, APP, PLCB4, GRIN2B, TIAM2, ANK3, JAKMIP1, RECK, MAGI2, LRP1B, HTR4, PSD3, NRXN1, BACE1, SH3KBP1, RAB14, SORT1, GNAS, VAMP2, ERC2, STEAP2, CYP1B1, ABI1, ADRB3, ACSL1, DMD, FMO2, PCDHA10, ZMPSTE24, PPP3CA, ACSL4, MTMR7, SNAP25, EHD2, DTNA, GLRB, SLC12A2, RYK, MET, BIRC6, SAMD4, CAMK2N1, RDH10, SLC17A6, ATP2A2, ULK1, GRIA1, LRP6, TAPBPL, VLDLR	1096	510	12504	1.2751	1	0.336755	48.2298
GOTERM_CC_FAT	GO:0015630~microtubule cytoskeleton	51	0.272902	0.0467423	FAM110B, TTLL4, LATS1, LATS2, HOOK3, SPAG16, APP, ATF6B, DYNC2H1, H2AFY, CEP290, JAKMIP1, ROCK1, KIF5B, ROCK2, PDE4D, RB1, EML5, TACC2, EML4, NAV1, FGFR1OP, CLIP1, PDE4DIP, HAUS8, DYNLRB1, DYNLT1C, SDCCAG8, PPP4R2, PARD3, CEP120, HAUS2, CETN4, KLC2, TUBGCP4, KIF6, PPP2CA, CEP170, STRBP, APC, SMEK2, RPGRIP1L, SMEK1, MID1, LRRC49, KIF3C, PKNOX2, NEDD1, MARCKS, CALM1, MYH10	1096	450	12504	1.29299	1	0.34389	49.741
GOTERM_CC_FAT	GO:0031988~membrane-bounded vesicle	48	0.256849	0.0469202	MYO5A, CALCR, PACS1, SYT1, AHCY, RAB3C, AP1G2, AGFG1, TGOLN1, CXXC4, CLTC, SYNGR2, SYPL2, RAB7, CALU, NPTX1, ECE2, PICALM, GRIN2B, SND1, SYN2, WIPF1, TRAF7, SV2A, PCSK5, EHD3, SLC30A7, SCAMP1, MYO6, CCDC88A, ADAM10, SGK3, GGH, SYNGR3, MYRIP, SLC17A6, CCT4, TRIM36, SERPINF1, ULK1, SCYL2, DLD, RAB14, SORT1, VAMP2, HSPD1, STEAP2, EPN2	1096	420	12504	1.30386	1	0.340088	49.8757
GOTERM_CC_FAT	GO:0000790~nuclear chromatin	10	0.0535103	0.0480243	SATB2, RNF2, HIRA, H2AFY, H3F3A, FOXC1, H3F3B, ALKBH1, AKAP8, PHC1, SUDS3	1096	55	12504	2.07432	1	0.341858	50.7037
GOTERM_CC_FAT	GO:0005913~cell-cell adherens junction	7	0.0374572	0.0492214	PARD3, PVRL1, NRAP, ABI2, LMO7, VCL, DLG1	1096	31	12504	2.57617	1	0.344107	51.5872
GOTERM_CC_FAT	GO:0005802~trans-Golgi network	9	0.0481592	0.0495391	SCAMP1, ECE2, AP1G2, TGOLN1, GOLGA1, RAB11A, VAMP2, SNAP25, FLNA	1096	47	12504	2.18466	1	0.341292	51.8192

## Sheet: Molecular functions
Table S2. The over-represented GO terms (molecular functions) enriched by downregulated target genes.
Category	Term	Count	%	PValue	Genes	List Total	Pop Hits	Pop Total	Fold Enrichment	Bonferroni	Benjamini	FDR
GOTERM_MF_FAT	GO:0003677~DNA binding	300	1.60531	8.3195e-22	FLYWCH1, MEF2C, XRCC2, BBX, RORB, HIST1H2BP, APP, FOXF2, H2AFY, LUC7L3, PITX2, PHOX2B, RREB1, BARHL2, MECP2, LIG3, TOX4, MECOM, TOX3, PROX1, PPARGC1A, HES1, RFC4, RFC1, MTF1, PRDM4, MTF2, ZFP280D, MNT, TGIF2, PIAS1, 3110039M20RIK, MYBL1, ZFP451, HOXA10, PBRM1, SUPV3L1, LHX6, TCF4, TRPC2, IKZF5, DHX9, TCF7, KLF7, EME2, SMAD5, ZBTB41, ZFP449, ZBTB44, UBP1, USF2, SHOX2, DLX3, ZFHX4, RNF6, NOTCH1, CS…	1338	1781	13288	1.67286	7.98672e-19	7.98672e-19	1.30762e-18
GOTERM_MF_FAT	GO:0030528~transcription regulator activity	221	1.18258	3.27528e-20	MEF2C, HIRA, RORB, FOXF2, MED27, CEP290, PITX2, PHOX2B, BARHL2, MECP2, MED13, PROX1, PPARGC1A, HES1, RFC1, MTF1, MED16, MNT, TGIF2, PIAS1, LRCH4, 3110039M20RIK, MYBL1, HEXIM1, HOXA10, LHX6, BCOR, TCF4, TCF7, KLF7, SMAD5, ZFP449, DDX5, USF2, SHOX2, DLX3, NOTCH1, RNF6, ZFHX4, CSRNP3, ETS1, RNF2, TRPS1, DLX5, JAZF1, RAD54L2, NCOR1, ZFHX3, ENY2, ELF2, COPS5, ZNFX1, TBX20, ZEB2, NFKB1, SERTAD3, HSF5, …	1338	1206	13288	1.8199	3.14427e-17	1.57214e-17	5.14792e-17
GOTERM_MF_FAT	GO:0003700~transcription factor activity	140	0.749144	4.02025e-12	MEF2C, MYOD1, THRB, ARNT2, RORB, FOXO3, HOXC8, GATA3, FOXF2, ATF6B, PITX2, PHOX2B, SATB2, BARHL2, MECP2, PROX1, AHR, HOXD8, EP300, MTF1, HOXD4, MNT, MGA, TGIF2, 3110039M20RIK, TSHZ3, TSHZ1, ONECUT2, SOX5, SOX6, SOX9, NR2C2, HOXA1, FBXW7, MEIS2, HOXA5, HOXA10, LHX6, CREBL2, TCF7, KLF7, CREBZF, SMAD5, ZFP449, NR4A2, TEAD1, NR4A3, ZFP148, FOXP1, FOXP2, SHOX2, DLX3, HOXB4, NRF1, GCM2, NOTCH1, ZFHX4, …	1338	776	13288	1.79172	3.85942e-09	1.28647e-09	6.31879e-09
GOTERM_MF_FAT	GO:0016564~transcription repressor activity	56	0.299658	1.93384e-11	BMI1, THRB, E2F7, ZEB2, NFKB1, PAX3, CBFA2T2, HOXC8, KHDRBS1, TBL1XR1, CTBP2, SCAI, MECP2, RUNX1T1, IRF2BP2, RB1, RBBP7, PURB, NRIP1, HES1, HIPK1, RFC1, HIPK3, NAB1, PIAS1, LRCH4, CUX1, PRDM16, CHD8, TRIM66, HAND1, HEXIM1, BCL11A, ZFP219, GM608, BCL6, SKIL, BHLHE40, GM4924, BCOR, TCF4, ZBTB7A, BHLHE22, LMCD1, FOXP1, FOXP2, ATXN1, HOXB4, TRPS1, RNF2, JAZF1, ZFP281, ZRANB1, RFX3, NCOR1, ZFHX3	1338	211	13288	2.63578	1.85649e-08	4.64122e-09	3.03952e-08
GOTERM_MF_FAT	GO:0008270~zinc ion binding	299	1.59996	4.10467e-11	FLYWCH1, PDLIM7, RORB, MYLIP, GM13139, ZFP735, RNF214, ZNRF3, ZNRF2, APP, BRPF3, A430033K04RIK, BRAF, ROCK1, RREB1, ROCK2, GM13247, LIG3, UBR3, MECOM, BRAP, ADAMTS9, MTF1, PRDM4, MTF2, ZFP280D, PIAS1, ASAP1, AKAP13, GM13251, ZFP619, MYO9A, ARIH1, ZFP451, DMD, ZMPSTE24, LHX6, VEZF1, PLAGL2, ASXL2, ZC3H14, IKZF5, ASXL3, BHMT2, KLF7, ZBTB41, ZFP449, ZBTB44, ZFP746, ZFHX4, RNF6, RNF4, RNF2, TRPS1, CD…	1338	2105	13288	1.41066	3.94047e-08	7.88095e-09	6.4515e-08
GOTERM_MF_FAT	GO:0046914~transition metal ion binding	346	1.85146	3.72028e-09	FLYWCH1, PTGS2, PDLIM7, RORB, MYLIP, ZFP735, GM13139, RNF214, ZNRF3, ZNRF2, APP, BRPF3, PLOD2, PIK3C3, A430033K04RIK, BRAF, ROCK1, RREB1, ROCK2, NUDT15, GM13247, LIG3, UBR3, MECOM, BRAP, ADAMTS9, PRDM4, MTF1, MTF2, ZFP280D, PIAS1, CYP1B1, AHCY, ASAP1, AKAP13, SFXN1, GM13251, ZFP619, MYO9A, ARIH1, ZFP451, DMD, LHX6, ZMPSTE24, VEZF1, PLAGL2, ASXL2, ZC3H14, IKZF5, SCD1, ASXL3, BHMT2, KLF7, TGFBR1, T…	1338	2608	13288	1.31756	3.57147e-06	5.95245e-07	5.84735e-06
GOTERM_MF_FAT	GO:0043565~sequence-specific DNA binding	98	0.524401	3.43153e-08	MEF2C, MYOD1, THRB, RORB, FOXO3, HOXC8, GATA3, ATF6B, FOXF2, PITX2, PHOX2B, SATB2, BARHL2, HNRNPA2B1, MECP2, PROX1, HOXD8, HOXD4, TGIF2, 3110039M20RIK, TSHZ3, TSHZ1, ONECUT2, SOX6, SOX9, NR2C2, HOXA1, MEIS2, HOXA5, HOXA10, LHX6, CREBL2, CREBZF, NR4A2, NR4A3, FOXP1, FOXP2, DLX3, SHOX2, HOXB4, ZFHX4, GCM2, NOTCH1, HOXB7, ETS1, TRPS1, DLX5, NCOR1, ZFHX3, ELF2, POU6F2, PAX6, POT1A, ZEB2, PAX3, FOS, P…	1338	556	13288	1.75047	3.29421e-05	4.70609e-06	5.3935e-05
GOTERM_MF_FAT	GO:0043167~ion binding	484	2.5899	3.45144e-08	FLYWCH1, PDP2, PTGS2, RORB, MYLIP, GM13139, SSR1, MAP3K7, APP, BRPF3, GRIN2B, A430033K04RIK, PIK3C3, BRAF, SCN2B, ROCK1, RREB1, ROCK2, GM13247, LIG3, LPCAT2, MECOM, BRAP, MARK2, ADAMTS9, ZFP280D, RYR2, AHCY, CYP1B1, CACNB1, GM13251, CACNB4, ATP12A, KCNJ3, ARIH1, LPCAT1, VEZF1, ASXL2, ZC3H14, ASXL3, TGFBR1, TGFBR2, MGAT4C, PCDH15, PCDH17, KCNK3, PCDH19, CLGN, TRPS1, CDC42BPA, ZNFX1, GLRA2, RLIM, L…	1338	3934	13288	1.22184	3.31333e-05	4.14172e-06	5.4248e-05
GOTERM_MF_FAT	GO:0046872~metal ion binding	474	2.53639	5.17771e-08	FLYWCH1, PDP2, PTGS2, RORB, MYLIP, GM13139, SSR1, MAP3K7, APP, GRIN2B, BRPF3, A430033K04RIK, PIK3C3, BRAF, SCN2B, ROCK1, RREB1, ROCK2, GM13247, LIG3, LPCAT2, MECOM, BRAP, MARK2, ADAMTS9, ZFP280D, RYR2, AHCY, CYP1B1, CACNB1, GM13251, CACNB4, ATP12A, KCNJ3, ARIH1, LPCAT1, VEZF1, ASXL2, ZC3H14, ASXL3, TGFBR1, TGFBR2, MGAT4C, PCDH15, PCDH17, KCNK3, PCDH19, CLGN, TRPS1, CDC42BPA, ZNFX1, RLIM, LATS1, L…	1338	3850	13288	1.2227	4.97048e-05	5.52287e-06	8.13806e-05
GOTERM_MF_FAT	GO:0043169~cation binding	475	2.54174	1.26884e-07	FLYWCH1, PDP2, PTGS2, RORB, MYLIP, GM13139, SSR1, MAP3K7, APP, GRIN2B, BRPF3, A430033K04RIK, PIK3C3, BRAF, SCN2B, ROCK1, RREB1, ROCK2, GM13247, LIG3, LPCAT2, MECOM, BRAP, MARK2, ADAMTS9, ZFP280D, RYR2, AHCY, CYP1B1, CACNB1, GM13251, CACNB4, ATP12A, KCNJ3, ARIH1, LPCAT1, VEZF1, ASXL2, ZC3H14, ASXL3, TGFBR1, TGFBR2, MGAT4C, PCDH15, PCDH17, KCNK3, PCDH19, CLGN, TRPS1, CDC42BPA, ZNFX1, RLIM, LATS1, L…	1338	3885	13288	1.21424	0.000121801	1.21808e-05	0.000199429
GOTERM_MF_FAT	GO:0016563~transcription activator activity	54	0.288955	3.52043e-07	MEF2C, ENY2, MYOD1, E2F3, ELF2, COPS5, TBX20, PAX3, FOXO3, RGL2, GATA3, MED27, PAX8, SERTAD3, CEP290, SERTAD2, NR2F1, SOX11, LEF1, MED13, PPARGC1A, NCOA1, EP300, MTF1, MED16, SMARCA5, CAND1, RBM39, MED1, PML, SOX4, NFIX, NFYA, SOX9, PRDM16, CHD8, HAND1, POU2F1, ETV1, NFATC2, ETV4, KAT2B, NR4A2, TEAD1, NR4A3, USF2, MEF2D, RNF6, ZFP287, SP1, HIVEP3, NEUROD1, NFIA, NFIB	1338	259	13288	2.07061	0.000337904	3.07233e-05	0.000553321
GOTERM_MF_FAT	GO:0003682~chromatin binding	35	0.187286	9.24374e-06	MKRN1, BMI1, CAMTA2, ARID4A, HIRA, PAX3, MEN1, CHD9, CHD8, CHD7, H2AFY, PBRM1, ACTL6A, BCL6, SKIL, PHC1, HELLS, PITX2, SATB2, RFX4, LEF1, TTF1, ISL1, FOXP1, ATRX, NOTCH1, NCOA1, RNF2, SMARCC2, SMARCA5, PHF21A, AKAP8, CUX1, SMARCA1, MED1	1338	155	13288	2.24254	0.00883477	0.000739229	0.0145279
GOTERM_MF_FAT	GO:0008134~transcription factor binding	52	0.278253	4.20373e-05	ENY2, MYOD1, COPS5, ARNT2, CBFA2T2, RGL2, DIP2C, MED27, PITX2, SERTAD2, TBL1XR1, CTBP2, SCAI, MECP2, IRF2BP2, MED13, RB1, PPARGC1A, FLNA, PURB, NRIP1, PURA, NCOA1, EP300, HIPK1, MED16, HIPK3, FOXC1, PIAS1, RBM39, LCOR, CLOCK, MED1, CAMTA2, MTDH, PML, PRDM16, HAND1, BCL11A, GM608, BCOR, TCF4, CEBPA, KAT2B, CEBPG, LMCD1, DDX5, DCP1A, JAZF1, ZRANB1, RAD54L2, NCOR1	1338	288	13288	1.79314	0.0395532	0.00309955	0.0660517
GOTERM_MF_FAT	GO:0004674~protein serine/threonine kinase activity	69	0.369221	5.32484e-05	CDK17, TBK1, RPS6KB1, CLK1, TTN, LATS1, LATS2, ACVR1C, MAP3K7, PAK7, ADCK2, PAK3, WNK4, PAK1, SIK2, CHUK, CDK13, SRPK2, SGK3, BRAF, ROCK1, ROCK2, PHKG1, GTF2H4, CDK8, WNK3, CDK6, NEK11, GTF2H1, CDKL4, MARK2, ACVR2A, GM6902, HIPK1, HIPK3, BMP2K, NEK9, RIPK2, KSR1, MELK, ACVR1, NEK1, CAMK2G, VRK1, MAP3K3, TTBK2, MAP3K2, CAMK2B, PRKAA2, CSNK1A1, TAF1, TAOK1, TGFBR1, TGFBR2, TAOK3, TRIO, SMG1, RPS6KA…	1338	421	13288	1.62769	0.0498351	0.00364475	0.0836603
GOTERM_MF_FAT	GO:0004672~protein kinase activity	89	0.476241	6.07351e-05	CDK17, NRP1, TBK1, RPS6KB1, CLK1, TTN, DDR2, LATS1, LATS2, ACVR1C, MAP3K7, PAK7, ADCK2, PAK3, WNK4, PIK3C3, PAK1, SIK2, CHUK, CDK13, SRPK2, PAN3, ROCK1, BRAF, SGK3, ROCK2, PHKG1, CDK8, GTF2H4, WNK3, CDK6, PKDCC, SCYL3, NEK11, GTF2H1, CDKL4, MARK2, ACVR2A, GM6902, HIPK1, SCYL2, HIPK3, PDGFRA, BMP2K, NEK9, RIPK2, KSR1, MELK, ACVR1, ERBB4, NEK1, CAMK2G, EPHB3, EPHB1, SRC, VRK1, MAP3K3, TTBK2, MAP3K2…	1338	583	13288	1.51609	0.0566402	0.00387962	0.0954177
GOTERM_MF_FAT	GO:0046332~SMAD binding	10	0.0535103	6.17217e-05	USP9X, TGFBR1, TGFBR2, COL1A2, PML, PRDM16, COL5A2, PURB, PURA, ACVR1C	1338	20	13288	4.96562	0.0575333	0.00369657	0.0969671
GOTERM_MF_FAT	GO:0060589~nucleoside-triphosphatase regulator activity	60	0.321062	0.000186849	IQGAP3, ARHGAP19, ARHGAP18, IQGAP2, ARHGAP15, TTN, ARHGAP12, RGL2, TBC1D15, ARHGAP6, ARHGAP5, TIAM2, TBC1D14, ARHGAP1, AGAP1, AGAP2, DAB2IP, ARHGEF18, PSD3, ARHGEF17, ARHGAP29, ARHGEF9, RIC8B, ARHGEF12, ECT2, MURC, MYRIP, ARHGAP33, OPHN1, RAPGEFL1, RALGPS2, RAP1GAP, AGFG1, AGFG2, CYTH1, ASAP1, AKAP13, ARFGEF2, MYO9A, RASAL2, RASGRP3, FGD5, FGD6, FBXO8, RASA1, ARHGDIA, IQSEC2, FGD4, TBC1D2B, TRIO,…	1338	367	13288	1.62364	0.164221	0.010497	0.293276
GOTERM_MF_FAT	GO:0030695~GTPase regulator activity	59	0.315711	0.00021339	IQGAP3, ARHGAP19, ARHGAP18, IQGAP2, ARHGAP15, TTN, ARHGAP12, RGL2, TBC1D15, ARHGAP6, ARHGAP5, TIAM2, TBC1D14, ARHGAP1, AGAP1, AGAP2, DAB2IP, ARHGEF18, PSD3, ARHGEF17, ARHGAP29, ARHGEF9, RIC8B, ARHGEF12, ECT2, MURC, MYRIP, ARHGAP33, OPHN1, RAPGEFL1, RALGPS2, RAP1GAP, AGFG1, AGFG2, CYTH1, ASAP1, AKAP13, ARFGEF2, MYO9A, RASAL2, RASGRP3, FGD5, FGD6, FBXO8, RASA1, ARHGDIA, IQSEC2, FGD4, TBC1D2B, TRIO,…	1338	361	13288	1.62311	0.185252	0.0113175	0.33487
GOTERM_MF_FAT	GO:0003712~transcription cofactor activity	35	0.187286	0.000222172	ENY2, COPS5, PML, PRDM16, CBFA2T2, RGL2, HAND1, MED27, BCL11A, GM608, BCOR, TCF4, SERTAD2, TBL1XR1, KAT2B, CTBP2, LMCD1, SCAI, IRF2BP2, MED13, DDX5, PPARGC1A, NRIP1, NCOA1, EP300, HIPK1, MED16, HIPK3, JAZF1, ZRANB1, RAD54L2, PIAS1, RBM39, NCOR1, MED1	1338	180	13288	1.93107	0.192093	0.011164	0.348628
GOTERM_MF_FAT	GO:0003723~RNA binding	96	0.513699	0.000353744	CPEB2, CPEB3, CPEB4, CCNT1, RBM5, SYNCRIP, RBM7, CPEB1, SRP19, TTN, CNOT6, FUBP1, DDX17, TIA1, PCBP2, CTU2, SYNJ2, RBM47, PIWIL4, PUM2, DHX30, LUC7L3, RBMS1, JAKMIP1, KHDRBS1, HNRNPA2B1, FMR1, G3BP2, MECP2, MBNL2, MBNL1, NCL, PPARGC1A, ZFR, PURB, QK, TRNAU1AP, GM4027, TIAL1, CELF4, ESRP1, FARSB, OAS1C, CELF2, RBM39, OAS1A, BB287469, PUS3, ADAD1, PABPC4, IGF2BP1, IGF2BP3, NUFIP2, STAU1, HNRNPL, ZF…	1338	672	13288	1.41875	0.287983	0.0168393	0.554551
GOTERM_MF_FAT	GO:0000166~nucleotide binding	265	1.41802	0.00039293	ADCY3, XRCC2, ADCY6, SYNCRIP, RAB1B, CLK1, MAP3K7, ATP2B2, DDX17, WNK4, GM4841, PIK3C3, DYNC2H1, RAB27B, DHX30, DHX32, MAGI3, PAN3, KIF5B, ROCK1, BRAF, ROCK2, MECP2, LIG3, OLA1, WNK3, NAV3, SCYL3, PPARGC1A, MARK2, RFC4, NAV1, RFC1, SCYL2, DLD, RAB14, PDGFRA, NEK9, ERBB4, NEK1, PABPC4, IGF2BP1, ARF6, IGF2BP3, ATP12A, EPHB3, MYO9A, EPHB1, RAB7, HNRNPA3, VRK1, SUPV3L1, DHX9, TAOK1, TGFBR1, TGFBR2, T…	1338	2183	13288	1.20558	0.314281	0.0178056	0.615805
GOTERM_MF_FAT	GO:0019899~enzyme binding	40	0.214041	0.000715297	MEF2C, CAMTA2, SHOC2, DAAM1, CUL2, HAND1, RASGRP3, PAK3, DMD, AGAP2, DLG1, CNKSR2, IBTK, ZBTB7A, WDTC1, ADAM10, CCDC88A, UBE4B, TGFBR2, DOCK7, RB1, ECT2, FLNA, CAMK2N1, NRIP1, SPDYA, SPAG9, MYRIP, YWHAG, RPS6KA4, CUL4A, BTG1, RAP1A, RAD54L2, MARCKS, AKAP8, CUL4B, FAF1, XPO7, SUDS3	1338	229	13288	1.73471	0.496882	0.0307417	1.11837
GOTERM_MF_FAT	GO:0005083~small GTPase regulator activity	39	0.20869	0.000822253	AGFG1, AGFG2, CYTH1, IQGAP3, IQGAP2, ASAP1, AKAP13, ARHGAP15, ARFGEF2, TTN, TBC1D15, ARHGAP6, RASGRP3, TIAM2, TBC1D14, ARHGAP1, FGD5, AGAP1, FGD6, AGAP2, ARHGDIA, FBXO8, FGD4, IQSEC2, TBC1D2B, ARHGEF18, PSD3, TRIO, ARHGEF17, ARHGEF9, ARHGEF12, ECT2, TBC1D24, MURC, MYRIP, ARHGAP33, SYDE1, CDC42BPA, EVI5L	1338	223	13288	1.73685	0.546013	0.0337515	1.28458
GOTERM_MF_FAT	GO:0005516~calmodulin binding	24	0.128425	0.000867564	TRPC2, MYO5A, ADCY3, SYT1, CAMTA2, MYO6, CNN3, PHKG1, MYO1B, CAMK2G, STRN3, STRN, IQGAP2, TTN, ATP2B2, PDE1B, PDE1C, SNTB1, MARCKS, CAMK2B, VAMP2, PPP3CA, ADD2, MYH10	1338	114	13288	2.09079	0.565354	0.0341219	1.35492
GOTERM_MF_FAT	GO:0004842~ubiquitin-protein ligase activity	22	0.117723	0.00141118	BMI1, SYVN1, UBE4A, UBE4B, UBR3, BIRC6, UBE2H, CBLL1, RLIM, UBE2Q2, UBE2Q1, BRAP, UBE2R2, UBE2N, UBE2E3, RNF6, RNF2, WWP1, RNF128, ZRANB1, TRAF7, CHFR	1338	104	13288	2.10084	0.74223	0.0527833	2.19513
GOTERM_MF_FAT	GO:0005096~GTPase activator activity	34	0.181935	0.00151288	RAP1GAP, AGFG1, AGFG2, IQGAP3, ARHGAP19, IQGAP2, ARHGAP18, ASAP1, ARHGAP15, MYO9A, ARHGAP12, RASAL2, TBC1D15, ARHGAP6, ARHGAP5, TIAM2, TBC1D14, ARHGAP1, AGAP1, AGAP2, ARHGDIA, RASA1, DAB2IP, TBC1D2B, ARHGAP29, ARHGEF12, TBC1D24, MURC, ARHGAP33, SYDE1, RGS3, OPHN1, EVI5L, RGS9	1338	192	13288	1.75866	0.766241	0.0543687	2.35158
GOTERM_MF_FAT	GO:0019901~protein kinase binding	17	0.0909675	0.00154171	IBTK, CNKSR2, CCDC88A, ADAM10, TGFBR2, FLNA, CAMK2N1, SPDYA, SPAG9, YWHAG, RPS6KA4, RAD54L2, MARCKS, AKAP8, FAF1, AGAP2, DLG1	1338	71	13288	2.3779	0.772631	0.053381	2.39588
GOTERM_MF_FAT	GO:0019900~kinase binding	19	0.10167	0.00172262	IBTK, CNKSR2, CCDC88A, ADAM10, TGFBR2, RB1, FLNA, CAMK2N1, SPDYA, SPAG9, YWHAG, RPS6KA4, RASGRP3, RAD54L2, MARCKS, AKAP8, FAF1, AGAP2, DLG1	1338	85	13288	2.21992	0.808936	0.0573991	2.67348
GOTERM_MF_FAT	GO:0003714~transcription corepressor activity	17	0.0909675	0.0018008	TBL1XR1, CTBP2, SCAI, LMCD1, IRF2BP2, CBFA2T2, NRIP1, HIPK1, HIPK3, BCL11A, JAZF1, GM608, ZRANB1, PIAS1, TCF4, BCOR, NCOR1	1338	72	13288	2.34488	0.822773	0.0579212	2.7932
GOTERM_MF_FAT	GO:0032559~adenyl ribonucleotide binding	180	0.963185	0.00218505	ADCY3, XRCC2, TBK1, ADCY6, INO80, RPS6KB1, CLK1, TTN, ACSS3, MAP3K7, ATP2B2, DDX17, WNK4, PIK3C3, DYNC2H1, DHX30, DHX32, PMS1, MAGI3, MYO6, PAN3, KIF5B, ROCK1, BRAF, DARS, ROCK2, LIG3, OLA1, WNK3, SCYL3, CDKL4, MARK2, RFC4, RFC1, NAV1, SCYL2, BMP2K, PDGFRA, SMARCA5, RIPK2, NEK9, OAS1C, OAS1A, SMARCA1, ABCA9, ERBB4, NEK1, ABCA1, ATP12A, EPHB3, MYO9A, EPHB1, SRC, VRK1, DDX3X, TTBK2, DDX3Y, SUPV3L1,…	1338	1460	13288	1.2244	0.877536	0.0676044	3.37967
GOTERM_MF_FAT	GO:0005524~ATP binding	178	0.952483	0.00227163	ADCY3, XRCC2, TBK1, ADCY6, INO80, RPS6KB1, CLK1, TTN, ACSS3, MAP3K7, ATP2B2, DDX17, WNK4, PIK3C3, DYNC2H1, DHX30, DHX32, PMS1, MAGI3, MYO6, PAN3, KIF5B, ROCK1, BRAF, DARS, ROCK2, LIG3, OLA1, WNK3, SCYL3, CDKL4, MARK2, RFC4, RFC1, NAV1, SCYL2, BMP2K, PDGFRA, SMARCA5, RIPK2, NEK9, OAS1C, OAS1A, SMARCA1, ABCA9, ERBB4, NEK1, ABCA1, ATP12A, EPHB3, MYO9A, EPHB1, SRC, VRK1, DDX3X, TTBK2, DDX3Y, SUPV3L1,…	1338	1443	13288	1.22506	0.887324	0.0680044	3.51136
GOTERM_MF_FAT	GO:0016881~acid-amino acid ligase activity	29	0.15518	0.00434515	BMI1, HECW1, HECW2, SYVN1, TTLL4, CBLL1, RLIM, TTLL13, UBE2R2, WWP1, RNF128, HECTD2, TRAF7, RNF14, UBE4A, UBE4B, BIRC6, UBR3, UBE2H, UBE2Q2, HERC1, UBE2Q1, BRAP, UBE2N, UBE2E3, RNF6, RNF2, ZRANB1, CHFR	1338	166	13288	1.73498	0.984708	0.122465	6.61539
GOTERM_MF_FAT	GO:0019904~protein domain specific binding	32	0.171233	0.00544843	HMGB2, FUT8, SKAP1, PTEN, SRC, ATP2B2, ARHGAP6, PICALM, DAB1, PAK3, DMD, ARHGAP1, POU2F2, CNTNAP1, EHD2, KHDRBS1, RAP2B, ADAM10, SHANK2, TACC1, QK, TACC2, SH3BGRL, ATXN2, SH2D2A, YWHAG, SON, SH3KBP1, RIPK2, ADAM17, FAF1, NCOR1	1338	192	13288	1.65521	0.994725	0.146946	8.22862
GOTERM_MF_FAT	GO:0008047~enzyme activator activity	39	0.20869	0.00597803	HMGB1, RAP1GAP, AGFG1, AGFG2, IQGAP3, ARHGAP19, ARHGAP18, ASAP1, IQGAP2, ABI1, AZIN1, ARHGAP15, MYO9A, ARHGAP12, RASAL2, TBC1D15, ARHGAP6, ARHGAP5, TIAM2, TBC1D14, ARHGAP1, AGAP1, COX17, AGAP2, ARHGDIA, RASA1, TBC1D2B, DAB2IP, ARHGAP29, ARHGEF12, MURC, TBC1D24, ARHGAP33, SYDE1, RGS3, OPHN1, EVI5L, RGS9, AHSA2	1338	249	13288	1.5555	0.996837	0.155743	8.99371
GOTERM_MF_FAT	GO:0030554~adenyl nucleotide binding	184	0.984589	0.0064641	ADCY3, XRCC2, TBK1, ADCY6, INO80, RPS6KB1, CLK1, TTN, ACSS3, MAP3K7, ATP2B2, DDX17, WNK4, PIK3C3, DYNC2H1, DHX30, DHX32, PMS1, MAGI3, MYO6, PAN3, KIF5B, ROCK1, BRAF, DARS, ROCK2, LIG3, OLA1, WNK3, SCYL3, CDKL4, MARK2, RFC4, RFC1, NAV1, SCYL2, DLD, BMP2K, PDGFRA, SMARCA5, RIPK2, NEK9, OAS1C, OAS1A, SMARCA1, ABCA9, ERBB4, NEK1, ABCA1, ATP12A, EPHB3, MYO9A, EPHB1, SRC, VRK1, DDX3X, TTBK2, DDX3Y, SUP…	1338	1535	13288	1.19045	0.998022	0.162954	9.69066
GOTERM_MF_FAT	GO:0019787~small conjugating protein ligase activity	23	0.123074	0.00647897	BMI1, SYVN1, UBE4A, UBE4B, UBR3, BIRC6, UBE2H, CBLL1, RLIM, UBE2Q2, UBE2Q1, BRAP, UBE2R2, UBE2N, UBE2E3, RNF6, RNF2, WWP1, RNF128, ZRANB1, TRAF7, CHFR, RNF14	1338	125	13288	1.82735	0.99805	0.159144	9.7119
GOTERM_MF_FAT	GO:0030145~manganese ion binding	26	0.139127	0.0066629	PHLPP1, PPP6C, GALNT1, GALNT7, ACVR1C, PPP2CA, PIK3C3, PDE8A, PPTC7, B4GALT5, B4GALT2, B3GALT2, TGFBR1, TGFBR2, NUDT15, SMG1, PPP1CB, CHPT1, NEK11, SOD2, ACVR2A, DCP2, PDE9A, PPM1L, BMPR1B, ACVR1	1338	148	13288	1.74468	0.998368	0.159244	9.97425
GOTERM_MF_FAT	GO:0001883~purine nucleoside binding	185	0.98994	0.00754026	ADCY3, XRCC2, TBK1, ADCY6, INO80, RPS6KB1, CLK1, TTN, ADORA1, ACSS3, MAP3K7, ATP2B2, DDX17, WNK4, PIK3C3, DYNC2H1, DHX30, DHX32, PMS1, MAGI3, MYO6, PAN3, KIF5B, ROCK1, BRAF, DARS, ROCK2, LIG3, OLA1, WNK3, SCYL3, CDKL4, MARK2, RFC4, RFC1, NAV1, SCYL2, DLD, BMP2K, PDGFRA, SMARCA5, RIPK2, NEK9, OAS1C, OAS1A, SMARCA1, ABCA9, ERBB4, NEK1, ABCA1, ATP12A, EPHB3, MYO9A, EPHB1, SRC, VRK1, DDX3X, TTBK2, DD…	1338	1548	13288	1.18687	0.999301	0.174043	11.2159
GOTERM_MF_FAT	GO:0043566~structure-specific DNA binding	16	0.0856164	0.00797845	HMGB1, THRB, HNRNPA2B1, MECP2, POT1A, TET1, PURB, PURA, FOS, NOTCH1, SP1, CGGBP1, BCL6, PMS1, NFIB, ZBP1	1338	76	13288	2.09079	0.999543	0.178957	11.8301
GOTERM_MF_FAT	GO:0032555~purine ribonucleotide binding	211	1.12907	0.00809866	ADCY3, XRCC2, ADCY6, RAB1B, CLK1, MAP3K7, ATP2B2, DDX17, WNK4, GM4841, PIK3C3, DYNC2H1, DHX30, RAB27B, DHX32, MAGI3, PAN3, KIF5B, ROCK1, BRAF, ROCK2, LIG3, OLA1, WNK3, SCYL3, MARK2, RFC4, RFC1, NAV1, SCYL2, PDGFRA, RAB14, NEK9, ERBB4, NEK1, ARF6, ATP12A, EPHB3, MYO9A, EPHB1, RAB7, VRK1, SUPV3L1, DHX9, TAOK1, TGFBR1, TGFBR2, TAOK3, TRIO, DDX5, KIF3C, DDX6, EPHA3, EPHA7, CCT4, HSPA12B, ATP2A2, ARF1…	1338	1796	13288	1.16675	0.999593	0.177296	11.9978
GOTERM_MF_FAT	GO:0032553~ribonucleotide binding	211	1.12907	0.00809866	ADCY3, XRCC2, ADCY6, RAB1B, CLK1, MAP3K7, ATP2B2, DDX17, WNK4, GM4841, PIK3C3, DYNC2H1, DHX30, RAB27B, DHX32, MAGI3, PAN3, KIF5B, ROCK1, BRAF, ROCK2, LIG3, OLA1, WNK3, SCYL3, MARK2, RFC4, RFC1, NAV1, SCYL2, PDGFRA, RAB14, NEK9, ERBB4, NEK1, ARF6, ATP12A, EPHB3, MYO9A, EPHB1, RAB7, VRK1, SUPV3L1, DHX9, TAOK1, TGFBR1, TGFBR2, TAOK3, TRIO, DDX5, KIF3C, DDX6, EPHA3, EPHA7, CCT4, HSPA12B, ATP2A2, ARF1…	1338	1796	13288	1.16675	0.999593	0.177296	11.9978
GOTERM_MF_FAT	GO:0005025~transforming growth factor beta receptor activity, type I	4	0.0214041	0.00869601	TGFBR1, BMPR1B, ACVR1C, ACVR1	1338	5	13288	7.94499	0.999772	0.184949	12.8272
GOTERM_MF_FAT	GO:0004714~transmembrane receptor protein tyrosine kinase activity	13	0.0695634	0.0087155	NRP1, FLT1, ERBB4, RYK, MET, AXL, EPHB3, DDR2, EPHB1, EPHA3, EPHA7, NTRK2, PDGFRA	1338	56	13288	2.30547	0.999776	0.181339	12.8541
GOTERM_MF_FAT	GO:0001882~nucleoside binding	185	0.98994	0.00880029	ADCY3, XRCC2, TBK1, ADCY6, INO80, RPS6KB1, CLK1, TTN, ADORA1, ACSS3, MAP3K7, ATP2B2, DDX17, WNK4, PIK3C3, DYNC2H1, DHX30, DHX32, PMS1, MAGI3, MYO6, PAN3, KIF5B, ROCK1, BRAF, DARS, ROCK2, LIG3, OLA1, WNK3, SCYL3, CDKL4, MARK2, RFC4, RFC1, NAV1, SCYL2, DLD, BMP2K, PDGFRA, SMARCA5, RIPK2, NEK9, OAS1C, OAS1A, SMARCA1, ABCA9, ERBB4, NEK1, ABCA1, ATP12A, EPHB3, MYO9A, EPHB1, SRC, VRK1, DDX3X, TTBK2, DD…	1338	1558	13288	1.17926	0.999794	0.17909	12.9712
GOTERM_MF_FAT	GO:0004675~transmembrane receptor protein serine/threonine kinase activity	6	0.0321062	0.00943176	ACVR2A, TGFBR1, TGFBR2, BMPR1B, ACVR1C, ACVR1	1338	14	13288	4.25625	0.999888	0.186785	13.8385
GOTERM_MF_FAT	GO:0005024~transforming growth factor beta receptor activity	6	0.0321062	0.00943176	ACVR2A, TGFBR1, TGFBR2, BMPR1B, ACVR1C, ACVR1	1338	14	13288	4.25625	0.999888	0.186785	13.8385
GOTERM_MF_FAT	GO:0005085~guanyl-nucleotide exchange factor activity	25	0.133776	0.0116984	RALGPS2, CYTH1, ARHGEF18, PSD3, TRIO, AKAP13, ARHGEF17, DOCK7, ARHGEF9, RICTOR, RIC8B, ARHGEF12, ARFGEF2, TTN, ECT2, RALGDS, RGL2, RASGRP3, TIAM2, FGD5, RAPGEFL1, FGD6, FBXO8, FGD4, IQSEC2	1338	147	13288	1.68899	0.999988	0.222007	16.8857
GOTERM_MF_FAT	GO:0003702~RNA polymerase II transcription factor activity	19	0.10167	0.0126371	CEBPA, MYOD1, GLIS3, LCORL, RFX4, SOX11, GLIS1, GTF2H4, LEF1, PAX3, MED13, MED13L, PROX1, FOXP1, USF2, MED12L, FOXC1, LCOR, MED1	1338	102	13288	1.84994	0.999995	0.233109	18.1178
GOTERM_MF_FAT	GO:0019887~protein kinase regulator activity	13	0.0695634	0.0132097	IBTK, CKS1B, HMGB1, IKBKAP, ABI1, CAMK2N1, AHSG, CCNE2, CDKN1A, CDKN1B, HEXIM1, AGAP2, APC	1338	59	13288	2.18824	0.999997	0.237851	18.861
GOTERM_MF_FAT	GO:0003729~mRNA binding	12	0.0642123	0.0170738	ZFP36L1, PABPC4, CELF4, ESRP1, MECP2, RBM5, SYNCRIP, MEX3D, CPEB1, NOVA1, PURB, LUC7L3	1338	54	13288	2.20694	1	0.291373	23.7136
GOTERM_MF_FAT	GO:0046982~protein heterodimerization activity	21	0.112372	0.017768	SCUBE1, CEBPG, TGFBR1, ARNT2, NR4A2, SOX5, SOX6, BCL2L1, SYCP2, TPD52, ADORA1, AHR, FOXP1, RGL2, FOXP2, SMC4, FOS, HAND1, ROBO1, PPP2CA, NEUROD1	1338	121	13288	1.7236	1	0.296184	24.556
GOTERM_MF_FAT	GO:0004386~helicase activity	22	0.117723	0.0180943	DHX9, CETN4, INO80, HELZ, WRN, DDX5, DDX6, ATRX, CHD9, CHD8, DDX17, CHD7, DDX3X, DDX3Y, SMARCA5, RAD54L2, SUPV3L1, ZRANB3, DHX30, SMARCA1, DHX32, HELLS	1338	129	13288	1.6937	1	0.295729	24.949
GOTERM_MF_FAT	GO:0016879~ligase activity, forming carbon-nitrogen bonds	30	0.160531	0.0181991	BMI1, HECW1, HECW2, SYVN1, TTLL4, HLCS, CBLL1, RLIM, TTLL13, UBE2R2, WWP1, RNF128, HECTD2, TRAF7, RNF14, UBE4A, UBE4B, BIRC6, UBR3, UBE2H, UBE2Q2, HERC1, UBE2Q1, BRAP, UBE2N, UBE2E3, RNF6, RNF2, ZRANB1, CHFR	1338	193	13288	1.54372	1	0.292295	25.0748
GOTERM_MF_FAT	GO:0019210~kinase inhibitor activity	7	0.0374572	0.0186411	IBTK, CDKN1A, CDKN1B, HEXIM1, SOCS5, CAMK2N1, AHSG	1338	22	13288	3.15994	1	0.293471	25.6032
GOTERM_MF_FAT	GO:0047555~3',5'-cyclic-GMP phosphodiesterase activity	5	0.0267551	0.018879	PDE6A, PDE6D, PDE1B, PDE1C, PDE9A	1338	11	13288	4.5142	1	0.291942	25.8861
GOTERM_MF_FAT	GO:0017076~purine nucleotide binding	215	1.15047	0.018905	ADCY3, XRCC2, ADCY6, RAB1B, CLK1, MAP3K7, ATP2B2, DDX17, WNK4, GM4841, PIK3C3, DYNC2H1, DHX30, RAB27B, DHX32, MAGI3, PAN3, KIF5B, ROCK1, BRAF, ROCK2, LIG3, OLA1, WNK3, SCYL3, MARK2, RFC4, RFC1, NAV1, SCYL2, DLD, RAB14, PDGFRA, NEK9, ERBB4, NEK1, ARF6, ATP12A, EPHB3, MYO9A, EPHB1, RAB7, VRK1, SUPV3L1, DHX9, TAOK1, TGFBR1, TGFBR2, TAOK3, TRIO, DDX5, KIF3C, DDX6, EPHA3, EPHA7, CCT4, HSPA12B, ATP2A2,…	1338	1871	13288	1.14122	1	0.287736	25.917
GOTERM_MF_FAT	GO:0003690~double-stranded DNA binding	9	0.0481592	0.0205232	FOS, SP1, THRB, CGGBP1, MECP2, PMS1, PURB, PURA, NFIB	1338	35	13288	2.55375	1	0.303683	27.8144
GOTERM_MF_FAT	GO:0004879~ligand-dependent nuclear receptor activity	12	0.0642123	0.0220897	AR, THRB, NR3C2, NR4A2, RORB, NR4A3, NR3C1, NR2F2, NR2C2, AHR, RGL2, NR2F1	1338	56	13288	2.12812	1	0.318137	29.6078
GOTERM_MF_FAT	GO:0000287~magnesium ion binding	55	0.294307	0.0224959	ADCY3, IMPAD1, PDP2, ADCY6, NT5DC3, TTN, CNOT6, PTEN, LATS1, LATS2, ACVR1C, MAP3K7, ATP2B2, AASDHPPT, GRIN2B, PAK3, PDE8A, ADCY10, SAR1B, SIK2, KCNMA1, SRPK2, NUDT15, LIG3, CHPT1, NEK11, MARK2, ACVR2A, FARSB, NEK9, PPM1L, ACVR1, INPP1, NEK1, ATP12A, GPHN, MRS2, ACSL1, MAP3K3, MAP3K2, FMO2, ENO3, PRKAA2, ACSL4, PPTC7, ZC3H12C, TGFBR1, TGFBR2, RPS6KA5, RPS6KA6, RPS6KA3, RPS6KA4, ATP2A2, RHEB, BMPR1B	1338	409	13288	1.3355	1	0.318326	30.0659
GOTERM_MF_FAT	GO:0016566~specific transcriptional repressor activity	7	0.0374572	0.0231291	RFC1, HEXIM1, NFKB1, PAX3, PURB, FOXP1, FOXP2	1338	23	13288	3.02255	1	0.321129	30.7746
GOTERM_MF_FAT	GO:0017091~AU-rich element binding	4	0.0214041	0.0260821	TIAL1, TIA1, ELAVL3, ELAVL4	1338	7	13288	5.67499	1	0.349504	33.9915
GOTERM_MF_FAT	GO:0042826~histone deacetylase binding	5	0.0267551	0.0261053	MEF2C, WDTC1, CAMTA2, SUDS3, NRIP1	1338	12	13288	4.13802	1	0.345075	34.0162
GOTERM_MF_FAT	GO:0003705~RNA polymerase II transcription factor activity, enhancer binding	8	0.0428082	0.0264649	CEBPA, MYOD1, SOX11, LEF1, FOXC1, PAX3, PROX1, FOXP1	1338	30	13288	2.64833	1	0.344336	34.3981
GOTERM_MF_FAT	GO:0005099~Ras GTPase activator activity	13	0.0695634	0.0272408	TBC1D24, MURC, TBC1D15, TBC1D2B, ARHGAP6, ARHGAP33, SYDE1, TBC1D14, ARHGAP1, IQGAP3, IQGAP2, EVI5L, ARHGAP15	1338	65	13288	1.98625	1	0.347957	35.215
GOTERM_MF_FAT	GO:0004114~3',5'-cyclic-nucleotide phosphodiesterase activity	7	0.0374572	0.0282884	PDE6A, PDE6D, PDE1B, PDE1C, PDE4D, PDE9A, PDE8A	1338	24	13288	2.89661	1	0.354207	36.303
GOTERM_MF_FAT	GO:0005100~Rho GTPase activator activity	6	0.0321062	0.0287758	MURC, ARHGAP6, ARHGAP33, SYDE1, ARHGAP1, ARHGAP15	1338	18	13288	3.31041	1	0.354655	36.8034
GOTERM_MF_FAT	GO:0019207~kinase regulator activity	14	0.0749144	0.0290304	IBTK, CKS1B, HMGB1, IKBKAP, ABI1, SOCS5, CAMK2N1, AHSG, CCNE2, CDKN1A, CDKN1B, HEXIM1, AGAP2, APC	1338	73	13288	1.90462	1	0.352802	37.0632
GOTERM_MF_FAT	GO:0008094~DNA-dependent ATPase activity	9	0.0481592	0.0326316	MNAT1, CHD8, XRCC2, RFC4, RFC1, GTF2H4, WRN, SMARCA1, GTF2H1	1338	38	13288	2.35214	1	0.382797	40.6336
GOTERM_MF_FAT	GO:0004112~cyclic-nucleotide phosphodiesterase activity	7	0.0374572	0.0341515	PDE6A, PDE6D, PDE1B, PDE1C, PDE4D, PDE9A, PDE8A	1338	25	13288	2.78075	1	0.392186	42.0828
GOTERM_MF_FAT	GO:0031404~chloride ion binding	13	0.0695634	0.0373426	SLC26A3, GLRB, GABRA1, GABRB3, GABRA3, GLRA2, GABRA5, CLCNKA, ACE2, CTSC, ANO5, ANO4, ANO6	1338	68	13288	1.89862	1	0.415667	45.0184
GOTERM_MF_FAT	GO:0004860~protein kinase inhibitor activity	6	0.0321062	0.0440392	IBTK, CDKN1A, CDKN1B, HEXIM1, CAMK2N1, AHSG	1338	20	13288	2.97937	1	0.465606	50.7318
GOTERM_MF_FAT	GO:0043168~anion binding	13	0.0695634	0.0453915	SLC26A3, GLRB, GABRA1, GABRB3, GABRA3, GLRA2, GABRA5, CLCNKA, ACE2, CTSC, ANO5, ANO4, ANO6	1338	70	13288	1.84437	1	0.471167	51.8158
GOTERM_MF_FAT	GO:0016407~acetyltransferase activity	12	0.0642123	0.0481226	SAT1, 1700019G17RIK, NCOA1, EP300, KAT2B, NAA30, LPCAT1, NAT2, NAA15, OGT, LPCAT2, CLOCK	1338	63	13288	1.89166	1	0.486676	53.9375
GOTERM_MF_FAT	GO:0003725~double-stranded RNA binding	8	0.0428082	0.0492831	DHX9, SON, ADAD1, OAS1C, STRBP, OAS1A, MBNL1, STAU1	1338	34	13288	2.33676	1	0.490259	54.8123
