# Supplementary material for: Putative MicroRNA-mRNA Networks Upon Mdfi Overexpression in C2C12 Cell Differentiation and Muscle Fiber Type Transformation
Source: Front Mol Biosci. 2021 Oct 19;8:675993. doi: 10.3389/fmolb.2021.675993 (PMC8560695; doi:10.3389/fmolb.2021.675993)
Supplement: Supplementary file 7 [file Table4.XLSX]

## Sheet: Target gene of upregulated miRN
Mirna Name	name	Gene Id
mmu-miR-3470b	H2-EB2	ENSMUSG00000067341
mmu-miR-7689-3p	UBE2Q1	ENSMUSG00000042572
mmu-miR-302b-3p	NOL7	ENSMUSG00000063200
mmu-miR-494-3p	NOVA1	ENSMUSG00000021047
mmu-miR-6356	GM6902	ENSMUSG00000094682
mmu-miR-335-3p	1700129C05RIK	ENSMUSG00000021977
mmu-miR-335-3p	TEAD1	ENSMUSG00000055320
mmu-miR-494-3p	CYSTM1	ENSMUSG00000046727
mmu-miR-6356	1700029H14RIK	ENSMUSG00000031452
mmu-miR-7083-3p	IFT122	ENSMUSG00000030323
mmu-miR-7689-3p	4921528I07RIK	ENSMUSG00000064299
mmu-miR-6938-3p	CUL4B	ENSMUSG00000031095
mmu-miR-302b-3p	NUFIP2	ENSMUSG00000037857
mmu-miR-3470b	NKAIN2	ENSMUSG00000069670
mmu-miR-302b-3p	HIF1AN	ENSMUSG00000036450
mmu-miR-6938-3p	ESRP1	ENSMUSG00000040728
mmu-miR-6937-5p	CTCF	ENSMUSG00000005698
mmu-miR-335-5p	FAM107B	ENSMUSG00000026655
mmu-miR-190a-5p	TNRC6B	ENSMUSG00000047888
mmu-miR-190a-5p	CEBPA	ENSMUSG00000034957
mmu-miR-494-3p	LIF	ENSMUSG00000034394
mmu-miR-494-3p	ARHGAP5	ENSMUSG00000035133
mmu-miR-3470b	SDCCAG8	ENSMUSG00000026504
mmu-miR-6356	LINGO2	ENSMUSG00000045083
mmu-miR-335-3p	TCF4	ENSMUSG00000053477
mmu-miR-335-3p	ZFP938	ENSMUSG00000062931
mmu-miR-1258-3p	PURA	ENSMUSG00000043991
mmu-miR-7689-3p	DCUN1D3	ENSMUSG00000048787
mmu-miR-302b-3p	E2F7	ENSMUSG00000020185
mmu-miR-335-3p	GCFC2	ENSMUSG00000035125
mmu-miR-190a-5p	ATG7	ENSMUSG00000030314
mmu-miR-190a-5p	TNRC6A	ENSMUSG00000052707
mmu-miR-7083-3p	FAM149B	ENSMUSG00000039599
mmu-miR-190a-5p	STC1	ENSMUSG00000014813
mmu-miR-6937-5p	NSUN5	ENSMUSG00000000916
mmu-miR-483-3p	TSC22D1	ENSMUSG00000022010
mmu-miR-7083-3p	ADAM17	ENSMUSG00000052593
mmu-miR-335-3p	LPAR4	ENSMUSG00000049929
mmu-miR-335-3p	TSHZ1	ENSMUSG00000046982
mmu-miR-494-3p	ROCK1	ENSMUSG00000024290
mmu-miR-335-5p	NCKAP5	ENSMUSG00000049690
mmu-miR-302b-3p	IRF2	ENSMUSG00000031627
mmu-miR-335-3p	PGBD1	ENSMUSG00000055313
mmu-miR-6938-3p	HNRNPL	ENSMUSG00000015165
mmu-miR-335-3p	CCDC122	ENSMUSG00000034795
mmu-miR-302b-3p	TGFBR2	ENSMUSG00000032440
mmu-miR-335-3p	CACNB4	ENSMUSG00000017412
mmu-miR-494-3p	ZFHX3	ENSMUSG00000038872
mmu-miR-6938-3p	TNFRSF22	ENSMUSG00000010751
mmu-miR-6356	TINAG	ENSMUSG00000032357
mmu-miR-302b-3p	CELF2	ENSMUSG00000002107
mmu-miR-335-3p	LMO7	ENSMUSG00000033060
mmu-miR-302b-3p	ZFP800	ENSMUSG00000039841
mmu-miR-302b-3p	REV3L	ENSMUSG00000019841
mmu-miR-494-3p	SOCS6	ENSMUSG00000056153
mmu-miR-190a-5p	GPHN	ENSMUSG00000047454
mmu-miR-7689-3p	PLP1	ENSMUSG00000031425
mmu-miR-3470b	NEB	ENSMUSG00000026950
mmu-miR-335-3p	REV3L	ENSMUSG00000019841
mmu-miR-335-5p	CHFR	ENSMUSG00000014668
mmu-miR-335-3p	PLOD2	ENSMUSG00000032374
mmu-miR-335-3p	FAM126B	ENSMUSG00000038174
mmu-miR-335-3p	ZCCHC2	ENSMUSG00000038866
mmu-miR-494-3p	NFIB	ENSMUSG00000008575
mmu-miR-335-3p	RAB39B	ENSMUSG00000031202
mmu-miR-190a-5p	SPRY1	ENSMUSG00000037211
mmu-miR-335-3p	RUNX1T1	ENSMUSG00000006586
mmu-miR-34b-5p	MET	ENSMUSG00000009376
mmu-miR-494-3p	CXXC4	ENSMUSG00000044365
mmu-miR-302b-3p	KCNH7	ENSMUSG00000059742
mmu-miR-494-3p	PTPN12	ENSMUSG00000028771
mmu-miR-335-3p	GM20716	ENSMUSG00000093752
mmu-miR-6938-3p	AHNAK	ENSMUSG00000069833
mmu-miR-6938-3p	DBR1	ENSMUSG00000032469
mmu-miR-335-3p	FOS	ENSMUSG00000021250
mmu-miR-335-5p	RPRM	ENSMUSG00000075334
mmu-miR-494-3p	AI182371	ENSMUSG00000035875
mmu-miR-190a-5p	PAX6	ENSMUSG00000027168
mmu-miR-483-3p	NEK9	ENSMUSG00000034290
mmu-miR-335-5p	SECTM1A	ENSMUSG00000025165
mmu-miR-302b-3p	PRDM4	ENSMUSG00000035529
mmu-miR-7669-3p	SYNGR2	ENSMUSG00000048277
mmu-miR-335-3p	TMEM106B	ENSMUSG00000029571
mmu-miR-302b-3p	ARHGEF17	ENSMUSG00000032875
mmu-miR-335-3p	BRCC3	ENSMUSG00000031201
mmu-miR-6481	ATRX	ENSMUSG00000031229
mmu-miR-3470b	MED13L	ENSMUSG00000018076
mmu-miR-335-3p	LARP4B	ENSMUSG00000033499
mmu-miR-494-3p	UBP1	ENSMUSG00000009741
mmu-miR-302b-3p	DPP8	ENSMUSG00000032393
mmu-miR-34b-5p	NAV3	ENSMUSG00000020181
mmu-miR-34b-5p	COL12A1	ENSMUSG00000032332
mmu-miR-494-3p	CAMTA2	ENSMUSG00000040712
mmu-miR-335-3p	ZBTB20	ENSMUSG00000022708
mmu-miR-335-3p	SOCS3	ENSMUSG00000053113
mmu-miR-6937-5p	PPARGC1A	ENSMUSG00000029167
mmu-miR-494-3p	NADK	ENSMUSG00000029063
mmu-miR-7083-3p	KLRA7	ENSMUSG00000067599
mmu-miR-6937-5p	KIF6	ENSMUSG00000023999
mmu-miR-302b-3p	ZFP367	ENSMUSG00000044934
mmu-miR-335-3p	CDC73	ENSMUSG00000026361
mmu-miR-1258-3p	NRXN1	ENSMUSG00000024109
mmu-miR-335-5p	KLHL15	ENSMUSG00000043929
mmu-miR-302b-3p	ASF1A	ENSMUSG00000019857
mmu-miR-34b-5p	ANO4	ENSMUSG00000035189
mmu-miR-335-3p	D1ERTD622E	ENSMUSG00000044768
mmu-miR-483-3p	FGGY	ENSMUSG00000028573
mmu-miR-302b-3p	NFIB	ENSMUSG00000008575
mmu-miR-3470b	ARMCX2	ENSMUSG00000033436
mmu-miR-6481	MECP2	ENSMUSG00000031393
mmu-miR-3470b	GM5577	ENSMUSG00000084950
mmu-miR-494-3p	CBLL1	ENSMUSG00000020659
mmu-miR-483-3p	CNOT6L	ENSMUSG00000034724
mmu-miR-6938-3p	COL27A1	ENSMUSG00000045672
mmu-miR-494-3p	TACC1	ENSMUSG00000065954
mmu-miR-6481	CSRNP3	ENSMUSG00000044647
mmu-miR-190a-5p	PHLPP1	ENSMUSG00000044340
mmu-miR-483-3p	PGAM1	ENSMUSG00000011752
mmu-miR-1258-3p	AMIGO1	ENSMUSG00000050947
mmu-miR-335-5p	HAND1	ENSMUSG00000037335
mmu-miR-335-3p	DLX5	ENSMUSG00000029755
mmu-miR-6481	UBXN7	ENSMUSG00000053774
mmu-miR-3470b	NRAP	ENSMUSG00000049134
mmu-miR-7669-3p	LPP	ENSMUSG00000033306
mmu-miR-190a-5p	NLGN1	ENSMUSG00000063887
mmu-miR-6356	NFKB1	ENSMUSG00000028163
mmu-miR-190a-5p	SLC17A6	ENSMUSG00000030500
mmu-miR-34b-5p	SATB2	ENSMUSG00000038331
mmu-miR-302b-3p	EDNRB	ENSMUSG00000022122
mmu-miR-6938-3p	SLC16A2	ENSMUSG00000033965
mmu-miR-335-5p	FLT1	ENSMUSG00000029648
mmu-miR-335-3p	ELF2	ENSMUSG00000037174
mmu-miR-302b-3p	ZNRF3	ENSMUSG00000041961
mmu-miR-1258-3p	BRK1	ENSMUSG00000033940
mmu-miR-6938-3p	UBE4A	ENSMUSG00000059890
mmu-miR-302b-3p	SETBP1	ENSMUSG00000024548
mmu-miR-494-3p	PHOX2B	ENSMUSG00000012520
mmu-miR-6938-3p	MMP16	ENSMUSG00000028226
mmu-miR-7083-3p	KPNA6	ENSMUSG00000003731
mmu-miR-6938-3p	RPL10A	ENSMUSG00000037805
mmu-miR-34b-5p	PHXR4	ENSMUSG00000031802
mmu-miR-6356	ARHGAP6	ENSMUSG00000031355
mmu-miR-34b-5p	PDGFRA	ENSMUSG00000029231
mmu-miR-6481	GLCCI1	ENSMUSG00000029638
mmu-miR-6938-3p	EGLN3	ENSMUSG00000035105
mmu-miR-494-3p	ATRX	ENSMUSG00000031229
mmu-miR-1258-3p	PRRG3	ENSMUSG00000033361
mmu-miR-6913-3p	SHANK2	ENSMUSG00000037541
mmu-miR-7083-3p	CSNK1A1	ENSMUSG00000024576
mmu-miR-6937-5p	RFX4	ENSMUSG00000020037
mmu-miR-302b-3p	FOXJ3	ENSMUSG00000032998
mmu-miR-6937-5p	PCDHA10	ENSMUSG00000007440
mmu-miR-494-3p	PPARGC1A	ENSMUSG00000029167
mmu-miR-690	NFIB	ENSMUSG00000008575
mmu-miR-7689-3p	SOX5	ENSMUSG00000041540
mmu-miR-7689-3p	GPR101	ENSMUSG00000036357
mmu-miR-302b-3p	ZBTB41	ENSMUSG00000033964
mmu-miR-335-3p	NPPC	ENSMUSG00000026241
mmu-miR-1258-3p	XKR6	ENSMUSG00000035067
mmu-miR-690	BBX	ENSMUSG00000022641
mmu-miR-6938-3p	DAB2IP	ENSMUSG00000026883
mmu-miR-6481	ARL5B	ENSMUSG00000017418
mmu-miR-34b-5p	PPP1R11	ENSMUSG00000036398
mmu-miR-762	TMEM254A	ENSMUSG00000072676
mmu-miR-6937-5p	DARS	ENSMUSG00000026356
mmu-miR-6481	NR3C1	ENSMUSG00000024431
mmu-miR-302b-3p	SMARCC2	ENSMUSG00000025369
mmu-miR-494-3p	STT3B	ENSMUSG00000032437
mmu-miR-1191b-3p	CD33	ENSMUSG00000004609
mmu-miR-494-3p	WDR44	ENSMUSG00000036769
mmu-miR-335-3p	TMEFF2	ENSMUSG00000026109
mmu-miR-302b-3p	ELAVL2	ENSMUSG00000008489
mmu-miR-34b-5p	NOTCH1	ENSMUSG00000026923
mmu-miR-3470b	DHX30	ENSMUSG00000032480
mmu-miR-494-3p	MORF4L2	ENSMUSG00000031422
mmu-miR-335-3p	EDEM3	ENSMUSG00000043019
mmu-miR-335-3p	NCKAP1	ENSMUSG00000027002
mmu-miR-762	DOS	ENSMUSG00000035640
mmu-miR-335-3p	ZBTB7A	ENSMUSG00000035011
mmu-miR-494-3p	RB1CC1	ENSMUSG00000025907
mmu-miR-494-3p	TMEM255A	ENSMUSG00000036502
mmu-miR-335-5p	PSD3	ENSMUSG00000030465
mmu-miR-6937-5p	CD47	ENSMUSG00000055447
mmu-miR-34b-5p	ENO3	ENSMUSG00000060600
mmu-miR-494-3p	MOSPD2	ENSMUSG00000061778
mmu-miR-335-3p	ERC2	ENSMUSG00000040640
mmu-miR-6937-5p	GPBP1	ENSMUSG00000032745
mmu-miR-762	NFIX	ENSMUSG00000001911
mmu-miR-335-3p	GLRB	ENSMUSG00000028020
mmu-miR-190a-5p	DMD	ENSMUSG00000045103
mmu-miR-335-3p	SV2A	ENSMUSG00000038486
mmu-miR-34b-5p	SYT1	ENSMUSG00000035864
mmu-miR-6938-3p	CTTNBP2NL	ENSMUSG00000062127
mmu-miR-6481	THOC2	ENSMUSG00000037475
mmu-miR-494-3p	STXBP6	ENSMUSG00000046314
mmu-miR-302b-3p	SYDE1	ENSMUSG00000032714
mmu-miR-302b-3p	GOLGA1	ENSMUSG00000026754
mmu-miR-5106	SEC31A	ENSMUSG00000035325
mmu-miR-709	NRF1	ENSMUSG00000058440
mmu-miR-762	TMEM254C	ENSMUSG00000072680
mmu-miR-6937-5p	PLXNC1	ENSMUSG00000074785
mmu-miR-494-3p	BCAP29	ENSMUSG00000020650
mmu-miR-335-3p	SMIM13	ENSMUSG00000091264
mmu-miR-6481	HSF5	ENSMUSG00000070345
mmu-miR-3470b	TRPC7	ENSMUSG00000021541
mmu-miR-494-3p	NFAT5	ENSMUSG00000003847
mmu-miR-302b-3p	FGD4	ENSMUSG00000022788
mmu-miR-6937-5p	MED13	ENSMUSG00000034297
mmu-miR-709	LMBR1L	ENSMUSG00000022999
mmu-miR-6938-3p	PRAMEL4	ENSMUSG00000073724
mmu-miR-6938-3p	PAPOLA	ENSMUSG00000021111
mmu-miR-6913-3p	TEX24	ENSMUSG00000071138
mmu-miR-335-3p	MUTYH	ENSMUSG00000028687
mmu-miR-7083-3p	PLEKHH2	ENSMUSG00000040852
mmu-miR-6937-5p	CD247	ENSMUSG00000005763
mmu-miR-335-3p	ARL15	ENSMUSG00000042348
mmu-miR-34b-5p	CNTNAP1	ENSMUSG00000017167
mmu-miR-335-3p	IBTK	ENSMUSG00000035941
mmu-miR-302b-3p	PARP8	ENSMUSG00000021725
mmu-miR-6937-5p	TRNAU1AP	ENSMUSG00000028898
mmu-miR-302b-3p	NFIA	ENSMUSG00000028565
mmu-miR-335-5p	SORCS1	ENSMUSG00000043531
mmu-miR-7237-3p	CSTAD	ENSMUSG00000047363
mmu-miR-6481	HIPK1	ENSMUSG00000008730
mmu-miR-6937-5p	DBN1	ENSMUSG00000034675
mmu-miR-3470b	1700029H14RIK	ENSMUSG00000031452
mmu-miR-7689-3p	STRN	ENSMUSG00000024077
mmu-miR-483-3p	MED1	ENSMUSG00000018160
mmu-miR-483-3p	GTF2H1	ENSMUSG00000006599
mmu-miR-6937-5p	CDK17	ENSMUSG00000020015
mmu-miR-335-5p	SGK3	ENSMUSG00000025915
mmu-miR-335-3p	RYK	ENSMUSG00000032547
mmu-miR-190a-5p	TBC1D14	ENSMUSG00000029192
mmu-miR-6356	PPP1R1B	ENSMUSG00000061718
mmu-miR-6481	PCBP2	ENSMUSG00000056851
mmu-miR-302b-3p	RPS6KA3	ENSMUSG00000031309
mmu-miR-335-3p	CEP350	ENSMUSG00000033671
mmu-miR-335-3p	CACNG2	ENSMUSG00000019146
mmu-miR-7669-3p	IGF2BP3	ENSMUSG00000029814
mmu-miR-6356	WDR54	ENSMUSG00000030032
mmu-miR-6356	ABI1	ENSMUSG00000058835
mmu-miR-1258-3p	PCDH19	ENSMUSG00000051323
mmu-miR-34b-5p	MLLT3	ENSMUSG00000028496
mmu-miR-335-3p	2700029M09RIK	ENSMUSG00000038005
mmu-miR-335-3p	PURA	ENSMUSG00000043991
mmu-miR-494-3p	GLIS3	ENSMUSG00000052942
mmu-miR-6937-5p	TMEFF2	ENSMUSG00000026109
mmu-miR-762	WDR62	ENSMUSG00000037020
mmu-miR-335-3p	ACVR2A	ENSMUSG00000052155
mmu-miR-6938-3p	4932438A13RIK	ENSMUSG00000037270
mmu-miR-335-3p	NPAS3	ENSMUSG00000021010
mmu-miR-335-3p	HNRNPL	ENSMUSG00000015165
mmu-miR-335-3p	RBM31Y	ENSMUSG00000095365
mmu-miR-335-5p	RASA1	ENSMUSG00000021549
mmu-miR-709	MBD3L2	ENSMUSG00000047508
mmu-miR-709	ZBP1	ENSMUSG00000027514
mmu-miR-690	ZFP938	ENSMUSG00000062931
mmu-miR-7083-3p	HNRNPA2B1	ENSMUSG00000004980
mmu-miR-302b-3p	BTG1	ENSMUSG00000036478
mmu-miR-494-3p	44083	ENSMUSG00000059248
mmu-miR-335-5p	PIGB	ENSMUSG00000079469
mmu-miR-335-3p	SP9	ENSMUSG00000068859
mmu-miR-494-3p	SYNCRIP	ENSMUSG00000032423
mmu-miR-190a-5p	FOXP2	ENSMUSG00000029563
mmu-miR-190a-5p	SAMD4	ENSMUSG00000021838
mmu-miR-709	A430033K04RIK	ENSMUSG00000056014
mmu-miR-709	PLXNA4	ENSMUSG00000029765
mmu-miR-335-3p	FUBP1	ENSMUSG00000028034
mmu-miR-302b-3p	RBL2	ENSMUSG00000031666
mmu-miR-6481	CHRD	ENSMUSG00000006958
mmu-miR-335-5p	ISL1	ENSMUSG00000042258
mmu-miR-3470b	MSX2	ENSMUSG00000021469
mmu-miR-302b-3p	1700006A11RIK	ENSMUSG00000027973
mmu-miR-335-3p	STXBP5L	ENSMUSG00000022829
mmu-miR-6937-5p	THTPA	ENSMUSG00000045691
mmu-miR-1258-3p	ENY2	ENSMUSG00000022338
mmu-miR-1258-3p	PLXDC2	ENSMUSG00000026748
mmu-miR-335-3p	ZBTB18	ENSMUSG00000063659
mmu-miR-335-3p	NTRK2	ENSMUSG00000055254
mmu-miR-6938-3p	ABI2	ENSMUSG00000026782
mmu-miR-335-3p	TTN	ENSMUSG00000051747
mmu-miR-3470b	WFDC13	ENSMUSG00000067704
mmu-miR-335-5p	HOMEZ	ENSMUSG00000057156
mmu-miR-3470b	DNAJA2	ENSMUSG00000031701
mmu-miR-690	OTUD4	ENSMUSG00000036990
mmu-miR-335-3p	TM7SF3	ENSMUSG00000040234
mmu-miR-335-3p	ITGA8	ENSMUSG00000026768
mmu-miR-335-3p	PAX8	ENSMUSG00000026976
mmu-miR-6481	ARID1A	ENSMUSG00000007880
mmu-miR-6937-5p	NAT2	ENSMUSG00000051147
mmu-miR-494-3p	UPF2	ENSMUSG00000043241
mmu-miR-483-3p	PUS3	ENSMUSG00000032103
mmu-miR-709	CORO2B	ENSMUSG00000041729
mmu-miR-335-3p	HMGA2	ENSMUSG00000056758
mmu-miR-302b-3p	MAP3K2	ENSMUSG00000024383
mmu-miR-494-3p	4930506M07RIK	ENSMUSG00000041362
mmu-miR-6938-3p	CUL2	ENSMUSG00000024231
mmu-miR-302b-3p	SLC22A30	ENSMUSG00000052562
mmu-miR-335-3p	4921507P07RIK	ENSMUSG00000029828
mmu-miR-3470b	PPP2R5D	ENSMUSG00000059409
mmu-miR-34b-5p	DIXDC1	ENSMUSG00000032064
mmu-miR-690	TEAD1	ENSMUSG00000055320
mmu-miR-335-3p	1700017N19RIK	ENSMUSG00000056912
mmu-miR-6356	FOSB	ENSMUSG00000003545
mmu-miR-34b-5p	ELMSAN1	ENSMUSG00000042507
mmu-miR-302b-3p	RAB11A	ENSMUSG00000004771
mmu-miR-6938-3p	CALB1	ENSMUSG00000028222
mmu-miR-335-3p	SNX29	ENSMUSG00000071669
mmu-miR-335-3p	BC024978	ENSMUSG00000078786
mmu-miR-335-3p	HOXA10	ENSMUSG00000000938
mmu-miR-335-5p	SREK1IP1	ENSMUSG00000021716
mmu-miR-6913-3p	HSPD1	ENSMUSG00000025980
mmu-miR-335-3p	FIGN	ENSMUSG00000075324
mmu-miR-335-5p	C77370	ENSMUSG00000046449
mmu-miR-494-3p	DNAJA2	ENSMUSG00000031701
mmu-miR-302b-3p	LHX6	ENSMUSG00000026890
mmu-miR-5106	SOX9	ENSMUSG00000000567
mmu-miR-335-3p	CRISPLD2	ENSMUSG00000031825
mmu-miR-6938-3p	TMEM169	ENSMUSG00000026188
mmu-miR-690	MKLN1	ENSMUSG00000025609
mmu-miR-190a-5p	KCNQ5	ENSMUSG00000028033
mmu-miR-7669-3p	GLRX2	ENSMUSG00000018196
mmu-miR-6356	KCTD9	ENSMUSG00000034327
mmu-miR-335-3p	ACVR1C	ENSMUSG00000026834
mmu-miR-335-3p	RGS7BP	ENSMUSG00000021719
mmu-miR-494-3p	ZBTB20	ENSMUSG00000022708
mmu-miR-335-3p	IFI27L2B	ENSMUSG00000021208
mmu-miR-335-3p	ZFP36L1	ENSMUSG00000021127
mmu-miR-7237-3p	NEDD1	ENSMUSG00000019988
mmu-miR-335-3p	RC3H2	ENSMUSG00000075376
mmu-miR-335-3p	ZFP619	ENSMUSG00000068959
mmu-miR-335-3p	TMEM237	ENSMUSG00000038079
mmu-miR-1258-3p	GM5134	ENSMUSG00000033255
mmu-miR-190a-5p	TCF4	ENSMUSG00000053477
mmu-miR-335-3p	TENM1	ENSMUSG00000016150
mmu-miR-302b-3p	RGMA	ENSMUSG00000070509
mmu-miR-335-5p	PRMT5	ENSMUSG00000023110
mmu-miR-7689-3p	FAM118B	ENSMUSG00000050471
mmu-miR-335-3p	TMED4	ENSMUSG00000004394
mmu-miR-302b-3p	RSBN1L	ENSMUSG00000039968
mmu-miR-7689-3p	ACTL6A	ENSMUSG00000027671
mmu-miR-335-3p	3110039M20RIK	ENSMUSG00000089922
mmu-miR-6481	SOX5	ENSMUSG00000041540
mmu-miR-34b-5p	ZFP281	ENSMUSG00000041483
mmu-miR-335-3p	TNFSF15	ENSMUSG00000050395
mmu-miR-6937-5p	PMS1	ENSMUSG00000026098
mmu-miR-709	TPBPA	ENSMUSG00000033834
mmu-miR-6938-3p	ANKFY1	ENSMUSG00000020790
mmu-miR-335-3p	MSR1	ENSMUSG00000025044
mmu-miR-190a-5p	CELF4	ENSMUSG00000024268
mmu-miR-302b-3p	MTUS1	ENSMUSG00000045636
mmu-miR-6938-3p	D1ERTD622E	ENSMUSG00000044768
mmu-miR-190a-5p	BAI3	ENSMUSG00000033569
mmu-miR-6356	FBXL19	ENSMUSG00000030811
mmu-miR-690	UBR3	ENSMUSG00000044308
mmu-miR-335-3p	RNF217	ENSMUSG00000063760
mmu-miR-302b-3p	ASAP1	ENSMUSG00000022377
mmu-miR-6481	DDX3X	ENSMUSG00000000787
mmu-miR-494-3p	TACC2	ENSMUSG00000030852
mmu-miR-709	ERF	ENSMUSG00000040857
mmu-miR-34b-5p	E2F5	ENSMUSG00000027552
mmu-miR-6481	ZFP280D	ENSMUSG00000038535
mmu-miR-7669-3p	ATG9A	ENSMUSG00000033124
mmu-miR-7083-3p	KBTBD2	ENSMUSG00000059486
mmu-miR-302b-3p	ZFP148	ENSMUSG00000022811
mmu-miR-709	AMMECR1L	ENSMUSG00000041915
mmu-miR-302b-3p	GDF11	ENSMUSG00000025352
mmu-miR-335-3p	NCOA5	ENSMUSG00000039804
mmu-miR-335-3p	LSAMP	ENSMUSG00000061080
mmu-miR-34b-5p	EVI5L	ENSMUSG00000011832
mmu-miR-302b-3p	CNOT6L	ENSMUSG00000034724
mmu-miR-690	ZFAND3	ENSMUSG00000044477
mmu-miR-709	PKDCC	ENSMUSG00000024247
mmu-miR-6356	GCC1	ENSMUSG00000029708
mmu-miR-709	RNF4	ENSMUSG00000029110
mmu-miR-6937-5p	ASAP1	ENSMUSG00000022377
mmu-miR-709	PSMD11	ENSMUSG00000017428
mmu-miR-335-3p	TTC21B	ENSMUSG00000034848
mmu-miR-335-3p	FZD5	ENSMUSG00000045005
mmu-miR-494-3p	GABRA5	ENSMUSG00000055078
mmu-miR-34b-5p	RRAS	ENSMUSG00000038387
mmu-miR-6481	RNF138	ENSMUSG00000024317
mmu-miR-7669-3p	PRLR	ENSMUSG00000005268
mmu-miR-302b-3p	TFAP4	ENSMUSG00000005718
mmu-miR-7083-3p	ZFAND5	ENSMUSG00000024750
mmu-miR-6481	ENY2	ENSMUSG00000022338
mmu-miR-335-3p	EPB4.1L4B	ENSMUSG00000028434
mmu-miR-6356	ZFHX3	ENSMUSG00000038872
mmu-miR-335-3p	ARHGAP15	ENSMUSG00000049744
mmu-miR-483-5p	PTMA	ENSMUSG00000026238
mmu-miR-6356	D130052B06RIK	ENSMUSG00000073052
mmu-miR-7669-3p	CHTF8	ENSMUSG00000046691
mmu-miR-5106	GM9732	ENSMUSG00000090440
mmu-miR-5106	EIF4EBP2	ENSMUSG00000020091
mmu-miR-6937-5p	ANKRD28	ENSMUSG00000014496
mmu-miR-6481	CPEB2	ENSMUSG00000039782
mmu-miR-709	DAP	ENSMUSG00000039168
mmu-miR-494-3p	RC3H2	ENSMUSG00000075376
mmu-miR-6481	MBLAC2	ENSMUSG00000051098
mmu-miR-335-3p	ADAMTS17	ENSMUSG00000058145
mmu-miR-762	EBNA1BP2	ENSMUSG00000028729
mmu-miR-335-5p	GZF1	ENSMUSG00000027439
mmu-miR-494-3p	TRIM44	ENSMUSG00000027189
mmu-miR-709	EFNB3	ENSMUSG00000003934
mmu-miR-483-3p	MFSD8	ENSMUSG00000025759
mmu-miR-709	CAMK2B	ENSMUSG00000057897
mmu-miR-7689-3p	HSPA12B	ENSMUSG00000074793
mmu-miR-7689-3p	IGF2	ENSMUSG00000048583
mmu-miR-302b-3p	IRF2BP2	ENSMUSG00000051495
mmu-miR-6481	NFAT5	ENSMUSG00000003847
mmu-miR-6938-3p	MEIS2	ENSMUSG00000027210
mmu-miR-335-5p	CALU	ENSMUSG00000029767
mmu-miR-302b-3p	FGF9	ENSMUSG00000021974
mmu-miR-335-5p	DYNC2H1	ENSMUSG00000047193
mmu-miR-7689-3p	WWP1	ENSMUSG00000041058
mmu-miR-762	MYOD1	ENSMUSG00000009471
mmu-miR-6938-3p	SGK3	ENSMUSG00000025915
mmu-miR-335-3p	FLRT3	ENSMUSG00000051379
mmu-miR-494-3p	AI987944	ENSMUSG00000056383
mmu-miR-5106	GM10340	ENSMUSG00000071613
mmu-miR-335-3p	SHOX2	ENSMUSG00000027833
mmu-miR-709	FAF1	ENSMUSG00000010517
mmu-miR-190a-5p	FARSB	ENSMUSG00000026245
mmu-miR-7689-3p	HNRNPR	ENSMUSG00000066037
mmu-miR-335-3p	CNTN4	ENSMUSG00000064293
mmu-miR-6938-3p	GM10447	ENSMUSG00000072963
mmu-miR-6481	FMR1	ENSMUSG00000000838
mmu-miR-302b-3p	FAM57A	ENSMUSG00000069808
mmu-miR-34b-5p	CALCR	ENSMUSG00000023964
mmu-miR-6938-3p	EPHB3	ENSMUSG00000005958
mmu-miR-6356	CHD8	ENSMUSG00000053754
mmu-miR-709	METTL13	ENSMUSG00000026694
mmu-miR-762	CDC42SE1	ENSMUSG00000046722
mmu-miR-190a-5p	WDR44	ENSMUSG00000036769
mmu-miR-7083-3p	SLC35F2	ENSMUSG00000042195
mmu-miR-709	SLC4A3	ENSMUSG00000006576
mmu-miR-302b-3p	E2F2	ENSMUSG00000018983
mmu-miR-6938-3p	TTN	ENSMUSG00000051747
mmu-miR-6937-5p	CALU	ENSMUSG00000029767
mmu-miR-335-5p	CRIM1	ENSMUSG00000024074
mmu-miR-494-3p	D1ERTD622E	ENSMUSG00000044768
mmu-miR-3470b	HOXB4	ENSMUSG00000038692
mmu-miR-335-3p	WDR26	ENSMUSG00000038733
mmu-miR-709	PARD3	ENSMUSG00000025812
mmu-miR-335-3p	DACH1	ENSMUSG00000055639
mmu-miR-335-3p	GM5127	ENSMUSG00000073010
mmu-miR-762	PVRL1	ENSMUSG00000032012
mmu-miR-335-3p	RTN3	ENSMUSG00000024758
mmu-miR-494-3p	DCP1A	ENSMUSG00000021962
mmu-miR-709	FGD5	ENSMUSG00000034037
mmu-miR-302b-3p	PHC3	ENSMUSG00000037652
mmu-miR-335-5p	ZMPSTE24	ENSMUSG00000043207
mmu-miR-302b-3p	KMT2A	ENSMUSG00000002028
mmu-miR-7083-3p	OSBPL9	ENSMUSG00000028559
mmu-miR-190a-5p	LMCD1	ENSMUSG00000057604
mmu-miR-6356	NCL	ENSMUSG00000026234
mmu-miR-6938-3p	TIMP3	ENSMUSG00000020044
mmu-miR-6937-5p	ZC3H12C	ENSMUSG00000035164
mmu-miR-7689-3p	AXL	ENSMUSG00000002602
mmu-miR-7237-3p	SRPK2	ENSMUSG00000062604
mmu-miR-335-3p	ST8SIA4	ENSMUSG00000040710
mmu-miR-483-3p	COQ7	ENSMUSG00000030652
mmu-miR-1195	ZFP846	ENSMUSG00000058192
mmu-miR-335-3p	TXLNG	ENSMUSG00000038344
mmu-miR-7669-3p	4930451G09RIK	ENSMUSG00000022543
mmu-miR-3470b	EIF3J1	ENSMUSG00000027236
mmu-miR-302b-3p	CUX1	ENSMUSG00000029705
mmu-miR-6481	RC3H2	ENSMUSG00000075376
mmu-miR-335-3p	SCFD2	ENSMUSG00000062110
mmu-miR-762	GM5444	ENSMUSG00000053499
mmu-miR-7083-3p	PER3	ENSMUSG00000028957
mmu-miR-6481	MSN	ENSMUSG00000031207
mmu-miR-335-3p	KAT2B	ENSMUSG00000000708
mmu-miR-335-3p	ELAVL4	ENSMUSG00000028546
mmu-miR-494-3p	ARHGEF12	ENSMUSG00000059495
mmu-miR-7669-3p	SFTPB	ENSMUSG00000056370
mmu-miR-335-3p	GM766	ENSMUSG00000048473
mmu-miR-6913-3p	TXLNG	ENSMUSG00000038344
mmu-miR-335-3p	STC1	ENSMUSG00000014813
mmu-miR-335-3p	B3GALT2	ENSMUSG00000033849
mmu-miR-302b-3p	DDHD1	ENSMUSG00000037697
mmu-miR-302b-3p	ASF1B	ENSMUSG00000005470
mmu-miR-494-3p	NUTF2	ENSMUSG00000008450
mmu-miR-7669-3p	EHD2	ENSMUSG00000074364
mmu-miR-335-3p	LRRTM3	ENSMUSG00000042846
mmu-miR-7083-3p	MACROD2	ENSMUSG00000068205
mmu-miR-690	CHD7	ENSMUSG00000041235
mmu-miR-1195	PBX3	ENSMUSG00000038718
mmu-miR-335-3p	ZFP655	ENSMUSG00000007812
mmu-miR-7083-3p	NUDT2	ENSMUSG00000028443
mmu-miR-335-3p	TMEM233	ENSMUSG00000079278
mmu-miR-34b-5p	VAMP2	ENSMUSG00000020894
mmu-miR-335-5p	ZFP654	ENSMUSG00000047141
mmu-miR-494-3p	PIK3C2G	ENSMUSG00000030228
mmu-miR-190a-5p	DENND5B	ENSMUSG00000030313
mmu-miR-6481	DMD	ENSMUSG00000045103
mmu-miR-302b-3p	ARID4A	ENSMUSG00000048118
mmu-miR-1191b-3p	MNAT1	ENSMUSG00000021103
mmu-miR-762	ATP2B2	ENSMUSG00000030302
mmu-miR-5106	TCEB2	ENSMUSG00000055839
mmu-miR-7237-3p	ALDH5A1	ENSMUSG00000035936
mmu-miR-6913-3p	GM17067	ENSMUSG00000091594
mmu-miR-335-5p	HIST4H4	ENSMUSG00000096010
mmu-miR-335-3p	FAM150B	ENSMUSG00000054204
mmu-miR-5106	GM2832	ENSMUSG00000091110
mmu-miR-302b-3p	HNRNPUL2	ENSMUSG00000071659
mmu-miR-34b-5p	GM9573	ENSMUSG00000090588
mmu-miR-190a-5p	TRP53INP1	ENSMUSG00000028211
mmu-miR-335-3p	TSC22D2	ENSMUSG00000027806
mmu-miR-6937-5p	PTPN21	ENSMUSG00000021009
mmu-miR-335-3p	CDKN1B	ENSMUSG00000003031
mmu-miR-34b-5p	RDH10	ENSMUSG00000025921
mmu-miR-335-3p	KPNB1	ENSMUSG00000001440
mmu-miR-34b-5p	NR4A2	ENSMUSG00000026826
mmu-miR-34b-5p	SLC35G2	ENSMUSG00000070287
mmu-miR-335-3p	SCLT1	ENSMUSG00000059834
mmu-miR-34b-5p	CD180	ENSMUSG00000021624
mmu-miR-6481	NOVA1	ENSMUSG00000021047
mmu-miR-335-3p	3830406C13RIK	ENSMUSG00000033111
mmu-miR-494-3p	CKS1B	ENSMUSG00000028044
mmu-miR-5106	CTHRC1	ENSMUSG00000054196
mmu-miR-335-3p	PLCB4	ENSMUSG00000039943
mmu-miR-762	KCNK3	ENSMUSG00000049265
mmu-miR-6356	KDM6B	ENSMUSG00000018476
mmu-miR-5106	GM8126	ENSMUSG00000090634
mmu-miR-3470b	SMG1	ENSMUSG00000030655
mmu-miR-335-5p	PIK3C3	ENSMUSG00000033628
mmu-miR-6937-5p	FBXL4	ENSMUSG00000040410
mmu-miR-6481	CNOT6	ENSMUSG00000020362
mmu-miR-335-3p	NFIA	ENSMUSG00000028565
mmu-miR-335-3p	ZFP616	ENSMUSG00000069476
mmu-miR-3470b	COG3	ENSMUSG00000034893
mmu-miR-335-5p	PRSS46	ENSMUSG00000049719
mmu-miR-335-3p	ASXL3	ENSMUSG00000045215
mmu-miR-6356	SND1	ENSMUSG00000001424
mmu-miR-335-3p	PABPC4L	ENSMUSG00000090919
mmu-miR-494-3p	PITX2	ENSMUSG00000028023
mmu-miR-302b-3p	VLDLR	ENSMUSG00000024924
mmu-miR-483-3p	SLC25A14	ENSMUSG00000031105
mmu-miR-6938-3p	DGKZ	ENSMUSG00000040479
mmu-miR-302b-3p	GM13090	ENSMUSG00000078491
mmu-miR-335-5p	SP1	ENSMUSG00000001280
mmu-miR-7669-3p	D2HGDH	ENSMUSG00000073609
mmu-miR-335-3p	SMARCE1	ENSMUSG00000037935
mmu-miR-302b-3p	NFYA	ENSMUSG00000023994
mmu-miR-335-3p	QRFPR	ENSMUSG00000058400
mmu-miR-335-3p	PTPN22	ENSMUSG00000027843
mmu-miR-335-3p	HAUS8	ENSMUSG00000035439
mmu-miR-5106	GM5798	ENSMUSG00000094925
mmu-miR-6938-3p	CTU2	ENSMUSG00000049482
mmu-miR-7669-3p	NUF2	ENSMUSG00000026683
mmu-miR-709	IQSEC2	ENSMUSG00000041115
mmu-miR-6481	OAT	ENSMUSG00000030934
mmu-miR-494-3p	CNOT6	ENSMUSG00000020362
mmu-miR-494-3p	1700019G17RIK	ENSMUSG00000068299
mmu-miR-335-3p	SMC4	ENSMUSG00000034349
mmu-miR-494-3p	FRS2	ENSMUSG00000020170
mmu-miR-335-3p	MED1	ENSMUSG00000018160
mmu-miR-6913-3p	ZFP946	ENSMUSG00000071266
mmu-miR-494-3p	MNDAL	ENSMUSG00000090272
mmu-miR-335-3p	SLC5A3	ENSMUSG00000089774
mmu-miR-335-3p	HLCS	ENSMUSG00000040820
mmu-miR-335-3p	ATP1B4	ENSMUSG00000016327
mmu-miR-7083-3p	IFITM10	ENSMUSG00000045777
mmu-miR-335-3p	TCEAL1	ENSMUSG00000049536
mmu-miR-494-3p	IGF2BP1	ENSMUSG00000013415
mmu-miR-7669-3p	USP42	ENSMUSG00000051306
mmu-miR-6938-3p	ADORA1	ENSMUSG00000042429
mmu-miR-302b-3p	BC037034	ENSMUSG00000036948
mmu-miR-190a-5p	TRIM36	ENSMUSG00000033949
mmu-miR-6356	XRCC2	ENSMUSG00000028933
mmu-miR-302b-3p	BC037034	ENSMUSG00000091964
mmu-miR-3470b	WNT2B	ENSMUSG00000027840
mmu-miR-709	CARD10	ENSMUSG00000033170
mmu-miR-302b-3p	MLLT6	ENSMUSG00000038437
mmu-miR-6481	SLITRK1	ENSMUSG00000075478
mmu-miR-7669-3p	FAM217A	ENSMUSG00000021414
mmu-miR-335-3p	SDK2	ENSMUSG00000041592
mmu-miR-335-3p	BCL11A	ENSMUSG00000000861
mmu-miR-494-3p	IRF2BPL	ENSMUSG00000034168
mmu-miR-6938-3p	SCIMP	ENSMUSG00000057135
mmu-miR-335-3p	QK	ENSMUSG00000062078
mmu-miR-34b-5p	CTNND2	ENSMUSG00000022240
mmu-miR-6481	NHSL2	ENSMUSG00000079481
mmu-miR-335-3p	NEK1	ENSMUSG00000031644
mmu-miR-709	GM9573	ENSMUSG00000090588
mmu-miR-762	TBATA	ENSMUSG00000020096
mmu-miR-7669-3p	DLX5	ENSMUSG00000029755
mmu-miR-335-3p	PPP3CA	ENSMUSG00000028161
mmu-miR-6938-3p	GM9966	ENSMUSG00000055099
mmu-miR-6481	PDS5B	ENSMUSG00000034021
mmu-miR-6481	HELLS	ENSMUSG00000025001
mmu-miR-302b-3p	YTHDF3	ENSMUSG00000047213
mmu-miR-690	AI597479	ENSMUSG00000010290
mmu-miR-6937-5p	ZEB2	ENSMUSG00000026872
mmu-miR-34b-5p	TTC19	ENSMUSG00000042298
mmu-miR-34b-5p	STRN3	ENSMUSG00000020954
mmu-miR-335-3p	EMR4	ENSMUSG00000032915
mmu-miR-335-3p	ATL2	ENSMUSG00000059811
mmu-miR-6937-5p	R3HDM1	ENSMUSG00000056211
mmu-miR-494-3p	NLRP9B	ENSMUSG00000060508
mmu-miR-335-3p	KCTD12B	ENSMUSG00000041633
mmu-miR-6938-3p	TGFBR1	ENSMUSG00000007613
mmu-miR-7689-3p	PAK3	ENSMUSG00000031284
mmu-miR-7669-3p	MMS19	ENSMUSG00000025159
mmu-miR-335-3p	CCDC144B	ENSMUSG00000047696
mmu-miR-6481	SPAG16	ENSMUSG00000053153
mmu-miR-335-5p	HOXD8	ENSMUSG00000027102
mmu-miR-881-3p	RHOX2G	ENSMUSG00000079629
mmu-miR-7083-3p	FHL1	ENSMUSG00000023092
mmu-miR-5106	CHD2	ENSMUSG00000078671
mmu-miR-302b-3p	HN1	ENSMUSG00000020737
mmu-miR-335-3p	MAGT1	ENSMUSG00000031232
mmu-miR-335-3p	FGF18	ENSMUSG00000057967
mmu-miR-335-3p	ZIC3	ENSMUSG00000067860
mmu-miR-335-3p	TOX3	ENSMUSG00000043668
mmu-miR-335-5p	PRKAA2	ENSMUSG00000028518
mmu-miR-335-5p	GM608	ENSMUSG00000068284
mmu-miR-335-3p	CALB1	ENSMUSG00000028222
mmu-miR-881-3p	RBM27	ENSMUSG00000024491
mmu-miR-335-3p	TMEM68	ENSMUSG00000028232
mmu-miR-1258-3p	GM4841	ENSMUSG00000068606
mmu-miR-335-3p	PAQR9	ENSMUSG00000064225
mmu-miR-7689-3p	RSRC1	ENSMUSG00000034544
mmu-miR-7689-3p	MNAT1	ENSMUSG00000021103
mmu-miR-335-3p	HMGCLL1	ENSMUSG00000007908
mmu-miR-302b-3p	FAM13C	ENSMUSG00000043259
mmu-miR-6937-5p	LIG3	ENSMUSG00000020697
mmu-miR-335-3p	KANSL1	ENSMUSG00000018412
mmu-miR-335-3p	PPL	ENSMUSG00000039457
mmu-miR-335-3p	COL1A2	ENSMUSG00000029661
mmu-miR-1191b-3p	GPR85	ENSMUSG00000048216
mmu-miR-494-3p	ELOVL5	ENSMUSG00000032349
mmu-miR-34b-5p	OSGIN2	ENSMUSG00000041153
mmu-miR-335-3p	NOVA1	ENSMUSG00000021047
mmu-miR-302b-3p	ANKRD52	ENSMUSG00000014498
mmu-miR-6481	PIAS1	ENSMUSG00000032405
mmu-miR-762	FBXO41	ENSMUSG00000047013
mmu-miR-6356	MAGEA5	ENSMUSG00000079349
mmu-miR-335-3p	TTC3	ENSMUSG00000040785
mmu-miR-335-3p	CPEB4	ENSMUSG00000020300
mmu-miR-335-3p	EP300	ENSMUSG00000055024
mmu-miR-7669-3p	ERBB4	ENSMUSG00000062209
mmu-miR-335-3p	LRP1B	ENSMUSG00000049252
mmu-miR-6937-5p	MYBL1	ENSMUSG00000025912
mmu-miR-335-3p	SLC26A7	ENSMUSG00000040569
mmu-miR-34b-5p	CCNE2	ENSMUSG00000028212
mmu-miR-494-3p	MYLIP	ENSMUSG00000038175
mmu-miR-483-3p	WDR44	ENSMUSG00000036769
mmu-miR-34b-5p	GABRA3	ENSMUSG00000031343
mmu-miR-483-3p	ZZEF1	ENSMUSG00000055670
mmu-miR-6937-5p	ARPP19	ENSMUSG00000007656
mmu-miR-494-3p	GPR45	ENSMUSG00000041907
mmu-miR-335-5p	ZRANB1	ENSMUSG00000030967
mmu-miR-6356	APH1B	ENSMUSG00000032375
mmu-miR-335-3p	SLITRK2	ENSMUSG00000036790
mmu-miR-302b-3p	BLOC1S5	ENSMUSG00000038982
mmu-miR-690	USP9X	ENSMUSG00000031010
mmu-miR-335-3p	RNF14	ENSMUSG00000060450
mmu-miR-762	STRBP	ENSMUSG00000026915
mmu-miR-335-3p	RBBP7	ENSMUSG00000031353
mmu-miR-762	5031439G07RIK	ENSMUSG00000036046
mmu-miR-881-3p	CPEB4	ENSMUSG00000020300
mmu-miR-6913-3p	EBF1	ENSMUSG00000057098
mmu-miR-762	WDR59	ENSMUSG00000031959
mmu-miR-494-3p	COL25A1	ENSMUSG00000058897
mmu-miR-7669-3p	LIPH	ENSMUSG00000044626
mmu-miR-190a-5p	WSB1	ENSMUSG00000017677
mmu-miR-34b-5p	E2F3	ENSMUSG00000016477
mmu-miR-6937-5p	ZIC1	ENSMUSG00000032368
mmu-miR-7083-3p	AI606181	ENSMUSG00000074873
mmu-miR-335-3p	SPARC	ENSMUSG00000018593
mmu-miR-34b-5p	TBL1XR1	ENSMUSG00000027630
mmu-miR-6938-3p	ANKRD11	ENSMUSG00000035569
mmu-miR-6481	KIF5B	ENSMUSG00000006740
mmu-miR-5106	SOX11	ENSMUSG00000063632
mmu-miR-335-3p	GM21379	ENSMUSG00000094135
mmu-miR-494-3p	GIN1	ENSMUSG00000026333
mmu-miR-335-3p	NEUROG1	ENSMUSG00000048904
mmu-miR-302b-3p	HIPK3	ENSMUSG00000027177
mmu-miR-335-3p	ADGB	ENSMUSG00000050994
mmu-miR-3470b	PTCH2	ENSMUSG00000028681
mmu-miR-6937-5p	DLG1	ENSMUSG00000022770
mmu-miR-709	TBC1D2B	ENSMUSG00000037410
mmu-miR-6481	SHOC2	ENSMUSG00000024976
mmu-miR-494-3p	GLS	ENSMUSG00000026103
mmu-miR-34b-5p	FOXP1	ENSMUSG00000030067
mmu-miR-335-3p	HERC6	ENSMUSG00000029798
mmu-miR-3470b	USP37	ENSMUSG00000033364
mmu-miR-6938-3p	CCNJ	ENSMUSG00000025010
mmu-miR-7083-3p	LATS2	ENSMUSG00000021959
mmu-miR-335-3p	MPP6	ENSMUSG00000038388
mmu-miR-6356	LRPAP1	ENSMUSG00000029103
mmu-miR-6481	DCP2	ENSMUSG00000024472
mmu-miR-190a-5p	ROCK1	ENSMUSG00000024290
mmu-miR-762	DAB2IP	ENSMUSG00000026883
mmu-miR-34b-5p	HCN3	ENSMUSG00000028051
mmu-miR-302b-3p	LRIT1	ENSMUSG00000041044
mmu-miR-335-3p	PURB	ENSMUSG00000094483
mmu-miR-335-3p	COL4A4	ENSMUSG00000067158
mmu-miR-335-3p	DCUN1D1	ENSMUSG00000027708
mmu-miR-7237-3p	RNF214	ENSMUSG00000042790
mmu-miR-6356	RFX3	ENSMUSG00000040929
mmu-miR-1195	OAS1C	ENSMUSG00000001166
mmu-miR-302b-3p	TIPARP	ENSMUSG00000034640
mmu-miR-335-3p	NAV1	ENSMUSG00000009418
mmu-miR-5106	GM3696	ENSMUSG00000092167
mmu-miR-6356	NR4A3	ENSMUSG00000028341
mmu-miR-6481	KDM7A	ENSMUSG00000042599
mmu-miR-302b-3p	N4BP2L2	ENSMUSG00000029655
mmu-miR-335-3p	TNRC6B	ENSMUSG00000047888
mmu-miR-6938-3p	GM9949	ENSMUSG00000054589
mmu-miR-6356	DDX6	ENSMUSG00000032097
mmu-miR-190a-5p	FBXO8	ENSMUSG00000038206
mmu-miR-7083-3p	RPS6KA4	ENSMUSG00000024952
mmu-miR-6356	ADRB3	ENSMUSG00000031489
mmu-miR-7669-3p	SLC39A6	ENSMUSG00000024270
mmu-miR-7083-3p	NFAT5	ENSMUSG00000003847
mmu-miR-494-3p	HMGCS1	ENSMUSG00000093930
mmu-miR-881-3p	UBE2N	ENSMUSG00000074781
mmu-miR-6937-5p	HIST2H3C2	ENSMUSG00000081058
mmu-miR-6481	ZFP652	ENSMUSG00000075595
mmu-miR-762	WNK4	ENSMUSG00000035112
mmu-miR-335-3p	MACROD2	ENSMUSG00000068205
mmu-miR-5106	NAGPA	ENSMUSG00000023143
mmu-miR-6481	B4GALT5	ENSMUSG00000017929
mmu-miR-335-3p	EML5	ENSMUSG00000051166
mmu-miR-7669-3p	XPR1	ENSMUSG00000026469
mmu-miR-7083-3p	RBM39	ENSMUSG00000027620
mmu-miR-34b-5p	NAV1	ENSMUSG00000009418
mmu-miR-34b-5p	NUMBL	ENSMUSG00000063160
mmu-miR-494-3p	BBC3	ENSMUSG00000002083
mmu-miR-6938-3p	MBD6	ENSMUSG00000025409
mmu-miR-335-3p	BCL11B	ENSMUSG00000048251
mmu-miR-302b-3p	CALM1	ENSMUSG00000001175
mmu-miR-335-3p	JAZF1	ENSMUSG00000063568
mmu-miR-6356	CCSER2	ENSMUSG00000058690
mmu-miR-881-3p	NPTX1	ENSMUSG00000025582
mmu-miR-335-3p	STEAP2	ENSMUSG00000015653
mmu-miR-5106	GM3373	ENSMUSG00000094370
mmu-miR-7689-3p	SCAF8	ENSMUSG00000046201
mmu-miR-190a-5p	PPTC7	ENSMUSG00000038582
mmu-miR-5106	GM3500	ENSMUSG00000096003
mmu-miR-494-3p	RSBN1	ENSMUSG00000044098
mmu-miR-34b-5p	TGIF2	ENSMUSG00000062175
mmu-miR-6356	ACTN4	ENSMUSG00000054808
mmu-miR-302b-3p	USP42	ENSMUSG00000051306
mmu-miR-34b-5p	TMED8	ENSMUSG00000034111
mmu-miR-335-5p	THAP2	ENSMUSG00000020137
mmu-miR-302b-3p	ZBTB5	ENSMUSG00000049657
mmu-miR-3470b	FAM110B	ENSMUSG00000049119
mmu-miR-762	FLNA	ENSMUSG00000031328
mmu-miR-6938-3p	ZFP423	ENSMUSG00000045333
mmu-miR-483-3p	DHRS7B	ENSMUSG00000042569
mmu-miR-335-3p	CEP290	ENSMUSG00000019971
mmu-miR-3470b	TTN	ENSMUSG00000051747
mmu-miR-335-3p	9330159F19RIK	ENSMUSG00000004360
mmu-miR-335-3p	APC	ENSMUSG00000005871
mmu-miR-6938-3p	PDE6D	ENSMUSG00000026239
mmu-miR-6938-3p	FAM160A2	ENSMUSG00000044465
mmu-miR-6481	PNN	ENSMUSG00000020994
mmu-miR-7083-3p	ACSL4	ENSMUSG00000031278
mmu-miR-6356	TRIM25	ENSMUSG00000000275
mmu-miR-762	PDE4D	ENSMUSG00000074661
mmu-miR-762	BRAT1	ENSMUSG00000000148
mmu-miR-335-3p	NKAIN3	ENSMUSG00000055761
mmu-miR-5106	GM3005	ENSMUSG00000095195
mmu-miR-494-3p	SLC1A2	ENSMUSG00000005089
mmu-miR-709	MRPL9	ENSMUSG00000028140
mmu-miR-762	SEZ6	ENSMUSG00000000632
mmu-miR-7083-3p	SERTAD2	ENSMUSG00000049800
mmu-miR-494-3p	STXBP5	ENSMUSG00000019790
mmu-miR-690	UBE2E3	ENSMUSG00000027011
mmu-miR-302b-3p	ABCA1	ENSMUSG00000015243
mmu-miR-5106	RAB11FIP4	ENSMUSG00000017639
mmu-miR-34b-5p	FUT8	ENSMUSG00000021065
mmu-miR-6938-3p	PDE9A	ENSMUSG00000041119
mmu-miR-335-3p	ADAM10	ENSMUSG00000054693
mmu-miR-709	HMGB1	ENSMUSG00000066551
mmu-miR-335-3p	CTAGE5	ENSMUSG00000021000
mmu-miR-335-3p	3100002H09RIK	ENSMUSG00000051219
mmu-miR-6481	ZBTB34	ENSMUSG00000068966
mmu-miR-6913-3p	FAM175A	ENSMUSG00000035234
mmu-miR-335-3p	LPP	ENSMUSG00000033306
mmu-miR-6481	CLIP1	ENSMUSG00000049550
mmu-miR-302b-3p	DAZAP2	ENSMUSG00000000346
mmu-miR-7689-3p	GABRA1	ENSMUSG00000010803
mmu-miR-709	PIANP	ENSMUSG00000030329
mmu-miR-762	PPT2	ENSMUSG00000015474
mmu-miR-190a-5p	ZFP938	ENSMUSG00000062931
mmu-miR-494-3p	CELF2	ENSMUSG00000002107
mmu-miR-335-3p	FBXW7	ENSMUSG00000028086
mmu-miR-335-3p	MIER3	ENSMUSG00000032727
mmu-miR-690	CNN3	ENSMUSG00000053931
mmu-miR-335-3p	MLLT3	ENSMUSG00000028496
mmu-miR-335-3p	HOXA5	ENSMUSG00000038253
mmu-miR-6481	NCAM2	ENSMUSG00000022762
mmu-miR-3470b	MPI	ENSMUSG00000032306
mmu-miR-6938-3p	EPHB1	ENSMUSG00000032537
mmu-miR-3470b	CNNM1	ENSMUSG00000025189
mmu-miR-6938-3p	ADAM1A	ENSMUSG00000072647
mmu-miR-6938-3p	AK6	ENSMUSG00000078941
mmu-miR-709	VCL	ENSMUSG00000021823
mmu-miR-335-3p	MRPL33	ENSMUSG00000029142
mmu-miR-494-3p	4932438A13RIK	ENSMUSG00000037270
mmu-miR-7669-3p	AP1G2	ENSMUSG00000040701
mmu-miR-6481	AGAP1	ENSMUSG00000055013
mmu-miR-6938-3p	DOCK7	ENSMUSG00000028556
mmu-miR-6481	TGOLN1	ENSMUSG00000056429
mmu-miR-335-3p	2610020H08RIK	ENSMUSG00000030924
mmu-miR-302b-3p	NEK9	ENSMUSG00000034290
mmu-miR-335-3p	MAP3K2	ENSMUSG00000024383
mmu-miR-335-3p	FAM81A	ENSMUSG00000032224
mmu-miR-494-3p	KLF7	ENSMUSG00000025959
mmu-miR-6937-5p	NID1	ENSMUSG00000005397
mmu-miR-6938-3p	TTC26	ENSMUSG00000056832
mmu-miR-335-3p	ATP6V1A	ENSMUSG00000052459
mmu-miR-6938-3p	KPNA4	ENSMUSG00000027782
mmu-miR-6481	NAA30	ENSMUSG00000036282
mmu-miR-335-3p	FMR1	ENSMUSG00000000838
mmu-miR-6937-5p	MEX3D	ENSMUSG00000048696
mmu-miR-335-3p	LRCH2	ENSMUSG00000031290
mmu-miR-302b-3p	NR2F2	ENSMUSG00000030551
mmu-miR-3470b	FBXW4	ENSMUSG00000040913
mmu-miR-335-3p	TIAL1	ENSMUSG00000030846
mmu-miR-335-3p	AHDC1	ENSMUSG00000037692
mmu-miR-6938-3p	PBSN	ENSMUSG00000000003
mmu-miR-6938-3p	ROBO1	ENSMUSG00000022883
mmu-miR-34b-5p	ZIC5	ENSMUSG00000041703
mmu-miR-7669-3p	CACNB1	ENSMUSG00000020882
mmu-miR-690	TBC1D15	ENSMUSG00000020130
mmu-miR-335-5p	MAP3K2	ENSMUSG00000024383
mmu-miR-335-5p	DAAM1	ENSMUSG00000034574
mmu-miR-335-5p	ARHGEF33	ENSMUSG00000054901
mmu-miR-7669-3p	GNG2	ENSMUSG00000043004
mmu-miR-335-3p	R3HDM2	ENSMUSG00000025404
mmu-miR-6356	HAVCR2	ENSMUSG00000020399
mmu-miR-34b-5p	GPR158	ENSMUSG00000045967
mmu-miR-335-3p	SENP6	ENSMUSG00000034252
mmu-miR-1191b-3p	YWHAG	ENSMUSG00000051391
mmu-miR-335-5p	RBM7	ENSMUSG00000042396
mmu-miR-6481	SPRED1	ENSMUSG00000027351
mmu-miR-3470b	POU2F1	ENSMUSG00000099515
mmu-miR-6937-5p	TBX20	ENSMUSG00000031965
mmu-miR-6481	TMEM56	ENSMUSG00000028132
mmu-miR-5106	GM3752	ENSMUSG00000091617
mmu-miR-34b-5p	GRIP2	ENSMUSG00000030098
mmu-miR-5106	DAB1	ENSMUSG00000028519
mmu-miR-6481	TRIM44	ENSMUSG00000027189
mmu-miR-6938-3p	DOT1L	ENSMUSG00000061589
mmu-miR-34b-5p	RALGPS2	ENSMUSG00000026594
mmu-miR-302b-3p	DNAJA2	ENSMUSG00000031701
mmu-miR-335-3p	BB287469	ENSMUSG00000079031
mmu-miR-3470b	ZFYVE26	ENSMUSG00000066440
mmu-miR-335-3p	GM4027	ENSMUSG00000092019
mmu-miR-335-3p	ZBED6	ENSMUSG00000094410
mmu-miR-762	FAM228B	ENSMUSG00000050545
mmu-miR-709	TMEM214	ENSMUSG00000038828
mmu-miR-6481	BRAF	ENSMUSG00000002413
mmu-miR-6481	ASXL3	ENSMUSG00000045215
mmu-miR-5106	GM3468	ENSMUSG00000094634
mmu-miR-6356	SPINK13	ENSMUSG00000073551
mmu-miR-494-3p	CGGBP1	ENSMUSG00000054604
mmu-miR-494-3p	CLPTM1L	ENSMUSG00000021610
mmu-miR-7083-3p	3222401L13RIK	ENSMUSG00000073590
mmu-miR-335-3p	EPHA3	ENSMUSG00000052504
mmu-miR-190a-5p	CHD7	ENSMUSG00000041235
mmu-miR-6481	MGAT2	ENSMUSG00000043998
mmu-miR-6356	SYDE2	ENSMUSG00000036863
mmu-miR-6938-3p	MAL	ENSMUSG00000027375
mmu-miR-494-3p	UNC80	ENSMUSG00000055567
mmu-miR-709	R3HDM2	ENSMUSG00000025404
mmu-miR-335-3p	CADM2	ENSMUSG00000064115
mmu-miR-709	TLR11	ENSMUSG00000051969
mmu-miR-302b-3p	SLC22A23	ENSMUSG00000038267
mmu-miR-709	MROH1	ENSMUSG00000022558
mmu-miR-34b-5p	TMEM255A	ENSMUSG00000036502
mmu-miR-335-3p	SFXN1	ENSMUSG00000021474
mmu-miR-34b-5p	ZBTB20	ENSMUSG00000022708
mmu-miR-302b-3p	TET1	ENSMUSG00000047146
mmu-miR-7689-3p	TJAP1	ENSMUSG00000012296
mmu-miR-6481	PPIG	ENSMUSG00000042133
mmu-miR-6481	RBM47	ENSMUSG00000070780
mmu-miR-335-3p	AASS	ENSMUSG00000029695
mmu-miR-1195	4933412E24RIK	ENSMUSG00000071749
mmu-miR-494-3p	PIGM	ENSMUSG00000050229
mmu-miR-7669-3p	9630033F20RIK	ENSMUSG00000038028
mmu-miR-1195	ZFP286	ENSMUSG00000047342
mmu-miR-709	SCYL2	ENSMUSG00000069539
mmu-miR-6913-3p	GM13151	ENSMUSG00000078498
mmu-miR-302b-3p	CFL2	ENSMUSG00000062929
mmu-miR-6913-3p	TTN	ENSMUSG00000051747
mmu-miR-302b-3p	GINM1	ENSMUSG00000040006
mmu-miR-335-5p	BHMT2	ENSMUSG00000042118
mmu-miR-335-3p	FAM154A	ENSMUSG00000028492
mmu-miR-6481	MEN1	ENSMUSG00000024947
mmu-miR-6913-3p	ZFP449	ENSMUSG00000073176
mmu-miR-6481	ELAVL2	ENSMUSG00000008489
mmu-miR-335-3p	CCDC88A	ENSMUSG00000032740
mmu-miR-709	HSD17B7	ENSMUSG00000026675
mmu-miR-302b-3p	PIP4K2A	ENSMUSG00000026737
mmu-miR-494-3p	IKBKAP	ENSMUSG00000028431
mmu-miR-483-3p	PHACTR1	ENSMUSG00000054728
mmu-miR-1258-3p	SPINT3	ENSMUSG00000074596
mmu-miR-6913-3p	HMGB2	ENSMUSG00000054717
mmu-miR-190a-5p	TENM1	ENSMUSG00000016150
mmu-miR-335-3p	BLMH	ENSMUSG00000020840
mmu-miR-7083-3p	RLIM	ENSMUSG00000056537
mmu-miR-335-3p	TAB3	ENSMUSG00000035476
mmu-miR-335-5p	SOD2	ENSMUSG00000006818
mmu-miR-335-5p	RAB3C	ENSMUSG00000021700
mmu-miR-6937-5p	RAP1A	ENSMUSG00000068798
mmu-miR-6481	WIF1	ENSMUSG00000020218
mmu-miR-7669-3p	ADD2	ENSMUSG00000030000
mmu-miR-335-3p	GM21936	ENSMUSG00000097581
mmu-miR-6937-5p	PRRT2	ENSMUSG00000045114
mmu-miR-302b-3p	RALGDS	ENSMUSG00000026821
mmu-miR-335-3p	PHIP	ENSMUSG00000032253
mmu-miR-335-3p	SKAP1	ENSMUSG00000057058
mmu-miR-302b-3p	PPP6C	ENSMUSG00000026753
mmu-miR-6481	44082	ENSMUSG00000018398
mmu-miR-5106	GM9602	ENSMUSG00000090539
mmu-miR-494-3p	PBRM1	ENSMUSG00000042323
mmu-miR-335-3p	GM4924	ENSMUSG00000073427
mmu-miR-5106	GM8108	ENSMUSG00000091563
mmu-miR-6938-3p	RNF38	ENSMUSG00000035696
mmu-miR-6938-3p	ZBTB20	ENSMUSG00000022708
mmu-miR-302b-3p	1700010B08RIK	ENSMUSG00000057047
mmu-miR-494-3p	XK	ENSMUSG00000015342
mmu-miR-6481	HEXIM1	ENSMUSG00000048878
mmu-miR-7237-3p	NUFIP2	ENSMUSG00000037857
mmu-miR-335-3p	GM597	ENSMUSG00000048411
mmu-miR-190a-5p	SETBP1	ENSMUSG00000024548
mmu-miR-335-3p	MBTD1	ENSMUSG00000059474
mmu-miR-6481	FIGN	ENSMUSG00000075324
mmu-miR-335-3p	AI593442	ENSMUSG00000078307
mmu-miR-6938-3p	MSS51	ENSMUSG00000021815
mmu-miR-6481	SPAG9	ENSMUSG00000020859
mmu-miR-494-3p	LCOR	ENSMUSG00000025019
mmu-miR-302b-3p	ISM2	ENSMUSG00000050671
mmu-miR-6937-5p	PPP1R12A	ENSMUSG00000019907
mmu-miR-6938-3p	SECTM1A	ENSMUSG00000025165
mmu-miR-3470b	NCDN	ENSMUSG00000028833
mmu-miR-3470b	PIRB	ENSMUSG00000058818
mmu-miR-7237-3p	HOXB7	ENSMUSG00000038721
mmu-miR-335-3p	SKIL	ENSMUSG00000027660
mmu-miR-6356	CD79B	ENSMUSG00000040592
mmu-miR-302b-3p	UBE2Q2	ENSMUSG00000032307
mmu-miR-7689-3p	HNRNPH1	ENSMUSG00000007850
mmu-miR-7083-3p	ZFP518B	ENSMUSG00000046572
mmu-miR-483-3p	USP24	ENSMUSG00000028514
mmu-miR-335-3p	RBMS1	ENSMUSG00000026970
mmu-miR-6356	NFAT5	ENSMUSG00000003847
mmu-miR-335-3p	PTPRD	ENSMUSG00000028399
mmu-miR-494-3p	H3F3A	ENSMUSG00000060743
mmu-miR-6481	SNX18	ENSMUSG00000042364
mmu-miR-335-3p	FAM206A	ENSMUSG00000038827
mmu-miR-335-3p	GM8300	ENSMUSG00000079034
mmu-miR-34b-5p	FBXO30	ENSMUSG00000047648
mmu-miR-335-3p	TTC14	ENSMUSG00000027677
mmu-miR-335-3p	FAM159B	ENSMUSG00000042655
mmu-miR-483-3p	AQP1	ENSMUSG00000004655
mmu-miR-762	RGS9	ENSMUSG00000020599
mmu-miR-302b-3p	TSHZ3	ENSMUSG00000021217
mmu-miR-6937-5p	PARG	ENSMUSG00000021911
mmu-miR-6356	ECT2	ENSMUSG00000027699
mmu-miR-6937-5p	UCP1	ENSMUSG00000031710
mmu-miR-709	PDE1B	ENSMUSG00000022489
mmu-miR-302b-3p	BCL6	ENSMUSG00000022508
mmu-miR-7669-3p	SAP18	ENSMUSG00000021963
mmu-miR-335-5p	HNRNPR	ENSMUSG00000066037
mmu-miR-1258-3p	PDE12	ENSMUSG00000043702
mmu-miR-335-3p	LRRC34	ENSMUSG00000027702
mmu-miR-335-3p	FLYWCH1	ENSMUSG00000040097
mmu-miR-6481	RHEB	ENSMUSG00000028945
mmu-miR-6481	ERBB2IP	ENSMUSG00000021709
mmu-miR-7669-3p	TREML4	ENSMUSG00000051682
mmu-miR-7083-3p	PPP4R2	ENSMUSG00000052144
mmu-miR-709	MEF2D	ENSMUSG00000001419
mmu-miR-34b-5p	SHKBP1	ENSMUSG00000089832
mmu-miR-494-3p	GM10742	ENSMUSG00000074674
mmu-miR-6937-5p	H2-EB2	ENSMUSG00000067341
mmu-miR-6356	ETV4	ENSMUSG00000017724
mmu-miR-1195	ST7L	ENSMUSG00000045576
mmu-miR-6356	MEF2C	ENSMUSG00000005583
mmu-miR-494-3p	SHOX2	ENSMUSG00000027833
mmu-miR-3470b	PPP2CA	ENSMUSG00000020349
mmu-miR-302b-3p	NUP88	ENSMUSG00000040667
mmu-miR-335-3p	TAOK1	ENSMUSG00000017291
mmu-miR-335-3p	LRRC49	ENSMUSG00000047766
mmu-miR-7083-3p	XPO4	ENSMUSG00000021952
mmu-miR-762	ZFP219	ENSMUSG00000049295
mmu-miR-6937-5p	NEB	ENSMUSG00000026950
mmu-miR-34b-5p	ARMC9	ENSMUSG00000062590
mmu-miR-302b-3p	PTPN4	ENSMUSG00000026384
mmu-miR-6938-3p	MID1	ENSMUSG00000035299
mmu-miR-6356	DTNA	ENSMUSG00000024302
mmu-miR-762	VPS29	ENSMUSG00000029462
mmu-miR-709	STOX2	ENSMUSG00000038143
mmu-miR-6938-3p	SERPINF1	ENSMUSG00000000753
mmu-miR-6913-3p	RBM39	ENSMUSG00000027620
mmu-miR-709	D1ERTD622E	ENSMUSG00000044768
mmu-miR-335-3p	STRBP	ENSMUSG00000026915
mmu-miR-335-3p	SRPK2	ENSMUSG00000062604
mmu-miR-7237-3p	GJB1	ENSMUSG00000047797
mmu-miR-190a-5p	EPC2	ENSMUSG00000069495
mmu-miR-7237-3p	RQCD1	ENSMUSG00000026174
mmu-miR-335-3p	MTF2	ENSMUSG00000029267
mmu-miR-762	ZFP592	ENSMUSG00000005621
mmu-miR-690	AGO3	ENSMUSG00000028842
mmu-miR-34b-5p	BRINP1	ENSMUSG00000028351
mmu-miR-762	B4GALT2	ENSMUSG00000028541
mmu-miR-34b-5p	RIC8B	ENSMUSG00000035620
mmu-miR-335-5p	SNIP1	ENSMUSG00000050213
mmu-miR-762	LRCH4	ENSMUSG00000093445
mmu-miR-34b-5p	ELMOD1	ENSMUSG00000041986
mmu-miR-762	TSR2	ENSMUSG00000025264
mmu-miR-302b-3p	WFDC8	ENSMUSG00000070533
mmu-miR-335-3p	PP2D1	ENSMUSG00000044957
mmu-miR-762	CBFA2T2	ENSMUSG00000038533
mmu-miR-302b-3p	TMEM245	ENSMUSG00000055296
mmu-miR-494-3p	NRP1	ENSMUSG00000025810
mmu-miR-494-3p	TMEM263	ENSMUSG00000060935
mmu-miR-6937-5p	CEP290	ENSMUSG00000019971
mmu-miR-7083-3p	UPF2	ENSMUSG00000043241
mmu-miR-34b-5p	TENM1	ENSMUSG00000016150
mmu-miR-302b-3p	FOXF2	ENSMUSG00000038402
mmu-miR-1191b-3p	MYT1L	ENSMUSG00000061911
mmu-miR-34b-5p	5031410I06RIK	ENSMUSG00000051940
mmu-miR-494-3p	ASPH	ENSMUSG00000028207
mmu-miR-6938-3p	IFT52	ENSMUSG00000017858
mmu-miR-335-3p	NCOR1	ENSMUSG00000018501
mmu-miR-6937-5p	YTHDC1	ENSMUSG00000035851
mmu-miR-34b-5p	DDX17	ENSMUSG00000055065
mmu-miR-762	TCF7	ENSMUSG00000000782
mmu-miR-335-3p	KCNQ5	ENSMUSG00000028033
mmu-miR-709	BLCAP	ENSMUSG00000067787
mmu-miR-7689-3p	HELZ	ENSMUSG00000020721
mmu-miR-1191b-3p	TMEM245	ENSMUSG00000055296
mmu-miR-34b-5p	FBXO10	ENSMUSG00000048232
mmu-miR-483-3p	PDGFB	ENSMUSG00000000489
mmu-miR-762	CAMK2G	ENSMUSG00000021820
mmu-miR-34b-5p	JAKMIP1	ENSMUSG00000063646
mmu-miR-190a-5p	FGF14	ENSMUSG00000025551
mmu-miR-6481	PURA	ENSMUSG00000043991
mmu-miR-3470b	KMT2C	ENSMUSG00000038056
mmu-miR-302b-3p	RBP3	ENSMUSG00000041534
mmu-miR-6938-3p	CELF4	ENSMUSG00000024268
mmu-miR-6356	TMEM47	ENSMUSG00000025666
mmu-miR-483-5p	CHSY1	ENSMUSG00000032640
mmu-miR-6938-3p	FAM219B	ENSMUSG00000032305
mmu-miR-6481	CSNK1A1	ENSMUSG00000024576
mmu-miR-6937-5p	SLIRP	ENSMUSG00000021040
mmu-miR-709	KIF3C	ENSMUSG00000020668
mmu-miR-6937-5p	CCDC132	ENSMUSG00000001376
mmu-miR-881-3p	NFAT5	ENSMUSG00000003847
mmu-miR-6481	CNKSR2	ENSMUSG00000025658
mmu-miR-335-3p	OSBPL11	ENSMUSG00000022807
mmu-miR-494-3p	ETF1	ENSMUSG00000024360
mmu-miR-335-3p	CNOT2	ENSMUSG00000020166
mmu-miR-483-3p	KCNJ3	ENSMUSG00000026824
mmu-miR-494-3p	RAD54L2	ENSMUSG00000040661
mmu-miR-34b-5p	NRIP3	ENSMUSG00000034825
mmu-miR-7689-3p	2210408I21RIK	ENSMUSG00000071252
mmu-miR-335-3p	SEMA3G	ENSMUSG00000021904
mmu-miR-6481	DOPEY1	ENSMUSG00000034973
mmu-miR-335-3p	CCNE2	ENSMUSG00000028212
mmu-miR-7669-3p	NFASC	ENSMUSG00000026442
mmu-miR-335-3p	LILRB4	ENSMUSG00000062593
mmu-miR-7689-3p	PAX9	ENSMUSG00000001497
mmu-miR-335-3p	IPPK	ENSMUSG00000021385
mmu-miR-6938-3p	TRPC7	ENSMUSG00000021541
mmu-miR-335-3p	HSPA4L	ENSMUSG00000025757
mmu-miR-7083-3p	FAM110B	ENSMUSG00000049119
mmu-miR-3470b	RNF111	ENSMUSG00000032217
mmu-miR-6937-5p	LONRF2	ENSMUSG00000048814
mmu-miR-709	PRPH2	ENSMUSG00000023978
mmu-miR-7083-3p	GPX6	ENSMUSG00000004341
mmu-miR-483-3p	43896	ENSMUSG00000039100
mmu-miR-6938-3p	4932443I19RIK	ENSMUSG00000090336
mmu-miR-335-3p	GPBP1	ENSMUSG00000032745
mmu-miR-7669-3p	MOB3A	ENSMUSG00000003348
mmu-miR-335-3p	ELAC1	ENSMUSG00000036941
mmu-miR-335-3p	ACBD5	ENSMUSG00000026781
mmu-miR-34b-5p	HTR2C	ENSMUSG00000041380
mmu-miR-7083-3p	RGL2	ENSMUSG00000041354
mmu-miR-6937-5p	SRP19	ENSMUSG00000014504
mmu-miR-709	SH3RF2	ENSMUSG00000057719
mmu-miR-302b-3p	CAMK2N1	ENSMUSG00000046447
mmu-miR-709	PSMB11	ENSMUSG00000072423
mmu-miR-881-3p	SUPT20	ENSMUSG00000027751
mmu-miR-6356	FANCD2	ENSMUSG00000034023
mmu-miR-34b-5p	TMCC3	ENSMUSG00000020023
mmu-miR-7083-3p	EMP1	ENSMUSG00000030208
mmu-miR-483-3p	OGT	ENSMUSG00000034160
mmu-miR-6481	BAHD1	ENSMUSG00000040007
mmu-miR-6481	D1ERTD622E	ENSMUSG00000044768
mmu-miR-34b-5p	SOX12	ENSMUSG00000051817
mmu-miR-335-3p	PTGS2	ENSMUSG00000032487
mmu-miR-6481	ARHGAP6	ENSMUSG00000031355
mmu-miR-335-3p	QSER1	ENSMUSG00000074994
mmu-miR-6938-3p	ELP5	ENSMUSG00000018565
mmu-miR-881-3p	ZFR	ENSMUSG00000022201
mmu-miR-494-3p	CHD9	ENSMUSG00000056608
mmu-miR-335-3p	DNAJB4	ENSMUSG00000028035
mmu-miR-34b-5p	SEMA4B	ENSMUSG00000030539
mmu-miR-335-3p	NDST3	ENSMUSG00000027977
mmu-miR-709	MID1	ENSMUSG00000035299
mmu-miR-335-3p	MYO9A	ENSMUSG00000039585
mmu-miR-335-5p	D1ERTD622E	ENSMUSG00000044768
mmu-miR-335-3p	OPHN1	ENSMUSG00000031214
mmu-miR-6937-5p	ATRX	ENSMUSG00000031229
mmu-miR-762	EME2	ENSMUSG00000073436
mmu-miR-7237-3p	ARHGAP19	ENSMUSG00000025154
mmu-miR-881-3p	LRRN3	ENSMUSG00000036295
mmu-miR-6481	TCEB1	ENSMUSG00000079658
mmu-miR-709	RNF25	ENSMUSG00000026171
mmu-miR-302b-3p	CC2D1A	ENSMUSG00000036686
mmu-miR-762	USF2	ENSMUSG00000058239
mmu-miR-483-3p	SLC26A3	ENSMUSG00000001225
mmu-miR-762	CPLX3	ENSMUSG00000039714
mmu-miR-494-3p	GM5148	ENSMUSG00000058174
mmu-miR-6481	AKAP13	ENSMUSG00000066406
mmu-miR-7689-3p	AR	ENSMUSG00000046532
mmu-miR-335-3p	FAM46C	ENSMUSG00000044468
mmu-miR-335-3p	HEPACAM2	ENSMUSG00000044156
mmu-miR-1258-3p	IMPAD1	ENSMUSG00000066324
mmu-miR-335-3p	B3GNT5	ENSMUSG00000022686
mmu-miR-709	RNF165	ENSMUSG00000025427
mmu-miR-6481	ERLIN2	ENSMUSG00000031483
mmu-miR-3470b	HIPK1	ENSMUSG00000008730
mmu-miR-6356	NUP153	ENSMUSG00000021374
mmu-miR-335-5p	ZBTB20	ENSMUSG00000022708
mmu-miR-881-3p	POU5F2	ENSMUSG00000093668
mmu-miR-6481	CSMD3	ENSMUSG00000022311
mmu-miR-494-3p	FIGN	ENSMUSG00000075324
mmu-miR-6356	BRD1	ENSMUSG00000022387
mmu-miR-335-3p	NUDCD2	ENSMUSG00000020328
mmu-miR-6481	PTPN4	ENSMUSG00000026384
mmu-miR-709	PRMT1	ENSMUSG00000052429
mmu-miR-302b-3p	ATF6B	ENSMUSG00000015461
mmu-miR-1258-3p	PTOV1	ENSMUSG00000038502
mmu-miR-7083-3p	TTN	ENSMUSG00000051747
mmu-miR-690	RRAS2	ENSMUSG00000055723
mmu-miR-302b-3p	ADAMTS18	ENSMUSG00000053399
mmu-miR-302b-3p	USP40	ENSMUSG00000005501
mmu-miR-190a-5p	SERPINB9E	ENSMUSG00000062342
mmu-miR-34b-5p	TPD52	ENSMUSG00000027506
mmu-miR-335-3p	ZFP867	ENSMUSG00000054519
mmu-miR-6481	CDK13	ENSMUSG00000041297
mmu-miR-7669-3p	ATXN2	ENSMUSG00000042605
mmu-miR-7669-3p	GOLGA1	ENSMUSG00000026754
mmu-miR-6938-3p	RBM25	ENSMUSG00000010608
mmu-miR-6938-3p	METTL3	ENSMUSG00000022160
mmu-miR-190a-5p	SERPINB9F	ENSMUSG00000038327
mmu-miR-6481	CREBRF	ENSMUSG00000048249
mmu-miR-6938-3p	DDR2	ENSMUSG00000026674
mmu-miR-335-5p	CLOCK	ENSMUSG00000029238
mmu-miR-6481	TRHDE	ENSMUSG00000050663
mmu-miR-3470b	ATP2B2	ENSMUSG00000030302
mmu-miR-6356	NEURL1B	ENSMUSG00000034413
mmu-miR-709	KANSL3	ENSMUSG00000010453
mmu-miR-6938-3p	GOT1	ENSMUSG00000025190
mmu-miR-709	ADORA2B	ENSMUSG00000018500
mmu-miR-881-3p	GRIK2	ENSMUSG00000056073
mmu-miR-6937-5p	PNO1	ENSMUSG00000020116
mmu-miR-335-3p	LCORL	ENSMUSG00000015882
mmu-miR-335-3p	GM10778	ENSMUSG00000096856
mmu-miR-6481	ROCK1	ENSMUSG00000024290
mmu-miR-335-3p	KCNC2	ENSMUSG00000035681
mmu-miR-335-3p	GPRIN3	ENSMUSG00000045441
mmu-miR-7083-3p	FAM53A	ENSMUSG00000037339
mmu-miR-6481	SYNGR3	ENSMUSG00000007021
mmu-miR-494-3p	PTEN	ENSMUSG00000013663
mmu-miR-7083-3p	STT3B	ENSMUSG00000032437
mmu-miR-7083-3p	SPAG16	ENSMUSG00000053153
mmu-miR-335-3p	SLITRK6	ENSMUSG00000045871
mmu-miR-335-3p	SMG1	ENSMUSG00000030655
mmu-miR-335-3p	VMN1R62	ENSMUSG00000092579
mmu-miR-335-3p	NABP1	ENSMUSG00000026107
mmu-miR-335-3p	ZCCHC18	ENSMUSG00000031428
mmu-miR-335-3p	ABHD5	ENSMUSG00000032540
mmu-miR-6938-3p	IFT122	ENSMUSG00000030323
mmu-miR-335-3p	ARFGEF2	ENSMUSG00000074582
mmu-miR-7689-3p	SLC9B1	ENSMUSG00000050150
mmu-miR-335-3p	CDK13	ENSMUSG00000041297
mmu-miR-494-3p	WIPF1	ENSMUSG00000075284
mmu-miR-6913-3p	PGR15L	ENSMUSG00000031212
mmu-miR-335-3p	FNDC5	ENSMUSG00000001334
mmu-miR-6937-5p	BMI1	ENSMUSG00000026739
mmu-miR-335-5p	METTL20	ENSMUSG00000039958
mmu-miR-494-3p	ASXL3	ENSMUSG00000045215
mmu-miR-690	MLLT3	ENSMUSG00000028496
mmu-miR-7083-3p	HOXA1	ENSMUSG00000029844
mmu-miR-335-3p	PAK3	ENSMUSG00000031284
mmu-miR-302b-3p	NCOA7	ENSMUSG00000039697
mmu-miR-494-3p	RNF152	ENSMUSG00000047496
mmu-miR-6356	PHF8	ENSMUSG00000041229
mmu-miR-335-3p	ATP2A2	ENSMUSG00000029467
mmu-miR-6356	ZC2HC1C	ENSMUSG00000045064
mmu-miR-7669-3p	PAPD5	ENSMUSG00000036779
mmu-miR-1258-3p	MAN1A2	ENSMUSG00000008763
mmu-miR-483-3p	PHF20L1	ENSMUSG00000072501
mmu-miR-335-3p	DMXL1	ENSMUSG00000037416
mmu-miR-335-3p	ZDHHC21	ENSMUSG00000028403
mmu-miR-762	RP23-29K12.9	ENSMUSG00000100963
mmu-miR-7083-3p	KLHL2	ENSMUSG00000031605
mmu-miR-6938-3p	SGPL1	ENSMUSG00000020097
mmu-miR-6481	ZMYM6	ENSMUSG00000042408
mmu-miR-1195	MRPL9	ENSMUSG00000028140
mmu-miR-335-3p	CREBZF	ENSMUSG00000051451
mmu-miR-3470b	6430531B16RIK	ENSMUSG00000073795
mmu-miR-709	PCSK5	ENSMUSG00000024713
mmu-miR-6913-3p	C87436	ENSMUSG00000046679
mmu-miR-690	GM2381	ENSMUSG00000092225
mmu-miR-7237-3p	DLD	ENSMUSG00000020664
mmu-miR-34b-5p	ACSL1	ENSMUSG00000018796
mmu-miR-335-3p	PDS5B	ENSMUSG00000034021
mmu-miR-3470b	AASDH	ENSMUSG00000055923
mmu-miR-335-3p	SULT1D1	ENSMUSG00000029273
mmu-miR-7083-3p	AK9	ENSMUSG00000091415
mmu-miR-483-3p	PDP2	ENSMUSG00000048371
mmu-miR-302b-3p	ZNFX1	ENSMUSG00000039501
mmu-miR-6481	DENND4A	ENSMUSG00000053641
mmu-miR-1258-3p	PPP1CB	ENSMUSG00000014956
mmu-miR-34b-5p	DNM1L	ENSMUSG00000022789
mmu-miR-709	CAR12	ENSMUSG00000032373
mmu-miR-335-3p	SLC25A13	ENSMUSG00000015112
mmu-miR-6938-3p	MILL1	ENSMUSG00000054005
mmu-miR-335-3p	PLCXD3	ENSMUSG00000049148
mmu-miR-762	BOD1L	ENSMUSG00000061755
mmu-miR-709	SCUBE1	ENSMUSG00000016763
mmu-miR-881-3p	EFNB2	ENSMUSG00000001300
mmu-miR-335-3p	HNRNPA3	ENSMUSG00000059005
mmu-miR-335-3p	XPO7	ENSMUSG00000022100
mmu-miR-6481	REV3L	ENSMUSG00000019841
mmu-miR-335-3p	FAM175B	ENSMUSG00000030965
mmu-miR-7083-3p	VEPH1	ENSMUSG00000027831
mmu-miR-6937-5p	RPS6KA6	ENSMUSG00000025665
mmu-miR-302b-3p	ITGB8	ENSMUSG00000025321
mmu-miR-5106	TNPO3	ENSMUSG00000012535
mmu-miR-483-5p	SRSF4	ENSMUSG00000028911
mmu-miR-7669-3p	EHD3	ENSMUSG00000024065
mmu-miR-34b-5p	PROX1	ENSMUSG00000010175
mmu-miR-7689-3p	TMCC1	ENSMUSG00000030126
mmu-miR-762	AGAP2	ENSMUSG00000025422
mmu-miR-190a-5p	ISOC1	ENSMUSG00000024601
mmu-miR-335-3p	FAM208A	ENSMUSG00000040651
mmu-miR-335-3p	FRMD4A	ENSMUSG00000026657
mmu-miR-6937-5p	MOB1B	ENSMUSG00000006262
mmu-miR-5106	INPP1	ENSMUSG00000026102
mmu-miR-34b-5p	GATA3	ENSMUSG00000015619
mmu-miR-190a-5p	TNRC6C	ENSMUSG00000025571
mmu-miR-6938-3p	PRRC2C	ENSMUSG00000040225
mmu-miR-6938-3p	R3HDM2	ENSMUSG00000025404
mmu-miR-302b-3p	RASAL2	ENSMUSG00000070565
mmu-miR-335-3p	SPDYA	ENSMUSG00000052525
mmu-miR-335-3p	DOPEY1	ENSMUSG00000034973
mmu-miR-709	ASIC1	ENSMUSG00000023017
mmu-miR-302b-3p	RYR2	ENSMUSG00000021313
mmu-miR-190a-5p	TSHZ1	ENSMUSG00000046982
mmu-miR-7083-3p	PAK1	ENSMUSG00000030774
mmu-miR-3470b	TDP2	ENSMUSG00000035958
mmu-miR-494-3p	SMARCA5	ENSMUSG00000031715
mmu-miR-335-3p	CHUK	ENSMUSG00000025199
mmu-miR-34b-5p	HECTD2	ENSMUSG00000041180
mmu-miR-7083-3p	EPYC	ENSMUSG00000019936
mmu-miR-34b-5p	PDLIM7	ENSMUSG00000021493
mmu-miR-34b-5p	NETO1	ENSMUSG00000050321
mmu-miR-34b-5p	GOLPH3L	ENSMUSG00000046519
mmu-miR-6356	ARFIP2	ENSMUSG00000030881
mmu-miR-6356	DENND4C	ENSMUSG00000038024
mmu-miR-335-3p	SLC9A2	ENSMUSG00000026062
mmu-miR-335-3p	VAMP4	ENSMUSG00000026696
mmu-miR-6481	KLHL15	ENSMUSG00000043929
mmu-miR-7083-3p	DDR2	ENSMUSG00000026674
mmu-miR-6356	LPHN1	ENSMUSG00000013033
mmu-miR-302b-3p	DERL2	ENSMUSG00000018442
mmu-miR-494-3p	SOCS5	ENSMUSG00000037104
mmu-miR-709	CELF2	ENSMUSG00000002107
mmu-miR-335-5p	STARD7	ENSMUSG00000027367
mmu-miR-302b-3p	LRRC14	ENSMUSG00000033728
mmu-miR-6481	ANKRD44	ENSMUSG00000052331
mmu-miR-3470b	CD59B	ENSMUSG00000068686
mmu-miR-335-3p	BC005537	ENSMUSG00000019132
mmu-miR-5106	SNX30	ENSMUSG00000028385
mmu-miR-6481	ATE1	ENSMUSG00000030850
mmu-miR-335-3p	ZBTB26	ENSMUSG00000050714
mmu-miR-709	CCDC24	ENSMUSG00000078588
mmu-miR-302b-3p	RNF6	ENSMUSG00000029634
mmu-miR-34b-5p	NOTCH4	ENSMUSG00000015468
mmu-miR-5106	DTX3L	ENSMUSG00000049502
mmu-miR-6356	CD22	ENSMUSG00000030577
mmu-miR-335-3p	VCAN	ENSMUSG00000021614
mmu-miR-7669-3p	EFNB3	ENSMUSG00000003934
mmu-miR-690	N4BP1	ENSMUSG00000031652
mmu-miR-7669-3p	CLCNKA	ENSMUSG00000033770
mmu-miR-709	PRR3	ENSMUSG00000038500
mmu-miR-690	TENM4	ENSMUSG00000048078
mmu-miR-1191b-3p	SAT1	ENSMUSG00000025283
mmu-miR-335-3p	THSD7A	ENSMUSG00000032625
mmu-miR-302b-3p	RORB	ENSMUSG00000036192
mmu-miR-6938-3p	RAMP1	ENSMUSG00000034353
mmu-miR-7669-3p	DYNLRB1	ENSMUSG00000047459
mmu-miR-335-3p	POU2F2	ENSMUSG00000008496
mmu-miR-7669-3p	DLG2	ENSMUSG00000052572
mmu-miR-190a-5p	GM11397	ENSMUSG00000071452
mmu-miR-335-3p	BIRC6	ENSMUSG00000024073
mmu-miR-7237-3p	PJA2	ENSMUSG00000024083
mmu-miR-335-3p	ZFHX3	ENSMUSG00000038872
mmu-miR-6938-3p	IVNS1ABP	ENSMUSG00000023150
mmu-miR-335-3p	SH3KBP1	ENSMUSG00000040990
mmu-miR-335-3p	LRRC40	ENSMUSG00000063052
mmu-miR-302b-3p	WDR1	ENSMUSG00000005103
mmu-miR-7689-3p	PRPF39	ENSMUSG00000035597
mmu-miR-483-5p	TTLL13	ENSMUSG00000045467
mmu-miR-335-3p	UBE2Q1	ENSMUSG00000042572
mmu-miR-6937-5p	MFSD4	ENSMUSG00000059149
mmu-miR-34b-5p	FCER1A	ENSMUSG00000005339
mmu-miR-335-3p	GM17484	ENSMUSG00000091514
mmu-miR-335-3p	ALDH1A3	ENSMUSG00000015134
mmu-miR-881-3p	TRIO	ENSMUSG00000022263
mmu-miR-6481	FBXL21	ENSMUSG00000035509
mmu-miR-1258-3p	ASB11	ENSMUSG00000031382
mmu-miR-302b-3p	ZBTB20	ENSMUSG00000022708
mmu-miR-302b-3p	SSR1	ENSMUSG00000021427
mmu-miR-494-3p	SCN7A	ENSMUSG00000034810
mmu-miR-335-3p	RNF2	ENSMUSG00000026484
mmu-miR-335-3p	ZFP518A	ENSMUSG00000049164
mmu-miR-1191b-3p	OLA1	ENSMUSG00000027108
mmu-miR-7669-3p	TMEM43	ENSMUSG00000030095
mmu-miR-709	RAB2B	ENSMUSG00000022159
mmu-miR-1258-3p	GM608	ENSMUSG00000068284
mmu-miR-302b-3p	TRAPPC11	ENSMUSG00000038102
mmu-miR-335-3p	TMTC3	ENSMUSG00000036676
mmu-miR-302b-3p	SPOP	ENSMUSG00000057522
mmu-miR-6481	2310002L09RIK	ENSMUSG00000028396
mmu-miR-881-3p	BACE1	ENSMUSG00000032086
mmu-miR-335-5p	ETF1	ENSMUSG00000024360
mmu-miR-762	AGO2	ENSMUSG00000036698
mmu-miR-5106	OLFR457	ENSMUSG00000091983
mmu-miR-6356	FAM84A	ENSMUSG00000020607
mmu-miR-483-5p	SLC45A2	ENSMUSG00000022243
mmu-miR-335-3p	KPNA4	ENSMUSG00000027782
mmu-miR-335-3p	KHDRBS1	ENSMUSG00000028790
mmu-miR-335-3p	DTD1	ENSMUSG00000027430
mmu-miR-190a-5p	FNDC3B	ENSMUSG00000039286
mmu-miR-6481	ARF1	ENSMUSG00000048076
mmu-miR-6481	TSC22D2	ENSMUSG00000027806
mmu-miR-335-3p	RAB1	ENSMUSG00000020149
mmu-miR-6938-3p	NCOA1	ENSMUSG00000020647
mmu-miR-335-3p	GGH	ENSMUSG00000073987
mmu-miR-335-3p	SCAI	ENSMUSG00000035236
mmu-miR-6938-3p	KCNMA1	ENSMUSG00000063142
mmu-miR-1191b-3p	ATP2B2	ENSMUSG00000030302
mmu-miR-881-3p	CEP170	ENSMUSG00000057335
mmu-miR-34b-5p	ARHGAP1	ENSMUSG00000027247
mmu-miR-335-3p	GINS2	ENSMUSG00000031821
mmu-miR-6937-5p	MAGI2	ENSMUSG00000040003
mmu-miR-190a-5p	NRG3	ENSMUSG00000041014
mmu-miR-335-3p	ASTN1	ENSMUSG00000026587
mmu-miR-7669-3p	RAP1GAP	ENSMUSG00000041351
mmu-miR-494-3p	ERBB4	ENSMUSG00000062209
mmu-miR-6937-5p	SEPSECS	ENSMUSG00000029173
mmu-miR-6937-5p	LMAN2L	ENSMUSG00000001143
mmu-miR-7669-3p	CEP85	ENSMUSG00000037443
mmu-miR-6481	MBNL1	ENSMUSG00000027763
mmu-miR-690	AXIN2	ENSMUSG00000000142
mmu-miR-494-3p	SKIDA1	ENSMUSG00000054074
mmu-miR-881-3p	VWA3B	ENSMUSG00000026115
mmu-miR-494-3p	RNF138	ENSMUSG00000024317
mmu-miR-335-3p	NAA15	ENSMUSG00000063273
mmu-miR-34b-5p	MPP2	ENSMUSG00000017314
mmu-miR-335-3p	ZBED6	ENSMUSG00000102049
mmu-miR-5106	SNCAIP	ENSMUSG00000024534
mmu-miR-302b-3p	NR2C2	ENSMUSG00000005893
mmu-miR-335-3p	MYCN	ENSMUSG00000037169
mmu-miR-6356	HDGF	ENSMUSG00000004897
mmu-miR-302b-3p	ZFP704	ENSMUSG00000040209
mmu-miR-190a-5p	ZFP322A	ENSMUSG00000046351
mmu-miR-302b-3p	43898	ENSMUSG00000025702
mmu-miR-1258-3p	PGC	ENSMUSG00000023987
mmu-miR-34b-5p	TRANK1	ENSMUSG00000062296
mmu-miR-494-3p	HTRA3	ENSMUSG00000029096
mmu-miR-335-5p	NR4A3	ENSMUSG00000028341
mmu-miR-709	ARAF	ENSMUSG00000001127
mmu-miR-335-3p	YOD1	ENSMUSG00000046404
mmu-miR-335-3p	ZFP148	ENSMUSG00000022811
mmu-miR-483-3p	VEZF1	ENSMUSG00000018377
mmu-miR-34b-5p	TPBPA	ENSMUSG00000033834
mmu-miR-762	TNNI1	ENSMUSG00000026418
mmu-miR-1258-3p	PDE8A	ENSMUSG00000025584
mmu-miR-335-5p	ARHGAP18	ENSMUSG00000039031
mmu-miR-335-3p	HOOK3	ENSMUSG00000037234
mmu-miR-6356	USP40	ENSMUSG00000005501
mmu-miR-6481	SEMA3A	ENSMUSG00000028883
mmu-miR-3470b	ZC4H2	ENSMUSG00000035062
mmu-miR-34b-5p	GM10220	ENSMUSG00000067698
mmu-miR-6913-3p	I830077J02RIK	ENSMUSG00000074342
mmu-miR-302b-3p	ANO6	ENSMUSG00000064210
mmu-miR-7669-3p	CPEB1	ENSMUSG00000025586
mmu-miR-34b-5p	ASB1	ENSMUSG00000026311
mmu-miR-335-3p	LZTFL1	ENSMUSG00000025245
mmu-miR-34b-5p	DCX	ENSMUSG00000031285
mmu-miR-335-3p	NBEAL1	ENSMUSG00000073664
mmu-miR-335-3p	DYNC2H1	ENSMUSG00000047193
mmu-miR-6356	MRS2	ENSMUSG00000021339
mmu-miR-7237-3p	FAR2	ENSMUSG00000030303
mmu-miR-335-3p	SORL1	ENSMUSG00000049313
mmu-miR-762	CRTC2	ENSMUSG00000027936
mmu-miR-762	PPM1L	ENSMUSG00000027784
mmu-miR-6481	BRK1	ENSMUSG00000033940
mmu-miR-302b-3p	SAR1B	ENSMUSG00000020386
mmu-miR-6481	CREBZF	ENSMUSG00000051451
mmu-miR-6356	WDR4	ENSMUSG00000024037
mmu-miR-690	LCOR	ENSMUSG00000025019
mmu-miR-494-3p	UFL1	ENSMUSG00000040359
mmu-miR-5106	ACER2	ENSMUSG00000038007
mmu-miR-709	RPS6KA5	ENSMUSG00000021180
mmu-miR-190a-5p	GM21743	ENSMUSG00000096740
mmu-miR-335-5p	U2SURP	ENSMUSG00000032407
mmu-miR-6938-3p	GCM2	ENSMUSG00000021362
mmu-miR-335-3p	MMP8	ENSMUSG00000005800
mmu-miR-6938-3p	SNX17	ENSMUSG00000029146
mmu-miR-6938-3p	MBD3L2	ENSMUSG00000047508
mmu-miR-7083-3p	USPL1	ENSMUSG00000041264
mmu-miR-6481	CLEC14A	ENSMUSG00000045930
mmu-miR-3470b	GM648	ENSMUSG00000064016
mmu-miR-1258-3p	CDH4	ENSMUSG00000000305
mmu-miR-6937-5p	NECAB1	ENSMUSG00000040536
mmu-miR-762	KLC2	ENSMUSG00000024862
mmu-miR-6938-3p	PRRC2B	ENSMUSG00000039262
mmu-miR-8117	HES1	ENSMUSG00000022528
mmu-miR-190a-5p	ARPC5	ENSMUSG00000008475
mmu-miR-335-3p	FAR2	ENSMUSG00000030303
mmu-miR-709	CRXOS	ENSMUSG00000074365
mmu-miR-3470b	RREB1	ENSMUSG00000039087
mmu-miR-690	USP37	ENSMUSG00000033364
mmu-miR-6937-5p	FEM1B	ENSMUSG00000032244
mmu-miR-3470b	TMEM167	ENSMUSG00000012422
mmu-miR-335-3p	FAT3	ENSMUSG00000074505
mmu-miR-34b-5p	SLC25A27	ENSMUSG00000023912
mmu-miR-6481	SESTD1	ENSMUSG00000042272
mmu-miR-302b-3p	HS3ST4	ENSMUSG00000078591
mmu-miR-6913-3p	ZFP534	ENSMUSG00000062518
mmu-miR-6481	TRIM66	ENSMUSG00000031026
mmu-miR-7237-3p	ABHD15	ENSMUSG00000000686
mmu-miR-6356	ATL2	ENSMUSG00000059811
mmu-miR-34b-5p	THUMPD1	ENSMUSG00000030942
mmu-miR-6938-3p	ACE2	ENSMUSG00000015405
mmu-miR-1191b-3p	CHPT1	ENSMUSG00000060002
mmu-miR-335-3p	CELF4	ENSMUSG00000024268
mmu-miR-34b-5p	ZC4H2	ENSMUSG00000035062
mmu-miR-34b-5p	ZDHHC16	ENSMUSG00000025157
mmu-miR-494-3p	SMARCA1	ENSMUSG00000031099
mmu-miR-335-3p	ZFP429	ENSMUSG00000078994
mmu-miR-34b-5p	MARCKS	ENSMUSG00000069662
mmu-miR-335-3p	ZFP157	ENSMUSG00000036898
mmu-miR-335-3p	JAG1	ENSMUSG00000027276
mmu-miR-5106	ANO5	ENSMUSG00000055489
mmu-miR-3470b	GPBP1	ENSMUSG00000032745
mmu-miR-6481	USP3	ENSMUSG00000032376
mmu-miR-7083-3p	SDCCAG8	ENSMUSG00000026504
mmu-miR-190a-5p	MYO5A	ENSMUSG00000034593
mmu-miR-34b-5p	ZFHX4	ENSMUSG00000025255
mmu-miR-690	GM9930	ENSMUSG00000053980
mmu-miR-494-3p	EPC2	ENSMUSG00000069495
mmu-miR-762	DYNLT1C	ENSMUSG00000000579
mmu-miR-6481	CYP1B1	ENSMUSG00000024087
mmu-miR-7669-3p	ULK1	ENSMUSG00000029512
mmu-miR-6356	ARHGEF12	ENSMUSG00000059495
mmu-miR-335-3p	FMN2	ENSMUSG00000028354
mmu-miR-335-3p	PCNX	ENSMUSG00000021140
mmu-miR-6481	GNB2	ENSMUSG00000029713
mmu-miR-335-3p	SOX4	ENSMUSG00000076431
mmu-miR-190a-5p	TDRD5	ENSMUSG00000060985
mmu-miR-335-3p	KCNH7	ENSMUSG00000059742
mmu-miR-34b-5p	BC004004	ENSMUSG00000052712
mmu-miR-1258-3p	CLGN	ENSMUSG00000002190
mmu-miR-762	PML	ENSMUSG00000036986
mmu-miR-335-3p	CEBPG	ENSMUSG00000056216
mmu-miR-1258-3p	GGPS1	ENSMUSG00000021302
mmu-miR-7083-3p	TRAF7	ENSMUSG00000052752
mmu-miR-6938-3p	PABPC4	ENSMUSG00000011257
mmu-miR-335-3p	LPAR6	ENSMUSG00000033446
mmu-miR-494-3p	LRP1B	ENSMUSG00000049252
mmu-miR-302b-3p	ARNT2	ENSMUSG00000015709
mmu-miR-335-3p	AHR	ENSMUSG00000019256
mmu-miR-881-3p	GLRA2	ENSMUSG00000018589
mmu-miR-3470b	IL1RAPL1	ENSMUSG00000052372
mmu-miR-7669-3p	CACNG5	ENSMUSG00000040373
mmu-miR-709	MED16	ENSMUSG00000013833
mmu-miR-881-3p	EHF	ENSMUSG00000012350
mmu-miR-335-3p	RPGRIP1L	ENSMUSG00000033282
mmu-miR-6913-3p	COL4A4	ENSMUSG00000067158
mmu-miR-881-3p	HECW2	ENSMUSG00000042807
mmu-miR-34b-5p	PACS1	ENSMUSG00000024855
mmu-miR-3470b	TAB3	ENSMUSG00000035476
mmu-miR-709	4931440P22RIK	ENSMUSG00000074580
mmu-miR-335-3p	SLC1A2	ENSMUSG00000005089
mmu-miR-335-3p	PGAP1	ENSMUSG00000073678
mmu-miR-6481	OSBP	ENSMUSG00000024687
mmu-miR-6938-3p	ECT2	ENSMUSG00000027699
mmu-miR-190a-5p	NEUROD1	ENSMUSG00000034701
mmu-miR-6356	TMEM245	ENSMUSG00000055296
mmu-miR-335-3p	GPR85	ENSMUSG00000048216
mmu-miR-6481	BHLHE22	ENSMUSG00000025128
mmu-miR-302b-3p	PRDM16	ENSMUSG00000039410
mmu-miR-494-3p	MAP4	ENSMUSG00000032479
mmu-miR-335-3p	ZNRF2	ENSMUSG00000058446
mmu-miR-335-3p	ANK3	ENSMUSG00000069601
mmu-miR-881-3p	LRRC8A	ENSMUSG00000007476
mmu-miR-302b-3p	AGO1	ENSMUSG00000041530
mmu-miR-335-3p	ZFX	ENSMUSG00000079509
mmu-miR-335-3p	MURC	ENSMUSG00000028348
mmu-miR-7083-3p	ADCY3	ENSMUSG00000020654
mmu-miR-34b-5p	METTL20	ENSMUSG00000039958
mmu-miR-5106	ASIC2	ENSMUSG00000020704
mmu-miR-335-3p	PBRM1	ENSMUSG00000042323
mmu-miR-6913-3p	GMFB	ENSMUSG00000062014
mmu-miR-335-3p	TAPBPL	ENSMUSG00000038213
mmu-miR-483-3p	INO80	ENSMUSG00000034154
mmu-miR-6938-3p	ZC2HC1C	ENSMUSG00000045064
mmu-miR-6481	SCAMP1	ENSMUSG00000021687
mmu-miR-302b-3p	UNK	ENSMUSG00000020770
mmu-miR-494-3p	OSBPL6	ENSMUSG00000042359
mmu-miR-335-3p	PSD3	ENSMUSG00000030465
mmu-miR-7237-3p	CRIM1	ENSMUSG00000024074
mmu-miR-7083-3p	STAG1	ENSMUSG00000037286
mmu-miR-335-5p	AHSA2	ENSMUSG00000020288
mmu-miR-335-3p	CREBL2	ENSMUSG00000032652
mmu-miR-709	CYTH1	ENSMUSG00000017132
mmu-miR-34b-5p	SMIM15	ENSMUSG00000071180
mmu-miR-7083-3p	OSTC	ENSMUSG00000041084
mmu-miR-709	IQGAP2	ENSMUSG00000021676
mmu-miR-7237-3p	TAB2	ENSMUSG00000015755
mmu-miR-483-3p	ZFYVE27	ENSMUSG00000018820
mmu-miR-494-3p	SESTD1	ENSMUSG00000042272
mmu-miR-6481	CTAGE5	ENSMUSG00000021000
mmu-miR-335-5p	ROCK1	ENSMUSG00000024290
mmu-miR-494-3p	DDX3X	ENSMUSG00000000787
mmu-miR-709	RFC4	ENSMUSG00000022881
mmu-miR-6937-5p	NFATC2	ENSMUSG00000027544
mmu-miR-335-3p	ARHGEF38	ENSMUSG00000040969
mmu-miR-335-5p	UBL4	ENSMUSG00000015290
mmu-miR-3470b	THSD4	ENSMUSG00000032289
mmu-miR-7689-3p	HTR4	ENSMUSG00000026322
mmu-miR-335-3p	CCDC55	ENSMUSG00000037958
mmu-miR-762	SH2D4A	ENSMUSG00000053886
mmu-miR-34b-5p	STAC2	ENSMUSG00000017400
mmu-miR-6938-3p	JADE1	ENSMUSG00000025764
mmu-miR-335-3p	ZFP280D	ENSMUSG00000038535
mmu-miR-302b-3p	ATAD2	ENSMUSG00000022360
mmu-miR-7237-3p	D1ERTD622E	ENSMUSG00000044768
mmu-miR-6938-3p	STAG1	ENSMUSG00000037286
mmu-miR-7689-3p	NAMPT	ENSMUSG00000020572
mmu-miR-302b-3p	IFNLR1	ENSMUSG00000062157
mmu-miR-6481	STXBP5	ENSMUSG00000019790
mmu-miR-709	DECR2	ENSMUSG00000036775
mmu-miR-7669-3p	BCL2L1	ENSMUSG00000007659
mmu-miR-7083-3p	ATXN1L	ENSMUSG00000069895
mmu-miR-690	MTDH	ENSMUSG00000022255
mmu-miR-7689-3p	SOX6	ENSMUSG00000051910
mmu-miR-335-3p	PAK1	ENSMUSG00000030774
mmu-miR-3470b	D630003M21RIK	ENSMUSG00000037813
mmu-miR-5106	RGS3	ENSMUSG00000059810
mmu-miR-5106	SRC	ENSMUSG00000027646
mmu-miR-302b-3p	PBX3	ENSMUSG00000038718
mmu-miR-7689-3p	SNAP25	ENSMUSG00000027273
mmu-miR-6481	EPHA7	ENSMUSG00000028289
mmu-miR-335-3p	ARID4A	ENSMUSG00000048118
mmu-miR-6481	IKZF5	ENSMUSG00000040167
mmu-miR-335-3p	PLCL1	ENSMUSG00000038349
mmu-miR-6356	NFIX	ENSMUSG00000001911
mmu-miR-335-3p	GM26596	ENSMUSG00000097185
mmu-miR-6481	ASXL2	ENSMUSG00000037486
mmu-miR-302b-3p	TXNIP	ENSMUSG00000038393
mmu-miR-494-3p	VCAN	ENSMUSG00000021614
mmu-miR-709	KPNA3	ENSMUSG00000021929
mmu-miR-6938-3p	1110004F10RIK	ENSMUSG00000030663
mmu-miR-6481	SOBP	ENSMUSG00000038248
mmu-miR-6481	GM10837	ENSMUSG00000075465
mmu-miR-335-3p	PLXDC2	ENSMUSG00000026748
mmu-miR-335-5p	A330008L17RIK	ENSMUSG00000052479
mmu-miR-335-3p	FAM49A	ENSMUSG00000020589
mmu-miR-6938-3p	DLX3	ENSMUSG00000001510
mmu-miR-335-3p	ZBTB41	ENSMUSG00000033964
mmu-miR-6481	TNRC6B	ENSMUSG00000047888
mmu-miR-6938-3p	SERPINB6B	ENSMUSG00000042842
mmu-miR-6481	ZFP597	ENSMUSG00000039789
mmu-miR-34b-5p	FOXJ2	ENSMUSG00000003154
mmu-miR-335-5p	RBFOX2	ENSMUSG00000033565
mmu-miR-5106	NEURL1B	ENSMUSG00000034413
mmu-miR-7083-3p	SMARCA1	ENSMUSG00000031099
mmu-miR-3470b	ZFP287	ENSMUSG00000005267
mmu-miR-6481	SPINK5	ENSMUSG00000055561
mmu-miR-302b-3p	MTMR4	ENSMUSG00000018401
mmu-miR-335-3p	PAX3	ENSMUSG00000004872
mmu-miR-302b-3p	DCAF7	ENSMUSG00000049354
mmu-miR-335-5p	NECAB1	ENSMUSG00000040536
mmu-miR-335-3p	UBE2H	ENSMUSG00000039159
mmu-miR-6938-3p	ZFP410	ENSMUSG00000042472
mmu-miR-709	COL6A2	ENSMUSG00000020241
mmu-miR-335-3p	GPR155	ENSMUSG00000041762
mmu-miR-6356	PRKCG	ENSMUSG00000078816
mmu-miR-3470b	ZYG11B	ENSMUSG00000034636
mmu-miR-3470b	PUM2	ENSMUSG00000020594
mmu-miR-6938-3p	ZFP770	ENSMUSG00000040321
mmu-miR-709	BCL9L	ENSMUSG00000063382
mmu-miR-709	GM9967	ENSMUSG00000055323
mmu-miR-7237-3p	SUDS3	ENSMUSG00000066900
mmu-miR-494-3p	BCORL1	ENSMUSG00000036959
mmu-miR-302b-3p	PLXNC1	ENSMUSG00000074785
mmu-miR-6356	PDE1C	ENSMUSG00000004347
mmu-miR-7083-3p	MAP3K2	ENSMUSG00000024383
mmu-miR-3470b	SLITRK2	ENSMUSG00000036790
mmu-miR-3470b	METTL3	ENSMUSG00000022160
mmu-miR-6356	STMN4	ENSMUSG00000022044
mmu-miR-7669-3p	MFAP2	ENSMUSG00000060572
mmu-miR-7237-3p	SLC4A10	ENSMUSG00000026904
mmu-miR-6481	PGAP1	ENSMUSG00000073678
mmu-miR-494-3p	FAM161A	ENSMUSG00000049811
mmu-miR-6481	ANKRD28	ENSMUSG00000014496
mmu-miR-5106	CCDC79	ENSMUSG00000052616
mmu-miR-190a-5p	BC052040	ENSMUSG00000040282
mmu-miR-6481	UBE2R2	ENSMUSG00000036241
mmu-miR-34b-5p	A430033K04RIK	ENSMUSG00000056014
mmu-miR-1195	CAR5B	ENSMUSG00000031373
mmu-miR-190a-5p	CYYR1	ENSMUSG00000041134
mmu-miR-335-3p	WDR41	ENSMUSG00000042015
mmu-miR-7083-3p	FBXO47	ENSMUSG00000070336
mmu-miR-690	CDC73	ENSMUSG00000026361
mmu-miR-335-3p	HTR7	ENSMUSG00000024798
mmu-miR-7083-3p	SP4	ENSMUSG00000025323
mmu-miR-335-3p	PSMB1	ENSMUSG00000014769
mmu-miR-335-3p	CCDC18	ENSMUSG00000056531
mmu-miR-6356	ANKRD52	ENSMUSG00000014498
mmu-miR-494-3p	ZDHHC20	ENSMUSG00000021969
mmu-miR-6481	VCPIP1	ENSMUSG00000045210
mmu-miR-335-3p	PPAT	ENSMUSG00000029246
mmu-miR-34b-5p	RNF165	ENSMUSG00000025427
mmu-miR-7689-3p	AHCY	ENSMUSG00000027597
mmu-miR-6481	4833424O15RIK	ENSMUSG00000033342
mmu-miR-335-3p	EPHA7	ENSMUSG00000028289
mmu-miR-335-3p	AOX2	ENSMUSG00000079554
mmu-miR-335-3p	MED12L	ENSMUSG00000056476
mmu-miR-6937-5p	IKZF5	ENSMUSG00000040167
mmu-miR-190a-5p	OTUD4	ENSMUSG00000036990
mmu-miR-6481	RBM5	ENSMUSG00000032580
mmu-miR-34b-5p	VRK1	ENSMUSG00000021115
mmu-miR-335-3p	GRIN2B	ENSMUSG00000030209
mmu-miR-6938-3p	ZC3H12B	ENSMUSG00000035045
mmu-miR-709	ATP12A	ENSMUSG00000022229
mmu-miR-6938-3p	KSR1	ENSMUSG00000018334
mmu-miR-335-3p	OPTC	ENSMUSG00000010311
mmu-miR-762	RHAG	ENSMUSG00000023926
mmu-miR-6937-5p	SYN2	ENSMUSG00000009394
mmu-miR-34b-5p	PPP2R5A	ENSMUSG00000026626
mmu-miR-302b-3p	ZBTB44	ENSMUSG00000047412
mmu-miR-6481	PKNOX2	ENSMUSG00000035934
mmu-miR-6937-5p	PAN3	ENSMUSG00000029647
mmu-miR-302b-3p	MKRN1	ENSMUSG00000029922
mmu-miR-335-3p	CLEC2H	ENSMUSG00000030364
mmu-miR-494-3p	UNC5D	ENSMUSG00000063626
mmu-miR-7669-3p	PXDC1	ENSMUSG00000021411
mmu-miR-6356	VPS37D	ENSMUSG00000043614
mmu-miR-335-3p	LYPD1	ENSMUSG00000026344
mmu-miR-335-3p	AKAP10	ENSMUSG00000047804
mmu-miR-6938-3p	ARHGEF12	ENSMUSG00000059495
mmu-miR-7083-3p	SGCZ	ENSMUSG00000039539
mmu-miR-6481	LUC7L3	ENSMUSG00000020863
mmu-miR-335-5p	TMEM229A	ENSMUSG00000048022
mmu-miR-335-3p	APOB	ENSMUSG00000020609
mmu-miR-335-3p	ZFP354A	ENSMUSG00000020364
mmu-miR-335-5p	ANAPC4	ENSMUSG00000029176
mmu-miR-335-5p	TAF1	ENSMUSG00000031314
mmu-miR-7669-3p	LPL	ENSMUSG00000015568
mmu-miR-302b-3p	ARMC8	ENSMUSG00000032468
mmu-miR-494-3p	CDK6	ENSMUSG00000040274
mmu-miR-6938-3p	ZMIZ1	ENSMUSG00000007817
mmu-miR-6937-5p	4932438A13RIK	ENSMUSG00000037270
mmu-miR-335-3p	LNP	ENSMUSG00000009207
mmu-miR-494-3p	PTER	ENSMUSG00000026730
mmu-miR-335-5p	EFR3A	ENSMUSG00000015002
mmu-miR-494-3p	WWC2	ENSMUSG00000031563
mmu-miR-1258-3p	SRSF10	ENSMUSG00000028676
mmu-miR-709	OSCP1	ENSMUSG00000042616
mmu-miR-7669-3p	CCDC96	ENSMUSG00000050677
mmu-miR-335-3p	MDM1	ENSMUSG00000020212
mmu-miR-34b-5p	TSPYL1	ENSMUSG00000047514
mmu-miR-3470b	OLFM3	ENSMUSG00000027965
mmu-miR-190a-5p	P2RY1	ENSMUSG00000027765
mmu-miR-190a-5p	TBC1D15	ENSMUSG00000020130
mmu-miR-6481	MEX3C	ENSMUSG00000037253
mmu-miR-335-3p	HECW1	ENSMUSG00000021301
mmu-miR-34b-5p	IRS4	ENSMUSG00000054667
mmu-miR-335-3p	POU3F4	ENSMUSG00000056854
mmu-miR-6356	PGPEP1	ENSMUSG00000056204
mmu-miR-302b-3p	PURA	ENSMUSG00000043991
mmu-miR-6356	NFRKB	ENSMUSG00000042185
mmu-miR-709	ZNRF3	ENSMUSG00000041961
mmu-miR-494-3p	RETSAT	ENSMUSG00000056666
mmu-miR-335-3p	ZFP760	ENSMUSG00000067928
mmu-miR-762	GM10244	ENSMUSG00000068601
mmu-miR-7083-3p	GPKOW	ENSMUSG00000031148
mmu-miR-335-3p	2610305D13RIK	ENSMUSG00000066000
mmu-miR-1195	HAPLN1	ENSMUSG00000021613
mmu-miR-7669-3p	RAPGEFL1	ENSMUSG00000038020
mmu-miR-6937-5p	FGF11	ENSMUSG00000042826
mmu-miR-335-3p	TTF1	ENSMUSG00000026803
mmu-miR-302b-3p	CRIM1	ENSMUSG00000024074
mmu-miR-494-3p	AGFG1	ENSMUSG00000026159
mmu-miR-6937-5p	FAM110B	ENSMUSG00000049119
mmu-miR-6913-3p	GM13251	ENSMUSG00000070605
mmu-miR-7669-3p	GIGYF1	ENSMUSG00000029714
mmu-miR-34b-5p	SIDT2	ENSMUSG00000034908
mmu-miR-335-5p	BC003965	ENSMUSG00000067722
mmu-miR-302b-3p	CDKN1A	ENSMUSG00000023067
mmu-miR-335-5p	CCR9	ENSMUSG00000029530
mmu-miR-6481	TRIM52	ENSMUSG00000022113
mmu-miR-302b-3p	MAGI3	ENSMUSG00000052539
mmu-miR-335-3p	ST7	ENSMUSG00000029534
mmu-miR-1258-3p	MTAP7D3	ENSMUSG00000067878
mmu-miR-6481	DHX32	ENSMUSG00000030986
mmu-miR-6913-3p	SLC23A2	ENSMUSG00000027340
mmu-miR-6937-5p	B3GLCT	ENSMUSG00000051950
mmu-miR-6481	DDX3Y	ENSMUSG00000069045
mmu-miR-6481	KPNA4	ENSMUSG00000027782
mmu-miR-483-3p	CTAG2	ENSMUSG00000031181
mmu-miR-335-3p	WLS	ENSMUSG00000028173
mmu-miR-7083-3p	A230046K03RIK	ENSMUSG00000034560
mmu-miR-335-3p	TMED5	ENSMUSG00000063406
mmu-miR-7237-3p	GABRB3	ENSMUSG00000033676
mmu-miR-335-3p	GRPR	ENSMUSG00000031364
mmu-miR-3470b	MRPL48	ENSMUSG00000030706
mmu-miR-7669-3p	STX16	ENSMUSG00000027522
mmu-miR-690	EFNB2	ENSMUSG00000001300
mmu-miR-6481	KCNB2	ENSMUSG00000092083
mmu-miR-5106	GSK3A	ENSMUSG00000057177
mmu-miR-7669-3p	TBC1D24	ENSMUSG00000036473
mmu-miR-494-3p	TCEB1	ENSMUSG00000079658
mmu-miR-762	2900011O08RIK	ENSMUSG00000044117
mmu-miR-7083-3p	D1ERTD622E	ENSMUSG00000044768
mmu-miR-3470b	TMEM150C	ENSMUSG00000050640
mmu-miR-335-5p	TMEM184C	ENSMUSG00000031617
mmu-miR-335-3p	ETF1	ENSMUSG00000024360
mmu-miR-881-3p	FIGNL2	ENSMUSG00000095440
mmu-miR-302b-3p	MTF1	ENSMUSG00000028890
mmu-miR-335-3p	CD36	ENSMUSG00000002944
mmu-miR-1191b-3p	TMEM209	ENSMUSG00000029782
mmu-miR-335-3p	XPO4	ENSMUSG00000021952
mmu-miR-6913-3p	CDKAL1	ENSMUSG00000006191
mmu-miR-335-3p	FANCI	ENSMUSG00000039187
mmu-miR-494-3p	USP48	ENSMUSG00000043411
mmu-miR-335-3p	SYCP1	ENSMUSG00000027855
mmu-miR-335-3p	SMGC	ENSMUSG00000047295
mmu-miR-6938-3p	TCEB3	ENSMUSG00000028668
mmu-miR-3470b	ERBB4	ENSMUSG00000062209
mmu-miR-1195	MEIS2	ENSMUSG00000027210
mmu-miR-881-3p	D1ERTD622E	ENSMUSG00000044768
mmu-miR-6938-3p	DHX9	ENSMUSG00000042699
mmu-miR-335-3p	COL5A2	ENSMUSG00000026042
mmu-miR-690	GM17067	ENSMUSG00000091594
mmu-miR-335-3p	RBM27	ENSMUSG00000024491
mmu-miR-6481	NFIX	ENSMUSG00000001911
mmu-miR-709	SERP1	ENSMUSG00000027808
mmu-miR-335-3p	SEMA3E	ENSMUSG00000063531
mmu-miR-494-3p	MMD	ENSMUSG00000003948
mmu-miR-494-3p	SLC35F5	ENSMUSG00000026342
mmu-miR-709	ZMIZ1	ENSMUSG00000007817
mmu-miR-7669-3p	RASSF4	ENSMUSG00000042129
mmu-miR-6481	ZBTB10	ENSMUSG00000069114
mmu-miR-6481	LCOR	ENSMUSG00000025019
mmu-miR-6356	SOCS5	ENSMUSG00000037104
mmu-miR-6481	4933411K20RIK	ENSMUSG00000031631
mmu-miR-335-3p	ROCK2	ENSMUSG00000020580
mmu-miR-1195	LGI1	ENSMUSG00000067242
mmu-miR-7669-3p	NAV1	ENSMUSG00000009418
mmu-miR-7669-3p	2900011O08RIK	ENSMUSG00000044117
mmu-miR-3470b	UQCC1	ENSMUSG00000005882
mmu-miR-6481	CEP120	ENSMUSG00000048799
mmu-miR-762	MAP3K3	ENSMUSG00000020700
mmu-miR-302b-3p	GM10447	ENSMUSG00000072963
mmu-miR-690	CNOT1	ENSMUSG00000036550
mmu-miR-34b-5p	FGD6	ENSMUSG00000020021
mmu-miR-494-3p	2610021A01RIK	ENSMUSG00000091474
mmu-miR-6913-3p	GM13247	ENSMUSG00000056300
mmu-miR-881-3p	ATXN1	ENSMUSG00000046876
mmu-miR-6938-3p	SUPV3L1	ENSMUSG00000020079
mmu-miR-1258-3p	SDC1	ENSMUSG00000020592
mmu-miR-494-3p	NADK2	ENSMUSG00000022253
mmu-miR-302b-3p	OAS1A	ENSMUSG00000052776
mmu-miR-335-3p	H2AFY	ENSMUSG00000015937
mmu-miR-335-3p	OLFR613	ENSMUSG00000078624
mmu-miR-6913-3p	REX2	ENSMUSG00000067919
mmu-miR-302b-3p	BRWD1	ENSMUSG00000022914
mmu-miR-881-3p	DDX5	ENSMUSG00000020719
mmu-miR-34b-5p	MYRIP	ENSMUSG00000041794
mmu-miR-7669-3p	GPR3	ENSMUSG00000049649
mmu-miR-709	PEX6	ENSMUSG00000002763
mmu-miR-34b-5p	RNF25	ENSMUSG00000026171
mmu-miR-6481	RPGRIP1L	ENSMUSG00000033282
mmu-miR-6938-3p	ATCAY	ENSMUSG00000034958
mmu-miR-7083-3p	PHF21A	ENSMUSG00000058318
mmu-miR-335-3p	AHI1	ENSMUSG00000019986
mmu-miR-335-3p	GIGYF1	ENSMUSG00000029714
mmu-miR-335-3p	ANAPC4	ENSMUSG00000029176
mmu-miR-494-3p	NHLH2	ENSMUSG00000048540
mmu-miR-494-3p	SCHIP1	ENSMUSG00000027777
mmu-miR-494-3p	ZRANB3	ENSMUSG00000036086
mmu-miR-6913-3p	GM13139	ENSMUSG00000067916
mmu-miR-335-3p	DPY19L1	ENSMUSG00000043067
mmu-miR-494-3p	UTP15	ENSMUSG00000041747
mmu-miR-302b-3p	APP	ENSMUSG00000022892
mmu-miR-3470b	DNAJC27	ENSMUSG00000020657
mmu-miR-335-3p	SULT1B1	ENSMUSG00000029269
mmu-miR-7083-3p	HMGXB4	ENSMUSG00000034518
mmu-miR-335-5p	RB1	ENSMUSG00000022105
mmu-miR-709	TM7SF2	ENSMUSG00000024799
mmu-miR-6481	PURB	ENSMUSG00000094483
mmu-miR-302b-3p	DCDC2A	ENSMUSG00000035910
mmu-miR-494-3p	ICT1	ENSMUSG00000018858
mmu-miR-6937-5p	CCT4	ENSMUSG00000007739
mmu-miR-762	ZFP236	ENSMUSG00000041258
mmu-miR-5106	SELT	ENSMUSG00000075700
mmu-miR-6937-5p	SLCO4C1	ENSMUSG00000040693
mmu-miR-7689-3p	MARK2	ENSMUSG00000024969
mmu-miR-335-3p	9430020K01RIK	ENSMUSG00000033960
mmu-miR-494-3p	PLXDC2	ENSMUSG00000026748
mmu-miR-3470b	CD86	ENSMUSG00000022901
mmu-miR-494-3p	NSUN4	ENSMUSG00000028706
mmu-miR-494-3p	SPINK10	ENSMUSG00000044176
mmu-miR-762	NFAT5	ENSMUSG00000003847
mmu-miR-7669-3p	TCAIM	ENSMUSG00000046603
mmu-miR-7083-3p	GPC6	ENSMUSG00000058571
mmu-miR-5106	FAM210A	ENSMUSG00000038121
mmu-miR-335-3p	KCND2	ENSMUSG00000060882
mmu-miR-335-3p	GM5662	ENSMUSG00000079029
mmu-miR-6937-5p	HIVEP3	ENSMUSG00000028634
mmu-miR-335-3p	NR2F1	ENSMUSG00000069171
mmu-miR-494-3p	AKAP8	ENSMUSG00000024045
mmu-miR-762	VTN	ENSMUSG00000017344
mmu-miR-302b-3p	MED12L	ENSMUSG00000056476
mmu-miR-335-3p	CREBRF	ENSMUSG00000048249
mmu-miR-335-3p	NUDT15	ENSMUSG00000033405
mmu-miR-34b-5p	GPR101	ENSMUSG00000036357
mmu-miR-709	NAB1	ENSMUSG00000002881
mmu-miR-483-5p	SLC12A6	ENSMUSG00000027130
mmu-miR-494-3p	FUT9	ENSMUSG00000055373
mmu-miR-335-3p	FAM124A	ENSMUSG00000035184
mmu-miR-6356	EDA2R	ENSMUSG00000034457
mmu-miR-709	SH2B3	ENSMUSG00000042594
mmu-miR-762	CTBP2	ENSMUSG00000030970
mmu-miR-494-3p	D830030K20RIK	ENSMUSG00000096039
mmu-miR-335-3p	TRIP4	ENSMUSG00000032386
mmu-miR-6938-3p	EP300	ENSMUSG00000055024
mmu-miR-483-3p	CAMTA1	ENSMUSG00000014592
mmu-miR-6481	NBEAL1	ENSMUSG00000073664
mmu-miR-494-3p	PCDH15	ENSMUSG00000052613
mmu-miR-335-3p	GALNT1	ENSMUSG00000000420
mmu-miR-302b-3p	MOSPD2	ENSMUSG00000061778
mmu-miR-335-3p	EML4	ENSMUSG00000032624
mmu-miR-7083-3p	STRBP	ENSMUSG00000026915
mmu-miR-494-3p	PCTP	ENSMUSG00000020553
mmu-miR-335-3p	ELAVL3	ENSMUSG00000003410
mmu-miR-762	PHC1	ENSMUSG00000040669
mmu-miR-1195	FAM160A2	ENSMUSG00000044465
mmu-miR-6481	FAM135A	ENSMUSG00000026153
mmu-miR-335-3p	ACSS3	ENSMUSG00000035948
mmu-miR-335-3p	IFIT2	ENSMUSG00000045932
mmu-miR-335-3p	HIST1H2BP	ENSMUSG00000069308
mmu-miR-7669-3p	PDE6A	ENSMUSG00000024575
mmu-miR-6913-3p	MMS19	ENSMUSG00000025159
mmu-miR-190a-5p	GM5444	ENSMUSG00000053499
mmu-miR-3470b	PDE4DIP	ENSMUSG00000038170
mmu-miR-7669-3p	SEMA3G	ENSMUSG00000021904
mmu-miR-762	RNF144B	ENSMUSG00000038068
mmu-miR-335-3p	GPR141	ENSMUSG00000053101
mmu-miR-6356	LPCAT1	ENSMUSG00000021608
mmu-miR-494-3p	GM5627	ENSMUSG00000093812
mmu-miR-6481	HOOK3	ENSMUSG00000037234
mmu-miR-6938-3p	CETN4	ENSMUSG00000045031
mmu-miR-6938-3p	DMD	ENSMUSG00000045103
mmu-miR-762	SON	ENSMUSG00000022961
mmu-miR-6356	PYGO1	ENSMUSG00000034910
mmu-miR-6938-3p	PHC1	ENSMUSG00000040669
mmu-miR-7689-3p	COPS5	ENSMUSG00000025917
mmu-miR-335-3p	SLC36A4	ENSMUSG00000043885
mmu-miR-335-3p	NRIP1	ENSMUSG00000048490
mmu-miR-6937-5p	LATS1	ENSMUSG00000040021
mmu-miR-6938-3p	AHCYL1	ENSMUSG00000027893
mmu-miR-6937-5p	SERINC4	ENSMUSG00000046110
mmu-miR-6481	MGAT4C	ENSMUSG00000019888
mmu-miR-7669-3p	RAB14	ENSMUSG00000026878
mmu-miR-1258-3p	MGAT2	ENSMUSG00000043998
mmu-miR-335-3p	ANKRD44	ENSMUSG00000052331
mmu-miR-6481	ZFP354A	ENSMUSG00000020364
mmu-miR-335-3p	ASXL2	ENSMUSG00000037486
mmu-miR-335-3p	KDM5A	ENSMUSG00000030180
mmu-miR-6913-3p	UPRT	ENSMUSG00000073016
mmu-miR-335-3p	PITX2	ENSMUSG00000028023
mmu-miR-881-3p	WDR43	ENSMUSG00000041057
mmu-miR-335-3p	ZFP735	ENSMUSG00000060630
mmu-miR-7083-3p	ENG	ENSMUSG00000026814
mmu-miR-7669-3p	CRKL	ENSMUSG00000006134
mmu-miR-34b-5p	PURB	ENSMUSG00000094483
mmu-miR-302b-3p	FRRS1L	ENSMUSG00000045589
mmu-miR-7689-3p	CIPC	ENSMUSG00000034157
mmu-miR-1191b-3p	DSCR3	ENSMUSG00000022898
mmu-miR-494-3p	HNRNPR	ENSMUSG00000066037
mmu-miR-494-3p	ARHGAP12	ENSMUSG00000041225
mmu-miR-335-3p	NARS2	ENSMUSG00000018995
mmu-miR-335-5p	NT5DC3	ENSMUSG00000054027
mmu-miR-494-3p	AGPAT5	ENSMUSG00000031467
mmu-miR-335-3p	HOXC8	ENSMUSG00000001657
mmu-miR-690	QRFP	ENSMUSG00000043102
mmu-miR-6937-5p	SLC29A3	ENSMUSG00000020100
mmu-miR-494-3p	BMP2K	ENSMUSG00000034663
mmu-miR-302b-3p	GM20716	ENSMUSG00000093752
mmu-miR-34b-5p	ADD2	ENSMUSG00000030000
mmu-miR-335-3p	RICTOR	ENSMUSG00000050310
mmu-miR-6913-3p	IRF2BPL	ENSMUSG00000034168
mmu-miR-190a-5p	HAS2	ENSMUSG00000022367
mmu-miR-762	MAGI2	ENSMUSG00000040003
mmu-miR-302b-3p	MNT	ENSMUSG00000000282
mmu-miR-6937-5p	2610301B20RIK	ENSMUSG00000059482
mmu-miR-34b-5p	FAM83H	ENSMUSG00000046761
mmu-miR-6938-3p	SYVN1	ENSMUSG00000024807
mmu-miR-7083-3p	MTMR4	ENSMUSG00000018401
mmu-miR-7669-3p	TSC22D2	ENSMUSG00000027806
mmu-miR-335-3p	ZFP120	ENSMUSG00000068134
mmu-miR-7689-3p	A530099J19RIK	ENSMUSG00000047462
mmu-miR-6938-3p	PSMD11	ENSMUSG00000017428
mmu-miR-190a-5p	TRPS1	ENSMUSG00000038679
mmu-miR-762	R3HDM2	ENSMUSG00000025404
mmu-miR-7669-3p	EPB4.1L1	ENSMUSG00000027624
mmu-miR-1191b-3p	GM10600	ENSMUSG00000083929
mmu-miR-335-3p	PTGER2	ENSMUSG00000037759
mmu-miR-302b-3p	PLXDC2	ENSMUSG00000026748
mmu-miR-6938-3p	SCD1	ENSMUSG00000037071
mmu-miR-7669-3p	DCHS1	ENSMUSG00000036862
mmu-miR-7237-3p	WNK3	ENSMUSG00000041245
mmu-miR-335-3p	4931423N10RIK	ENSMUSG00000026774
mmu-miR-335-3p	TMEM260	ENSMUSG00000036339
mmu-miR-6938-3p	CD4	ENSMUSG00000023274
mmu-miR-6938-3p	CYP3A44	ENSMUSG00000054417
mmu-miR-6937-5p	PHF1	ENSMUSG00000024193
mmu-miR-335-3p	SPINK5	ENSMUSG00000055561
mmu-miR-690	WAC	ENSMUSG00000024283
mmu-miR-3470b	ALKBH1	ENSMUSG00000079036
mmu-miR-494-3p	TIA1	ENSMUSG00000071337
mmu-miR-335-3p	CNKSR2	ENSMUSG00000025658
mmu-miR-335-3p	BCOR	ENSMUSG00000040363
mmu-miR-335-5p	COMMD2	ENSMUSG00000036513
mmu-miR-335-3p	DNAJA4	ENSMUSG00000032285
mmu-miR-335-3p	ZFP709	ENSMUSG00000056019
mmu-miR-762	GM20605	ENSMUSG00000029720
mmu-miR-709	ZDHHC24	ENSMUSG00000006463
mmu-miR-335-3p	PTGER4	ENSMUSG00000039942
mmu-miR-6481	ADCY6	ENSMUSG00000022994
mmu-miR-335-3p	NYAP2	ENSMUSG00000054976
mmu-miR-302b-3p	PLAGL2	ENSMUSG00000051413
mmu-miR-335-3p	STXBP5	ENSMUSG00000019790
mmu-miR-335-5p	ASTN1	ENSMUSG00000026587
mmu-miR-3470b	GNAS	ENSMUSG00000027523
mmu-miR-335-3p	JADE1	ENSMUSG00000025764
mmu-miR-335-3p	XPA	ENSMUSG00000028329
mmu-miR-302b-3p	TMEM170B	ENSMUSG00000087370
mmu-miR-6481	AHR	ENSMUSG00000019256
mmu-miR-881-3p	KIF3C	ENSMUSG00000020668
mmu-miR-6356	PLEKHA2	ENSMUSG00000031557
mmu-miR-6913-3p	MELK	ENSMUSG00000035683
mmu-miR-6356	OPRL1	ENSMUSG00000027584
mmu-miR-34b-5p	LETMD1	ENSMUSG00000037353
mmu-miR-6938-3p	THSD7B	ENSMUSG00000042581
mmu-miR-762	HRH3	ENSMUSG00000039059
mmu-miR-762	PSMF1	ENSMUSG00000032869
mmu-miR-709	GPR50	ENSMUSG00000056380
mmu-miR-335-3p	GPR98	ENSMUSG00000069170
mmu-miR-762	D1ERTD622E	ENSMUSG00000044768
mmu-miR-7083-3p	ST7L	ENSMUSG00000045576
mmu-miR-881-3p	FOXP2	ENSMUSG00000029563
mmu-miR-494-3p	CNTN3	ENSMUSG00000030075
mmu-miR-483-5p	NDNL2	ENSMUSG00000070520
mmu-miR-7689-3p	PGPEP1L	ENSMUSG00000030553
mmu-miR-335-3p	USP15	ENSMUSG00000020124
mmu-miR-302b-3p	FGF10	ENSMUSG00000021732
mmu-miR-335-3p	MGA	ENSMUSG00000033943
mmu-miR-335-3p	GP49A	ENSMUSG00000089672
mmu-miR-6481	GRIN2B	ENSMUSG00000030209
mmu-miR-335-3p	BARHL2	ENSMUSG00000034384
mmu-miR-494-3p	BC094916	ENSMUSG00000070501
mmu-miR-335-3p	ZMAT1	ENSMUSG00000052676
mmu-miR-1258-3p	GM839	ENSMUSG00000060416
mmu-miR-34b-5p	NRN1	ENSMUSG00000039114
mmu-miR-335-3p	ABCA9	ENSMUSG00000041797
mmu-miR-6938-3p	CUL4A	ENSMUSG00000031446
mmu-miR-6481	POU2F1	ENSMUSG00000099515
mmu-miR-335-3p	ZFP654	ENSMUSG00000047141
[truncated: 454 more rows]

## Sheet: Target gene of downregulated mi
Mirna Name	name	Gene Id
mmu-miR-182-5p	FRS2	ENSMUSG00000020170
mmu-miR-9-5p	ONECUT2	ENSMUSG00000045991
mmu-miR-467a-5p	FOXJ3	ENSMUSG00000032998
mmu-miR-182-5p	DOK4	ENSMUSG00000040631
mmu-miR-9-5p	ANKRD11	ENSMUSG00000035569
mmu-miR-135b-5p	NR3C2	ENSMUSG00000031618
mmu-miR-182-5p	TAF15	ENSMUSG00000020680
mmu-miR-182-5p	BCL11A	ENSMUSG00000000861
mmu-miR-183-5p	PSEN2	ENSMUSG00000010609
mmu-miR-330-5p	PPP1R3F	ENSMUSG00000039556
mmu-miR-183-5p	MAL2	ENSMUSG00000024479
mmu-miR-9-5p	YBX3	ENSMUSG00000030189
mmu-miR-9-5p	TTN	ENSMUSG00000051747
mmu-miR-200c-3p	ZEB2	ENSMUSG00000026872
mmu-miR-9-5p	RNF111	ENSMUSG00000032217
mmu-miR-200c-3p	FOXG1	ENSMUSG00000020950
mmu-miR-182-5p	PAIP2	ENSMUSG00000037058
mmu-miR-96-5p	NOVA2	ENSMUSG00000030411
mmu-miR-9-5p	PRDM6	ENSMUSG00000069378
mmu-miR-96-5p	SLC39A1	ENSMUSG00000052310
mmu-miR-96-5p	UNC13C	ENSMUSG00000062151
mmu-miR-322-5p	TBPL1	ENSMUSG00000071359
mmu-miR-351-5p	TNFSF4	ENSMUSG00000026700
mmu-miR-9-5p	POU2F1	ENSMUSG00000099515
mmu-miR-330-3p	TANC2	ENSMUSG00000053580
mmu-miR-182-5p	TMEM145	ENSMUSG00000043843
mmu-miR-351-5p	SECTM1B	ENSMUSG00000039364
mmu-miR-182-5p	ZFC3H1	ENSMUSG00000034163
mmu-miR-351-5p	GTPBP2	ENSMUSG00000023952
mmu-miR-182-5p	LHX1	ENSMUSG00000018698
mmu-miR-183-5p	PFN2	ENSMUSG00000027805
mmu-miR-96-5p	SH3KBP1	ENSMUSG00000040990
mmu-miR-96-5p	MYRIP	ENSMUSG00000041794
mmu-miR-96-5p	MTSS1	ENSMUSG00000022353
mmu-miR-96-5p	ANKRD27	ENSMUSG00000034867
mmu-miR-351-5p	SLC4A10	ENSMUSG00000026904
mmu-miR-96-5p	SDC2	ENSMUSG00000022261
mmu-miR-9-5p	UBE3C	ENSMUSG00000039000
mmu-miR-9-5p	MAGT1	ENSMUSG00000031232
mmu-miR-9-5p	COL15A1	ENSMUSG00000028339
mmu-miR-182-5p	HOXA9	ENSMUSG00000038227
mmu-miR-96-5p	PRKCE	ENSMUSG00000045038
mmu-miR-200c-3p	PSIP1	ENSMUSG00000028484
mmu-miR-96-5p	LRCH2	ENSMUSG00000031290
mmu-miR-96-5p	GTF2H1	ENSMUSG00000006599
mmu-miR-200c-3p	SOX5	ENSMUSG00000041540
mmu-miR-130b-3p	ST18	ENSMUSG00000033740
mmu-miR-96-5p	CHST1	ENSMUSG00000027221
mmu-miR-182-5p	ZCCHC14	ENSMUSG00000061410
mmu-miR-200c-3p	ZEB1	ENSMUSG00000024238
mmu-miR-96-5p	TMEM145	ENSMUSG00000043843
mmu-miR-9-5p	MDGA1	ENSMUSG00000043557
mmu-miR-330-5p	4930474N05RIK	ENSMUSG00000096405
mmu-miR-183-5p	PPP2CA	ENSMUSG00000020349
mmu-miR-10a-5p	BCL2L11	ENSMUSG00000027381
mmu-miR-351-5p	DRAM2	ENSMUSG00000027900
mmu-miR-96-5p	ABCD1	ENSMUSG00000031378
mmu-miR-182-5p	ELL2	ENSMUSG00000001542
mmu-miR-351-5p	TRIM71	ENSMUSG00000079259
mmu-miR-330-5p	1110017D15RIK	ENSMUSG00000028441
mmu-miR-10a-5p	BDNF	ENSMUSG00000048482
mmu-miR-9-5p	SCRIB	ENSMUSG00000022568
mmu-miR-135b-5p	MAN1A	ENSMUSG00000003746
mmu-miR-351-5p	ANPEP	ENSMUSG00000039062
mmu-miR-467b-5p	FOXJ3	ENSMUSG00000032998
mmu-miR-135b-5p	STAT6	ENSMUSG00000002147
mmu-miR-351-5p	UBN1	ENSMUSG00000039473
mmu-miR-351-5p	ZSCAN29	ENSMUSG00000050619
mmu-miR-96-5p	SLC1A1	ENSMUSG00000024935
mmu-miR-6540-5p	ZFP608	ENSMUSG00000052713
mmu-miR-351-5p	ZSWIM6	ENSMUSG00000032846
mmu-miR-182-5p	TENM4	ENSMUSG00000048078
mmu-miR-183-5p	GJD2	ENSMUSG00000068615
mmu-miR-182-5p	VWA3B	ENSMUSG00000026115
mmu-miR-183-5p	CEP97	ENSMUSG00000022604
mmu-miR-96-5p	ZCCHC11	ENSMUSG00000034610
mmu-miR-200c-3p	SYNJ1	ENSMUSG00000022973
mmu-miR-96-5p	INPP4B	ENSMUSG00000037940
mmu-miR-182-5p	RASA1	ENSMUSG00000021549
mmu-miR-96-5p	SOX5	ENSMUSG00000041540
mmu-miR-9-5p	ONECUT1	ENSMUSG00000043013
mmu-miR-322-5p	COL12A1	ENSMUSG00000032332
mmu-miR-96-5p	XKR4	ENSMUSG00000051951
mmu-miR-200c-3p	GPM6A	ENSMUSG00000031517
mmu-miR-200c-3p	CLASP2	ENSMUSG00000033392
mmu-miR-183-5p	PPP2R5C	ENSMUSG00000017843
mmu-miR-182-5p	ARHGEF3	ENSMUSG00000021895
mmu-miR-96-5p	ANKRD45	ENSMUSG00000044835
mmu-miR-135b-5p	VLDLR	ENSMUSG00000024924
mmu-miR-9-5p	PDGFRB	ENSMUSG00000024620
mmu-miR-96-5p	C77370	ENSMUSG00000046449
mmu-miR-183-5p	NEFL	ENSMUSG00000022055
mmu-miR-182-5p	NRN1	ENSMUSG00000039114
mmu-miR-182-5p	RAB6B	ENSMUSG00000032549
mmu-miR-182-5p	RGS17	ENSMUSG00000019775
mmu-miR-183-5p	LRP6	ENSMUSG00000030201
mmu-miR-351-5p	MFHAS1	ENSMUSG00000070056
mmu-miR-9-5p	PRTG	ENSMUSG00000036030
mmu-miR-135b-5p	ARHGEF2	ENSMUSG00000028059
mmu-miR-344-3p	EMR4	ENSMUSG00000032915
mmu-miR-330-5p	PALM	ENSMUSG00000035863
mmu-miR-182-5p	MTSS1	ENSMUSG00000022353
mmu-miR-200c-3p	ARHGEF4	ENSMUSG00000037509
mmu-miR-200c-3p	2700081O15RIK	ENSMUSG00000053080
mmu-miR-200c-3p	MMD	ENSMUSG00000003948
mmu-miR-9-5p	EMB	ENSMUSG00000021728
mmu-miR-96-5p	ZHX2	ENSMUSG00000071757
mmu-miR-182-5p	CBFA2T3	ENSMUSG00000006362
mmu-miR-351-5p	MAP3K11	ENSMUSG00000004054
mmu-miR-10a-5p	NCOR2	ENSMUSG00000029478
mmu-miR-135b-5p	1600012H06RIK	ENSMUSG00000050088
mmu-miR-182-5p	GPR85	ENSMUSG00000048216
mmu-miR-96-5p	CELF2	ENSMUSG00000002107
mmu-miR-182-5p	L1CAM	ENSMUSG00000031391
mmu-miR-135b-5p	CPLX1	ENSMUSG00000033615
mmu-miR-96-5p	FAM175B	ENSMUSG00000030965
mmu-miR-96-5p	GRIA1	ENSMUSG00000020524
mmu-miR-96-5p	GRHL2	ENSMUSG00000022286
mmu-miR-9-5p	POU6F2	ENSMUSG00000009734
mmu-miR-9-5p	4930506M07RIK	ENSMUSG00000041362
mmu-miR-9-5p	BEND3	ENSMUSG00000038214
mmu-miR-135b-5p	FOXN3	ENSMUSG00000033713
mmu-miR-183-5p	TMPO	ENSMUSG00000019961
mmu-miR-96-5p	FRS2	ENSMUSG00000020170
mmu-miR-200c-3p	SUPT20	ENSMUSG00000027751
mmu-miR-200c-3p	FIGNL2	ENSMUSG00000095440
mmu-miR-330-5p	VLDLR	ENSMUSG00000024924
mmu-miR-96-5p	4930402H24RIK	ENSMUSG00000027309
mmu-miR-200c-3p	ZFP217	ENSMUSG00000052056
mmu-miR-351-5p	ARID3B	ENSMUSG00000004661
mmu-miR-96-5p	SLC22A21	ENSMUSG00000063652
mmu-miR-135b-5p	SYT3	ENSMUSG00000030731
mmu-miR-96-5p	FRMD5	ENSMUSG00000027238
mmu-miR-96-5p	SLC22A5	ENSMUSG00000018900
mmu-miR-135b-5p	RASAL2	ENSMUSG00000070565
mmu-miR-182-5p	SLC1A2	ENSMUSG00000005089
mmu-miR-182-5p	TECTB	ENSMUSG00000024979
mmu-miR-351-5p	LACTB	ENSMUSG00000032370
mmu-miR-96-5p	D3BWG0562E	ENSMUSG00000044667
mmu-miR-351-5p	MFSD9	ENSMUSG00000041945
mmu-miR-330-5p	FNDC3A	ENSMUSG00000033487
mmu-miR-135b-5p	NTNG1	ENSMUSG00000059857
mmu-miR-96-5p	ZFP36L1	ENSMUSG00000021127
mmu-miR-351-5p	SEMA4D	ENSMUSG00000021451
mmu-miR-135b-5p	HOXA10	ENSMUSG00000000938
mmu-miR-9-5p	PCGF6	ENSMUSG00000025050
mmu-miR-183-5p	BTG1	ENSMUSG00000036478
mmu-miR-9-5p	ZBTB20	ENSMUSG00000022708
mmu-miR-351-5p	SH3TC2	ENSMUSG00000045629
mmu-miR-200c-3p	PKD1	ENSMUSG00000032855
mmu-miR-182-5p	AATK	ENSMUSG00000025375
mmu-miR-182-5p	PLEKHA7	ENSMUSG00000045659
mmu-miR-182-5p	ARF4	ENSMUSG00000021877
mmu-miR-330-5p	SKAP1	ENSMUSG00000057058
mmu-miR-351-5p	0610010F05RIK	ENSMUSG00000042208
mmu-miR-200c-3p	C030046E11RIK	ENSMUSG00000038658
mmu-miR-135b-5p	PPP1R12C	ENSMUSG00000019254
mmu-miR-135b-5p	CNTNAP1	ENSMUSG00000017167
mmu-miR-10a-5p	HOXA3	ENSMUSG00000079560
mmu-miR-182-5p	DENR	ENSMUSG00000023106
mmu-miR-200c-3p	SLC14A1	ENSMUSG00000059336
mmu-miR-135b-5p	SMIM13	ENSMUSG00000091264
mmu-miR-183-5p	REV3L	ENSMUSG00000019841
mmu-miR-200c-3p	MBD3L2	ENSMUSG00000047508
mmu-miR-96-5p	TBR1	ENSMUSG00000035033
mmu-miR-10a-5p	ZFP369	ENSMUSG00000021514
mmu-miR-6923-3p	FADS6	ENSMUSG00000044788
mmu-miR-135b-5p	ZFP131	ENSMUSG00000094870
mmu-miR-200c-3p	EFNA1	ENSMUSG00000027954
mmu-miR-9-5p	STK3	ENSMUSG00000022329
mmu-miR-96-5p	TCF7L2	ENSMUSG00000024985
mmu-miR-182-5p	EVI5	ENSMUSG00000011831
mmu-miR-351-5p	CHTF8	ENSMUSG00000046691
mmu-miR-351-5p	DUS1L	ENSMUSG00000025155
mmu-miR-9-5p	AMBRA1	ENSMUSG00000040506
mmu-miR-96-5p	CAMK2N1	ENSMUSG00000046447
mmu-miR-200c-3p	DTNA	ENSMUSG00000024302
mmu-miR-10a-5p	GATA6	ENSMUSG00000005836
mmu-miR-200c-3p	YPEL2	ENSMUSG00000018427
mmu-miR-1983	HIPK3	ENSMUSG00000027177
mmu-miR-200c-3p	INPP4A	ENSMUSG00000026113
mmu-miR-183-5p	MTMR6	ENSMUSG00000021987
mmu-miR-96-5p	CDC42BPG	ENSMUSG00000024769
mmu-miR-182-5p	WNT4	ENSMUSG00000036856
mmu-miR-96-5p	HOOK3	ENSMUSG00000037234
mmu-miR-9-5p	TENM1	ENSMUSG00000016150
mmu-miR-504-3p	HSD17B14	ENSMUSG00000030825
mmu-miR-96-5p	PRTG	ENSMUSG00000036030
mmu-miR-182-5p	ELL	ENSMUSG00000070002
mmu-miR-351-5p	SMEK1	ENSMUSG00000041846
mmu-miR-135b-5p	ADO	ENSMUSG00000057134
mmu-miR-467a-5p	AVEN	ENSMUSG00000003604
mmu-miR-182-5p	RNF208	ENSMUSG00000044628
mmu-miR-135b-5p	HMGXB3	ENSMUSG00000024622
mmu-miR-96-5p	FOXK2	ENSMUSG00000039275
mmu-miR-9-5p	FBRS	ENSMUSG00000042423
mmu-miR-322-5p	RASGEF1B	ENSMUSG00000029333
mmu-miR-135b-5p	FOXO1	ENSMUSG00000044167
mmu-miR-351-5p	NPL	ENSMUSG00000042684
mmu-miR-96-5p	NTN4	ENSMUSG00000020019
mmu-miR-467a-5p	TAPT1	ENSMUSG00000046985
mmu-miR-9-5p	GALNT3	ENSMUSG00000026994
mmu-miR-135b-5p	ESRRA	ENSMUSG00000024955
mmu-miR-135b-5p	KCNAB3	ENSMUSG00000018470
mmu-miR-182-5p	FAM78A	ENSMUSG00000050592
mmu-miR-183-5p	KCNK10	ENSMUSG00000033854
mmu-miR-200c-3p	LRP1B	ENSMUSG00000049252
mmu-miR-200c-3p	OXR1	ENSMUSG00000022307
mmu-miR-200c-3p	CFL2	ENSMUSG00000062929
mmu-miR-9-5p	IGF2BP3	ENSMUSG00000029814
mmu-miR-182-5p	VAMP3	ENSMUSG00000028955
mmu-miR-200c-3p	CDH20	ENSMUSG00000050840
mmu-miR-135b-5p	KCND1	ENSMUSG00000009731
mmu-miR-183-5p	IRS1	ENSMUSG00000055980
mmu-miR-322-5p	TLK1	ENSMUSG00000041997
mmu-miR-200c-3p	HIPK3	ENSMUSG00000027177
mmu-miR-351-5p	SLC35A4	ENSMUSG00000033272
mmu-miR-135b-5p	CRAMP1L	ENSMUSG00000038002
mmu-miR-135b-5p	BACH1	ENSMUSG00000025612
mmu-miR-96-5p	ZFP449	ENSMUSG00000073176
mmu-miR-9-5p	KIF13A	ENSMUSG00000021375
mmu-miR-200c-3p	SEC23A	ENSMUSG00000020986
mmu-miR-10a-5p	ARSJ	ENSMUSG00000046561
mmu-miR-183-5p	PTPN4	ENSMUSG00000026384
mmu-miR-183-5p	L3MBTL3	ENSMUSG00000039089
mmu-miR-200c-3p	RPS6KB1	ENSMUSG00000020516
mmu-miR-135b-5p	PCYT1B	ENSMUSG00000035246
mmu-miR-467a-5p	DKK1	ENSMUSG00000024868
mmu-miR-96-5p	GPR124	ENSMUSG00000031486
mmu-miR-351-5p	SLC39A9	ENSMUSG00000048833
mmu-miR-1930-5p	TENM1	ENSMUSG00000016150
mmu-miR-135b-5p	UBFD1	ENSMUSG00000030870
mmu-miR-6540-5p	ITPR3	ENSMUSG00000042644
mmu-miR-351-5p	SLITRK6	ENSMUSG00000045871
mmu-miR-182-5p	PRTG	ENSMUSG00000036030
mmu-miR-9-5p	AMMECR1	ENSMUSG00000042225
mmu-miR-135b-5p	PSIP1	ENSMUSG00000028484
mmu-miR-9-5p	AP3B1	ENSMUSG00000021686
mmu-miR-9-5p	TMEM109	ENSMUSG00000034659
mmu-miR-351-5p	CRB2	ENSMUSG00000035403
mmu-miR-210-5p	SDC2	ENSMUSG00000022261
mmu-miR-9-5p	TAL2	ENSMUSG00000028417
mmu-miR-96-5p	ZCCHC3	ENSMUSG00000074682
mmu-miR-9-5p	ONECUT3	ENSMUSG00000045518
mmu-miR-182-5p	DOS	ENSMUSG00000035640
mmu-miR-182-5p	UBE2Q2	ENSMUSG00000032307
mmu-miR-351-5p	EVA1A	ENSMUSG00000035104
mmu-miR-322-3p	TNRC6A	ENSMUSG00000052707
mmu-miR-351-5p	TEX35	ENSMUSG00000026592
mmu-miR-330-5p	PPP4R1	ENSMUSG00000061950
mmu-miR-96-5p	PHF20L1	ENSMUSG00000072501
mmu-miR-182-5p	DAB1	ENSMUSG00000028519
mmu-miR-182-5p	ARHGEF7	ENSMUSG00000031511
mmu-miR-182-5p	FXR1	ENSMUSG00000027680
mmu-miR-183-5p	DUSP10	ENSMUSG00000039384
mmu-miR-182-5p	ADRA2C	ENSMUSG00000045318
mmu-miR-182-5p	JAZF1	ENSMUSG00000063568
mmu-miR-330-5p	CPSF7	ENSMUSG00000034820
mmu-miR-351-5p	D17H6S53E	ENSMUSG00000043311
mmu-miR-9-5p	CSNK1A1	ENSMUSG00000024576
mmu-miR-330-5p	FBXL14	ENSMUSG00000030019
mmu-miR-9-5p	KLHL18	ENSMUSG00000054792
mmu-miR-182-5p	TRABD2B	ENSMUSG00000070867
mmu-miR-9-5p	DNAJC14	ENSMUSG00000025354
mmu-miR-182-5p	RNF152	ENSMUSG00000047496
mmu-miR-200c-3p	NR5A2	ENSMUSG00000026398
mmu-miR-96-5p	CASP2	ENSMUSG00000029863
mmu-miR-330-5p	CDH8	ENSMUSG00000036510
mmu-miR-6540-5p	PTPN12	ENSMUSG00000028771
mmu-miR-200c-3p	SLITRK1	ENSMUSG00000075478
mmu-miR-96-5p	GM16039	ENSMUSG00000089862
mmu-miR-182-5p	WIPI2	ENSMUSG00000029578
mmu-miR-200c-3p	EFNB2	ENSMUSG00000001300
mmu-miR-200c-3p	MARCKS	ENSMUSG00000069662
mmu-miR-182-5p	YWHAG	ENSMUSG00000051391
mmu-miR-322-3p	CPEB2	ENSMUSG00000039782
mmu-miR-322-5p	CACUL1	ENSMUSG00000033417
mmu-miR-135b-5p	ZFP518A	ENSMUSG00000049164
mmu-miR-6540-5p	MAGT1	ENSMUSG00000031232
mmu-miR-96-5p	CHIC1	ENSMUSG00000031327
mmu-miR-9-5p	ATP8B2	ENSMUSG00000060671
mmu-miR-351-5p	IRF4	ENSMUSG00000021356
mmu-miR-322-5p	PACSIN2	ENSMUSG00000016664
mmu-miR-330-3p	ADAT1	ENSMUSG00000031949
mmu-miR-351-5p	LFNG	ENSMUSG00000029570
mmu-miR-503-5p	RICTOR	ENSMUSG00000050310
mmu-miR-200c-3p	TBC1D12	ENSMUSG00000048720
mmu-miR-130b-3p	STX6	ENSMUSG00000026470
mmu-miR-9-5p	PTER	ENSMUSG00000026730
mmu-miR-183-5p	SLAIN1	ENSMUSG00000055717
mmu-miR-9-5p	ARFGEF2	ENSMUSG00000074582
mmu-miR-504-5p	SMOK2B	ENSMUSG00000073457
mmu-miR-200c-3p	CRTAP	ENSMUSG00000032431
mmu-miR-130b-5p	CUL4B	ENSMUSG00000031095
mmu-miR-200c-3p	MAP2	ENSMUSG00000015222
mmu-miR-10a-5p	SOBP	ENSMUSG00000038248
mmu-miR-467a-5p	NR2F2	ENSMUSG00000030551
mmu-miR-182-5p	MED1	ENSMUSG00000018160
mmu-miR-9-5p	STT3B	ENSMUSG00000032437
mmu-miR-330-3p	SOS2	ENSMUSG00000034801
mmu-miR-183-5p	SREK1IP1	ENSMUSG00000021716
mmu-miR-9-5p	FOXN2	ENSMUSG00000034998
mmu-miR-200c-3p	FBXO33	ENSMUSG00000035329
mmu-miR-200c-3p	FEZ2	ENSMUSG00000056121
mmu-miR-182-5p	STK19	ENSMUSG00000061207
mmu-miR-182-5p	KTN1	ENSMUSG00000021843
mmu-miR-130b-3p	MIER1	ENSMUSG00000028522
mmu-miR-200c-3p	EVI5	ENSMUSG00000011831
mmu-miR-9-5p	IGF2BP2	ENSMUSG00000033581
mmu-miR-183-5p	ROBO2	ENSMUSG00000052516
mmu-miR-9-5p	MTHFD2	ENSMUSG00000005667
mmu-miR-9-5p	THBS2	ENSMUSG00000023885
mmu-miR-182-5p	TMEM115	ENSMUSG00000010045
mmu-miR-322-3p	ELAVL4	ENSMUSG00000028546
mmu-miR-200c-3p	NAB1	ENSMUSG00000002881
mmu-miR-351-5p	TMTC2	ENSMUSG00000036019
mmu-miR-182-5p	COL25A1	ENSMUSG00000058897
mmu-miR-135b-5p	CCSAP	ENSMUSG00000031971
mmu-miR-135b-5p	SYT2	ENSMUSG00000026452
mmu-miR-130b-3p	PURA	ENSMUSG00000043991
mmu-miR-344b-3p	RFX3	ENSMUSG00000040929
mmu-miR-96-5p	RALGPS1	ENSMUSG00000038831
mmu-miR-330-5p	ITGA5	ENSMUSG00000000555
mmu-miR-96-5p	FHL1	ENSMUSG00000023092
mmu-miR-135b-5p	EBF1	ENSMUSG00000057098
mmu-miR-322-5p	PHF19	ENSMUSG00000026873
mmu-miR-182-5p	GM16039	ENSMUSG00000089862
mmu-miR-130b-5p	RBM25	ENSMUSG00000010608
mmu-miR-9-5p	PXDN	ENSMUSG00000020674
mmu-miR-200c-3p	SESN1	ENSMUSG00000038332
mmu-miR-322-5p	EIF3A	ENSMUSG00000024991
mmu-miR-200c-3p	UBE2W	ENSMUSG00000025939
mmu-miR-9-5p	PRKG2	ENSMUSG00000029334
mmu-miR-96-5p	FAM49B	ENSMUSG00000022378
mmu-miR-330-5p	ZFP609	ENSMUSG00000040524
mmu-miR-322-5p	DLL1	ENSMUSG00000014773
mmu-miR-182-5p	CD2AP	ENSMUSG00000061665
mmu-miR-9-5p	KCNK4	ENSMUSG00000024957
mmu-miR-182-5p	EBF3	ENSMUSG00000010476
mmu-miR-200c-3p	RAP2C	ENSMUSG00000050029
mmu-miR-182-5p	FOXO3	ENSMUSG00000048756
mmu-miR-130b-3p	ULK2	ENSMUSG00000004798
mmu-miR-96-5p	GAD2	ENSMUSG00000026787
mmu-miR-351-5p	SLC46A3	ENSMUSG00000029650
mmu-miR-200c-3p	TMEFF2	ENSMUSG00000026109
mmu-miR-351-5p	ZSWIM5	ENSMUSG00000033948
mmu-miR-182-5p	CLOCK	ENSMUSG00000029238
mmu-miR-9-5p	CPEB2	ENSMUSG00000039782
mmu-miR-9-5p	MUM1L1	ENSMUSG00000042515
mmu-miR-322-5p	PRDM4	ENSMUSG00000035529
mmu-miR-200c-3p	ZFAND6	ENSMUSG00000030629
mmu-miR-182-5p	CELF6	ENSMUSG00000032297
mmu-miR-182-5p	PRRG3	ENSMUSG00000033361
mmu-miR-351-5p	ACSS2	ENSMUSG00000027605
mmu-miR-351-5p	ORC2	ENSMUSG00000026037
mmu-miR-200c-3p	GABPA	ENSMUSG00000008976
mmu-miR-351-5p	SMG1	ENSMUSG00000030655
mmu-miR-130b-3p	BCL2L11	ENSMUSG00000027381
mmu-miR-9-5p	SNX25	ENSMUSG00000038291
mmu-miR-351-5p	4430402I18RIK	ENSMUSG00000064202
mmu-miR-182-5p	MAK	ENSMUSG00000021363
mmu-miR-351-5p	RABL6	ENSMUSG00000015087
mmu-miR-330-5p	RPGR	ENSMUSG00000031174
mmu-miR-183-5p	CELF1	ENSMUSG00000005506
mmu-miR-503-5p	PPFIA3	ENSMUSG00000003863
mmu-miR-182-5p	RHOBTB1	ENSMUSG00000019944
mmu-miR-96-5p	MSN	ENSMUSG00000031207
mmu-miR-183-5p	FRMD6	ENSMUSG00000048285
mmu-miR-182-5p	AEBP2	ENSMUSG00000030232
mmu-miR-200c-3p	TRIM33	ENSMUSG00000033014
mmu-miR-344b-3p	FOXG1	ENSMUSG00000020950
mmu-miR-96-5p	ADCY6	ENSMUSG00000022994
mmu-miR-200c-3p	ZFP131	ENSMUSG00000094870
mmu-miR-6540-5p	PEA15A	ENSMUSG00000013698
mmu-miR-1930-5p	IFITM10	ENSMUSG00000045777
mmu-miR-200c-3p	PTHLH	ENSMUSG00000048776
mmu-miR-182-5p	ZFP36L1	ENSMUSG00000021127
mmu-miR-96-5p	FOXO1	ENSMUSG00000044167
mmu-miR-9-5p	FAM71F2	ENSMUSG00000079652
mmu-miR-183-5p	RBMS1	ENSMUSG00000026970
mmu-miR-135b-5p	KIF3B	ENSMUSG00000027475
mmu-miR-183-5p	KIF2A	ENSMUSG00000021693
mmu-miR-135b-5p	SLC30A4	ENSMUSG00000005802
mmu-miR-200c-3p	JUN	ENSMUSG00000052684
mmu-miR-200c-3p	KDR	ENSMUSG00000062960
mmu-miR-9-3p	TFAP2B	ENSMUSG00000025927
mmu-miR-351-5p	CPSF6	ENSMUSG00000055531
mmu-miR-6540-5p	RAVER2	ENSMUSG00000035275
mmu-miR-135b-5p	GPR21	ENSMUSG00000053164
mmu-miR-9-5p	VGLL4	ENSMUSG00000030315
mmu-miR-182-5p	BOD1L	ENSMUSG00000061755
mmu-miR-200c-3p	DENND5A	ENSMUSG00000035901
mmu-miR-182-5p	AMPH	ENSMUSG00000021314
mmu-miR-96-5p	FOXQ1	ENSMUSG00000038415
mmu-miR-182-5p	ARHGAP15	ENSMUSG00000049744
mmu-miR-351-5p	OSBPL9	ENSMUSG00000028559
mmu-miR-9-3p	FIGN	ENSMUSG00000075324
mmu-miR-9-5p	FIGNL2	ENSMUSG00000095440
mmu-miR-200c-3p	43898	ENSMUSG00000025702
mmu-miR-9-3p	ZFP664	ENSMUSG00000079215
mmu-miR-9-5p	SLC2A2	ENSMUSG00000027690
mmu-miR-322-5p	FBXO21	ENSMUSG00000032898
mmu-miR-9-5p	CCDC43	ENSMUSG00000020925
mmu-miR-351-5p	GGA2	ENSMUSG00000030872
mmu-miR-322-5p	SLC25A22	ENSMUSG00000019082
mmu-miR-135b-5p	RBAK	ENSMUSG00000061898
mmu-miR-322-5p	MGAT4A	ENSMUSG00000026110
mmu-miR-182-5p	NPTX1	ENSMUSG00000025582
mmu-miR-351-5p	SYVN1	ENSMUSG00000024807
mmu-miR-467a-5p	DOCK4	ENSMUSG00000035954
mmu-miR-9-3p	MSANTD4	ENSMUSG00000041124
mmu-miR-351-5p	TMPRSS13	ENSMUSG00000037129
mmu-miR-183-5p	PPP2CB	ENSMUSG00000009630
mmu-miR-208b-3p	MED13	ENSMUSG00000034297
mmu-miR-467a-5p	ST7L	ENSMUSG00000045576
mmu-miR-200c-3p	ZFPM2	ENSMUSG00000022306
mmu-miR-130b-3p	SLAIN1	ENSMUSG00000055717
mmu-miR-182-5p	DCUN1D3	ENSMUSG00000048787
mmu-miR-322-5p	2310047M10RIK	ENSMUSG00000045176
mmu-miR-182-5p	DSCAM	ENSMUSG00000050272
mmu-miR-9-5p	PKP4	ENSMUSG00000026991
mmu-miR-182-5p	RARG	ENSMUSG00000001288
mmu-miR-9-5p	VAV3	ENSMUSG00000033721
mmu-miR-182-5p	MTURN	ENSMUSG00000038065
mmu-miR-96-5p	ZHX1	ENSMUSG00000022361
mmu-miR-200c-3p	MTSS1L	ENSMUSG00000033763
mmu-miR-351-5p	ANKRD33B	ENSMUSG00000022237
mmu-miR-9-5p	ACER3	ENSMUSG00000030760
mmu-miR-9-5p	COL9A1	ENSMUSG00000026147
mmu-miR-10a-5p	HOXB3	ENSMUSG00000048763
mmu-miR-351-5p	BAK1	ENSMUSG00000057789
mmu-miR-96-5p	PLOD2	ENSMUSG00000032374
mmu-miR-182-5p	CTTN	ENSMUSG00000031078
mmu-miR-200c-3p	GIT2	ENSMUSG00000041890
mmu-miR-200c-3p	TSC22D2	ENSMUSG00000027806
mmu-miR-6540-5p	RWDD4A	ENSMUSG00000031568
mmu-miR-182-5p	PBX2	ENSMUSG00000034673
mmu-miR-130b-3p	MYBL1	ENSMUSG00000025912
mmu-miR-9-5p	MEF2C	ENSMUSG00000005583
mmu-miR-322-5p	AKT3	ENSMUSG00000019699
mmu-miR-9-5p	MYOCD	ENSMUSG00000020542
mmu-miR-351-5p	MYT1	ENSMUSG00000010505
mmu-miR-200c-3p	RASA2	ENSMUSG00000032413
mmu-miR-9-5p	ITM2C	ENSMUSG00000026223
mmu-miR-351-5p	NEU1	ENSMUSG00000007038
mmu-miR-200c-3p	NOVA1	ENSMUSG00000021047
mmu-miR-467b-5p	HIF1AN	ENSMUSG00000036450
mmu-miR-182-5p	GMFB	ENSMUSG00000062014
mmu-miR-9-5p	GZF1	ENSMUSG00000027439
mmu-miR-200c-3p	RAP1B	ENSMUSG00000052681
mmu-miR-330-3p	SRSF1	ENSMUSG00000018379
mmu-miR-669c-5p	SURF2	ENSMUSG00000014873
mmu-miR-330-3p	NRG3	ENSMUSG00000041014
mmu-miR-96-5p	PUM2	ENSMUSG00000020594
mmu-miR-9-5p	LEPRE1	ENSMUSG00000028641
mmu-miR-182-5p	ZBTB37	ENSMUSG00000043467
mmu-miR-344b-3p	IRX3	ENSMUSG00000031734
mmu-miR-96-5p	ST7	ENSMUSG00000029534
mmu-miR-383-5p	MGA	ENSMUSG00000033943
mmu-miR-351-5p	TBC1D1	ENSMUSG00000029174
mmu-miR-135b-5p	SMAD5	ENSMUSG00000021540
mmu-miR-322-5p	CHD2	ENSMUSG00000078671
mmu-miR-200c-3p	SLC16A2	ENSMUSG00000033965
mmu-miR-183-3p	HS3ST3B1	ENSMUSG00000070407
mmu-miR-135b-5p	EXT1	ENSMUSG00000061731
mmu-miR-200c-3p	MATR3	ENSMUSG00000037236
mmu-miR-10a-5p	KPNB1	ENSMUSG00000001440
mmu-miR-322-5p	PAPPA	ENSMUSG00000028370
mmu-miR-344-3p	TENM1	ENSMUSG00000016150
mmu-miR-183-5p	MBNL1	ENSMUSG00000027763
mmu-miR-135b-5p	GM21685	ENSMUSG00000022066
mmu-miR-135b-5p	ENTPD4	ENSMUSG00000095463
mmu-miR-200c-3p	PFPL	ENSMUSG00000040065
mmu-miR-9-5p	FOXG1	ENSMUSG00000020950
mmu-miR-182-5p	LPHN2	ENSMUSG00000028184
mmu-miR-183-5p	4930578G10RIK	ENSMUSG00000054885
mmu-miR-9-5p	KCNJ2	ENSMUSG00000041695
mmu-miR-322-5p	WBP1L	ENSMUSG00000047731
mmu-miR-467a-5p	MTMR4	ENSMUSG00000018401
mmu-miR-467a-5p	DAZAP2	ENSMUSG00000000346
mmu-miR-351-5p	FBXW4	ENSMUSG00000040913
mmu-miR-467a-5p	BCL11A	ENSMUSG00000000861
mmu-miR-330-3p	9530068E07RIK	ENSMUSG00000036275
mmu-miR-9-5p	TBX18	ENSMUSG00000032419
mmu-miR-9-5p	MTMR2	ENSMUSG00000031918
mmu-miR-322-5p	UBFD1	ENSMUSG00000030870
mmu-miR-183-5p	DTNA	ENSMUSG00000024302
mmu-miR-96-5p	PURA	ENSMUSG00000043991
mmu-miR-322-3p	ZBTB44	ENSMUSG00000047412
mmu-miR-182-5p	PCNX	ENSMUSG00000021140
mmu-miR-10a-5p	RORA	ENSMUSG00000032238
mmu-miR-351-5p	KLF13	ENSMUSG00000052040
mmu-miR-135b-5p	TAF4A	ENSMUSG00000039117
mmu-miR-183-5p	TTC7B	ENSMUSG00000033530
mmu-miR-96-5p	GRID1	ENSMUSG00000041078
mmu-miR-200c-3p	SLC35A2	ENSMUSG00000031156
mmu-miR-503-5p	ZFP423	ENSMUSG00000045333
mmu-miR-9-5p	INHBB	ENSMUSG00000037035
mmu-miR-322-5p	MYT1L	ENSMUSG00000061911
mmu-miR-135b-5p	RSBN1L	ENSMUSG00000039968
mmu-miR-183-5p	ERBB2IP	ENSMUSG00000021709
mmu-miR-6540-5p	RCOR1	ENSMUSG00000037896
mmu-miR-6540-5p	ZDHHC20	ENSMUSG00000021969
mmu-miR-503-5p	CPEB2	ENSMUSG00000039782
mmu-miR-9-5p	1700017N19RIK	ENSMUSG00000056912
mmu-miR-9-5p	ERBB2IP	ENSMUSG00000021709
mmu-miR-9-5p	VCAN	ENSMUSG00000021614
mmu-miR-351-5p	CTTNBP2	ENSMUSG00000000416
mmu-miR-182-5p	CADM2	ENSMUSG00000064115
mmu-miR-351-5p	RORA	ENSMUSG00000032238
mmu-miR-183-5p	CNOT6L	ENSMUSG00000034724
mmu-miR-135b-5p	TOPORS	ENSMUSG00000036822
mmu-miR-130b-3p	LGALSL	ENSMUSG00000042363
mmu-miR-182-5p	FMR1	ENSMUSG00000000838
mmu-miR-9-5p	HMGXB3	ENSMUSG00000024622
mmu-miR-135b-5p	CPLX2	ENSMUSG00000025867
mmu-miR-344d-3p	PRKAR2B	ENSMUSG00000002997
mmu-miR-383-5p	RBMS1	ENSMUSG00000026970
mmu-miR-183-5p	CHD2	ENSMUSG00000078671
mmu-miR-96-5p	RGS2	ENSMUSG00000026360
mmu-miR-9-5p	REV3L	ENSMUSG00000019841
mmu-miR-9-5p	CCSER2	ENSMUSG00000058690
mmu-miR-96-5p	RAPGEF4	ENSMUSG00000049044
mmu-miR-130b-3p	SKIDA1	ENSMUSG00000054074
mmu-miR-130b-3p	MED12L	ENSMUSG00000056476
mmu-miR-200c-3p	RANBP9	ENSMUSG00000038546
mmu-miR-96-5p	BRWD1	ENSMUSG00000022914
mmu-miR-351-5p	A330008L17RIK	ENSMUSG00000052479
mmu-miR-182-5p	ASUN	ENSMUSG00000040250
mmu-miR-182-5p	FGF9	ENSMUSG00000021974
mmu-miR-9-5p	SLC20A2	ENSMUSG00000037656
mmu-miR-10a-5p	TMEM132B	ENSMUSG00000070498
mmu-miR-351-5p	MAP3K10	ENSMUSG00000040390
mmu-miR-351-5p	LBH	ENSMUSG00000024063
mmu-miR-96-5p	NLGN2	ENSMUSG00000051790
mmu-miR-322-5p	R3HDM2	ENSMUSG00000025404
mmu-miR-351-5p	2310035C23RIK	ENSMUSG00000026319
mmu-miR-9-5p	TNC	ENSMUSG00000028364
mmu-miR-183-5p	TMSB4X	ENSMUSG00000049775
mmu-miR-135b-5p	COL5A1	ENSMUSG00000026837
mmu-miR-6540-5p	SLC39A9	ENSMUSG00000048833
mmu-miR-322-5p	SOX6	ENSMUSG00000051910
mmu-miR-9-5p	TBPL1	ENSMUSG00000071359
mmu-miR-96-5p	EIF4EBP2	ENSMUSG00000020091
mmu-miR-322-5p	ATP13A3	ENSMUSG00000022533
mmu-miR-182-5p	MOB1B	ENSMUSG00000006262
mmu-miR-200c-3p	SLC38A2	ENSMUSG00000022462
mmu-miR-182-5p	TMEM50B	ENSMUSG00000022964
mmu-miR-182-5p	USP32	ENSMUSG00000000804
mmu-miR-351-5p	GALNT14	ENSMUSG00000024064
mmu-miR-182-5p	SNX4	ENSMUSG00000022808
mmu-miR-9-5p	RHOQ	ENSMUSG00000024143
mmu-miR-135b-5p	CAMK1G	ENSMUSG00000016179
mmu-miR-182-5p	PPP3R1	ENSMUSG00000033953
mmu-miR-182-5p	DCUN1D1	ENSMUSG00000027708
mmu-miR-9-5p	ARMCX2	ENSMUSG00000033436
mmu-miR-9-5p	RAB34	ENSMUSG00000002059
mmu-miR-503-5p	CTTNBP2	ENSMUSG00000000416
mmu-miR-9-3p	ZFP281	ENSMUSG00000041483
mmu-miR-200c-3p	SFXN1	ENSMUSG00000021474
mmu-miR-96-5p	ATXN1	ENSMUSG00000046876
mmu-miR-9-5p	ZC3H12A	ENSMUSG00000042677
mmu-miR-344-3p	PLXNC1	ENSMUSG00000074785
mmu-miR-9-5p	NTNG1	ENSMUSG00000059857
mmu-miR-200c-3p	NOG	ENSMUSG00000048616
mmu-miR-96-5p	CHST10	ENSMUSG00000026080
mmu-miR-182-5p	LIMS1	ENSMUSG00000019920
mmu-miR-200c-3p	WAPAL	ENSMUSG00000041408
mmu-miR-96-5p	JMJD1C	ENSMUSG00000037876
mmu-miR-9-5p	FBN1	ENSMUSG00000027204
mmu-miR-130b-3p	NDEL1	ENSMUSG00000018736
mmu-miR-200c-3p	CDK17	ENSMUSG00000020015
mmu-miR-96-5p	RAB35	ENSMUSG00000029518
mmu-miR-344d-3p	D1ERTD622E	ENSMUSG00000044768
mmu-miR-96-5p	B4GALNT1	ENSMUSG00000006731
mmu-miR-96-5p	DDAH1	ENSMUSG00000028194
mmu-miR-503-5p	CCNE1	ENSMUSG00000002068
mmu-miR-351-5p	SSTR3	ENSMUSG00000044933
mmu-miR-322-5p	CDK17	ENSMUSG00000020015
mmu-miR-330-5p	SLC5A3	ENSMUSG00000089774
mmu-miR-96-5p	SLC35A1	ENSMUSG00000028293
mmu-miR-96-5p	YIPF4	ENSMUSG00000024072
mmu-miR-351-5p	USP2	ENSMUSG00000032010
mmu-miR-96-5p	CACNB4	ENSMUSG00000017412
mmu-miR-9-5p	CALB2	ENSMUSG00000003657
mmu-miR-9-5p	SOCS5	ENSMUSG00000037104
mmu-miR-9-5p	FNBP4	ENSMUSG00000008200
mmu-miR-135b-5p	TBX4	ENSMUSG00000000094
mmu-miR-182-5p	CACNB4	ENSMUSG00000017412
mmu-miR-9-3p	COL4A3BP	ENSMUSG00000021669
mmu-miR-135b-5p	SYT9	ENSMUSG00000062542
mmu-miR-10a-5p	CEP350	ENSMUSG00000033671
mmu-miR-504-3p	SECTM1B	ENSMUSG00000039364
mmu-miR-9-5p	NRP2	ENSMUSG00000025969
mmu-miR-330-5p	IQSEC3	ENSMUSG00000040797
mmu-miR-330-5p	JAKMIP3	ENSMUSG00000056856
mmu-miR-200c-3p	MSL2	ENSMUSG00000066415
mmu-miR-322-5p	DCLK1	ENSMUSG00000027797
mmu-miR-9-3p	TMEM245	ENSMUSG00000055296
mmu-miR-96-5p	CPEB1	ENSMUSG00000025586
mmu-miR-467a-5p	DCUN1D3	ENSMUSG00000048787
mmu-miR-322-5p	CHRD	ENSMUSG00000006958
mmu-miR-182-5p	ADCY6	ENSMUSG00000022994
mmu-miR-96-5p	PLCXD3	ENSMUSG00000049148
mmu-miR-96-5p	ZBTB41	ENSMUSG00000033964
mmu-miR-9-5p	CC2D1B	ENSMUSG00000028582
mmu-miR-322-3p	MYCN	ENSMUSG00000037169
mmu-miR-330-5p	SRPR	ENSMUSG00000032042
mmu-miR-135b-5p	B4GALNT1	ENSMUSG00000006731
mmu-miR-200c-3p	SLC6A1	ENSMUSG00000030310
mmu-miR-96-5p	PLEKHM1	ENSMUSG00000034247
mmu-miR-200c-3p	DACH1	ENSMUSG00000055639
mmu-miR-96-5p	TMEM170B	ENSMUSG00000087370
mmu-miR-330-5p	CD47	ENSMUSG00000055447
mmu-miR-200c-3p	HMGB3	ENSMUSG00000015217
mmu-miR-322-3p	PURA	ENSMUSG00000043991
mmu-miR-96-5p	SLC16A9	ENSMUSG00000037762
mmu-miR-9-3p	ONECUT2	ENSMUSG00000045991
mmu-miR-96-5p	ITPR2	ENSMUSG00000030287
mmu-miR-96-5p	TMEM198	ENSMUSG00000051703
mmu-miR-130b-3p	RFX7	ENSMUSG00000037674
mmu-miR-330-5p	PHKA1	ENSMUSG00000034055
mmu-miR-200c-3p	FHL1	ENSMUSG00000023092
mmu-miR-10a-5p	CADM2	ENSMUSG00000064115
mmu-miR-10a-5p	FIGN	ENSMUSG00000075324
mmu-miR-182-5p	USP13	ENSMUSG00000056900
mmu-miR-504-5p	CRXOS	ENSMUSG00000074365
mmu-miR-467a-5p	DLL1	ENSMUSG00000014773
mmu-miR-10a-5p	TMOD1	ENSMUSG00000028328
mmu-miR-330-3p	D1ERTD622E	ENSMUSG00000044768
mmu-miR-467a-5p	ZBTB7A	ENSMUSG00000035011
mmu-miR-182-5p	ELAVL4	ENSMUSG00000028546
mmu-miR-182-5p	MTCH2	ENSMUSG00000027282
mmu-miR-322-5p	ZBTB34	ENSMUSG00000068966
mmu-miR-9-5p	POU2F2	ENSMUSG00000008496
mmu-miR-9-5p	GPATCH1	ENSMUSG00000063808
mmu-miR-96-5p	SLC10A3	ENSMUSG00000032806
mmu-miR-9-3p	ZFHX4	ENSMUSG00000025255
mmu-miR-130b-5p	ZRANB2	ENSMUSG00000028180
mmu-miR-200c-3p	ZBTB20	ENSMUSG00000022708
mmu-miR-9-5p	TSC22D2	ENSMUSG00000027806
mmu-miR-200c-3p	CLIC4	ENSMUSG00000037242
mmu-miR-330-5p	TTN	ENSMUSG00000051747
mmu-miR-6540-5p	ZFP449	ENSMUSG00000073176
mmu-miR-182-5p	CREB3L1	ENSMUSG00000027230
mmu-miR-182-5p	CAMSAP2	ENSMUSG00000041570
mmu-miR-130b-5p	CX3CR1	ENSMUSG00000052336
mmu-miR-351-5p	STARD13	ENSMUSG00000016128
mmu-miR-9-5p	COL27A1	ENSMUSG00000045672
mmu-miR-182-5p	MAST4	ENSMUSG00000034751
mmu-miR-135b-5p	PPP2R5C	ENSMUSG00000017843
mmu-miR-10a-5p	PCDH10	ENSMUSG00000049100
mmu-miR-9-5p	SLC25A35	ENSMUSG00000018740
mmu-miR-183-5p	NPC2	ENSMUSG00000021242
mmu-miR-10a-5p	TBX5	ENSMUSG00000018263
mmu-miR-200c-3p	COPS2	ENSMUSG00000027206
mmu-miR-96-5p	MAP2K1	ENSMUSG00000004936
mmu-miR-200c-3p	PHTF2	ENSMUSG00000039987
mmu-miR-9-5p	CTNNA1	ENSMUSG00000037815
mmu-miR-344-3p	GPATCH1	ENSMUSG00000063808
mmu-miR-200c-3p	ADAMTS3	ENSMUSG00000043635
mmu-miR-351-5p	ABTB1	ENSMUSG00000030083
mmu-miR-330-5p	MIP	ENSMUSG00000025389
mmu-miR-10a-5p	BBX	ENSMUSG00000022641
mmu-miR-200c-3p	ZBTB38	ENSMUSG00000040433
mmu-miR-96-5p	USP32	ENSMUSG00000000804
mmu-miR-135b-5p	ERGIC2	ENSMUSG00000030304
mmu-miR-182-5p	ADAMTS18	ENSMUSG00000053399
mmu-miR-9-5p	4933414I15RIK	ENSMUSG00000072983
mmu-miR-96-5p	BRPF3	ENSMUSG00000063952
mmu-miR-9-5p	KCNMB2	ENSMUSG00000037610
mmu-miR-9-5p	AR	ENSMUSG00000046532
mmu-miR-183-3p	PYGO1	ENSMUSG00000034910
mmu-miR-183-5p	ZFYVE26	ENSMUSG00000066440
mmu-miR-135b-5p	ZBP1	ENSMUSG00000027514
mmu-miR-135b-5p	SP3	ENSMUSG00000027109
mmu-miR-9-5p	MYO1C	ENSMUSG00000017774
mmu-miR-130b-3p	GM7293	ENSMUSG00000078308
mmu-miR-182-5p	PUM2	ENSMUSG00000020594
mmu-miR-9-5p	PRDM1	ENSMUSG00000038151
mmu-miR-330-5p	BCL2L2	ENSMUSG00000089682
mmu-miR-135b-5p	EVI5	ENSMUSG00000011831
mmu-miR-351-5p	ST6GALNAC4	ENSMUSG00000079442
mmu-miR-9-5p	CNTN3	ENSMUSG00000030075
mmu-miR-182-5p	USP40	ENSMUSG00000005501
mmu-miR-9-5p	SHROOM4	ENSMUSG00000068270
mmu-miR-10a-5p	EBF2	ENSMUSG00000022053
mmu-miR-330-3p	MEF2A	ENSMUSG00000030557
mmu-miR-182-5p	ZFP697	ENSMUSG00000050064
mmu-miR-6540-5p	GPR50	ENSMUSG00000056380
mmu-miR-351-5p	TGOLN1	ENSMUSG00000056429
mmu-miR-6540-5p	OTUD4	ENSMUSG00000036990
mmu-miR-183-5p	ARHGAP21	ENSMUSG00000036591
mmu-miR-182-5p	MBNL2	ENSMUSG00000022139
mmu-miR-135b-5p	VCAN	ENSMUSG00000021614
mmu-miR-9-5p	8030462N17RIK	ENSMUSG00000047466
mmu-miR-6540-5p	ACSL1	ENSMUSG00000018796
mmu-miR-135b-5p	DPF1	ENSMUSG00000030584
mmu-miR-344d-3p	NFIB	ENSMUSG00000008575
mmu-miR-135b-5p	PARN	ENSMUSG00000022685
mmu-miR-200c-3p	MED13	ENSMUSG00000034297
mmu-miR-182-5p	EPDR1	ENSMUSG00000002808
mmu-miR-130b-3p	AGO4	ENSMUSG00000042500
mmu-miR-130b-3p	PPP6R1	ENSMUSG00000052296
mmu-miR-96-5p	SOX6	ENSMUSG00000051910
mmu-miR-135b-5p	RSPO2	ENSMUSG00000051920
mmu-miR-130b-3p	FAM57A	ENSMUSG00000069808
mmu-miR-6540-5p	COL12A1	ENSMUSG00000032332
mmu-miR-130b-3p	RAB5A	ENSMUSG00000017831
mmu-miR-9-3p	CDK13	ENSMUSG00000041297
mmu-miR-9-5p	SIX5	ENSMUSG00000040841
mmu-miR-351-5p	TRPS1	ENSMUSG00000038679
mmu-miR-344b-3p	ZBTB20	ENSMUSG00000022708
mmu-miR-200c-3p	QK	ENSMUSG00000062078
mmu-miR-135b-5p	MTSS1	ENSMUSG00000022353
mmu-miR-322-3p	AZIN1	ENSMUSG00000037458
mmu-miR-183-5p	FCHO2	ENSMUSG00000041685
mmu-miR-182-5p	THBS2	ENSMUSG00000023885
mmu-miR-9-5p	RNF150	ENSMUSG00000047747
mmu-miR-135b-5p	SLC39A13	ENSMUSG00000002105
mmu-miR-351-5p	ABHD6	ENSMUSG00000025277
mmu-miR-9-5p	MICAL2	ENSMUSG00000038244
mmu-miR-200c-3p	PPP1R18	ENSMUSG00000034595
mmu-miR-322-5p	UBN2	ENSMUSG00000038538
mmu-miR-9-5p	FBN2	ENSMUSG00000024598
mmu-miR-182-5p	RDX	ENSMUSG00000032050
mmu-miR-322-5p	GM5577	ENSMUSG00000084950
mmu-miR-96-5p	NUS1	ENSMUSG00000023068
mmu-miR-200c-3p	RTF1	ENSMUSG00000027304
mmu-miR-467a-5p	ZCCHC2	ENSMUSG00000038866
mmu-miR-135b-5p	KDM7A	ENSMUSG00000042599
mmu-miR-182-5p	CNTN1	ENSMUSG00000055022
mmu-miR-322-5p	LATS1	ENSMUSG00000040021
mmu-miR-130b-3p	PHACTR2	ENSMUSG00000062866
mmu-miR-200c-3p	PTPN12	ENSMUSG00000028771
mmu-miR-200c-3p	IGSF10	ENSMUSG00000036334
mmu-miR-504-5p	GM12253	ENSMUSG00000058287
mmu-miR-96-5p	2410016O06RIK	ENSMUSG00000046791
mmu-miR-1930-5p	FAM126A	ENSMUSG00000028995
mmu-miR-467a-5p	GIGYF1	ENSMUSG00000029714
mmu-miR-96-5p	CD164	ENSMUSG00000019818
mmu-miR-182-5p	SNAP23	ENSMUSG00000027287
mmu-miR-9-5p	MAP3K3	ENSMUSG00000020700
mmu-miR-9-5p	GREB1	ENSMUSG00000036523
mmu-miR-183-5p	GREM2	ENSMUSG00000050069
mmu-miR-9-5p	PPIP5K1	ENSMUSG00000033526
mmu-miR-130b-3p	MEOX2	ENSMUSG00000036144
mmu-miR-183-5p	EPHA4	ENSMUSG00000026235
mmu-miR-96-5p	NOVA1	ENSMUSG00000021047
mmu-miR-183-5p	PLAGL2	ENSMUSG00000051413
mmu-miR-344b-3p	CNOT6L	ENSMUSG00000034724
mmu-miR-135b-5p	ZFP654	ENSMUSG00000047141
mmu-miR-182-5p	ABCD1	ENSMUSG00000031378
mmu-miR-200c-3p	MAP3K1	ENSMUSG00000021754
mmu-miR-130b-3p	SYBU	ENSMUSG00000022340
mmu-miR-130b-3p	EREG	ENSMUSG00000029377
mmu-miR-96-5p	STMND1	ENSMUSG00000063529
mmu-miR-9-5p	NHSL1	ENSMUSG00000039835
mmu-miR-183-5p	DGCR2	ENSMUSG00000003166
mmu-miR-322-3p	ELAVL2	ENSMUSG00000008489
mmu-miR-351-5p	BMF	ENSMUSG00000040093
mmu-miR-9-5p	RNF19A	ENSMUSG00000022280
mmu-miR-330-5p	OXSR1	ENSMUSG00000036737
mmu-miR-504-3p	GM10244	ENSMUSG00000068601
mmu-miR-351-5p	ABHD3	ENSMUSG00000002475
mmu-miR-351-5p	SEMA4C	ENSMUSG00000026121
mmu-miR-322-5p	REV3L	ENSMUSG00000019841
mmu-miR-322-3p	MEIS2	ENSMUSG00000027210
mmu-miR-6540-5p	RELA	ENSMUSG00000024927
mmu-miR-182-5p	FAM134B	ENSMUSG00000022270
mmu-miR-96-5p	LMTK3	ENSMUSG00000062044
mmu-miR-351-5p	CD34	ENSMUSG00000016494
mmu-miR-182-5p	ANXA11	ENSMUSG00000021866
mmu-miR-96-5p	NFAT5	ENSMUSG00000003847
mmu-miR-200c-3p	RBFOX3	ENSMUSG00000025576
mmu-miR-6540-5p	SNX6	ENSMUSG00000005656
mmu-miR-322-5p	CCNE1	ENSMUSG00000002068
mmu-miR-183-5p	GNG5	ENSMUSG00000068523
mmu-miR-9-5p	DLX3	ENSMUSG00000001510
mmu-miR-183-5p	FOXP1	ENSMUSG00000030067
mmu-miR-182-5p	PCMT1	ENSMUSG00000019795
mmu-miR-182-5p	CHIC1	ENSMUSG00000031327
mmu-miR-9-5p	LRRTM4	ENSMUSG00000052581
mmu-miR-9-5p	RFESD	ENSMUSG00000043190
mmu-miR-9-5p	ZZZ3	ENSMUSG00000039068
mmu-miR-351-5p	GOPC	ENSMUSG00000019861
mmu-miR-182-5p	PRKACB	ENSMUSG00000005034
mmu-miR-330-3p	PAN3	ENSMUSG00000029647
mmu-miR-200c-3p	RAPGEF2	ENSMUSG00000062232
mmu-miR-322-5p	LHX4	ENSMUSG00000026468
mmu-miR-96-5p	ERLIN1	ENSMUSG00000025198
mmu-miR-322-3p	FBXW7	ENSMUSG00000028086
mmu-miR-467a-5p	CNGA2	ENSMUSG00000005864
mmu-miR-200c-3p	SRSF1	ENSMUSG00000018379
mmu-miR-96-5p	UBE2G1	ENSMUSG00000020794
mmu-miR-9-5p	ANO1	ENSMUSG00000031075
mmu-miR-9-3p	AGFG1	ENSMUSG00000026159
mmu-miR-330-5p	MIEF2	ENSMUSG00000018599
mmu-miR-182-5p	SNX30	ENSMUSG00000028385
mmu-miR-182-5p	KPNA3	ENSMUSG00000021929
mmu-miR-182-5p	FAM171A1	ENSMUSG00000050530
mmu-miR-200c-3p	HS3ST1	ENSMUSG00000051022
mmu-miR-344b-3p	POLR3E	ENSMUSG00000030880
mmu-miR-351-5p	DHX33	ENSMUSG00000040620
mmu-miR-182-5p	PURA	ENSMUSG00000043991
mmu-miR-351-3p	RYBP	ENSMUSG00000072872
mmu-miR-182-5p	N4BP1	ENSMUSG00000031652
mmu-miR-330-3p	NFATC3	ENSMUSG00000031902
mmu-miR-130b-3p	PXK	ENSMUSG00000033885
mmu-miR-130b-3p	ABCC5	ENSMUSG00000022822
mmu-miR-351-5p	ULK3	ENSMUSG00000032308
mmu-miR-182-5p	CDO1	ENSMUSG00000033022
mmu-miR-182-5p	WBP1L	ENSMUSG00000047731
mmu-miR-200c-3p	MAP4K3	ENSMUSG00000024242
mmu-miR-330-5p	PLCXD3	ENSMUSG00000049148
mmu-miR-6540-5p	RPIA	ENSMUSG00000053604
mmu-miR-9-3p	CUX1	ENSMUSG00000029705
mmu-miR-183-5p	AMD1	ENSMUSG00000075232
mmu-miR-200c-3p	SCRT2	ENSMUSG00000060257
mmu-miR-9-5p	CCNG1	ENSMUSG00000020326
mmu-miR-182-5p	MITF	ENSMUSG00000035158
mmu-miR-9-3p	GABPB2	ENSMUSG00000038766
mmu-miR-351-5p	LOXL1	ENSMUSG00000032334
mmu-miR-130b-3p	SEL1L3	ENSMUSG00000029189
mmu-miR-450b-3p	GM10244	ENSMUSG00000068601
mmu-miR-10a-5p	SMAP1	ENSMUSG00000026155
mmu-miR-351-5p	LRRC10B	ENSMUSG00000090291
mmu-miR-135b-5p	PHLDB2	ENSMUSG00000033149
mmu-miR-182-5p	ARHGDIA	ENSMUSG00000025132
mmu-miR-9-3p	D1ERTD622E	ENSMUSG00000044768
mmu-miR-200c-3p	PPM1F	ENSMUSG00000026181
mmu-miR-351-5p	BRINP3	ENSMUSG00000035131
mmu-miR-182-5p	WFDC9	ENSMUSG00000074594
mmu-miR-351-5p	ENTPD4	ENSMUSG00000095463
mmu-miR-10a-5p	TFAP2C	ENSMUSG00000028640
mmu-miR-96-5p	INSIG2	ENSMUSG00000003721
mmu-miR-130b-3p	STOX2	ENSMUSG00000038143
mmu-miR-344d-3p	ARID2	ENSMUSG00000033237
mmu-miR-467b-5p	NOL7	ENSMUSG00000063200
mmu-miR-322-5p	SRPR	ENSMUSG00000032042
mmu-miR-182-5p	MFAP3	ENSMUSG00000020522
mmu-miR-130b-3p	CDK19	ENSMUSG00000038481
mmu-miR-200c-3p	IMMP2L	ENSMUSG00000056899
mmu-miR-200c-3p	NFYA	ENSMUSG00000023994
mmu-miR-351-5p	PRTG	ENSMUSG00000036030
mmu-miR-135b-5p	GRIN2B	ENSMUSG00000030209
mmu-miR-130b-3p	MPPED2	ENSMUSG00000016386
mmu-miR-200c-3p	GJC1	ENSMUSG00000034520
mmu-miR-182-5p	RAB10	ENSMUSG00000020671
mmu-miR-200c-3p	CUX1	ENSMUSG00000029705
mmu-miR-200c-3p	YWHAG	ENSMUSG00000051391
mmu-miR-96-5p	SPEN	ENSMUSG00000040761
mmu-miR-504-3p	GM21847	ENSMUSG00000094230
mmu-miR-135b-5p	BAHCC1	ENSMUSG00000039741
mmu-miR-10a-5p	LHFPL4	ENSMUSG00000042873
mmu-miR-322-5p	MKNK1	ENSMUSG00000028708
mmu-miR-183-5p	CELF2	ENSMUSG00000002107
mmu-miR-96-5p	KLHL7	ENSMUSG00000028986
mmu-miR-182-5p	ITSN2	ENSMUSG00000020640
mmu-miR-135b-5p	ZFP951	ENSMUSG00000072774
mmu-miR-96-5p	DGKH	ENSMUSG00000034731
mmu-miR-200c-3p	SYVN1	ENSMUSG00000024807
mmu-miR-9-5p	FAM19A5	ENSMUSG00000054863
mmu-miR-9-5p	NXPE3	ENSMUSG00000075033
mmu-miR-130b-3p	FIGN	ENSMUSG00000075324
mmu-miR-96-5p	ARPC5L	ENSMUSG00000026755
mmu-miR-9-5p	ITM2B	ENSMUSG00000022108
mmu-miR-96-5p	EBF3	ENSMUSG00000010476
mmu-miR-182-5p	SLMO2	ENSMUSG00000016257
mmu-miR-330-3p	FOXP2	ENSMUSG00000029563
mmu-miR-322-3p	SMARCA1	ENSMUSG00000031099
mmu-miR-450b-3p	TNFRSF22	ENSMUSG00000010751
mmu-miR-183-5p	CELF6	ENSMUSG00000032297
mmu-miR-135b-5p	SLCO5A1	ENSMUSG00000025938
mmu-miR-322-5p	STRBP	ENSMUSG00000026915
mmu-miR-200c-3p	PDIK1L	ENSMUSG00000050890
mmu-miR-9-5p	LIN28A	ENSMUSG00000050966
mmu-miR-96-5p	PHIP	ENSMUSG00000032253
mmu-miR-200c-3p	BC030336	ENSMUSG00000046096
mmu-miR-182-5p	SHC4	ENSMUSG00000035109
mmu-miR-200c-3p	AFF3	ENSMUSG00000037138
mmu-miR-9-5p	ADCY5	ENSMUSG00000022840
mmu-miR-351-5p	GM21685	ENSMUSG00000022066
mmu-miR-200c-3p	ZFP711	ENSMUSG00000025529
mmu-miR-322-3p	TNRC6B	ENSMUSG00000047888
mmu-miR-182-5p	EFNB2	ENSMUSG00000001300
mmu-miR-330-5p	RALGPS2	ENSMUSG00000026594
mmu-miR-351-5p	NRCAM	ENSMUSG00000020598
mmu-miR-504-5p	GM839	ENSMUSG00000060416
mmu-miR-322-3p	MAP2	ENSMUSG00000015222
mmu-miR-183-5p	ANGEL2	ENSMUSG00000026634
mmu-miR-96-5p	FARP1	ENSMUSG00000025555
mmu-miR-9-5p	MYH9	ENSMUSG00000022443
mmu-miR-130b-3p	B4GALT5	ENSMUSG00000017929
mmu-miR-135b-5p	SMARCE1	ENSMUSG00000037935
mmu-miR-9-5p	USP32	ENSMUSG00000000804
mmu-miR-135b-5p	ROCK2	ENSMUSG00000020580
mmu-miR-322-5p	KCTD8	ENSMUSG00000037653
mmu-miR-322-5p	EFCAB4A	ENSMUSG00000048200
mmu-miR-200c-3p	CEP350	ENSMUSG00000033671
mmu-miR-467a-5p	RECK	ENSMUSG00000028476
mmu-miR-503-3p	BCL11A	ENSMUSG00000000861
mmu-miR-322-5p	ATXN2	ENSMUSG00000042605
mmu-miR-135b-5p	ATG14	ENSMUSG00000037526
mmu-miR-9-5p	LIN28B	ENSMUSG00000063804
mmu-miR-200c-3p	RELN	ENSMUSG00000042453
mmu-miR-322-5p	ZBTB46	ENSMUSG00000027583
mmu-miR-9-5p	GDNF	ENSMUSG00000022144
mmu-miR-182-5p	ZFAND4	ENSMUSG00000042213
mmu-miR-130b-3p	DDX6	ENSMUSG00000032097
mmu-miR-182-5p	SLC39A1	ENSMUSG00000052310
mmu-miR-467a-5p	ADAM23	ENSMUSG00000025964
mmu-miR-9-5p	ZKSCAN1	ENSMUSG00000029729
mmu-miR-6540-5p	ETF1	ENSMUSG00000024360
mmu-miR-503-5p	CCND2	ENSMUSG00000000184
mmu-miR-467b-5p	NFIB	ENSMUSG00000008575
mmu-miR-330-5p	CHRD	ENSMUSG00000006958
mmu-miR-322-5p	ARHGEF11	ENSMUSG00000041977
mmu-miR-322-5p	EYA1	ENSMUSG00000025932
mmu-miR-200c-3p	AGO2	ENSMUSG00000036698
mmu-miR-200c-3p	PURA	ENSMUSG00000043991
mmu-miR-351-5p	EIF1AD	ENSMUSG00000024841
mmu-miR-135b-5p	SYNE1	ENSMUSG00000096054
mmu-miR-322-3p	BTBD3	ENSMUSG00000062098
mmu-miR-183-3p	USP38	ENSMUSG00000038250
mmu-miR-182-5p	NCKAP1	ENSMUSG00000027002
mmu-miR-183-5p	AKAP6	ENSMUSG00000061603
mmu-miR-183-3p	CPEB4	ENSMUSG00000020300
mmu-miR-9-5p	BACE1	ENSMUSG00000032086
mmu-miR-467b-5p	IKZF2	ENSMUSG00000025997
mmu-miR-200c-3p	MPRIP	ENSMUSG00000005417
mmu-miR-96-5p	PPP3R1	ENSMUSG00000033953
mmu-miR-6540-5p	MLLT3	ENSMUSG00000028496
mmu-miR-200c-3p	E130309F12RIK	ENSMUSG00000063446
mmu-miR-130b-5p	FBXO11	ENSMUSG00000005371
mmu-miR-351-5p	FRMD5	ENSMUSG00000027238
mmu-miR-330-3p	TMEM231	ENSMUSG00000031951
mmu-miR-330-5p	BCLAF1	ENSMUSG00000037608
mmu-miR-183-5p	ARHGAP12	ENSMUSG00000041225
mmu-miR-182-5p	LRRIQ3	ENSMUSG00000028182
mmu-miR-182-5p	LONRF2	ENSMUSG00000048814
mmu-miR-200c-3p	COL4A3BP	ENSMUSG00000021669
mmu-miR-351-5p	RFXANK	ENSMUSG00000036120
mmu-miR-344d-3p	RAPGEF2	ENSMUSG00000062232
mmu-miR-9-5p	SFXN2	ENSMUSG00000025036
mmu-miR-200c-3p	SUZ12	ENSMUSG00000017548
mmu-miR-200c-3p	FBXW7	ENSMUSG00000028086
mmu-miR-9-5p	ANKRD52	ENSMUSG00000014498
mmu-miR-183-3p	NR3C2	ENSMUSG00000031618
mmu-miR-351-5p	BRWD1	ENSMUSG00000022914
mmu-miR-9-5p	TUBGCP4	ENSMUSG00000027263
mmu-miR-130b-5p	LRIG1	ENSMUSG00000030029
mmu-miR-344d-3p	AI182371	ENSMUSG00000035875
mmu-miR-9-5p	DYRK1B	ENSMUSG00000002409
mmu-miR-130b-3p	TMEM28	ENSMUSG00000071719
mmu-miR-182-5p	NCALD	ENSMUSG00000051359
mmu-miR-200c-3p	ELL2	ENSMUSG00000001542
mmu-miR-467b-5p	NR2F2	ENSMUSG00000030551
mmu-miR-322-5p	ARL3	ENSMUSG00000025035
mmu-miR-344d-3p	SCIN	ENSMUSG00000002565
mmu-miR-10a-5p	NR4A3	ENSMUSG00000028341
mmu-miR-6540-5p	ELOVL5	ENSMUSG00000032349
mmu-miR-330-5p	RALGAPA1	ENSMUSG00000021027
mmu-miR-344d-3p	MSI2	ENSMUSG00000069769
mmu-miR-9-5p	GLTSCR1L	ENSMUSG00000036568
mmu-miR-200c-3p	GNAI3	ENSMUSG00000000001
mmu-miR-1930-5p	TRAPPC4	ENSMUSG00000032112
mmu-miR-130b-5p	DIO2	ENSMUSG00000007682
mmu-miR-200c-3p	RBFOX2	ENSMUSG00000033565
mmu-miR-467a-5p	CXCR4	ENSMUSG00000045382
mmu-miR-351-5p	NECAB3	ENSMUSG00000027489
mmu-miR-96-5p	GALNT2	ENSMUSG00000089704
mmu-miR-344d-3p	STOX2	ENSMUSG00000038143
mmu-miR-322-5p	SALL1	ENSMUSG00000031665
mmu-miR-504-5p	IL1RAPL1	ENSMUSG00000052372
mmu-miR-330-3p	RAI2	ENSMUSG00000043518
mmu-miR-130b-3p	CBFB	ENSMUSG00000031885
mmu-miR-200c-3p	GREB1L	ENSMUSG00000042942
mmu-miR-10a-5p	ELAVL2	ENSMUSG00000008489
mmu-miR-10a-5p	CNOT6	ENSMUSG00000020362
mmu-miR-351-5p	CDC42BPG	ENSMUSG00000024769
mmu-miR-322-5p	BTRC	ENSMUSG00000025217
mmu-miR-322-3p	TET1	ENSMUSG00000047146
mmu-miR-322-5p	HDGF	ENSMUSG00000004897
mmu-miR-183-5p	CSMD1	ENSMUSG00000060924
mmu-miR-96-5p	AKAP1	ENSMUSG00000018428
mmu-miR-467b-5p	NFIA	ENSMUSG00000028565
mmu-miR-200c-3p	NFIA	ENSMUSG00000028565
mmu-miR-467a-5p	SYNPO2	ENSMUSG00000050315
mmu-miR-130b-3p	PIK3CB	ENSMUSG00000032462
mmu-miR-351-5p	SCGB1B30	ENSMUSG00000078752
mmu-miR-1983	A230083G16RIK	ENSMUSG00000055818
mmu-miR-96-5p	GM20388	ENSMUSG00000092329
mmu-miR-182-5p	ADHFE1	ENSMUSG00000025911
mmu-miR-182-5p	RET	ENSMUSG00000030110
mmu-miR-351-5p	4632428N05RIK	ENSMUSG00000020101
mmu-miR-383-5p	EPAS1	ENSMUSG00000024140
mmu-miR-9-5p	CNNM2	ENSMUSG00000064105
mmu-miR-330-3p	MAPRE2	ENSMUSG00000024277
mmu-miR-182-5p	SLC35B4	ENSMUSG00000018999
mmu-miR-96-5p	CELSR1	ENSMUSG00000016028
mmu-miR-322-5p	OMG	ENSMUSG00000049612
mmu-miR-96-5p	TECTB	ENSMUSG00000024979
mmu-miR-96-5p	FEM1B	ENSMUSG00000032244
mmu-miR-182-5p	CHMP2B	ENSMUSG00000004843
mmu-miR-322-5p	DCAF7	ENSMUSG00000049354
mmu-miR-322-5p	RBMS1	ENSMUSG00000026970
mmu-miR-6923-3p	TBL1XR1	ENSMUSG00000027630
mmu-miR-96-5p	SPIN1	ENSMUSG00000021395
mmu-miR-322-3p	HNRNPDL	ENSMUSG00000029328
mmu-miR-10a-5p	ZFP367	ENSMUSG00000044934
mmu-miR-6540-5p	MBOAT2	ENSMUSG00000020646
mmu-miR-10a-5p	ZFP827	ENSMUSG00000071064
mmu-miR-9-5p	MAPKAPK2	ENSMUSG00000016528
mmu-miR-330-3p	PURA	ENSMUSG00000043991
mmu-miR-503-5p	KIF1C	ENSMUSG00000020821
mmu-miR-467a-5p	HIF1AN	ENSMUSG00000036450
mmu-miR-9-5p	SP8	ENSMUSG00000048562
mmu-miR-9-3p	TPD52	ENSMUSG00000027506
mmu-miR-9-5p	BAHD1	ENSMUSG00000040007
mmu-miR-200c-3p	FIGN	ENSMUSG00000075324
mmu-miR-9-5p	ULK2	ENSMUSG00000004798
mmu-miR-467b-5p	1700010B08RIK	ENSMUSG00000057047
mmu-miR-330-5p	SPATS2L	ENSMUSG00000038305
mmu-miR-135b-5p	ROCK1	ENSMUSG00000024290
mmu-miR-135b-5p	ZFP831	ENSMUSG00000050600
mmu-miR-383-5p	NCKAP1	ENSMUSG00000027002
mmu-miR-9-5p	RPS6KA4	ENSMUSG00000024952
mmu-miR-351-5p	SBNO1	ENSMUSG00000038095
mmu-miR-6540-5p	FAM78B	ENSMUSG00000060568
mmu-miR-200c-3p	TENM1	ENSMUSG00000016150
mmu-miR-9-5p	RBMS3	ENSMUSG00000039607
mmu-miR-504-5p	ELOVL6	ENSMUSG00000041220
mmu-miR-322-5p	ULBP1	ENSMUSG00000079685
mmu-miR-322-5p	ZDHHC24	ENSMUSG00000006463
mmu-miR-351-5p	CACNB1	ENSMUSG00000020882
mmu-miR-182-5p	NOVA2	ENSMUSG00000030411
mmu-miR-96-5p	EPHA3	ENSMUSG00000052504
mmu-miR-183-5p	IDH2	ENSMUSG00000030541
mmu-miR-9-5p	FOXP4	ENSMUSG00000023991
mmu-miR-200c-3p	PHF11B	ENSMUSG00000091649
mmu-miR-96-5p	ETV3	ENSMUSG00000003382
mmu-miR-344d-3p	ZFX	ENSMUSG00000079509
mmu-miR-182-5p	ENPP5	ENSMUSG00000023960
mmu-miR-200c-3p	ZFYVE20	ENSMUSG00000014550
mmu-miR-10a-5p	SHANK3	ENSMUSG00000022623
mmu-miR-182-5p	ELMO1	ENSMUSG00000041112
mmu-miR-344d-3p	ELAVL4	ENSMUSG00000028546
mmu-miR-96-5p	CBFA2T3	ENSMUSG00000006362
mmu-miR-330-3p	PPP1R1B	ENSMUSG00000061718
mmu-miR-322-3p	ANKRD34B	ENSMUSG00000045034
mmu-miR-9-5p	DSE	ENSMUSG00000039497
mmu-miR-135b-5p	PGGT1B	ENSMUSG00000024477
mmu-miR-351-5p	SGPL1	ENSMUSG00000020097
mmu-miR-200c-3p	HNRNPD	ENSMUSG00000000568
mmu-miR-96-5p	MORF4L2	ENSMUSG00000031422
mmu-miR-9-5p	SMARCD2	ENSMUSG00000078619
mmu-miR-10a-5p	MAPKBP1	ENSMUSG00000033902
mmu-miR-183-3p	SKAP1	ENSMUSG00000057058
mmu-miR-351-5p	MAPK12	ENSMUSG00000022610
mmu-miR-6923-3p	NCOA6	ENSMUSG00000038369
mmu-miR-330-3p	CRISPLD1	ENSMUSG00000025776
mmu-miR-183-5p	RNF138	ENSMUSG00000024317
mmu-miR-322-5p	MAPKAP1	ENSMUSG00000038696
mmu-miR-96-5p	ZC3H12B	ENSMUSG00000035045
mmu-miR-504-3p	TRIM58	ENSMUSG00000037124
mmu-miR-130b-5p	CSTAD	ENSMUSG00000047363
mmu-miR-9-5p	ATOH8	ENSMUSG00000037621
mmu-miR-322-3p	TRPS1	ENSMUSG00000038679
mmu-miR-130b-3p	NPEPL1	ENSMUSG00000039263
mmu-miR-9-5p	TENM4	ENSMUSG00000048078
mmu-miR-322-3p	S100PBP	ENSMUSG00000040928
mmu-miR-330-5p	MYOZ2	ENSMUSG00000028116
mmu-miR-322-5p	TENM2	ENSMUSG00000049336
mmu-miR-9-5p	DIXDC1	ENSMUSG00000032064
mmu-miR-200c-3p	LHX5	ENSMUSG00000029595
mmu-miR-96-5p	SNX30	ENSMUSG00000028385
mmu-miR-9-3p	TNPO1	ENSMUSG00000009470
mmu-miR-9-5p	MESDC1	ENSMUSG00000070462
mmu-miR-467a-5p	BID	ENSMUSG00000004446
mmu-miR-351-5p	FNDC3B	ENSMUSG00000039286
mmu-miR-200c-3p	USP6NL	ENSMUSG00000039046
mmu-miR-344d-3p	CPEB4	ENSMUSG00000020300
mmu-miR-182-5p	MEF2C	ENSMUSG00000005583
mmu-miR-9-5p	HMGA2	ENSMUSG00000056758
mmu-miR-183-5p	YPEL5	ENSMUSG00000039770
mmu-miR-96-5p	TTN	ENSMUSG00000051747
mmu-miR-9-3p	TCEA1	ENSMUSG00000033813
mmu-miR-182-5p	DAZAP2	ENSMUSG00000000346
mmu-miR-9-5p	LECT1	ENSMUSG00000022025
mmu-miR-182-5p	SLITRK4	ENSMUSG00000046699
mmu-miR-330-5p	ARHGAP36	ENSMUSG00000036198
mmu-miR-135b-5p	UBOX5	ENSMUSG00000027300
mmu-miR-9-5p	ASXL3	ENSMUSG00000045215
mmu-miR-182-5p	D1ERTD622E	ENSMUSG00000044768
mmu-miR-182-5p	TTN	ENSMUSG00000051747
mmu-miR-9-5p	SNX7	ENSMUSG00000028007
mmu-miR-322-5p	SCOC	ENSMUSG00000063253
mmu-miR-96-5p	DNAJC19	ENSMUSG00000027679
mmu-miR-182-5p	BCL2	ENSMUSG00000057329
mmu-miR-9-5p	NID2	ENSMUSG00000021806
mmu-miR-351-5p	NUP210	ENSMUSG00000030091
mmu-miR-200c-3p	ESRRG	ENSMUSG00000026610
mmu-miR-322-3p	SAMD4	ENSMUSG00000021838
mmu-miR-200c-3p	FHOD1	ENSMUSG00000014778
mmu-miR-210-5p	AKIRIN2	ENSMUSG00000028291
mmu-miR-344b-3p	TBX15	ENSMUSG00000027868
mmu-miR-182-5p	PRKCE	ENSMUSG00000045038
mmu-miR-9-3p	LRP6	ENSMUSG00000030201
mmu-miR-200c-3p	NPC1	ENSMUSG00000024413
mmu-miR-467a-5p	ARID4A	ENSMUSG00000048118
mmu-miR-330-3p	TNFRSF26	ENSMUSG00000045362
mmu-miR-182-5p	GYK	ENSMUSG00000025059
mmu-miR-130b-3p	MLLT6	ENSMUSG00000038437
mmu-miR-6540-5p	RHBDL3	ENSMUSG00000017692
mmu-miR-351-5p	TAF9B	ENSMUSG00000047242
mmu-miR-9-5p	ARHGEF17	ENSMUSG00000032875
mmu-miR-182-5p	MKL2	ENSMUSG00000009569
mmu-miR-183-5p	PEX19	ENSMUSG00000003464
mmu-miR-130b-3p	PPARG	ENSMUSG00000000440
mmu-miR-182-5p	NUFIP2	ENSMUSG00000037857
mmu-miR-182-5p	ARL6	ENSMUSG00000022722
mmu-miR-135b-5p	DYRK1B	ENSMUSG00000002409
mmu-miR-182-5p	ATOH8	ENSMUSG00000037621
mmu-miR-351-5p	NXF1	ENSMUSG00000010097
mmu-miR-130b-3p	CNOT6	ENSMUSG00000020362
mmu-miR-96-5p	MSANTD4	ENSMUSG00000041124
mmu-miR-200c-3p	MAPRE1	ENSMUSG00000027479
mmu-miR-6540-5p	KCNJ2	ENSMUSG00000041695
mmu-miR-182-5p	2810403A07RIK	ENSMUSG00000028060
mmu-miR-322-5p	ASH1L	ENSMUSG00000028053
mmu-miR-504-3p	ZFP703	ENSMUSG00000085795
mmu-miR-9-3p	JAZF1	ENSMUSG00000063568
mmu-miR-330-5p	OLFML1	ENSMUSG00000051041
mmu-miR-467a-5p	RBL2	ENSMUSG00000031666
mmu-miR-322-3p	SLC30A9	ENSMUSG00000029221
mmu-miR-9-5p	CREBRF	ENSMUSG00000048249
mmu-miR-504-3p	PCDHA10	ENSMUSG00000007440
mmu-miR-96-5p	TENM4	ENSMUSG00000048078
mmu-miR-182-5p	PPP1R2	ENSMUSG00000047714
mmu-miR-330-3p	BBX	ENSMUSG00000022641
mmu-miR-130b-5p	CNTROB	ENSMUSG00000032782
mmu-miR-322-5p	PURA	ENSMUSG00000043991
mmu-miR-9-3p	SPOPL	ENSMUSG00000026771
mmu-miR-322-5p	LRP1B	ENSMUSG00000049252
mmu-miR-322-5p	RSPO3	ENSMUSG00000019880
mmu-miR-330-5p	ELK1	ENSMUSG00000009406
mmu-miR-383-5p	FOXN3	ENSMUSG00000033713
mmu-miR-322-3p	PPM1A	ENSMUSG00000021096
mmu-miR-6540-5p	PHACTR2	ENSMUSG00000062866
mmu-miR-183-5p	ZFP451	ENSMUSG00000042197
mmu-miR-9-5p	FREM2	ENSMUSG00000037016
mmu-miR-135b-5p	PRLR	ENSMUSG00000005268
mmu-miR-200c-3p	MSN	ENSMUSG00000031207
mmu-miR-210-3p	ATG7	ENSMUSG00000030314
mmu-miR-322-3p	LIN28B	ENSMUSG00000063804
mmu-miR-9-3p	LRRC4	ENSMUSG00000049939
mmu-miR-10a-5p	NR6A1	ENSMUSG00000063972
mmu-miR-503-5p	PRDM4	ENSMUSG00000035529
mmu-miR-322-3p	FAM49B	ENSMUSG00000022378
mmu-miR-322-5p	CDC27	ENSMUSG00000020687
mmu-miR-135b-5p	UBE4A	ENSMUSG00000059890
mmu-miR-182-5p	FAM118A	ENSMUSG00000022434
mmu-miR-200c-3p	AMFR	ENSMUSG00000031751
mmu-miR-9-5p	SLC31A2	ENSMUSG00000066152
mmu-miR-9-5p	CNOT6L	ENSMUSG00000034724
mmu-miR-351-5p	RREB1	ENSMUSG00000039087
mmu-miR-130b-3p	RNF38	ENSMUSG00000035696
mmu-miR-1983	TCF20	ENSMUSG00000041852
mmu-miR-322-5p	BICD1	ENSMUSG00000003452
mmu-miR-10a-5p	ATAD5	ENSMUSG00000017550
mmu-miR-182-5p	CYB5B	ENSMUSG00000031924
mmu-miR-130b-5p	YTHDC1	ENSMUSG00000035851
mmu-miR-330-5p	ZBTB20	ENSMUSG00000022708
mmu-miR-503-5p	TNFRSF26	ENSMUSG00000045362
mmu-miR-322-5p	E2F3	ENSMUSG00000016477
mmu-miR-351-5p	LRFN2	ENSMUSG00000040490
mmu-miR-322-3p	ARHGAP5	ENSMUSG00000035133
mmu-miR-351-5p	RAP1A	ENSMUSG00000068798
mmu-miR-322-3p	RAB11FIP5	ENSMUSG00000051343
mmu-miR-210-5p	RIC8B	ENSMUSG00000035620
mmu-miR-9-3p	ZFP292	ENSMUSG00000039967
mmu-miR-6540-5p	KANK1	ENSMUSG00000032702
mmu-miR-330-3p	1110065P20RIK	ENSMUSG00000078570
mmu-miR-9-5p	ELAVL1	ENSMUSG00000040028
mmu-miR-200c-3p	POLQ	ENSMUSG00000034206
mmu-miR-322-5p	PRKAR2A	ENSMUSG00000032601
mmu-miR-330-5p	C87436	ENSMUSG00000046679
mmu-miR-322-5p	LRP6	ENSMUSG00000030201
mmu-miR-10a-5p	EPHA5	ENSMUSG00000029245
mmu-miR-330-5p	HNRNPA2B1	ENSMUSG00000004980
mmu-miR-351-5p	CGREF1	ENSMUSG00000029161
mmu-miR-182-5p	PDIA4	ENSMUSG00000025823
mmu-miR-467a-5p	AGO1	ENSMUSG00000041530
mmu-miR-322-5p	CD2AP	ENSMUSG00000061665
mmu-miR-130b-5p	GM4567	ENSMUSG00000095363
mmu-miR-6540-5p	RAPGEF2	ENSMUSG00000062232
mmu-miR-200c-3p	DLC1	ENSMUSG00000031523
mmu-miR-96-5p	PNPLA8	ENSMUSG00000036257
mmu-miR-96-5p	DOCK1	ENSMUSG00000058325
mmu-miR-200c-3p	SLC6A11	ENSMUSG00000030307
mmu-miR-200c-3p	NRBP1	ENSMUSG00000029148
mmu-miR-9-5p	DIO2	ENSMUSG00000007682
mmu-miR-96-5p	HOXA5	ENSMUSG00000038253
mmu-miR-182-5p	FOXN2	ENSMUSG00000034998
mmu-miR-450b-3p	1700001K19RIK	ENSMUSG00000056508
mmu-miR-9-5p	LYVE1	ENSMUSG00000030787
mmu-miR-351-5p	CDH9	ENSMUSG00000025370
mmu-miR-9-3p	BCL11A	ENSMUSG00000000861
mmu-miR-96-5p	TNS3	ENSMUSG00000020422
mmu-miR-96-5p	GNG12	ENSMUSG00000036402
mmu-miR-351-5p	GM21092	ENSMUSG00000095403
mmu-miR-503-3p	MLIP	ENSMUSG00000032355
mmu-miR-200c-3p	PAPD5	ENSMUSG00000036779
mmu-miR-330-5p	RBM25	ENSMUSG00000010608
mmu-miR-200c-3p	TNFRSF10B	ENSMUSG00000022074
mmu-miR-130b-3p	AGFG1	ENSMUSG00000026159
mmu-miR-467b-5p	SKIDA1	ENSMUSG00000054074
mmu-miR-330-5p	OTP	ENSMUSG00000021685
mmu-miR-96-5p	SLITRK2	ENSMUSG00000036790
mmu-miR-96-5p	MIER3	ENSMUSG00000032727
mmu-miR-330-5p	9330159N05RIK	ENSMUSG00000097198
mmu-miR-183-5p	CTDSP1	ENSMUSG00000026176
mmu-miR-96-5p	MED1	ENSMUSG00000018160
mmu-miR-130b-3p	MECP2	ENSMUSG00000031393
mmu-miR-182-5p	LSM14A	ENSMUSG00000066568
mmu-miR-96-5p	SMEK1	ENSMUSG00000041846
mmu-miR-135b-5p	SNX18	ENSMUSG00000042364
mmu-miR-9-5p	FAM46A	ENSMUSG00000032265
mmu-miR-344b-3p	NOVA1	ENSMUSG00000021047
mmu-miR-351-5p	HIF1AN	ENSMUSG00000036450
mmu-miR-9-5p	ITPKC	ENSMUSG00000003752
mmu-miR-96-5p	SLC18A3	ENSMUSG00000100241
mmu-miR-130b-5p	GM6902	ENSMUSG00000094682
mmu-miR-9-3p	PCDH19	ENSMUSG00000051323
mmu-miR-135b-5p	FRMPD4	ENSMUSG00000049176
mmu-miR-322-3p	KCNQ5	ENSMUSG00000028033
mmu-miR-503-3p	CPS1	ENSMUSG00000025991
mmu-miR-9-5p	NTF5	ENSMUSG00000074121
mmu-miR-330-5p	SEC14L1	ENSMUSG00000020823
mmu-miR-9-5p	EXT1	ENSMUSG00000061731
mmu-miR-130b-3p	ADCY1	ENSMUSG00000020431
mmu-miR-6540-5p	MTDH	ENSMUSG00000022255
mmu-miR-9-3p	AI606181	ENSMUSG00000074873
mmu-miR-6540-5p	FNBP1L	ENSMUSG00000039735
mmu-miR-503-3p	STAT5B	ENSMUSG00000020919
mmu-miR-322-5p	TTN	ENSMUSG00000051747
mmu-miR-9-5p	CCNT1	ENSMUSG00000011960
mmu-miR-200c-3p	PKP4	ENSMUSG00000026991
mmu-miR-467a-5p	PRICKLE3	ENSMUSG00000031145
mmu-miR-135b-5p	ATP8A1	ENSMUSG00000037685
mmu-miR-9-5p	SOS1	ENSMUSG00000024241
mmu-miR-9-5p	SYAP1	ENSMUSG00000031357
mmu-miR-130b-3p	SULF1	ENSMUSG00000016918
mmu-miR-182-5p	PSMD13	ENSMUSG00000025487
mmu-miR-322-3p	NR6A1	ENSMUSG00000063972
mmu-miR-200c-3p	DOCK4	ENSMUSG00000035954
mmu-miR-183-5p	MAPK8IP1	ENSMUSG00000027223
mmu-miR-344b-3p	D1ERTD622E	ENSMUSG00000044768
mmu-miR-200c-3p	ELMOD1	ENSMUSG00000041986
mmu-miR-351-5p	SLC25A22	ENSMUSG00000019082
mmu-miR-182-5p	TAF4A	ENSMUSG00000039117
mmu-miR-200c-3p	EGLN1	ENSMUSG00000031987
mmu-miR-182-5p	A430005L14RIK	ENSMUSG00000047613
mmu-miR-130b-3p	ZFP800	ENSMUSG00000039841
mmu-miR-330-3p	GPRASP2	ENSMUSG00000072966
mmu-miR-351-5p	CDC42SE1	ENSMUSG00000046722
mmu-miR-344-3p	GM8369	ENSMUSG00000058470
mmu-miR-135b-5p	SAYSD1	ENSMUSG00000045107
mmu-miR-182-5p	SLCO1A5	ENSMUSG00000063975
mmu-miR-182-5p	MTERFD1	ENSMUSG00000021519
mmu-miR-351-5p	CORO2A	ENSMUSG00000028337
mmu-miR-9-5p	SGSM1	ENSMUSG00000042216
mmu-miR-351-5p	MNAT1	ENSMUSG00000021103
mmu-miR-182-5p	UNC5D	ENSMUSG00000063626
mmu-miR-135b-5p	PDE1A	ENSMUSG00000059173
mmu-miR-322-3p	TCF4	ENSMUSG00000053477
mmu-miR-9-5p	CEP350	ENSMUSG00000033671
mmu-miR-96-5p	OXSR1	ENSMUSG00000036737
mmu-miR-344b-3p	SGPP1	ENSMUSG00000021054
mmu-miR-135b-5p	ELK3	ENSMUSG00000008398
mmu-miR-10a-5p	CAMK2B	ENSMUSG00000057897
mmu-miR-130b-3p	ADAM12	ENSMUSG00000054555
mmu-miR-200c-3p	KDM7A	ENSMUSG00000042599
mmu-miR-330-3p	NCOA2	ENSMUSG00000005886
mmu-miR-503-5p	CAMTA2	ENSMUSG00000040712
mmu-miR-322-5p	BCL2L2	ENSMUSG00000089682
mmu-miR-200c-3p	PPP4R2	ENSMUSG00000052144
mmu-miR-504-3p	CHST11	ENSMUSG00000034612
mmu-miR-9-5p	CCAR2	ENSMUSG00000033712
mmu-miR-322-5p	JADE2	ENSMUSG00000020387
mmu-miR-135b-5p	CADM3	ENSMUSG00000005338
mmu-miR-504-3p	HIPK1	ENSMUSG00000008730
mmu-miR-182-5p	3110057O12RIK	ENSMUSG00000037818
mmu-miR-467a-5p	NFIA	ENSMUSG00000028565
mmu-miR-9-3p	CNOT6L	ENSMUSG00000034724
mmu-miR-182-5p	44083	ENSMUSG00000059248
mmu-miR-9-3p	STK4	ENSMUSG00000018209
mmu-miR-330-5p	1110051M20RIK	ENSMUSG00000040591
mmu-miR-383-5p	STRN3	ENSMUSG00000020954
mmu-miR-322-5p	LRIG1	ENSMUSG00000030029
mmu-miR-135b-5p	2310022B05RIK	ENSMUSG00000031983
mmu-miR-200c-3p	ASAP1	ENSMUSG00000022377
mmu-miR-182-5p	CEP83	ENSMUSG00000020024
mmu-miR-96-5p	44085	ENSMUSG00000058013
mmu-miR-200c-3p	FAM63B	ENSMUSG00000042444
mmu-miR-135b-5p	CENPB	ENSMUSG00000068267
mmu-miR-130b-5p	CNKSR2	ENSMUSG00000025658
mmu-miR-9-3p	DVL2	ENSMUSG00000020888
mmu-miR-183-3p	RERG	ENSMUSG00000030222
mmu-miR-344b-3p	PRRG1	ENSMUSG00000047996
mmu-miR-200c-3p	IPO8	ENSMUSG00000040029
mmu-miR-467a-5p	FAM134A	ENSMUSG00000049339
mmu-miR-322-3p	KRAS	ENSMUSG00000030265
mmu-miR-130b-3p	SGCB	ENSMUSG00000029156
mmu-miR-322-5p	DYNC1I1	ENSMUSG00000029757
mmu-miR-330-3p	NAA30	ENSMUSG00000036282
mmu-miR-9-5p	PRUNE	ENSMUSG00000015711
mmu-miR-9-3p	AI593442	ENSMUSG00000078307
mmu-miR-130b-3p	BBX	ENSMUSG00000022641
mmu-miR-183-5p	OCLN	ENSMUSG00000021638
mmu-miR-130b-3p	VPS37A	ENSMUSG00000031600
mmu-miR-351-5p	GALNTL6	ENSMUSG00000061864
mmu-miR-322-5p	RREB1	ENSMUSG00000039087
mmu-miR-182-5p	ELAVL2	ENSMUSG00000008489
mmu-miR-182-5p	SP3	ENSMUSG00000027109
mmu-miR-182-5p	HAS2	ENSMUSG00000022367
mmu-miR-183-5p	GM7168	ENSMUSG00000067941
mmu-miR-351-5p	SEC14L2	ENSMUSG00000003585
mmu-miR-351-5p	SHCBP1L	ENSMUSG00000042708
mmu-miR-182-5p	FAT3	ENSMUSG00000074505
mmu-miR-96-5p	LHX1	ENSMUSG00000018698
mmu-miR-183-5p	RGS7BP	ENSMUSG00000021719
mmu-miR-504-3p	PBX1	ENSMUSG00000052534
mmu-miR-503-5p	USP2	ENSMUSG00000032010
mmu-miR-9-5p	AP1S2	ENSMUSG00000031367
mmu-miR-130b-3p	ABHD3	ENSMUSG00000002475
mmu-miR-135b-5p	PARL	ENSMUSG00000033918
mmu-miR-344b-3p	USP15	ENSMUSG00000020124
mmu-miR-344d-3p	DNAJB14	ENSMUSG00000074212
mmu-miR-9-5p	MYPN	ENSMUSG00000020067
mmu-miR-330-3p	CDYL2	ENSMUSG00000031758
mmu-miR-96-5p	RNF139	ENSMUSG00000037075
mmu-miR-182-5p	ZFP827	ENSMUSG00000071064
mmu-miR-351-5p	TNFAIP3	ENSMUSG00000019850
mmu-miR-6540-5p	CNTN3	ENSMUSG00000030075
mmu-miR-182-5p	NTNG1	ENSMUSG00000059857
mmu-miR-383-5p	HTR3A	ENSMUSG00000032269
mmu-miR-9-3p	PBX3	ENSMUSG00000038718
mmu-miR-183-3p	ZFP600	ENSMUSG00000066007
mmu-miR-322-5p	COL24A1	ENSMUSG00000028197
mmu-miR-9-5p	LMNA	ENSMUSG00000028063
mmu-miR-182-5p	HDAC9	ENSMUSG00000004698
mmu-miR-200c-3p	FAM179B	ENSMUSG00000035614
mmu-miR-130b-5p	MMP16	ENSMUSG00000028226
mmu-miR-344d-3p	PLXNA2	ENSMUSG00000026640
mmu-miR-6923-3p	ERMN	ENSMUSG00000026830
mmu-miR-200c-3p	MYO9A	ENSMUSG00000039585
mmu-miR-322-3p	HSFY2	ENSMUSG00000045336
mmu-miR-9-5p	FAM107B	ENSMUSG00000026655
mmu-miR-130b-3p	TSPYL2	ENSMUSG00000041096
mmu-miR-322-5p	CUL2	ENSMUSG00000024231
mmu-miR-183-5p	SEL1L	ENSMUSG00000020964
mmu-miR-450b-3p	MBOAT7	ENSMUSG00000035596
mmu-miR-182-5p	ARPC1B	ENSMUSG00000029622
mmu-miR-96-5p	CACNA2D1	ENSMUSG00000040118
mmu-miR-9-5p	ATL2	ENSMUSG00000059811
mmu-miR-330-5p	SCD1	ENSMUSG00000037071
mmu-miR-467b-5p	TAPT1	ENSMUSG00000046985
mmu-miR-200c-3p	DUSP1	ENSMUSG00000024190
mmu-miR-96-5p	NSG1	ENSMUSG00000029126
mmu-miR-351-5p	MAP4K2	ENSMUSG00000024948
mmu-miR-9-5p	SLC18A2	ENSMUSG00000025094
mmu-miR-6540-5p	DIAP1	ENSMUSG00000024456
mmu-miR-322-3p	STOX2	ENSMUSG00000038143
mmu-miR-330-5p	CNTROB	ENSMUSG00000032782
mmu-miR-450b-3p	GRID1	ENSMUSG00000041078
mmu-miR-130b-3p	HAS3	ENSMUSG00000031910
mmu-miR-182-5p	DOCK9	ENSMUSG00000025558
mmu-miR-344b-3p	KCNB2	ENSMUSG00000092083
mmu-miR-322-5p	SKI	ENSMUSG00000029050
mmu-miR-351-5p	CGN	ENSMUSG00000068876
mmu-miR-351-5p	LIN28B	ENSMUSG00000063804
mmu-miR-6540-5p	DENND1B	ENSMUSG00000056268
mmu-miR-182-5p	BRINP3	ENSMUSG00000035131
mmu-miR-6540-5p	SLC16A1	ENSMUSG00000032902
mmu-miR-9-3p	CXXC4	ENSMUSG00000044365
mmu-miR-598-3p	LIN28A	ENSMUSG00000050966
mmu-miR-322-5p	RAD23B	ENSMUSG00000028426
mmu-miR-6923-3p	RASL10B	ENSMUSG00000020684
mmu-miR-322-5p	ZSWIM3	ENSMUSG00000045822
mmu-miR-10a-5p	ID4	ENSMUSG00000021379
mmu-miR-182-5p	AGO3	ENSMUSG00000028842
mmu-miR-1930-5p	TTN	ENSMUSG00000051747
mmu-miR-322-3p	MGA	ENSMUSG00000033943
mmu-miR-450b-3p	GTF3C2	ENSMUSG00000029144
mmu-miR-200c-3p	KDM3B	ENSMUSG00000038773
mmu-miR-504-5p	GPC4	ENSMUSG00000031119
mmu-miR-344b-3p	URI1	ENSMUSG00000030421
mmu-miR-1983	SLC5A12	ENSMUSG00000041644
mmu-miR-9-5p	RALGDS	ENSMUSG00000026821
mmu-miR-322-3p	FST	ENSMUSG00000021765
mmu-miR-322-3p	PIK3CA	ENSMUSG00000027665
mmu-miR-9-5p	CDK8	ENSMUSG00000029635
mmu-miR-322-3p	PTPRE	ENSMUSG00000041836
mmu-miR-9-5p	RBM5	ENSMUSG00000032580
mmu-miR-182-5p	NFXL1	ENSMUSG00000072889
mmu-miR-96-5p	PSMD13	ENSMUSG00000025487
mmu-miR-96-5p	ANKIB1	ENSMUSG00000040351
mmu-miR-322-5p	TGIF2	ENSMUSG00000062175
mmu-miR-200c-3p	HSPA13	ENSMUSG00000032932
mmu-miR-9-5p	MAEA	ENSMUSG00000079562
mmu-miR-467b-5p	REV3L	ENSMUSG00000019841
mmu-miR-330-3p	GM10699	ENSMUSG00000074461
mmu-miR-330-3p	BC030336	ENSMUSG00000046096
mmu-miR-9-3p	BLCAP	ENSMUSG00000067787
mmu-miR-6540-5p	SLC1A4	ENSMUSG00000020142
mmu-miR-9-5p	SDC2	ENSMUSG00000022261
mmu-miR-351-5p	CCNJ	ENSMUSG00000025010
mmu-miR-9-3p	ONECUT1	ENSMUSG00000043013
mmu-miR-9-5p	CDC73	ENSMUSG00000026361
mmu-miR-351-5p	PALM2AKAP2	ENSMUSG00000089945
mmu-miR-182-5p	MAGI1	ENSMUSG00000045095
mmu-miR-182-5p	MAF	ENSMUSG00000055435
mmu-miR-322-5p	SMAD7	ENSMUSG00000025880
mmu-miR-182-5p	SMIM13	ENSMUSG00000091264
mmu-miR-322-3p	ARGLU1	ENSMUSG00000040459
mmu-miR-322-5p	ATG14	ENSMUSG00000037526
mmu-miR-351-5p	AI606181	ENSMUSG00000074873
mmu-miR-344b-3p	JMJD1C	ENSMUSG00000037876
mmu-miR-130b-3p	BTBD3	ENSMUSG00000062098
mmu-miR-9-5p	ESYT1	ENSMUSG00000025366
mmu-miR-9-3p	HOXA10	ENSMUSG00000000938
mmu-miR-322-5p	ZFP622	ENSMUSG00000052253
mmu-miR-9-5p	6330408A02RIK	ENSMUSG00000070814
mmu-miR-330-3p	AMPH	ENSMUSG00000021314
mmu-miR-130b-3p	NOVA1	ENSMUSG00000021047
mmu-miR-183-5p	FBXO11	ENSMUSG00000005371
mmu-miR-344b-3p	MTPN	ENSMUSG00000029840
mmu-miR-130b-3p	ATXN1	ENSMUSG00000046876
mmu-miR-10a-5p	FNBP1L	ENSMUSG00000039735
mmu-miR-130b-3p	INHBB	ENSMUSG00000037035
mmu-miR-351-5p	SNTG2	ENSMUSG00000020672
mmu-miR-183-5p	RFX3	ENSMUSG00000040929
mmu-miR-200c-3p	KCND2	ENSMUSG00000060882
mmu-miR-467a-5p	KAT6A	ENSMUSG00000031540
mmu-miR-322-5p	RXFP1	ENSMUSG00000034009
mmu-miR-135b-5p	CHD1	ENSMUSG00000023852
mmu-miR-383-5p	ADSS	ENSMUSG00000015961
mmu-miR-330-3p	GABRA1	ENSMUSG00000010803
mmu-miR-503-5p	LRRC58	ENSMUSG00000034158
mmu-miR-9-5p	B3GALNT2	ENSMUSG00000039242
mmu-miR-322-3p	TARDBP	ENSMUSG00000041459
mmu-miR-135b-5p	RAP1GDS1	ENSMUSG00000028149
mmu-miR-183-5p	FNDC3B	ENSMUSG00000039286
mmu-miR-200c-3p	FOXF1	ENSMUSG00000042812
mmu-miR-322-3p	RC3H2	ENSMUSG00000075376
mmu-miR-503-5p	SALL1	ENSMUSG00000031665
mmu-miR-135b-5p	MSL2	ENSMUSG00000066415
mmu-miR-130b-3p	NCOA1	ENSMUSG00000020647
mmu-miR-504-5p	CNOT6	ENSMUSG00000020362
mmu-miR-96-5p	NAT8L	ENSMUSG00000048142
mmu-miR-6540-5p	C1GALT1	ENSMUSG00000042460
mmu-miR-467a-5p	ARHGEF12	ENSMUSG00000059495
mmu-miR-182-5p	DGCR2	ENSMUSG00000003166
mmu-miR-344b-3p	ZFP938	ENSMUSG00000062931
mmu-miR-322-5p	IL1RAPL1	ENSMUSG00000052372
mmu-miR-182-5p	NUMB	ENSMUSG00000021224
mmu-miR-135b-5p	TINAG	ENSMUSG00000032357
mmu-miR-130b-3p	OSBPL11	ENSMUSG00000022807
mmu-miR-9-5p	IPO4	ENSMUSG00000002319
mmu-miR-351-5p	FAM83H	ENSMUSG00000046761
mmu-miR-330-5p	MMS19	ENSMUSG00000025159
mmu-miR-9-3p	TMEM64	ENSMUSG00000043252
mmu-miR-322-3p	KMT2E	ENSMUSG00000029004
mmu-miR-330-5p	NEK11	ENSMUSG00000035032
mmu-miR-503-5p	REV3L	ENSMUSG00000019841
mmu-miR-322-5p	LUZP1	ENSMUSG00000001089
mmu-miR-200c-3p	VASH2	ENSMUSG00000037568
mmu-miR-10a-5p	INO80D	ENSMUSG00000040865
mmu-miR-135b-5p	MBD6	ENSMUSG00000025409
mmu-miR-669c-5p	ZEB2	ENSMUSG00000026872
mmu-miR-182-5p	LCN9	ENSMUSG00000023210
mmu-miR-344d-3p	SMARCA1	ENSMUSG00000031099
mmu-miR-322-5p	SOCS6	ENSMUSG00000056153
mmu-miR-135b-5p	MTDH	ENSMUSG00000022255
mmu-miR-330-5p	MYO1C	ENSMUSG00000017774
mmu-miR-96-5p	GPRC5B	ENSMUSG00000008734
mmu-miR-135b-5p	STK38L	ENSMUSG00000001630
mmu-miR-200c-3p	PRR11	ENSMUSG00000020493
mmu-miR-182-5p	PDE7B	ENSMUSG00000019990
mmu-miR-383-5p	SPPL3	ENSMUSG00000029550
mmu-miR-322-3p	D1ERTD622E	ENSMUSG00000044768
mmu-miR-322-3p	GRIP1	ENSMUSG00000034813
mmu-miR-322-5p	RNF111	ENSMUSG00000032217
mmu-miR-322-5p	MKKS	ENSMUSG00000027274
mmu-miR-9-5p	REEP3	ENSMUSG00000019873
mmu-miR-130b-3p	AGO2	ENSMUSG00000036698
mmu-miR-183-5p	DMXL1	ENSMUSG00000037416
mmu-miR-322-5p	KDSR	ENSMUSG00000009905
mmu-miR-182-5p	SLCO3A1	ENSMUSG00000025790
mmu-miR-9-5p	FRMD6	ENSMUSG00000048285
mmu-miR-182-5p	BCL2L12	ENSMUSG00000003190
mmu-miR-200c-3p	ANLN	ENSMUSG00000036777
mmu-miR-10a-5p	JARID2	ENSMUSG00000038518
mmu-miR-9-3p	HS6ST1	ENSMUSG00000045216
mmu-miR-322-5p	SEZ6L	ENSMUSG00000058153
mmu-miR-383-5p	UBXN7	ENSMUSG00000053774
mmu-miR-504-5p	RBFOX2	ENSMUSG00000033565
mmu-miR-322-3p	FAM63B	ENSMUSG00000042444
mmu-miR-6540-5p	TMEM87B	ENSMUSG00000014353
mmu-miR-6540-5p	THUMPD3	ENSMUSG00000030264
mmu-miR-183-5p	SEMA3E	ENSMUSG00000063531
mmu-miR-344b-3p	MBNL2	ENSMUSG00000022139
mmu-miR-9-5p	GMEB2	ENSMUSG00000038705
mmu-miR-10a-5p	ITGB8	ENSMUSG00000025321
mmu-miR-351-5p	AU019823	ENSMUSG00000059820
mmu-miR-135b-5p	CTTNBP2	ENSMUSG00000000416
mmu-miR-9-3p	CPEB3	ENSMUSG00000039652
mmu-miR-467b-5p	RORB	ENSMUSG00000036192
mmu-miR-10a-5p	TRIM2	ENSMUSG00000027993
mmu-miR-200c-3p	FAM217B	ENSMUSG00000070476
mmu-miR-135b-5p	PPP6R3	ENSMUSG00000024908
mmu-miR-9-5p	ARID1A	ENSMUSG00000007880
mmu-miR-135b-5p	PRUNE2	ENSMUSG00000039126
mmu-miR-200c-3p	OSGEPL1	ENSMUSG00000026096
mmu-miR-344b-3p	APPBP2	ENSMUSG00000018481
mmu-miR-330-5p	CALCR	ENSMUSG00000023964
mmu-miR-322-3p	AGO3	ENSMUSG00000028842
mmu-miR-351-5p	GALNT5	ENSMUSG00000026828
mmu-miR-9-5p	FOXP2	ENSMUSG00000029563
mmu-miR-182-5p	SLC25A51	ENSMUSG00000045973
mmu-miR-200c-3p	MGAT2	ENSMUSG00000043998
mmu-miR-135b-5p	ZFP652	ENSMUSG00000075595
mmu-miR-96-5p	SLC38A4	ENSMUSG00000022464
mmu-miR-322-3p	RBM26	ENSMUSG00000022119
mmu-miR-9-3p	KPNA7	ENSMUSG00000038770
mmu-miR-96-5p	OGT	ENSMUSG00000034160
mmu-miR-9-5p	KCNC1	ENSMUSG00000058975
mmu-miR-330-5p	DSCR3	ENSMUSG00000022898
mmu-miR-344b-3p	PCDH10	ENSMUSG00000049100
mmu-miR-467a-5p	NUFIP2	ENSMUSG00000037857
mmu-miR-330-5p	KCNIP2	ENSMUSG00000025221
mmu-miR-351-5p	VDR	ENSMUSG00000022479
mmu-miR-183-5p	PDCD4	ENSMUSG00000024975
mmu-miR-504-5p	PAPD5	ENSMUSG00000036779
mmu-miR-383-5p	SORCS1	ENSMUSG00000043531
mmu-miR-467a-5p	LRRC14	ENSMUSG00000033728
mmu-miR-182-5p	SLC44A2	ENSMUSG00000057193
mmu-miR-9-5p	INSIG1	ENSMUSG00000045294
mmu-miR-10a-5p	PRTG	ENSMUSG00000036030
mmu-miR-182-5p	WDR76	ENSMUSG00000027242
mmu-miR-330-5p	LRRTM1	ENSMUSG00000060780
mmu-miR-467a-5p	CLOCK	ENSMUSG00000029238
mmu-miR-330-5p	TNC	ENSMUSG00000028364
mmu-miR-182-5p	SLC1A1	ENSMUSG00000024935
mmu-miR-200c-3p	FLI1	ENSMUSG00000016087
mmu-miR-322-5p	SLC20A2	ENSMUSG00000037656
mmu-miR-330-3p	TAF5	ENSMUSG00000025049
mmu-miR-210-5p	R3HDM2	ENSMUSG00000025404
mmu-miR-504-5p	LRRC8A	ENSMUSG00000007476
mmu-miR-182-5p	KMT2A	ENSMUSG00000002028
mmu-miR-130b-3p	ARX	ENSMUSG00000035277
mmu-miR-344b-3p	KITL	ENSMUSG00000019966
mmu-miR-344d-3p	SLC30A1	ENSMUSG00000037434
mmu-miR-10a-5p	CELF2	ENSMUSG00000002107
mmu-miR-9-5p	UBE2Z	ENSMUSG00000014349
mmu-miR-96-5p	PTP4A1	ENSMUSG00000026064
mmu-miR-182-5p	SH3KBP1	ENSMUSG00000040990
mmu-miR-200c-3p	OSBPL11	ENSMUSG00000022807
mmu-miR-6540-5p	KATNBL1	ENSMUSG00000027132
mmu-miR-200c-3p	CDYL2	ENSMUSG00000031758
mmu-miR-330-5p	USP31	ENSMUSG00000063317
mmu-miR-330-3p	NEK9	ENSMUSG00000034290
mmu-miR-135b-5p	PCYT1A	ENSMUSG00000005615
mmu-miR-504-3p	DCP2	ENSMUSG00000024472
mmu-miR-9-5p	SLC9A1	ENSMUSG00000028854
mmu-miR-503-5p	ASH1L	ENSMUSG00000028053
mmu-miR-322-5p	NRBP1	ENSMUSG00000029148
mmu-miR-9-5p	9330182L06RIK	ENSMUSG00000056004
mmu-miR-322-5p	SEH1L	ENSMUSG00000079614
mmu-miR-200c-3p	DPY19L1	ENSMUSG00000043067
mmu-miR-210-5p	TNRC6A	ENSMUSG00000052707
mmu-miR-182-5p	RAB35	ENSMUSG00000029518
mmu-miR-322-3p	ETD	ENSMUSG00000060967
mmu-miR-467a-5p	FAM174B	ENSMUSG00000078670
mmu-miR-9-3p	DMD	ENSMUSG00000045103
mmu-miR-9-3p	NOVA1	ENSMUSG00000021047
mmu-miR-96-5p	RNF152	ENSMUSG00000047496
mmu-miR-322-5p	NAT8L	ENSMUSG00000048142
mmu-miR-669c-5p	CPEB2	ENSMUSG00000039782
mmu-miR-130b-3p	ABCA1	ENSMUSG00000015243
mmu-miR-351-5p	PRDM15	ENSMUSG00000014039
mmu-miR-6540-5p	DNAJC1	ENSMUSG00000026740
mmu-miR-467a-5p	1700010B08RIK	ENSMUSG00000057047
mmu-miR-9-5p	ELF2	ENSMUSG00000037174
mmu-miR-10a-5p	TENM2	ENSMUSG00000049336
mmu-miR-182-5p	AHCYL1	ENSMUSG00000027893
mmu-miR-503-5p	PURA	ENSMUSG00000043991
mmu-miR-344d-3p	ZSWIM6	ENSMUSG00000032846
mmu-miR-182-5p	PRLR	ENSMUSG00000005268
mmu-miR-351-5p	SPEG	ENSMUSG00000026207
mmu-miR-9-5p	LDLRAP1	ENSMUSG00000037295
mmu-miR-344d-3p	HMGB1	ENSMUSG00000066551
mmu-miR-503-5p	ZBTB34	ENSMUSG00000068966
mmu-miR-450b-3p	RELB	ENSMUSG00000002983
mmu-miR-351-5p	ZFP704	ENSMUSG00000040209
mmu-miR-182-5p	WDR47	ENSMUSG00000040389
mmu-miR-183-5p	MFSD6	ENSMUSG00000041439
mmu-miR-351-5p	INTS7	ENSMUSG00000037461
mmu-miR-135b-5p	BCL11A	ENSMUSG00000000861
mmu-miR-182-5p	PCX	ENSMUSG00000024892
mmu-miR-130b-3p	SNX2	ENSMUSG00000034484
mmu-miR-503-5p	SMARCA1	ENSMUSG00000031099
mmu-miR-9-5p	GNPNAT1	ENSMUSG00000037722
mmu-miR-96-5p	HBEGF	ENSMUSG00000024486
mmu-miR-322-5p	E2F7	ENSMUSG00000020185
mmu-miR-351-5p	STRADA	ENSMUSG00000069631
mmu-miR-9-3p	ATP11A	ENSMUSG00000031441
mmu-miR-351-5p	PARP8	ENSMUSG00000021725
mmu-miR-96-5p	TMBIM6	ENSMUSG00000023010
mmu-miR-9-5p	ANK2	ENSMUSG00000032826
mmu-miR-130b-3p	HIVEP2	ENSMUSG00000015501
mmu-miR-182-5p	RGS2	ENSMUSG00000026360
mmu-miR-1930-5p	TRPA1	ENSMUSG00000032769
mmu-miR-130b-3p	TBC1D8	ENSMUSG00000003134
mmu-miR-9-5p	TRPM7	ENSMUSG00000027365
mmu-miR-9-5p	CPED1	ENSMUSG00000062980
mmu-miR-200c-3p	EIF4E2	ENSMUSG00000026254
mmu-miR-322-5p	SEMA5B	ENSMUSG00000052133
mmu-miR-130b-3p	TNRC6A	ENSMUSG00000052707
mmu-miR-6540-5p	MACF1	ENSMUSG00000028649
mmu-miR-322-3p	KITL	ENSMUSG00000019966
mmu-miR-9-3p	TIAM1	ENSMUSG00000002489
mmu-miR-135b-5p	ANGPTL2	ENSMUSG00000004105
mmu-miR-669c-5p	ASF1A	ENSMUSG00000019857
mmu-miR-200c-3p	BIRC6	ENSMUSG00000024073
mmu-miR-96-5p	FAT3	ENSMUSG00000074505
mmu-miR-330-5p	BRPF3	ENSMUSG00000063952
mmu-miR-504-3p	USP28	ENSMUSG00000032267
mmu-miR-330-5p	RHOT1	ENSMUSG00000017686
mmu-miR-330-3p	ZFP536	ENSMUSG00000043456
mmu-miR-182-5p	AGO1	ENSMUSG00000041530
mmu-miR-322-3p	PTBP2	ENSMUSG00000028134
mmu-miR-322-5p	GHR	ENSMUSG00000055737
mmu-miR-96-5p	ZFAND5	ENSMUSG00000024750
mmu-miR-9-5p	MAML2	ENSMUSG00000031925
mmu-miR-322-5p	WNT7A	ENSMUSG00000030093
mmu-miR-322-3p	SOX5	ENSMUSG00000041540
mmu-miR-330-3p	ZDHHC3	ENSMUSG00000025786
mmu-miR-200c-3p	TLN1	ENSMUSG00000028465
mmu-miR-130b-3p	ZFPM2	ENSMUSG00000022306
mmu-miR-130b-3p	HIPK3	ENSMUSG00000027177
mmu-miR-322-3p	NRP1	ENSMUSG00000025810
mmu-miR-182-5p	CCDC142	ENSMUSG00000079511
mmu-miR-200c-3p	PUM2	ENSMUSG00000020594
mmu-miR-130b-5p	ZBTB20	ENSMUSG00000022708
mmu-miR-9-3p	ACTL6A	ENSMUSG00000027671
mmu-miR-503-5p	GAREM	ENSMUSG00000042680
mmu-miR-6540-5p	AKT1S1	ENSMUSG00000011096
mmu-miR-9-5p	FOXP1	ENSMUSG00000030067
mmu-miR-351-5p	SPTB	ENSMUSG00000021061
mmu-miR-130b-3p	MED27	ENSMUSG00000026799
mmu-miR-96-5p	CNNM3	ENSMUSG00000001138
mmu-miR-182-5p	ZFP69	ENSMUSG00000064141
mmu-miR-322-5p	MAPK8	ENSMUSG00000021936
mmu-miR-344b-3p	NOL4L	ENSMUSG00000061411
mmu-miR-9-5p	UGT1A7C	ENSMUSG00000090124
mmu-miR-182-5p	IGSF3	ENSMUSG00000042035
mmu-miR-9-5p	ZBTB1	ENSMUSG00000033454
mmu-miR-130b-3p	CHD9	ENSMUSG00000056608
mmu-miR-351-5p	RBM20	ENSMUSG00000043639
mmu-miR-322-3p	NFKBIZ	ENSMUSG00000035356
mmu-miR-130b-5p	PURA	ENSMUSG00000043991
mmu-miR-200c-3p	TOB1	ENSMUSG00000037573
mmu-miR-6540-5p	BRWD3	ENSMUSG00000063663
mmu-miR-322-3p	SP3	ENSMUSG00000027109
mmu-miR-6540-5p	AMOTL1	ENSMUSG00000013076
mmu-miR-504-3p	ITSN1	ENSMUSG00000022957
mmu-miR-503-3p	ZFP536	ENSMUSG00000043456
mmu-miR-467a-5p	MRPL32	ENSMUSG00000015672
mmu-miR-9-5p	ANKRD13A	ENSMUSG00000041870
mmu-miR-96-5p	SERPINB2	ENSMUSG00000062345
mmu-miR-130b-5p	PRPF40B	ENSMUSG00000023007
mmu-miR-6540-5p	PRKD1	ENSMUSG00000002688
mmu-miR-1930-5p	DAB2IP	ENSMUSG00000026883
mmu-miR-322-5p	NLGN1	ENSMUSG00000063887
mmu-miR-130b-3p	PTPRG	ENSMUSG00000021745
mmu-miR-9-5p	SLC39A9	ENSMUSG00000048833
mmu-miR-96-5p	SORT1	ENSMUSG00000068747
mmu-miR-96-5p	SHOX2	ENSMUSG00000027833
mmu-miR-330-3p	SMARCA1	ENSMUSG00000031099
mmu-miR-467a-5p	PTPN3	ENSMUSG00000038764
mmu-miR-135b-5p	SHISA7	ENSMUSG00000053550
mmu-miR-351-5p	DAAM1	ENSMUSG00000034574
mmu-miR-322-5p	WDTC1	ENSMUSG00000037622
mmu-miR-504-5p	TBR1	ENSMUSG00000035033
mmu-miR-344b-3p	CPEB2	ENSMUSG00000039782
mmu-miR-503-5p	TNRC6B	ENSMUSG00000047888
mmu-miR-96-5p	LAMC1	ENSMUSG00000026478
mmu-miR-467b-5p	NUFIP2	ENSMUSG00000037857
mmu-miR-9-5p	CRIM1	ENSMUSG00000024074
mmu-miR-182-5p	TRP53INP2	ENSMUSG00000038375
mmu-miR-200c-3p	4931406P16RIK	ENSMUSG00000066571
mmu-miR-210-5p	FCHSD2	ENSMUSG00000030691
mmu-miR-322-3p	EHMT1	ENSMUSG00000036893
mmu-miR-450b-3p	NRXN3	ENSMUSG00000066392
mmu-miR-9-5p	ADAM10	ENSMUSG00000054693
mmu-miR-135b-5p	PTK2	ENSMUSG00000022607
mmu-miR-96-5p	ARPC1B	ENSMUSG00000029622
mmu-miR-322-5p	FOSL2	ENSMUSG00000029135
mmu-miR-504-3p	WNK3	ENSMUSG00000041245
mmu-miR-344d-3p	VEGFA	ENSMUSG00000023951
mmu-miR-96-5p	PGK1	ENSMUSG00000062070
mmu-miR-183-5p	TERF1	ENSMUSG00000025925
mmu-miR-467a-5p	E2F7	ENSMUSG00000020185
mmu-miR-9-5p	HIPK3	ENSMUSG00000027177
mmu-miR-182-5p	KCNC3	ENSMUSG00000062785
mmu-miR-322-5p	ATP1B4	ENSMUSG00000016327
mmu-miR-322-3p	MBNL1	ENSMUSG00000027763
mmu-miR-130b-5p	PTCHD1	ENSMUSG00000041552
mmu-miR-9-3p	CFL2	ENSMUSG00000062929
mmu-miR-9-5p	BC007180	ENSMUSG00000078161
mmu-miR-96-5p	RAB3C	ENSMUSG00000021700
mmu-miR-9-3p	SMURF2	ENSMUSG00000018363
mmu-miR-96-5p	RHPN2	ENSMUSG00000030494
mmu-miR-182-5p	LRCH2	ENSMUSG00000031290
mmu-miR-322-5p	KALRN	ENSMUSG00000061751
mmu-miR-9-5p	ZFHX4	ENSMUSG00000025255
mmu-miR-96-5p	EZR	ENSMUSG00000052397
mmu-miR-322-3p	ZFML	ENSMUSG00000030016
mmu-miR-96-5p	SH3PXD2B	ENSMUSG00000040711
mmu-miR-130b-3p	NPNT	ENSMUSG00000040998
mmu-miR-200c-3p	AA474408	ENSMUSG00000073867
mmu-miR-9-5p	TAF4B	ENSMUSG00000054321
mmu-miR-96-5p	DOK4	ENSMUSG00000040631
mmu-miR-96-5p	CPSF7	ENSMUSG00000034820
mmu-miR-9-5p	FBXL2	ENSMUSG00000032507
mmu-miR-182-5p	TAPT1	ENSMUSG00000046985
mmu-miR-351-5p	VPS4B	ENSMUSG00000009907
mmu-miR-182-5p	CELF1	ENSMUSG00000005506
mmu-miR-9-3p	PIK3CA	ENSMUSG00000027665
mmu-miR-96-5p	TBL1X	ENSMUSG00000025246
mmu-miR-322-3p	CNNM2	ENSMUSG00000064105
mmu-miR-6540-5p	PIK3C2A	ENSMUSG00000030660
mmu-miR-383-5p	RMND5A	ENSMUSG00000002222
mmu-miR-96-5p	RBM39	ENSMUSG00000027620
mmu-miR-200c-3p	PLXNC1	ENSMUSG00000074785
mmu-miR-96-5p	DLAT	ENSMUSG00000000168
mmu-miR-330-5p	UBE4B	ENSMUSG00000028960
mmu-miR-10a-5p	GM10188	ENSMUSG00000066936
mmu-miR-130b-3p	SH3D19	ENSMUSG00000028082
mmu-miR-6540-5p	TOX	ENSMUSG00000041272
mmu-miR-200c-3p	POLK	ENSMUSG00000021668
mmu-miR-200c-3p	BAP1	ENSMUSG00000021901
mmu-miR-322-5p	KRTAP11-1	ENSMUSG00000091212
mmu-miR-9-5p	GPR123	ENSMUSG00000025475
mmu-miR-183-5p	AGO2	ENSMUSG00000036698
mmu-miR-130b-3p	SZRD1	ENSMUSG00000040842
mmu-miR-130b-3p	JARID2	ENSMUSG00000038518
mmu-miR-9-5p	TRAF3	ENSMUSG00000021277
mmu-miR-182-5p	ATAT1	ENSMUSG00000024426
mmu-miR-9-3p	RBBP5	ENSMUSG00000026439
mmu-miR-322-5p	CNOT6L	ENSMUSG00000034724
mmu-miR-96-5p	FAM178A	ENSMUSG00000036097
mmu-miR-330-3p	PROX1	ENSMUSG00000010175
mmu-miR-351-3p	SECTM1A	ENSMUSG00000025165
mmu-miR-504-3p	EXD2	ENSMUSG00000032705
mmu-miR-130b-3p	PSAP	ENSMUSG00000004207
mmu-miR-6540-5p	CASK	ENSMUSG00000031012
mmu-miR-9-3p	PHF6	ENSMUSG00000025626
mmu-miR-322-5p	POU2F1	ENSMUSG00000099515
mmu-miR-135b-5p	RBFOX2	ENSMUSG00000033565
mmu-miR-322-3p	SERTAD4	ENSMUSG00000016262
mmu-miR-330-5p	TOMM34	ENSMUSG00000018322
mmu-miR-322-5p	KIF23	ENSMUSG00000032254
mmu-miR-9-3p	RHOBTB3	ENSMUSG00000021589
mmu-miR-182-5p	ONECUT2	ENSMUSG00000045991
mmu-miR-10a-5p	INHBB	ENSMUSG00000037035
mmu-miR-351-3p	TNRC6B	ENSMUSG00000047888
mmu-miR-6540-5p	CUL5	ENSMUSG00000032030
mmu-miR-322-5p	SYPL	ENSMUSG00000020570
mmu-miR-503-5p	RSPO3	ENSMUSG00000019880
mmu-miR-200c-3p	PCSK2	ENSMUSG00000027419
mmu-miR-351-5p	D1ERTD622E	ENSMUSG00000044768
mmu-miR-344b-3p	SPAG16	ENSMUSG00000053153
mmu-miR-135b-5p	TSEN54	ENSMUSG00000020781
mmu-miR-182-5p	ZDHHC15	ENSMUSG00000033906
mmu-miR-344-3p	CBX4	ENSMUSG00000039989
mmu-miR-183-5p	NPAS3	ENSMUSG00000021010
mmu-miR-9-5p	ZIC5	ENSMUSG00000041703
mmu-miR-130b-3p	REPS2	ENSMUSG00000040855
mmu-miR-135b-5p	TAB3	ENSMUSG00000035476
mmu-miR-9-5p	ZFHX3	ENSMUSG00000038872
mmu-miR-130b-3p	ZFP369	ENSMUSG00000021514
mmu-miR-130b-3p	D1ERTD622E	ENSMUSG00000044768
mmu-miR-130b-5p	CPEB4	ENSMUSG00000020300
mmu-miR-9-5p	JAKMIP2	ENSMUSG00000024502
mmu-miR-322-3p	CCDC55	ENSMUSG00000037958
mmu-miR-330-3p	MTDH	ENSMUSG00000022255
mmu-miR-135b-5p	WSCD2	ENSMUSG00000063430
mmu-miR-135b-5p	MOB1B	ENSMUSG00000006262
mmu-miR-344d-3p	PPP1R2	ENSMUSG00000047714
mmu-miR-135b-5p	RGL1	ENSMUSG00000026482
mmu-miR-450b-3p	BRD1	ENSMUSG00000022387
mmu-miR-96-5p	AVIL	ENSMUSG00000025432
mmu-miR-344d-3p	NPPC	ENSMUSG00000026241
mmu-miR-351-5p	TRIAP1	ENSMUSG00000029535
mmu-miR-330-5p	KIDINS220	ENSMUSG00000036333
mmu-miR-200c-3p	CRYBG3	ENSMUSG00000022723
mmu-miR-9-5p	STAM	ENSMUSG00000026718
mmu-miR-9-3p	MTMR12	ENSMUSG00000039458
mmu-miR-130b-3p	CD69	ENSMUSG00000030156
mmu-miR-351-5p	SH3BP5L	ENSMUSG00000013646
mmu-miR-322-5p	TRANK1	ENSMUSG00000062296
mmu-miR-182-5p	EBF1	ENSMUSG00000057098
mmu-miR-322-5p	PHIP	ENSMUSG00000032253
mmu-miR-9-5p	CLIP1	ENSMUSG00000049550
mmu-miR-182-5p	BRAF	ENSMUSG00000002413
mmu-miR-130b-3p	EPS15	ENSMUSG00000028552
mmu-miR-351-5p	CRXOS	ENSMUSG00000074365
mmu-miR-330-5p	ZFP286	ENSMUSG00000047342
mmu-miR-96-5p	FOXP2	ENSMUSG00000029563
mmu-miR-9-5p	PDCD6IP	ENSMUSG00000032504
mmu-miR-200c-3p	GM6104	ENSMUSG00000062588
mmu-miR-351-5p	PCSK7	ENSMUSG00000035382
mmu-miR-9-5p	TLK1	ENSMUSG00000041997
mmu-miR-182-5p	TAF4B	ENSMUSG00000054321
mmu-miR-330-5p	PAK1	ENSMUSG00000030774
mmu-miR-330-3p	FOXJ2	ENSMUSG00000003154
mmu-miR-130b-5p	SLC9C1	ENSMUSG00000033210
mmu-miR-669c-5p	PPAP2B	ENSMUSG00000028517
mmu-miR-96-5p	PCSK5	ENSMUSG00000024713
mmu-miR-182-5p	EGLN1	ENSMUSG00000031987
mmu-miR-9-5p	DDI2	ENSMUSG00000078515
mmu-miR-322-3p	ZFP654	ENSMUSG00000047141
mmu-miR-330-5p	RAP2A	ENSMUSG00000051615
mmu-miR-182-5p	GLI2	ENSMUSG00000048402
mmu-miR-210-5p	FNDC3A	ENSMUSG00000033487
mmu-miR-383-5p	RERE	ENSMUSG00000039852
mmu-miR-9-3p	TYMS	ENSMUSG00000025747
mmu-miR-351-5p	M6PR	ENSMUSG00000007458
mmu-miR-182-5p	MRPL53	ENSMUSG00000030037
mmu-miR-322-3p	DTNA	ENSMUSG00000024302
mmu-miR-322-3p	BROX	ENSMUSG00000046836
mmu-miR-322-3p	NEGR1	ENSMUSG00000040037
mmu-miR-322-5p	PTPN3	ENSMUSG00000038764
mmu-miR-96-5p	TNFRSF23	ENSMUSG00000037613
mmu-miR-130b-3p	ZBTB20	ENSMUSG00000022708
mmu-miR-504-3p	TPRGL	ENSMUSG00000029030
mmu-miR-183-5p	FAM175B	ENSMUSG00000030965
mmu-miR-96-5p	CEP170B	ENSMUSG00000072825
mmu-miR-182-5p	MYRIP	ENSMUSG00000041794
mmu-miR-344-3p	TOMT	ENSMUSG00000078630
mmu-miR-96-5p	3110021A11RIK	ENSMUSG00000050604
mmu-miR-10a-5p	SPEF2	ENSMUSG00000072663
mmu-miR-182-5p	BBS7	ENSMUSG00000037325
mmu-miR-130b-5p	MEX3C	ENSMUSG00000037253
mmu-miR-182-5p	VLDLR	ENSMUSG00000024924
mmu-miR-135b-5p	PIM2	ENSMUSG00000031155
mmu-miR-330-5p	PADI3	ENSMUSG00000025328
mmu-miR-322-3p	KCNH7	ENSMUSG00000059742
mmu-miR-6540-5p	PNN	ENSMUSG00000020994
mmu-miR-182-5p	CACNA2D1	ENSMUSG00000040118
mmu-miR-182-5p	HOOK3	ENSMUSG00000037234
mmu-miR-351-5p	XPO4	ENSMUSG00000021952
mmu-miR-182-5p	GTF2H1	ENSMUSG00000006599
mmu-miR-10a-5p	D1ERTD622E	ENSMUSG00000044768
mmu-miR-330-3p	BRAF	ENSMUSG00000002413
mmu-miR-351-5p	ARID3A	ENSMUSG00000019564
mmu-miR-322-5p	ADCK5	ENSMUSG00000022550
mmu-miR-200c-3p	AFF1	ENSMUSG00000029313
mmu-miR-351-5p	PPAT	ENSMUSG00000029246
mmu-miR-322-3p	TOB1	ENSMUSG00000037573
mmu-miR-9-5p	NSUN6	ENSMUSG00000026707
mmu-miR-182-5p	B630005N14RIK	ENSMUSG00000042742
mmu-miR-344b-3p	OSBPL1A	ENSMUSG00000044252
mmu-miR-9-3p	S1PR1	ENSMUSG00000045092
mmu-miR-383-5p	ATP5F1	ENSMUSG00000000563
mmu-miR-9-5p	D1ERTD622E	ENSMUSG00000044768
mmu-miR-9-3p	FAM134B	ENSMUSG00000022270
mmu-miR-182-5p	ETL4	ENSMUSG00000036617
mmu-miR-322-5p	NOS1	ENSMUSG00000029361
mmu-miR-183-5p	SYT1	ENSMUSG00000035864
mmu-miR-200c-3p	TWISTNB	ENSMUSG00000020561
mmu-miR-344d-3p	BTF3L4	ENSMUSG00000028568
mmu-miR-183-5p	HOXD8	ENSMUSG00000027102
mmu-miR-383-5p	ESP6ESP5	ENSMUSG00000090897
mmu-miR-183-3p	MBTD1	ENSMUSG00000059474
mmu-miR-503-3p	ARHGEF6	ENSMUSG00000031133
mmu-miR-467a-5p	ZFP148	ENSMUSG00000022811
mmu-miR-135b-5p	NUP153	ENSMUSG00000021374
mmu-miR-6540-5p	RAB11A	ENSMUSG00000004771
mmu-miR-467a-5p	NOL7	ENSMUSG00000063200
mmu-miR-322-5p	SGK1	ENSMUSG00000019970
mmu-miR-322-5p	AQP11	ENSMUSG00000042797
mmu-miR-322-5p	PTPRR	ENSMUSG00000020151
mmu-miR-183-5p	CACNA1E	ENSMUSG00000004110
mmu-miR-96-5p	PMEPA1	ENSMUSG00000038400
mmu-miR-200c-3p	SRF	ENSMUSG00000015605
mmu-miR-96-5p	RASA1	ENSMUSG00000021549
mmu-miR-467a-5p	4931431F19RIK	ENSMUSG00000055643
mmu-miR-351-5p	FBXO10	ENSMUSG00000048232
mmu-miR-504-3p	IFITM10	ENSMUSG00000045777
mmu-miR-182-5p	EIF5	ENSMUSG00000021282
mmu-miR-351-5p	PCDH12	ENSMUSG00000024440
mmu-miR-9-5p	ARF6	ENSMUSG00000044147
mmu-miR-6540-5p	MED12L	ENSMUSG00000056476
mmu-miR-504-3p	OTOF	ENSMUSG00000062372
mmu-miR-200c-3p	NUP153	ENSMUSG00000021374
mmu-miR-183-3p	TPBPA	ENSMUSG00000033834
mmu-miR-10a-5p	TRIM66	ENSMUSG00000031026
mmu-miR-130b-3p	EPHB4	ENSMUSG00000029710
mmu-miR-183-5p	TCF4	ENSMUSG00000053477
mmu-miR-210-5p	SLC39A10	ENSMUSG00000025986
mmu-miR-130b-3p	PHF20	ENSMUSG00000038116
mmu-miR-200c-3p	RGL1	ENSMUSG00000026482
mmu-miR-208b-3p	SOX6	ENSMUSG00000051910
mmu-miR-96-5p	LPCAT3	ENSMUSG00000004270
mmu-miR-96-5p	TBX15	ENSMUSG00000027868
mmu-miR-182-5p	RTN4	ENSMUSG00000020458
mmu-miR-344d-3p	ATP13A3	ENSMUSG00000022533
mmu-miR-351-5p	RNF217	ENSMUSG00000063760
mmu-miR-183-3p	GM13242	ENSMUSG00000058186
mmu-miR-130b-3p	PRKD3	ENSMUSG00000024070
mmu-miR-130b-3p	SLC24A2	ENSMUSG00000037996
mmu-miR-322-3p	FMR1	ENSMUSG00000000838
mmu-miR-182-5p	ATP8A1	ENSMUSG00000037685
mmu-miR-200c-3p	CASK	ENSMUSG00000031012
mmu-miR-200c-3p	USP27X	ENSMUSG00000046269
mmu-miR-344d-3p	CPEB2	ENSMUSG00000039782
mmu-miR-135b-5p	ZFP790	ENSMUSG00000011427
mmu-miR-9-5p	SYNJ1	ENSMUSG00000022973
mmu-miR-504-3p	RCOR1	ENSMUSG00000037896
mmu-miR-96-5p	PRDM16	ENSMUSG00000039410
mmu-miR-6540-5p	OSBP	ENSMUSG00000024687
mmu-miR-96-5p	HAS2	ENSMUSG00000022367
mmu-miR-450b-3p	CHD9	ENSMUSG00000056608
mmu-miR-9-3p	UBR3	ENSMUSG00000044308
mmu-miR-322-5p	ALG3	ENSMUSG00000033809
mmu-miR-200c-3p	GOLIM4	ENSMUSG00000034109
mmu-miR-351-5p	IST1	ENSMUSG00000031729
mmu-miR-200c-3p	PHF11D	ENSMUSG00000068245
mmu-miR-322-5p	ZFP592	ENSMUSG00000005621
mmu-miR-182-5p	CEP250	ENSMUSG00000038241
mmu-miR-135b-5p	USP13	ENSMUSG00000056900
mmu-miR-330-5p	TFG	ENSMUSG00000022757
mmu-miR-9-5p	SIRT1	ENSMUSG00000020063
mmu-miR-351-5p	SEC22B	ENSMUSG00000027879
mmu-miR-1930-5p	SUMO2	ENSMUSG00000020738
mmu-miR-200c-3p	CECR2	ENSMUSG00000071226
mmu-miR-467a-5p	MAP3K7	ENSMUSG00000028284
mmu-miR-135b-5p	AEBP2	ENSMUSG00000030232
mmu-miR-9-5p	LRIG2	ENSMUSG00000032913
mmu-miR-322-5p	BC049702	ENSMUSG00000068149
mmu-miR-135b-5p	SHISA6	ENSMUSG00000053930
mmu-miR-10a-5p	CECR6	ENSMUSG00000094626
mmu-miR-322-5p	MIPOL1	ENSMUSG00000047022
mmu-miR-322-5p	SEMA3A	ENSMUSG00000028883
mmu-miR-6540-5p	44084	ENSMUSG00000019917
mmu-miR-6540-5p	FAM219A	ENSMUSG00000028439
mmu-miR-330-5p	UBE4A	ENSMUSG00000059890
mmu-miR-96-5p	KLHL8	ENSMUSG00000029312
mmu-miR-182-5p	SPATA2L	ENSMUSG00000033594
mmu-miR-9-3p	ACVR2A	ENSMUSG00000052155
mmu-miR-9-3p	STC1	ENSMUSG00000014813
mmu-miR-135b-5p	JAKMIP2	ENSMUSG00000024502
mmu-miR-182-5p	CASP2	ENSMUSG00000029863
mmu-miR-9-5p	COG3	ENSMUSG00000034893
mmu-miR-322-5p	PTCH2	ENSMUSG00000028681
mmu-miR-9-5p	NEFH	ENSMUSG00000020396
mmu-miR-183-5p	SMC3	ENSMUSG00000024974
mmu-miR-182-5p	FOXP2	ENSMUSG00000029563
mmu-miR-96-5p	TAF15	ENSMUSG00000020680
mmu-miR-344b-3p	TREML1	ENSMUSG00000023993
mmu-miR-9-5p	NYAP2	ENSMUSG00000054976
mmu-miR-669c-5p	FAM168A	ENSMUSG00000029461
mmu-miR-322-5p	AHCYL2	ENSMUSG00000029772
mmu-miR-9-5p	BCAT2	ENSMUSG00000030826
mmu-miR-351-5p	ALPK3	ENSMUSG00000038763
mmu-miR-330-3p	PBRM1	ENSMUSG00000042323
mmu-miR-200c-3p	UGT8A	ENSMUSG00000032854
mmu-miR-330-5p	TRO	ENSMUSG00000025272
mmu-miR-344d-3p	CPSF6	ENSMUSG00000055531
mmu-miR-322-5p	RASSF5	ENSMUSG00000026430
mmu-miR-344-3p	ZMYM2	ENSMUSG00000021945
mmu-miR-322-3p	SPIN4	ENSMUSG00000071722
mmu-miR-9-5p	CMTM6	ENSMUSG00000032434
mmu-miR-322-3p	TENM1	ENSMUSG00000016150
mmu-miR-344d-3p	PBRM1	ENSMUSG00000042323
mmu-miR-322-5p	CSF1	ENSMUSG00000014599
mmu-miR-96-5p	FBXW11	ENSMUSG00000020271
mmu-miR-330-3p	PTCHD1	ENSMUSG00000041552
mmu-miR-182-5p	RALGPS1	ENSMUSG00000038831
mmu-miR-135b-5p	HIF1AN	ENSMUSG00000036450
mmu-miR-322-5p	PTHLH	ENSMUSG00000048776
mmu-miR-96-5p	ECHDC1	ENSMUSG00000019883
mmu-miR-322-5p	UHMK1	ENSMUSG00000026667
mmu-miR-182-5p	BACH2	ENSMUSG00000040270
[truncated: 2,083 more rows]
