# Supplementary material for: Putative MicroRNA-mRNA Networks Upon Mdfi Overexpression in C2C12 Cell Differentiation and Muscle Fiber Type Transformation
Source: Front Mol Biosci. 2021 Oct 19;8:675993. doi: 10.3389/fmolb.2021.675993 (PMC8560695; doi:10.3389/fmolb.2021.675993)
Supplement: Supplementary file 8 [file Table5.XLSX]

## Sheet: Biological processes
Table S2. The over-represented GO terms (biological processes) enriched by upregulated target genes.
Category	Term	Count	%	PValue	Genes	List Total	Pop Hits	Pop Total	Fold Enrichment	Bonferroni	Benjamini	FDR
GOTERM_BP_FAT	GO:0006350~transcription	393	14.7357	2.00524e-24	MEF2C, MEF2A, NAA15, MED24, RORB, REST, RORA, CITED2, EPC1, EPC2, FLI1, PPP1R1B, MED26, PHTF2, MED27, FOXF2, TBPL1, GM13242, RCOR3, RREB1, TAF4B, RCOR1, TAF4A, ZHX1, ZHX2, MECP2, HMG20A, MED14, MED13, PROX1, ZFP280D, JUN, FOXG1, VGLL1, ZZZ3, TGIF2, ST18, VGLL4, MYBL1, XAB2, ARX, TCF4, ASXL2, ASXL3, ESRRA, KLF13, KLF11, ASXL1, ESRRG, 9130019O22RIK, TRPS1, RERE, BACH1, BACH2, ELF2, PHF20, DDI2, SER…	1894	1772	13588	1.59113	7.43142e-21	7.43142e-21	3.69575e-21
GOTERM_BP_FAT	GO:0045449~regulation of transcription	463	17.3603	8.56652e-23	MEF2C, MEF2A, NAA15, MED24, RORB, RORA, REST, CITED2, EPC1, EPC2, FLI1, MED26, FOXF2, PHTF2, MED27, TBPL1, PHOX2B, GM13242, RCOR3, RREB1, RCOR1, ZHX1, TAF4A, MECP2, ZHX2, HMG20A, MED14, MED13, PROX1, ZFP280D, JUN, FOXG1, VGLL1, ZZZ3, TGIF2, ST18, VGLL4, MYBL1, ARX, TCF4, ASXL2, ASXL3, ESRRA, KLF13, ASXL1, KLF11, ESRRG, SHOX2, 9130019O22RIK, TRPS1, RERE, BACH1, ELF2, BACH2, PHF20, DDI2, SERTAD3, Z…	1894	2227	13588	1.49154	3.17475e-19	1.58738e-19	1.57885e-19
GOTERM_BP_FAT	GO:0006793~phosphorus metabolic process	207	7.76153	5.17204e-16	PDP1, GM7168, EFNA1, GM4567, SNCA, PRKG2, PRKG1, MAP3K7, CTTNBP2, MAP3K4, MAP3K9, CLK4, PIK3C3, PIK3CA, TLK1, PTPRM, TNIK, PAN3, ROCK1, BRAF, PIK3CB, PTPRG, ROCK2, MYLK4, WNK1, MECP2, PTPRR, WNK3, SCYL3, PIM2, MARK2, SPAG9, EIF2S1, ROR1, PDGFRB, MAPK9, NEK9, MAPK8, NEK7, PPP2R3A, ERBB4, DUSP10, STK17B, ADRBK1, PXK, DUSP11, OCRL, EPHB4, UHMK1, TNKS, MAP2K1, TAOK1, SMAD7, PTPN14, PTPN13, TRIO, OXSR…	1894	866	13588	1.71486	2.05724e-12	6.85785e-13	1.02141e-12
GOTERM_BP_FAT	GO:0006796~phosphate metabolic process	207	7.76153	5.17204e-16	PDP1, GM7168, EFNA1, GM4567, SNCA, PRKG2, PRKG1, MAP3K7, CTTNBP2, MAP3K4, MAP3K9, CLK4, PIK3C3, PIK3CA, TLK1, PTPRM, TNIK, PAN3, ROCK1, BRAF, PIK3CB, PTPRG, ROCK2, MYLK4, WNK1, MECP2, PTPRR, WNK3, SCYL3, PIM2, MARK2, SPAG9, EIF2S1, ROR1, PDGFRB, MAPK9, NEK9, MAPK8, NEK7, PPP2R3A, ERBB4, DUSP10, STK17B, ADRBK1, PXK, DUSP11, OCRL, EPHB4, UHMK1, TNKS, MAP2K1, TAOK1, SMAD7, PTPN14, PTPN13, TRIO, OXSR…	1894	866	13588	1.71486	2.05724e-12	6.85785e-13	1.02141e-12
GOTERM_BP_FAT	GO:0051252~regulation of RNA metabolic process	306	11.4736	9.49387e-14	MEF2C, MEF2A, ZFP738, STAT5B, RORB, RORA, REST, CITED2, EPC1, FLI1, S1PR1, MED26, ZFP473, FOXF2, MED27, CREB3L1, TBPL1, TWIST1, PHOX2B, GM13242, RARG, ZHX1, TAF4A, MECP2, ZHX2, MED14, MED13, TBR1, HES1, ZFP462, JUN, FOXG1, VEGFA, TGIF2, ST18, ZFP616, HOXA11, ZFP619, MYT1, OTP, ARX, LHX1, LHX4, HOXA10, LHX5, LHX6, TCF4, BCOR, PLAGL2, AEBP2, IKZF4, BMP2, ESRRA, KLF7, IKZF2, IKZF1, KLF13, SMAD7, ZFP…	1894	1488	13588	1.47535	3.51789e-10	8.79472e-11	1.74949e-10
GOTERM_BP_FAT	GO:0006355~regulation of transcription, DNA-dependent	299	11.2111	5.31596e-13	MEF2C, MEF2A, ZFP738, STAT5B, RORB, RORA, REST, CITED2, EPC1, FLI1, S1PR1, MED26, ZFP473, FOXF2, MED27, CREB3L1, TBPL1, TWIST1, PHOX2B, GM13242, RARG, ZHX1, TAF4A, MECP2, ZHX2, MED14, MED13, TBR1, HES1, ZFP462, JUN, VEGFA, FOXG1, TGIF2, ST18, ZFP616, HOXA11, ZFP619, MYT1, OTP, ARX, LHX1, LHX4, HOXA10, LHX5, LHX6, TCF4, BCOR, PLAGL2, AEBP2, IKZF4, BMP2, ESRRA, KLF7, IKZF2, IKZF1, KLF13, SMAD7, ZFP…	1894	1465	13588	1.46423	1.97002e-09	3.94003e-10	9.79716e-10
GOTERM_BP_FAT	GO:0006468~protein amino acid phosphorylation	155	5.81177	1.4206e-12	GM7168, NRBP1, GM4567, EFNA1, TBK1, CASK, RPS6KB1, PRKG2, PRKG1, TTN, DMPK, MAP3K7, CTTNBP2, PRKAR2B, CSNK2A1, MAP3K4, MAP3K9, CLK4, PIK3C3, PIK3CA, TLK1, PRKACB, FRS2, INSR, EGFR, RET, TNIK, PAN3, ROCK1, BRAF, CSNK1G1, STK24, ROCK2, MYLK4, WNK1, WNK3, SCYL3, PIM2, STK4, STK3, MARK2, MAP4K3, SPAG9, MAP4K5, EIF2S1, BMP2K, ROR1, NEK9, MAPK9, PDGFRB, RELN, MAPK8, RIPK4, CSNK1G3, KALRN, NEK7, FGFR1, …	1894	640	13588	1.73751	5.2649e-09	8.77483e-10	2.61831e-09
GOTERM_BP_FAT	GO:0006357~regulation of transcription from RNA polymerase II promoter	150	5.6243	2.2096e-12	MEF2C, STAT5B, CBX4, FOXO1, CASK, CBX2, RORA, FOXO3, CBFB, CITED2, GATA2, EPC1, S1PR1, MYOCD, GATA6, MED26, MED27, AKIRIN2, SATB2, RARG, GABPA, TAF4A, ZHX2, MED14, MED13, TBR1, PKIA, AHR, HES1, SUZ12, HOXD8, HIF1A, ZFP462, JUN, VEGFA, ST18, HMGB1, CAMTA2, ONECUT1, ONECUT3, ONECUT2, SOX5, SOX4, ELK1, ABCA2, SOX6, SRF, ARNT, MED12L, MEIS2, TCF4, BCOR, RUNX2, PLAGL2, BMP2, ESRRA, IKZF2, EHMT1, EPAS1…	1894	616	13588	1.74697	8.18865e-09	1.16981e-09	4.07233e-09
GOTERM_BP_FAT	GO:0045935~positive regulation of nucleobase, nucleoside, nucleotide and nucleic acid metabolic process	128	4.7994	1.26392e-11	MEF2C, MEF2A, STAT5B, FOXO1, ZXDB, CASK, RORB, RORA, FOXO3, CBFB, CITED2, GATA2, EPC1, S1PR1, MYOCD, GATA6, AKIRIN2, SATB2, RARG, RELA, MECP2, MED14, MED13, TBR1, AHR, PTHLH, HES1, HIF1A, ZFP462, JUN, VEGFA, SMARCA1, HMGB1, CAMTA2, ONECUT2, SOX5, SOX4, ELK1, SOX6, SRF, ARNT, MEIS2, RUNX2, PLAGL2, BMP2, ESRRA, KLF7, IKZF2, EPAS1, IKZF1, KLF13, MAML2, SMAD5, NR4A2, ESRRG, TEAD1, NR4A3, ZFP148, DDX5…	1894	510	13588	1.80059	4.6841e-08	5.85512e-09	2.32946e-08
GOTERM_BP_FAT	GO:0045941~positive regulation of transcription	121	4.53693	1.74791e-11	MEF2C, MEF2A, STAT5B, FOXO1, ZXDB, CASK, RORB, RORA, FOXO3, CBFB, CITED2, GATA2, EPC1, S1PR1, MYOCD, GATA6, AKIRIN2, SATB2, RARG, RELA, MECP2, MED14, MED13, TBR1, AHR, HES1, HIF1A, ZFP462, JUN, VEGFA, SMARCA1, HMGB1, CAMTA2, ONECUT2, SOX5, SOX4, ELK1, SOX6, SRF, ARNT, MEIS2, RUNX2, PLAGL2, BMP2, KLF7, ESRRA, IKZF2, EPAS1, IKZF1, KLF13, MAML2, SMAD5, NR4A2, ESRRG, TEAD1, NR4A3, ZFP148, DDX5, SHOX2…	1894	475	13588	1.82754	6.47777e-08	7.19752e-09	3.22148e-08
GOTERM_BP_FAT	GO:0010628~positive regulation of gene expression	123	4.61192	2.49499e-11	MEF2C, MEF2A, STAT5B, FOXO1, ZXDB, CASK, RORB, RORA, FOXO3, CBFB, CITED2, GATA2, EPC1, S1PR1, MYOCD, GATA6, AKIRIN2, SATB2, RARG, RELA, MECP2, MED14, MED13, TBR1, AHR, HES1, HIF1A, ZFP462, JUN, VEGFA, PRDM1, SMARCA1, HMGB1, CAMTA2, ONECUT2, SOX5, SOX4, ELK1, SOX6, SRF, ARNT, MEIS2, RUNX2, PLAGL2, BMP2, KLF7, ESRRA, IKZF2, EPAS1, IKZF1, KLF13, MAML2, SMAD5, NR4A2, ESRRG, TEAD1, NR4A3, ZFP148, DDX5…	1894	488	13588	1.80826	9.24644e-08	9.24644e-09	4.59838e-08
GOTERM_BP_FAT	GO:0045893~positive regulation of transcription, DNA-dependent	109	4.08699	3.21357e-11	MEF2C, STAT5B, CASK, FOXO1, RORB, RORA, FOXO3, CBFB, CITED2, GATA2, EPC1, S1PR1, MYOCD, GATA6, AKIRIN2, SATB2, RARG, RELA, MECP2, MED14, MED13, TBR1, AHR, HES1, HIF1A, ZFP462, JUN, VEGFA, SMARCA1, HMGB1, CAMTA2, ONECUT2, SOX5, SOX4, ELK1, SOX6, SRF, ARNT, MEIS2, RUNX2, PLAGL2, KLF7, ESRRA, BMP2, IKZF2, IKZF1, EPAS1, KLF13, MAML2, SMAD5, NR4A2, ESRRG, TEAD1, NR4A3, ZFP148, SHOX2, HOXB1, CSRNP3, ET…	1894	416	13588	1.87979	1.19095e-07	1.08268e-08	5.92276e-08
GOTERM_BP_FAT	GO:0016310~phosphorylation	164	6.14923	4.51063e-11	GM7168, NRBP1, GM4567, EFNA1, TBK1, SNCA, CASK, RPS6KB1, PRKG2, PRKG1, TTN, DMPK, MAP3K7, CTTNBP2, PRKAR2B, CSNK2A1, MAP3K4, MAP3K9, CLK4, PIK3C3, PIK3CA, TLK1, PRKACB, FRS2, INSR, EGFR, RET, TNIK, PAN3, ROCK1, BRAF, CSNK1G1, PIK3CB, STK24, ROCK2, MYLK4, WNK1, MECP2, WNK3, SCYL3, PIM2, STK4, STK3, MARK2, MAP4K3, SPAG9, MAP4K5, EIF2S1, BMP2K, ROR1, NEK9, MAPK9, PDGFRB, RELN, MAPK8, RIPK4, CSNK1G3,…	1894	718	13588	1.63868	1.67164e-07	1.39303e-08	8.31328e-08
GOTERM_BP_FAT	GO:0051254~positive regulation of RNA metabolic process	109	4.08699	5.12507e-11	MEF2C, STAT5B, CASK, FOXO1, RORB, RORA, FOXO3, CBFB, CITED2, GATA2, EPC1, S1PR1, MYOCD, GATA6, AKIRIN2, SATB2, RARG, RELA, MECP2, MED14, MED13, TBR1, AHR, HES1, HIF1A, ZFP462, JUN, VEGFA, SMARCA1, HMGB1, CAMTA2, ONECUT2, SOX5, SOX4, ELK1, SOX6, SRF, ARNT, MEIS2, RUNX2, PLAGL2, KLF7, ESRRA, BMP2, IKZF2, IKZF1, EPAS1, KLF13, MAML2, SMAD5, NR4A2, ESRRG, TEAD1, NR4A3, ZFP148, SHOX2, HOXB1, CSRNP3, ET…	1894	419	13588	1.86633	1.89935e-07	1.46104e-08	9.44573e-08
GOTERM_BP_FAT	GO:0051173~positive regulation of nitrogen compound metabolic process	129	4.8369	5.57496e-11	MEF2C, MEF2A, STAT5B, FOXO1, ZXDB, CASK, RORB, RORA, FOXO3, CBFB, CITED2, GATA2, EPC1, S1PR1, MYOCD, GATA6, AKIRIN2, SATB2, RARG, RELA, MECP2, MED14, MED13, TBR1, AHR, PTHLH, HES1, HIF1A, ZFP462, JUN, VEGFA, SMARCA1, HMGB1, CAMTA2, ONECUT2, SOX5, SOX4, ELK1, SOX6, SRF, ARNT, MEIS2, RUNX2, PLAGL2, BMP2, ESRRA, KLF7, IKZF2, EPAS1, IKZF1, KLF13, MAML2, SMAD5, NR4A2, ESRRG, TEAD1, ZFP148, NR4A3, DDX5…	1894	526	13588	1.75946	2.06608e-07	1.47577e-08	1.02749e-07
GOTERM_BP_FAT	GO:0009792~embryonic development ending in birth or egg hatching	110	4.12448	5.76808e-11	DLC1, GNA13, NOG, TTN, CITED2, MAP3K7, GATA2, N4BP2L2, GRIN2B, GATA6, COL4A3BP, ETL4, TWIST1, EGFR, SATB2, GABPA, PTPRR, UBR3, DLL1, MYH9, BCL2L11, HES1, HIF1A, NDEL1, HOXD3, PDGFRB, PRDM1, FGFR1, ZFAND5, COBL, SYVN1, ELL, SRF, XAB2, ARNT, HOXA3, HOXA5, SLC30A1, HOXA9, AMD1, HECTD1, DVL2, EPAS1, MAP2K1, PCDH12, CELSR1, GAS1, NCKAP1, SHOX2, HOXB3, HOXB1, SFRP1, ZIC5, TCF15, DNAJB6, NCOR2, BMI1, FG…	1894	425	13588	1.85686	2.13765e-07	1.4251e-08	1.06308e-07
GOTERM_BP_FAT	GO:0035295~tube development	78	2.92463	6.84658e-11	DLC1, GNA13, FGF18, NOG, FGF7, NRP1, FGF9, NPNT, BTRC, ZEB2, GLI2, GDNF, MAP3K7, CTTNBP2, BDNF, WNT4, GATA6, CXCR4, ROBO2, FGF2, TWIST1, AR, RET, RXFP1, ESR1, BCL2L11, MYCN, GZF1, HES1, PTHLH, TNS3, EYA1, HIF1A, ADM, PSEN2, VEGFA, ZFP697, ZFPM2, CUX1, ACVR1, MED1, COBL, FGFR1, HMGB1, SHROOM3, CSF1, HOXA11, PPP3R1, BMPR2, SRF, SCRIB, VDR, HAND1, HOXA5, LHX1, BCL2, HS6ST1, PCSK5, HECTD1, DVL2, BMP2…	1894	264	13588	2.11966	2.53734e-07	1.58584e-08	1.26185e-07
GOTERM_BP_FAT	GO:0043009~chordate embryonic development	109	4.08699	6.98299e-11	DLC1, GNA13, NOG, TTN, CITED2, MAP3K7, GATA2, N4BP2L2, GRIN2B, GATA6, COL4A3BP, ETL4, TWIST1, EGFR, SATB2, GABPA, PTPRR, UBR3, DLL1, MYH9, BCL2L11, HES1, HIF1A, NDEL1, HOXD3, PDGFRB, PRDM1, FGFR1, ZFAND5, COBL, SYVN1, ELL, SRF, XAB2, ARNT, HOXA3, HOXA5, SLC30A1, HOXA9, AMD1, HECTD1, DVL2, EPAS1, MAP2K1, PCDH12, CELSR1, GAS1, NCKAP1, SHOX2, HOXB3, HOXB1, SFRP1, ZIC5, TCF15, DNAJB6, NCOR2, BMI1, FG…	1894	421	13588	1.85746	2.5879e-07	1.52229e-08	1.287e-07
GOTERM_BP_FAT	GO:0010557~positive regulation of macromolecule biosynthetic process	128	4.7994	1.95041e-10	MEF2C, MEF2A, TBK1, STAT5B, FOXO1, ZXDB, CASK, RORB, RORA, FOXO3, CBFB, CITED2, GATA2, EPC1, S1PR1, MYOCD, GATA6, AKIRIN2, SATB2, RARG, RELA, MECP2, MED14, MED13, TBR1, AHR, HES1, HIF1A, ZFP462, JUN, VEGFA, SMARCA1, HMGB1, CAMTA2, ONECUT2, SOX5, SOX4, ELK1, SOX6, LIN28A, SRF, ARNT, MEIS2, RUNX2, PLAGL2, BMP2, ESRRA, KLF7, IKZF2, EPAS1, IKZF1, KLF13, MAML2, SMAD5, NR4A2, ESRRG, TEAD1, ZFP148, NR4A…	1894	530	13588	1.73265	7.22822e-07	4.01568e-08	3.5947e-07
GOTERM_BP_FAT	GO:0010604~positive regulation of macromolecule metabolic process	146	5.47432	3.04194e-10	MEF2C, MEF2A, TBK1, STAT5B, FOXO1, ZXDB, CASK, RORB, RORA, FOXO3, CBFB, CITED2, GATA2, EPC1, S1PR1, MYOCD, GATA6, ATG7, AKIRIN2, ADAM9, SATB2, RARG, RELA, MECP2, MED14, MED13, TBR1, AHR, HES1, HIF1A, ZFP462, JUN, VEGFA, PRDM1, SMARCA1, HMGB1, CAMTA2, ONECUT2, SOX5, BMPR2, SOX4, ELK1, SOX6, LIN28A, SRF, ARNT, MEIS2, UBE2D1, RUNX2, PLAGL2, BMP2, ESRRA, KLF7, IKZF2, EPAS1, IKZF1, KLF13, MAML2, SMAD5…	1894	633	13588	1.65472	1.12734e-06	5.93339e-08	5.60644e-07
GOTERM_BP_FAT	GO:0045944~positive regulation of transcription from RNA polymerase II promoter	95	3.56205	3.27526e-10	MEF2C, MITF, STAT5B, PPARG, PAX6, FOXO1, CASK, ZEB1, FOXO3, RORA, GLI2, RFXANK, CBFB, CITED2, ZBTB38, GATA2, EPC1, S1PR1, MYOCD, GATA6, MKL2, ALX4, FGF2, AKIRIN2, SATB2, AR, RARG, SOX11, OTX2, MED14, MED13, TBR1, AHR, HES1, NCOA1, HIF1A, NCOA2, ZFP462, JUN, ZMIZ1, VEGFA, ZFPM2, CLOCK, MED1, HMGB1, CAMTA2, ONECUT2, SOX5, SOX4, ELK1, SOX6, NFYA, SRF, TCF7L2, ARID2, ARNT, STAT6, NPAS2, MEIS2, HAND1,…	1894	358	13588	1.90378	1.21381e-06	6.06906e-08	6.03645e-07
GOTERM_BP_FAT	GO:0009891~positive regulation of biosynthetic process	132	4.94938	3.73088e-10	MEF2C, MEF2A, TBK1, STAT5B, FOXO1, ZXDB, CASK, RORB, RORA, FOXO3, CBFB, CITED2, GATA2, EPC1, S1PR1, MYOCD, GATA6, AKIRIN2, SATB2, RARG, RELA, MECP2, MED14, MED13, TBR1, AHR, PTHLH, HES1, HIF1A, ZFP462, JUN, VEGFA, SMARCA1, HMGB1, CAMTA2, ONECUT2, SOX5, SOX4, ELK1, SOX6, LIN28A, SRF, ARNT, MEIS2, RUNX2, PLAGL2, BMP2, ESRRA, KLF7, IKZF2, EPAS1, IKZF1, KLF13, MAML2, SMAD5, NR4A2, ESRRG, TEAD1, ZFP14…	1894	557	13588	1.70018	1.38266e-06	6.58411e-08	6.87618e-07
GOTERM_BP_FAT	GO:0031328~positive regulation of cellular biosynthetic process	130	4.87439	7.88333e-10	MEF2C, MEF2A, TBK1, STAT5B, FOXO1, ZXDB, CASK, RORB, RORA, FOXO3, CBFB, CITED2, GATA2, EPC1, S1PR1, MYOCD, GATA6, AKIRIN2, SATB2, RARG, RELA, MECP2, MED14, MED13, TBR1, AHR, PTHLH, HES1, HIF1A, ZFP462, JUN, VEGFA, SMARCA1, HMGB1, CAMTA2, ONECUT2, SOX5, SOX4, ELK1, SOX6, LIN28A, SRF, ARNT, MEIS2, RUNX2, PLAGL2, BMP2, ESRRA, KLF7, IKZF2, EPAS1, IKZF1, KLF13, MAML2, SMAD5, NR4A2, ESRRG, TEAD1, ZFP14…	1894	552	13588	1.68958	2.92156e-06	1.32798e-07	1.45293e-06
GOTERM_BP_FAT	GO:0048598~embryonic morphogenesis	93	3.48706	1.95027e-09	BMI1, DLC1, NOG, EFNA1, FGF9, SOBP, ZEB2, ZEB1, GLI2, MAP3K7, WNT4, WNT3, INSIG2, RSPO3, HOXC4, CHST11, INSIG1, CEP290, ALX4, ALX3, FRS2, TWIST1, SATB2, RET, RARG, TBX15, OTX2, DLL1, PCDH8, MBNL1, PROX1, HES1, ACVR2A, EYA1, ADM, HOXD3, PSEN2, FOXG1, ZFP697, EXT1, TBX18, ACVR1, MED1, COBL, FGFR1, TSHZ1, SHROOM3, HOXA11, BMPR2, TCF7L2, SCRIB, CHD7, HOXA3, HAND1, MACF1, HOXA5, LHX1, FBXW4, HOXA10, P…	1894	359	13588	1.85851	7.22768e-06	3.14248e-07	3.59444e-06
GOTERM_BP_FAT	GO:0051056~regulation of small GTPase mediated signal transduction	65	2.4372	1.45053e-08	4930474N05RIK, RASGEF1B, SHOC2, ITSN2, ITSN1, TTN, RGL1, TBC1D15, S1PR1, SMAP1, TBC1D12, EVI5, TIAM1, GIT2, RAPGEF6, RAPGEF4, RAPGEF3, RAPGEF2, TBC1D9B, ARHGEF4, ARHGEF3, ARHGEF2, DAB2IP, RALBP1, ARHGEF7, ARHGEF6, PSD3, ARHGEF17, ARHGEF12, TBC1D22A, FARP1, ARHGEF11, FARP2, RALGAPA1, SGSM1, NDEL1, RELN, TBC1D8B, KALRN, TBC1D8, AGFG1, CSF1, ASAP1, ARFGEF2, SCRIB, RASAL2, DOCK2, KRAS, SOS1, SOS2, PA…	1894	228	13588	2.04529	5.37553e-05	2.23986e-06	2.67339e-05
GOTERM_BP_FAT	GO:0007389~pattern specification process	76	2.84964	1.56252e-08	BMI1, GNA13, NOG, NRG3, NRP1, FST, PAX6, ZEB2, ZEB1, TTN, GLI2, CITED2, ACVR1C, WNT3, CXCR4, HOXC4, ASPH, NR2F2, ALX4, ALX3, FRS2, SATB2, RARG, OTX2, DLL1, PCDH8, HES1, ACVR2A, EYA1, HOXD8, HIPK1, HOXD3, VEGFA, PSEN2, FOXG1, RELN, TBX18, ACVR1, IRX3, TSHZ1, SHROOM3, HOXA11, BMPR2, SRF, HOXA3, HOXA5, LHX1, HOXA10, HOXA9, PCSK6, PCSK5, LFNG, APC, MLLT3, DVL2, NTF5, TBX5, SMAD5, GAS1, NCKAP1, HOXB3,…	1894	284	13588	1.91987	5.79055e-05	2.31628e-06	2.8798e-05
GOTERM_BP_FAT	GO:0001944~vasculature development	69	2.58718	2.06944e-08	MEF2C, GNA13, RTN4, FGF18, NRP1, FGF9, WASF2, NAA15, FOXO1, ANPEP, PTEN, CITED2, MAP3K7, BAK1, S1PR1, MYOCD, CXCR4, SHC1, MKL2, NR2F2, FGF2, RECK, SGPL1, EFNB2, MYH9, PROX1, PNPLA6, QK, HIF1A, EREG, NUS1, ZMIZ1, VEGFA, NCOA6, ZFP697, ZFPM2, ACVR1, FGFR1, ZFAND5, ELK3, SRF, CDH5, GJC1, ZFP36L1, PTK2, CHD7, HOXA3, HAND1, PKD1, ZC3H12A, HS6ST1, PPAP2B, C1GALT1, RASA1, EPAS1, MAP2K1, SMAD7, NF1, TBX4…	1894	250	13588	1.98009	7.66906e-05	2.94975e-06	3.81407e-05
GOTERM_BP_FAT	GO:0048568~embryonic organ development	67	2.51219	2.49924e-08	BMI1, NOG, EFNA1, FGF9, SOBP, ZEB1, GLI2, CITED2, GATA2, INSIG2, HOXC4, RSPO3, CHST11, INSIG1, FOXF2, CEP290, MKL2, ALX4, MYB, FRS2, ALX3, EGFR, SATB2, RARG, TBX15, OTX2, DLL1, PROX1, EYA1, HIF1A, ADM, HOXD3, VEGFA, NCOA6, FOXG1, ZFPM2, PRDM1, MED1, FGFR1, TSHZ1, EGLN1, TCF7L2, ARNT, CHD7, HOXA3, HAND1, HOXA5, SH2B3, HS6ST1, PCSK5, EPAS1, MAP2K1, PCDH12, BIRC6, NR4A3, CELSR1, GAS1, NCKAP1, SHOX2,…	1894	241	13588	1.9945	9.26174e-05	3.43043e-06	4.6062e-05
GOTERM_BP_FAT	GO:0010629~negative regulation of gene expression	99	3.71204	2.76957e-08	CBX4, CBX2, REST, CITED2, EPC1, MYOCD, FOXF2, SATB2, RARG, ZHX1, GABPA, ZHX2, MECP2, PKIA, SUZ12, HES1, HOXD8, PRDM6, ST18, LRCH4, SOX6, LIN28A, LIN28B, VDR, MOV10, TRIM66, BHLHE40, TCF4, BCOR, IKZF4, EHMT1, IKZF1, KLF11, RYBP, SKI, FOXP4, FOXP1, FOXP2, SHOX2, TRPS1, JAZF1, RFX3, HDAC9, RBPJ, ZFHX3, HDAC7, DNAJB6, NCOR2, DNAJB5, BMI1, COPS2, NR6A1, PPARG, BNIP3, ZEB2, ZEB1, GLI2, PDCD4, PCGF6, NR…	1894	410	13588	1.73232	0.000102635	3.66572e-06	5.10445e-05
GOTERM_BP_FAT	GO:0007242~intracellular signaling cascade	186	6.97413	3.77651e-08	GNA13, ADCY1, RAB9B, EFNA1, PLEKHM1, ADCY5, ADCY6, STAT5B, RASGEF1B, RPS6KB1, ITSN1, RGL1, MAP3K7, AGTR2, EIF4EBP2, DAB1, S1PR1, GALR1, TIAM1, PIK3C3, SPRED2, RAPGEF6, RALA, PIK3CA, TLK1, RAPGEF4, PRKACB, RAPGEF3, RAPGEF2, FRS2, RET, TNIK, RARG, ROCK1, BRAF, PIK3CB, ROCK2, SOCS6, PSD3, SOCS5, IRS1, STK3, FARP2, MARK2, MAP4K3, PTHLH, TNS3, SPAG9, MAP4K5, RAB19, REM2, MAPK9, ARL8A, MAPK8, UNC13C, R…	1894	915	13588	1.45837	0.000139948	4.82611e-06	6.96027e-05
GOTERM_BP_FAT	GO:0001568~blood vessel development	67	2.51219	4.20779e-08	MEF2C, GNA13, RTN4, FGF18, NRP1, FGF9, WASF2, NAA15, FOXO1, ANPEP, PTEN, CITED2, MAP3K7, BAK1, S1PR1, MYOCD, CXCR4, SHC1, MKL2, NR2F2, FGF2, RECK, SGPL1, MYH9, PROX1, PNPLA6, QK, HIF1A, EREG, NUS1, ZMIZ1, VEGFA, NCOA6, ZFP697, ZFPM2, ACVR1, FGFR1, ELK3, SRF, CDH5, GJC1, ZFP36L1, PTK2, CHD7, HOXA3, HAND1, PKD1, ZC3H12A, HS6ST1, PPAP2B, C1GALT1, RASA1, EPAS1, MAP2K1, SMAD7, NF1, TBX4, SMAD5, FZD5, …	1894	244	13588	1.96997	0.000155929	5.19801e-06	7.75514e-05
GOTERM_BP_FAT	GO:0048729~tissue morphogenesis	65	2.4372	8.5291e-08	DLC1, NOG, FGF7, NRP1, NPNT, BTRC, FST, ZEB2, GLI2, GDNF, MAP3K7, WNT4, WNT3, SEMA3A, FRS2, TWIST1, EGFR, AR, RET, RARG, ESR1, PCDH8, PROX1, GZF1, PTHLH, EYA1, ADM, TBX18, ACVR1, MED1, COBL, SHROOM3, TNC, CSF1, HOXA11, BMPR2, EGLN1, FKBP1A, FEM1B, SCRIB, VDR, FOXQ1, MACF1, HAND1, HOXA5, BCL2, HECTD1, DVL2, BMP2, SMAD7, TBX5, TBX4, NR4A3, CELSR1, SHANK3, NCKAP1, NOTCH2, SFRP1, FREM2, ZIC5, PRKAR1A…	1894	238	13588	1.95935	0.000316039	1.01964e-05	0.000157195
GOTERM_BP_FAT	GO:0016481~negative regulation of transcription	90	3.37458	1.15676e-07	BMI1, COPS2, NR6A1, PPARG, CBX4, ZEB2, CBX2, REST, ZEB1, GLI2, PDCD4, CITED2, EPC1, MYOCD, PCGF6, FOXF2, NR2F2, TBL1XR1, SATB2, RARG, ZHX1, GABPA, ZHX2, MECP2, TLE4, SPEN, PKIA, UBE2B, PURB, PURA, GZF1, SUZ12, HES1, HOXD8, NCOA2, EREG, HIPK1, PRDM6, HIPK3, NAB1, MAP3K10, ZFPM2, LRCH4, ST18, CUX1, C1D, BCLAF1, MTDH, RHOX2C, SOX6, PRDM16, VDR, TRIM66, HAND1, POU2F1, POU3F3, BHLHE40, BCOR, TCF4, BAZ…	1894	372	13588	1.7357	0.000428602	1.33966e-05	0.000213195
GOTERM_BP_FAT	GO:0010605~negative regulation of macromolecule metabolic process	114	4.27447	1.24013e-07	CBX4, CBX2, REST, CITED2, BAK1, EPC1, EIF4EBP2, MYOCD, FOXF2, SATB2, RARG, RELA, GABPA, ZHX1, ZHX2, MECP2, PKIA, SUZ12, HES1, HOXD8, BACE2, PRDM6, JUN, RAD18, ST18, LRCH4, SOX6, LIN28A, LIN28B, VDR, MOV10, TRIM66, BHLHE40, TCF4, BCOR, IKZF4, EHMT1, IKZF1, PAIP2, KLF11, RYBP, SKI, FOXP4, FOXP1, FOXP2, FXR1, SHOX2, TRPS1, JAZF1, RFX3, HDAC9, RBPJ, ZFHX3, HDAC7, DNAJB6, NCOR2, DNAJB5, BMI1, COPS2, N…	1894	506	13588	1.61633	0.000459487	1.39269e-05	0.000228561
GOTERM_BP_FAT	GO:0031327~negative regulation of cellular biosynthetic process	100	3.74953	1.66757e-07	CBX4, CBX2, REST, CITED2, EPC1, EIF4EBP2, INSIG2, MYOCD, INSIG1, FOXF2, SATB2, RARG, ZHX1, GABPA, ZHX2, MECP2, PKIA, SUZ12, HES1, HOXD8, BACE2, PRDM6, ST18, LRCH4, PALM, SOX6, VDR, TRIM66, BHLHE40, TCF4, BCOR, IKZF4, EHMT1, IKZF1, PAIP2, KLF11, RYBP, SKI, FOXP4, FOXP1, FXR1, FOXP2, SHOX2, TRPS1, JAZF1, RFX3, HDAC9, RBPJ, ZFHX3, HDAC7, DNAJB6, NCOR2, DNAJB5, BMI1, COPS2, NR6A1, PPARG, ZEB2, ZEB1, …	1894	430	13588	1.66843	0.000617812	1.81764e-05	0.000307341
GOTERM_BP_FAT	GO:0048514~blood vessel morphogenesis	56	2.09974	2.16468e-07	GNA13, MEF2C, RTN4, FGF18, NRP1, FGF9, WASF2, NAA15, ANPEP, PTEN, CITED2, MAP3K7, BAK1, S1PR1, MYOCD, CXCR4, SHC1, MKL2, NR2F2, FGF2, SGPL1, MYH9, PROX1, PNPLA6, QK, HIF1A, EREG, NUS1, ZMIZ1, VEGFA, ZFPM2, ACVR1, FGFR1, ELK3, SRF, GJC1, ZFP36L1, PTK2, HOXA3, HAND1, ZC3H12A, HS6ST1, RASA1, C1GALT1, EPAS1, SMAD7, SMAD5, TBX4, NF1, FZD5, KDR, MEOX2, NTRK2, HBEGF, RBPJ, HDAC7	1894	198	13588	2.02908	0.00080191	2.29207e-05	0.00039896
GOTERM_BP_FAT	GO:0060284~regulation of cell development	48	1.79978	2.24246e-07	RTN4, IRX3, NOG, NRP1, EFNA1, HOXA11, SOX5, PAX6, REST, GLI2, CD24A, TTL, OTP, VDR, PTK2, BDNF, MYOCD, TIAM1, BCL2, ROBO2, SEMA3A, NEFL, FGF2, BOC, PHOX2B, BMP2, NF1, NLGN1, DLL1, CTNNA1, PROX1, HES1, EYA1, YWHAG, BTG1, SEMA4F, ULK2, ZFP488, HOXD3, FOXG1, NTRK2, PBX1, ID4, TGIF2, SEMA4D, HDAC9, WNT7A, BMPR1A	1894	159	13588	2.16581	0.000830712	2.30847e-05	0.000413295
GOTERM_BP_FAT	GO:0010464~regulation of mesenchymal cell proliferation	15	0.56243	2.34936e-07	FGFR1, HMGB1, FGF9, GAS1, ZEB1, IRS1, FOXP1, KDR, FOXP2, SHOX2, ARHGAP5, VEGFA, FBXW4, TBX18, BMPR1A	1894	23	13588	4.67885	0.000870294	2.35314e-05	0.000432997
GOTERM_BP_FAT	GO:0006928~cell motion	88	3.29959	2.46318e-07	NRP2, PVR, GM7168, NRP1, GM4567, PLXNA2, WASF2, PAX6, ZEB2, L1CAM, PRKG1, GLI2, PTEN, CD2AP, GDNF, NRCAM, EDNRB, CTTNBP2, BDNF, DAB1, ROBO1, CXCR4, ROBO2, SEMA3A, NR2F2, BOC, TWIST1, EGFR, SGPL1, PHOX2B, SATB2, RET, CCDC88A, MDGA1, KIF5C, MYH9, TBR1, ELMO1, TNS3, GM6902, HIF1A, NDEL1, TNS1, CD34, SEMA4F, VEGFA, CX3CR1, FOXG1, RELN, LAMC1, GAP43, ACVR1, ZFAND5, SRF, CD24A, SCRIB, ARX, PTK2, DOCK1,…	1894	367	13588	1.72025	0.000912437	2.40222e-05	0.000453974
GOTERM_BP_FAT	GO:0009890~negative regulation of biosynthetic process	100	3.74953	2.65775e-07	CBX4, CBX2, REST, CITED2, EPC1, EIF4EBP2, INSIG2, MYOCD, INSIG1, FOXF2, SATB2, RARG, ZHX1, GABPA, ZHX2, MECP2, PKIA, SUZ12, HES1, HOXD8, BACE2, PRDM6, ST18, LRCH4, PALM, SOX6, VDR, TRIM66, BHLHE40, TCF4, BCOR, IKZF4, EHMT1, IKZF1, PAIP2, KLF11, RYBP, SKI, FOXP4, FOXP1, FXR1, FOXP2, SHOX2, TRPS1, JAZF1, RFX3, HDAC9, RBPJ, ZFHX3, HDAC7, DNAJB6, NCOR2, DNAJB5, BMI1, COPS2, NR6A1, PPARG, ZEB2, ZEB1, …	1894	434	13588	1.65305	0.000984478	2.52551e-05	0.000489834
GOTERM_BP_FAT	GO:0051172~negative regulation of nitrogen compound metabolic process	94	3.52456	2.78407e-07	BMI1, COPS2, NR6A1, PPARG, CBX4, MLH1, ZEB2, CBX2, ZEB1, REST, GLI2, PDCD4, CITED2, EPC1, MYOCD, PCGF6, FOXF2, NR2F2, TBL1XR1, SATB2, RARG, ZHX1, GABPA, ZHX2, MECP2, TLE4, SPEN, PKIA, UBE2B, PURB, PURA, GZF1, SUZ12, HES1, HOXD8, NCOA2, EREG, HIPK1, PRDM6, HIPK3, NAB1, MAP3K10, RAD18, ZFPM2, LRCH4, ST18, CUX1, C1D, PALM, BCLAF1, MTDH, RHOX2C, SOX6, PRDM16, VDR, TRIM66, HAND1, POU2F1, POU3F3, BHLHE…	1894	401	13588	1.68174	0.00103125	2.57941e-05	0.000513116
GOTERM_BP_FAT	GO:0010558~negative regulation of macromolecule biosynthetic process	97	3.63705	2.89731e-07	BMI1, COPS2, PPARG, NR6A1, CBX4, CBX2, ZEB2, REST, ZEB1, GLI2, PDCD4, CITED2, EPC1, EIF4EBP2, MYOCD, PCGF6, FOXF2, NR2F2, TBL1XR1, SATB2, RARG, GABPA, ZHX1, ZHX2, MECP2, TLE4, SPEN, UBE2B, PKIA, PURB, PURA, GZF1, INHBB, HES1, SUZ12, HOXD8, NCOA2, HIPK1, EREG, HIPK3, PRDM6, BACE2, NAB1, MAP3K10, ZFPM2, LRCH4, ST18, CUX1, C1D, BCLAF1, MTDH, RHOX2C, SOX6, PRDM16, VDR, TRIM66, HAND1, RNF128, POU2F1, …	1894	418	13588	1.66483	0.00107317	2.61886e-05	0.000533987
GOTERM_BP_FAT	GO:0045934~negative regulation of nucleobase, nucleoside, nucleotide and nucleic acid metabolic process	93	3.48706	3.35446e-07	BMI1, COPS2, NR6A1, PPARG, CBX4, MLH1, ZEB2, CBX2, ZEB1, REST, GLI2, PDCD4, CITED2, EPC1, MYOCD, PCGF6, FOXF2, NR2F2, TBL1XR1, SATB2, RARG, ZHX1, GABPA, ZHX2, MECP2, TLE4, SPEN, PKIA, UBE2B, PURB, PURA, GZF1, SUZ12, HES1, HOXD8, NCOA2, EREG, HIPK1, PRDM6, HIPK3, NAB1, MAP3K10, RAD18, ZFPM2, LRCH4, ST18, CUX1, C1D, PALM, BCLAF1, MTDH, RHOX2C, SOX6, PRDM16, VDR, TRIM66, HAND1, POU2F1, POU3F3, BHLHE…	1894	397	13588	1.68061	0.00124239	2.95987e-05	0.00061824
GOTERM_BP_FAT	GO:0007167~enzyme linked receptor protein signaling pathway	70	2.62467	3.59531e-07	FGF18, NOG, FGF7, NRP1, EFNA1, FGF9, GDF6, STAT5B, FST, FOXO1, PTEN, GDNF, MAP3K7, EIF4EBP2, TIAM1, PAK1, INSR, FGF2, FRS2, ADAM9, GHR, EGFR, SGPL1, RET, SOCS5, IRS1, ACVR2A, GRB10, EREG, DOK4, VEGFA, ROR1, PDGFRB, AKAP2, ACVR1, FGFR1, ZFAND5, ERBB4, BMPR2, EPHB4, IGSF10, PHIP, PTK2, MAP3K1, SOS1, LMTK2, GIGYF1, PIK3R2, AMHR2, BMP2, PTPRE, SMAD7, NLK, SMAD5, RAF1, KDR, EPHA3, EPHA5, EPHA4, EPHA7,…	1894	273	13588	1.83955	0.00133154	3.09861e-05	0.00066263
GOTERM_BP_FAT	GO:0030182~neuron differentiation	93	3.48706	4.24825e-07	NRP1, EFNA1, PAX6, RORB, L1CAM, RORA, PRKG1, GLI2, PTEN, GDNF, KLHL1, NRCAM, GATA2, BDNF, S1PR1, ROBO1, CXCR4, ATG7, CEP290, ROBO2, SEMA3A, PAK1, BOC, DSCAM, RET, RPGR, MDGA2, OTX2, KIF5C, MECP2, PTPRR, DLL1, TBR1, FARP2, HES1, SLITRK2, 4930506M07RIK, SLITRK1, SLITRK4, NDEL1, SEMA4F, VEGFA, FOXG1, TRAPPC4, RELN, CUX1, SLITRK6, SMARCA1, CLN8, GAP43, FGFR1, ONECUT2, SOX5, NRN1, CD24A, OTP, ARX, PTK…	1894	399	13588	1.67219	0.00157316	3.57812e-05	0.000782969
GOTERM_BP_FAT	GO:0001501~skeletal system development	72	2.69966	4.41624e-07	MEF2C, BMI1, FGF18, NOG, FGF9, ZEB1, GLI2, CBFB, TNFRSF11A, INSIG2, HOXC4, CHST11, INSIG1, ANKRD11, ETL4, ALX4, ALX3, SGPL1, SATB2, RARG, TBX15, FMN1, PTHLH, ACVR2A, EYA1, HOXD8, HIF1A, CHRDL1, HOXD3, NAB1, ZFP697, UBC, SORT1, PDGFRB, MAPK8, FGFR1, TAPT1, ZFAND5, HOXA11, SOX5, SOX6, IGSF10, COL9A1, VDR, HOXA3, LECT1, HOXA5, BCL2, FBXW4, HOXA10, PKD1, HOXA9, RUNX2, PCSK5, ZBTB7A, BMP2, NF1, TBX4, …	1894	285	13588	1.81244	0.00163532	3.63695e-05	0.000813929
GOTERM_BP_FAT	GO:0032989~cellular component morphogenesis	84	3.14961	5.20966e-07	NOG, NRP1, PAX6, L1CAM, TTN, GLI2, NRCAM, BAK1, BDNF, WNT4, ROBO1, CXCR4, COL4A3BP, MKKS, ROBO2, SEMA3A, MYB, BOC, TBPL1, DSCAM, EGFR, ARHGEF2, KIF5C, MYH9, CTNNA1, TBR1, STK4, PROX1, UBE2B, MARK2, HES1, SLITRK2, 4930506M07RIK, SLITRK1, SLITRK4, HIF1A, NDEL1, SEMA4F, FOXG1, RELN, SLITRK6, GAP43, LIMS1, SHROOM3, SHROOM4, AGFG1, ONECUT1, ONECUT2, PPP3R1, SOX6, NRN1, SCRIB, ARX, DOCK2, PTK2, EZR, MA…	1894	351	13588	1.71691	0.00192884	4.19708e-05	0.000960158
GOTERM_BP_FAT	GO:0000902~cell morphogenesis	76	2.84964	6.31561e-07	NOG, NRP1, PAX6, L1CAM, GLI2, NRCAM, BDNF, WNT4, ROBO1, CXCR4, COL4A3BP, MKKS, ROBO2, SEMA3A, BOC, DSCAM, EGFR, ARHGEF2, KIF5C, MYH9, CTNNA1, TBR1, STK4, PROX1, MARK2, HES1, SLITRK2, 4930506M07RIK, SLITRK1, SLITRK4, HIF1A, NDEL1, SEMA4F, FOXG1, RELN, SLITRK6, GAP43, LIMS1, SHROOM3, SHROOM4, ONECUT1, ONECUT2, PPP3R1, SOX6, NRN1, SCRIB, ARX, DOCK2, PTK2, EZR, MACF1, DMD, BCL2, NUMB, RAC1, LMTK2, LH…	1894	309	13588	1.76454	0.00233783	4.97981e-05	0.00116399
GOTERM_BP_FAT	GO:0016044~membrane organization	69	2.58718	6.71157e-07	SYNJ1, WASF2, SNCA, BNIP3, ITSN2, ITSN1, GDNF, NRCAM, BAK1, CD47, GATA2, PACSIN1, CTTN, AP1S2, PACSIN2, ATG7, AP3B1, GHR, OPA1, CCDC88A, LRP1B, COLEC12, HYAL4, LDLRAP1, ELMO1, ZDHHC15, NPC1, NDEL1, FNBP1L, RIN2, SH3KBP1, RAB5A, SORT1, CLN8, ANKFY1, UNC13A, SGCB, BID, GULP1, CDC42SE1, ABCA1, CD24A, SCRIB, AMPH, DOCK2, DOCK1, TTBK2, BCL2, RAC1, ZMPSTE24, PAFAH1B1, SPAM1, ELMOD1, DNM3, VAV3, RUFY1, …	1894	272	13588	1.81993	0.00248422	5.18176e-05	0.00123697
GOTERM_BP_FAT	GO:0016311~dephosphorylation	43	1.6123	7.75207e-07	PDP1, PPP6C, PPP2R3A, CDC14A, CDC14B, SYNJ1, DUSP10, PPM1A, DUSP11, OCRL, PTEN, MTMR2, MTM1, PPP2CA, BCL2, PPP1R12A, MTMR6, INPP5A, MTMR4, PTPRB, PTPRD, PTPRM, PTPRE, PTPN3, PTPRG, PTPN4, PTPRR, PTPN14, PTPN13, CDC25A, PTPN12, PPM1F, EYA3, MTMR12, PPM1D, EYA1, MTMR14, PPM1E, DUSP1, GM14698, PPM1H, PTP4A1, PTPN1	1894	141	13588	2.18789	0.0028688	5.86293e-05	0.00142873
GOTERM_BP_FAT	GO:0046578~regulation of Ras protein signal transduction	51	1.91226	9.10991e-07	SHOC2, ITSN2, TTN, ITSN1, TBC1D15, SMAP1, S1PR1, TBC1D12, EVI5, TIAM1, GIT2, TBC1D9B, ARHGEF4, ARHGEF3, ARHGEF2, ARHGEF7, RALBP1, ARHGEF6, PSD3, ARHGEF17, ARHGEF12, TBC1D22A, FARP1, ARHGEF11, FARP2, NDEL1, SGSM1, TBC1D8B, KALRN, TBC1D8, AGFG1, CSF1, ASAP1, ARFGEF2, SCRIB, DOCK2, KRAS, SOS1, SOS2, PAFAH1B1, IQSEC3, TBC1D1, VAV3, NF1, TRIO, RICTOR, KITL, USP6NL, NOTCH2, SYDE1, ARAP2	1894	181	13588	2.02147	0.00337044	6.75204e-05	0.00167898
GOTERM_BP_FAT	GO:0051216~cartilage development	29	1.08736	9.15296e-07	MEF2C, FGFR1, FGF18, NOG, FGF9, HOXA11, SOX5, SOX6, ZEB1, COL9A1, HOXA3, LECT1, HOXA5, HOXC4, CHST11, FBXW4, PKD1, RUNX2, ZBTB7A, BMP2, SATB2, RARG, HOXB3, SHOX2, MEF2D, HIF1A, HOXD3, BMPR1A, BMP6	1894	78	13588	2.66734	0.00338634	6.65093e-05	0.00168692
GOTERM_BP_FAT	GO:0002053~positive regulation of mesenchymal cell proliferation	14	0.524934	1.03956e-06	FGFR1, HMGB1, FGF9, GAS1, IRS1, FOXP1, FOXP2, KDR, SHOX2, ARHGAP5, VEGFA, FBXW4, TBX18, BMPR1A	1894	22	13588	4.56542	0.00384519	7.40857e-05	0.00191593
GOTERM_BP_FAT	GO:0048732~gland development	54	2.02475	1.06191e-06	NOG, NRG3, NRP1, FGF7, BTRC, STAT5B, PAX6, GLI2, PTEN, CITED2, CTTNBP2, GATA2, WNT4, ARHGAP5, TNFRSF11A, SEMA3A, FRS2, FGF2, EGFR, AR, RARG, RXFP1, ESR1, IRS1, BCL2L11, AHR, HES1, PTHLH, HOXD3, VEGFA, TPH1, MED1, FGFR1, BCAT2, TNC, CSF1, FEM1B, SCRIB, OTP, VDR, HOXA3, HOXA5, BCL2, HOXA9, IKZF1, PSAP, CREB1, NF1, HOXB3, SFRP1, PRLR, PBX1, RBPJ, BMPR1A	1894	197	13588	1.96654	0.00392769	7.42506e-05	0.00195712
GOTERM_BP_FAT	GO:0048736~appendage development	38	1.42482	1.10312e-06	FGFR1, FGF9, HOXA11, GLI2, BAK1, CHD7, FBXW4, CHST11, HOXA10, HOXA9, FBN2, ASPH, ALX4, NR2F2, PCSK5, ALX3, TWIST1, RARG, TBX5, TBX4, SKI, GAS1, MBNL1, SHOX2, FMN1, NOTCH2, DKK1, MEOX2, PSEN2, LRP6, ZFP697, PBX1, SP8, PBX2, WNT7A, LRP4, BMPR1A, MED1	1894	119	13588	2.29093	0.00407983	7.57042e-05	0.00203309
GOTERM_BP_FAT	GO:0060173~limb development	38	1.42482	1.10312e-06	FGFR1, FGF9, HOXA11, GLI2, BAK1, CHD7, FBXW4, CHST11, HOXA10, HOXA9, FBN2, ASPH, ALX4, NR2F2, PCSK5, ALX3, TWIST1, RARG, TBX5, TBX4, SKI, GAS1, MBNL1, SHOX2, FMN1, NOTCH2, DKK1, MEOX2, PSEN2, LRP6, ZFP697, PBX1, SP8, PBX2, WNT7A, LRP4, BMPR1A, MED1	1894	119	13588	2.29093	0.00407983	7.57042e-05	0.00203309
GOTERM_BP_FAT	GO:0007507~heart development	59	2.21222	1.12379e-06	DLC1, NRP2, MEF2C, NRP1, GLI2, TTN, PTEN, CITED2, MYOCD, OSR1, GATA6, COL4A3BP, ATG7, SHC1, SLC22A5, MKL2, PROX1, HIF1A, ADM, ZMIZ1, NCOA6, ZFP697, ZFPM2, VCAN, MED1, ACVR1, ERBB4, PPP3R1, SOX4, FKBP1A, ADRBK1, EGLN1, SOX6, SRF, GJC1, CHD7, HAND1, PKD1, PBRM1, NFATC3, PCSK5, NOX4, DVL2, BMP2, ALPK3, SMAD7, TBX5, NF1, TEAD1, FOXP4, COL5A1, FOXP1, NCKAP1, MNAT1, ID2, RBPJ, HDAC9, NCOR2, BMPR1A	1894	223	13588	1.89812	0.00415611	7.57203e-05	0.00207118
GOTERM_BP_FAT	GO:0045892~negative regulation of transcription, DNA-dependent	75	2.81215	1.13314e-06	BMI1, NR6A1, PPARG, CBX4, CBX2, REST, ZEB1, GLI2, CITED2, EPC1, MYOCD, PCGF6, FOXF2, NR2F2, TBL1XR1, SATB2, RARG, ZHX1, GABPA, ZHX2, MECP2, TLE4, SPEN, PKIA, UBE2B, PURB, PURA, GZF1, HES1, SUZ12, HOXD8, NCOA2, HIPK1, HIPK3, ZFPM2, ST18, CUX1, MTDH, RHOX2C, SOX6, PRDM16, TRIM66, HAND1, POU3F3, BHLHE40, BCOR, TCF4, BAZ2A, ETV3, IKZF4, ZBTB7A, WDTC1, TNFSF4, EHMT1, IKZF1, JARID2, KLF11, RYBP, SKI, F…	1894	308	13588	1.74697	0.0041906	7.49866e-05	0.0020884
GOTERM_BP_FAT	GO:0051960~regulation of nervous system development	44	1.64979	1.21112e-06	RTN4, IRX3, NOG, NRP1, EFNA1, SOX5, PAX6, REST, GLI2, CD24A, TTL, OTP, PTK2, BDNF, TIAM1, LHX1, BCL2, LHX5, ROBO2, SEMA3A, NEFL, FGF2, PHOX2B, BMP2, NF1, NLGN1, MECP2, DLL1, CTNNA1, HES1, EYA1, YWHAG, SEMA4F, ULK2, ZFP488, HOXD3, FOXG1, NTRK2, PBX1, ID4, TGIF2, SEMA4D, WNT7A, BMPR1A	1894	148	13588	2.13288	0.00447834	7.87408e-05	0.00223212
GOTERM_BP_FAT	GO:0002009~morphogenesis of an epithelium	49	1.83727	1.30382e-06	DLC1, COBL, NOG, NRP1, SHROOM3, TNC, BTRC, NPNT, HOXA11, CSF1, ZEB2, GLI2, FEM1B, GDNF, SCRIB, MAP3K7, VDR, WNT4, HOXA5, BCL2, SEMA3A, FRS2, TWIST1, HECTD1, EGFR, DVL2, BMP2, AR, RET, RARG, TBX5, TBX4, ESR1, PCDH8, CELSR1, PROX1, SHANK3, GZF1, NCKAP1, PTHLH, NOTCH2, EYA1, ADM, SFRP1, FREM2, ZIC5, PBX1, TBX18, MED1	1894	173	13588	2.03201	0.0048203	8.33061e-05	0.00240297
GOTERM_BP_FAT	GO:0051253~negative regulation of RNA metabolic process	75	2.81215	1.46955e-06	BMI1, NR6A1, PPARG, CBX4, CBX2, REST, ZEB1, GLI2, CITED2, EPC1, MYOCD, PCGF6, FOXF2, NR2F2, TBL1XR1, SATB2, RARG, ZHX1, GABPA, ZHX2, MECP2, TLE4, SPEN, PKIA, UBE2B, PURB, PURA, GZF1, HES1, SUZ12, HOXD8, NCOA2, HIPK1, HIPK3, ZFPM2, ST18, CUX1, MTDH, RHOX2C, SOX6, PRDM16, TRIM66, HAND1, POU3F3, BHLHE40, BCOR, TCF4, BAZ2A, ETV3, IKZF4, ZBTB7A, WDTC1, TNFSF4, EHMT1, IKZF1, JARID2, KLF11, RYBP, SKI, F…	1894	310	13588	1.7357	0.00543135	9.23034e-05	0.00270841
GOTERM_BP_FAT	GO:0001701~in utero embryonic development	67	2.51219	1.4943e-06	GNA13, BMI1, NOG, GLI2, TTN, CITED2, ACVR1C, GATA2, N4BP2L2, GRIN2B, GATA6, COL4A3BP, RSPO3, ANKRD11, MKL2, MYB, EGFR, AR, ADAM10, GABPA, PTPRR, UBR3, DLL1, MBNL1, MYH9, UBE2B, BCL2L11, HES1, HIF1A, NDEL1, ADM, ZMIZ1, NCOA6, PDGFRB, ZFPM2, PRDM1, MED1, ACVR1, FGFR1, TAPT1, ZFAND5, SYVN1, ELL, EGLN1, SRF, XAB2, ARNT, CHD7, INPP5K, HAND1, SLC30A1, PKD1, HS6ST1, AMD1, APBA1, WDTC1, EPAS1, MAP2K1, PC…	1894	267	13588	1.80028	0.00552257	9.22937e-05	0.00275403
GOTERM_BP_FAT	GO:0007264~small GTPase mediated signal transduction	65	2.4372	1.88724e-06	GNA13, 4930474N05RIK, RAB9B, RAB5C, WASF2, RASGEF1B, RHOQ, ITSN1, RFXANK, RGL1, ARL5A, ARHGAP5, DAB1, TIAM1, RASL10B, RAPGEF6, RALA, RAPGEF4, RAB6B, RAPGEF3, RAPGEF2, ARL5B, RAP2A, RSU1, RAP2C, ROCK1, ROCK2, RALBP1, RAB4B, PSD3, ARL6, ARL3, ELMO1, FARP2, RAB19, REM2, RAB5A, ARL8A, RAB10, EPS8L2, RALGPS2, USP8, RAB3C, RALGPS1, CDC42SE1, ARF6, KRAS, SOS1, SOS2, RAC1, RHOBTB1, RAB11A, ARHGDIA, VAV3,…	1894	258	13588	1.80746	0.00696972	0.000114651	0.00347821
GOTERM_BP_FAT	GO:0001655~urogenital system development	43	1.6123	2.13346e-06	IRX3, FGFR1, NOG, TNC, NPNT, HOXA11, FEM1B, GLI2, GDNF, PTEN, BDNF, WNT4, OSR1, AQP11, LHX1, BCL2, POU3F3, CEP290, ROBO2, PCSK5, FRS2, APC, SGPL1, RET, BMP2, AR, RARG, PSAP, NF1, ESR1, TET2, BCL2L11, AHR, GZF1, EYA1, PRLR, SFRP1, SALL1, PYGO1, PDGFRB, PBX1, LRP4, ACVR1	1894	146	13588	2.11296	0.00787545	0.000127518	0.003932
GOTERM_BP_FAT	GO:0050767~regulation of neurogenesis	40	1.49981	2.37481e-06	RTN4, IRX3, NOG, NRP1, EFNA1, SOX5, PAX6, REST, GLI2, CD24A, TTL, OTP, PTK2, BDNF, TIAM1, BCL2, ROBO2, SEMA3A, NEFL, PHOX2B, BMP2, NF1, NLGN1, DLL1, CTNNA1, HES1, EYA1, YWHAG, SEMA4F, ULK2, ZFP488, HOXD3, FOXG1, NTRK2, PBX1, ID4, TGIF2, SEMA4D, WNT7A, BMPR1A	1894	132	13588	2.17401	0.00876244	0.000139689	0.00437679
GOTERM_BP_FAT	GO:0048666~neuron development	71	2.66217	2.38804e-06	NRP1, PAX6, RORB, L1CAM, PRKG1, GLI2, PTEN, GDNF, KLHL1, NRCAM, BDNF, ROBO1, CXCR4, ATG7, CEP290, ROBO2, SEMA3A, PAK1, BOC, DSCAM, RET, RPGR, KIF5C, MECP2, TBR1, FARP2, HES1, SLITRK2, 4930506M07RIK, SLITRK1, SLITRK4, NDEL1, SEMA4F, VEGFA, FOXG1, TRAPPC4, RELN, SLITRK6, GAP43, FGFR1, ONECUT2, NRN1, CD24A, ARX, PTK2, DMD, BCL2, NUMB, RAC1, LHX4, LMTK2, ETV1, LHX6, NEFL, DCLK1, APC, TOMT, KLF7, CREB…	1894	292	13588	1.74442	0.00881106	0.000138273	0.00440118
GOTERM_BP_FAT	GO:0031175~neuron projection development	57	2.13723	2.59837e-06	NRP1, PAX6, L1CAM, PRKG1, GLI2, GDNF, PTEN, KLHL1, NRCAM, BDNF, CXCR4, ROBO1, ATG7, ROBO2, SEMA3A, PAK1, BOC, DSCAM, KIF5C, MECP2, TBR1, SLITRK2, 4930506M07RIK, SLITRK1, SLITRK4, NDEL1, SEMA4F, FOXG1, TRAPPC4, RELN, SLITRK6, GAP43, FGFR1, NRN1, CD24A, ARX, PTK2, DMD, BCL2, NUMB, RAC1, LMTK2, LHX4, ETV1, NEFL, DCLK1, APC, KLF7, CREB1, NTNG1, NR4A2, GAS1, PPP1R9B, EPHA4, EPHA7, PPP1R9A, ULK2	1894	218	13588	1.87583	0.00958336	0.000148136	0.0047888
GOTERM_BP_FAT	GO:0016568~chromatin modification	60	2.24972	3.61553e-06	MORF4L1, BMI1, ENY2, KDM6A, UTY, MORF4L2, CBX4, INO80, BNIP3, CBX2, KDM1B, EPC1, EPC2, SMARCD2, RTF1, TLK1, TBL1XR1, SATB2, RBL2, RCOR1, MECP2, HMG20A, UBE2B, UBN1, SUZ12, EYA3, EYA1, SMARCE1, HUWE1, PRDM6, ASH1L, JMJD1C, CARM1, SMARCA1, SUV420H1, ING3, ING2, 2410016O06RIK, CHD9, CHD7, TSPYL2, PBRM1, CHD1, ACTL6A, KDM3B, BCOR, BAZ2A, ASF1A, AEBP2, EHMT1, IKZF1, WHSC1, SIRT1, ATXN7L3, SETD7, IRF4,…	1894	236	13588	1.82396	0.0133098	0.000202997	0.00666338
GOTERM_BP_FAT	GO:0035107~appendage morphogenesis	36	1.34983	3.67849e-06	FGFR1, FGF9, HOXA11, GLI2, BAK1, CHD7, FBXW4, CHST11, HOXA10, HOXA9, FBN2, ASPH, ALX4, PCSK5, ALX3, TWIST1, RARG, TBX5, TBX4, SKI, GAS1, MBNL1, FMN1, SHOX2, NOTCH2, DKK1, PSEN2, LRP6, ZFP697, PBX1, SP8, PBX2, WNT7A, LRP4, BMPR1A, MED1	1894	115	13588	2.24585	0.01354	0.00020345	0.0067794
GOTERM_BP_FAT	GO:0035108~limb morphogenesis	36	1.34983	3.67849e-06	FGFR1, FGF9, HOXA11, GLI2, BAK1, CHD7, FBXW4, CHST11, HOXA10, HOXA9, FBN2, ASPH, ALX4, PCSK5, ALX3, TWIST1, RARG, TBX5, TBX4, SKI, GAS1, MBNL1, FMN1, SHOX2, NOTCH2, DKK1, PSEN2, LRP6, ZFP697, PBX1, SP8, PBX2, WNT7A, LRP4, BMPR1A, MED1	1894	115	13588	2.24585	0.01354	0.00020345	0.0067794
GOTERM_BP_FAT	GO:0045664~regulation of neuron differentiation	33	1.23735	4.65197e-06	RTN4, IRX3, NRP1, EFNA1, PAX6, SOX5, REST, GLI2, CD24A, TTL, BDNF, PTK2, TIAM1, BCL2, ROBO2, SEMA3A, NEFL, PHOX2B, NLGN1, DLL1, HES1, EYA1, YWHAG, SEMA4F, HOXD3, ULK2, FOXG1, NTRK2, PBX1, ID4, TGIF2, SEMA4D, WNT7A	1894	102	13588	2.32108	0.0170925	0.000253501	0.00857344
GOTERM_BP_FAT	GO:0007169~transmembrane receptor protein tyrosine kinase signaling pathway	51	1.91226	5.81548e-06	FGF18, NRP1, FGF7, EFNA1, FGF9, STAT5B, FOXO1, PTEN, GDNF, EIF4EBP2, TIAM1, PAK1, INSR, FRS2, FGF2, GHR, EGFR, SGPL1, RET, SOCS5, IRS1, GRB10, DOK4, EREG, VEGFA, ROR1, PDGFRB, FGFR1, ZFAND5, ERBB4, BMPR2, EPHB4, IGSF10, PHIP, PTK2, SOS1, LMTK2, GIGYF1, PIK3R2, RAF1, EPHA3, KDR, EPHA5, EPHA4, EPHA7, NTRK2, HBEGF, EMR4, JAK2, PTPN1, LRP4	1894	192	13588	1.90566	0.0213217	0.000312303	0.0107177
GOTERM_BP_FAT	GO:0051094~positive regulation of developmental process	55	2.06224	6.88421e-06	FGF18, FGF9, PPARG, STAT5B, FST, PAX6, FOXO3, GLI2, GATA2, EPC1, BDNF, SMAP1, TIAM1, GATA6, ROBO2, MKL2, FGF2, BOC, FNDC3B, AP3B1, SH3PXD2B, PHOX2B, MECP2, SOCS5, PROX1, VASH2, HIF1A, BTG1, HOXD3, FOXG1, TGIF2, SEMA4D, HMGB1, FGFR1, IRX3, CSF1, HOXA11, SRF, OTP, VDR, LECT1, BCL2, RUNX2, NEFL, APC, BMP2, IKZF1, MAP2K1, TBX5, SMAD5, KITL, ID2, ETS1, ZFP488, WNT7A	1894	214	13588	1.84385	0.0251903	0.000364404	0.0126871
GOTERM_BP_FAT	GO:0030030~cell projection organization	74	2.77465	8.69062e-06	MTSS1, NRP1, WASF2, PAX6, L1CAM, MTSS1L, PRKG1, GLI2, PTEN, GDNF, KLHL1, SPAG16, NRCAM, BDNF, ROBO1, CXCR4, ATG7, MKKS, CEP290, ROBO2, SEMA3A, PAK1, BOC, DSCAM, CCDC88A, ROCK1, KIF5C, MECP2, MYH9, TBR1, UBE2B, SLITRK2, 4930506M07RIK, SLITRK1, SLITRK4, NDEL1, SEMA4F, FOXG1, TRAPPC4, RELN, SLITRK6, GAP43, FGFR1, ONECUT1, ONECUT2, ITGB4, RDX, NRN1, CD24A, ARX, PTK2, DMD, BCL2, NUMB, RAC1, LHX4, LMTK…	1894	319	13588	1.66424	0.0316944	0.000453525	0.016016
GOTERM_BP_FAT	GO:0060429~epithelium development	65	2.4372	1.06944e-05	DLC1, NOG, NRP1, NPNT, BTRC, PPARG, PAX6, ZEB2, GLI2, GDNF, MAP3K7, WNT4, S1PR1, GATA6, SEMA3A, FGF2, FRS2, TWIST1, EGFR, AR, RET, RARG, ESR1, PCDH8, PROX1, UBN1, GZF1, PTHLH, EYA1, ADM, JUN, VEGFA, TBX18, MED1, COBL, SHROOM3, ONECUT1, TNC, CSF1, HOXA11, ONECUT2, PPP3R1, FEM1B, SCRIB, VDR, HOXA5, BCL2, HECTD1, DVL2, BMP2, MAP2K1, PSAP, TBX5, TBX4, CELSR1, SHANK3, NCKAP1, KDR, NOTCH2, PRLR, SFRP1,…	1894	271	13588	1.72076	0.0388585	0.000550315	0.0197084
GOTERM_BP_FAT	GO:0030036~actin cytoskeleton organization	45	1.68729	1.08516e-05	DLC1, MTSS1, TLN1, SHROOM3, SHROOM4, CAPZA1, WASF2, RHOQ, ARHGAP17, DAAM1, TTN, SRF, CTTNBP2, PFN2, ARHGAP6, KRAS, EZR, BCL2, RAC1, AVIL, PAFAH1B1, SHC1, ARHGEF2, ROCK1, ROCK2, TRPM7, ERMN, NF1, ARHGEF17, RICTOR, MYH9, PROX1, NCKAP1, ELMO1, FMN1, PPP1R9B, CDC42BPG, PPP1R9A, LIMCH1, TMSB4X, AKAP2, LCP1, FHOD1, DIAP1, TMOD1	1894	165	13588	1.95661	0.0394184	0.000550757	0.0199981
GOTERM_BP_FAT	GO:0000904~cell morphogenesis involved in differentiation	54	2.02475	1.11087e-05	NOG, NRP1, PAX6, L1CAM, GLI2, NRCAM, WNT4, BDNF, CXCR4, ROBO1, ROBO2, SEMA3A, BOC, DSCAM, KIF5C, MYH9, PROX1, TBR1, HES1, SLITRK2, 4930506M07RIK, SLITRK1, SLITRK4, NDEL1, HIF1A, SEMA4F, FOXG1, RELN, SLITRK6, GAP43, PPP3R1, NRN1, ARX, PTK2, BCL2, RAC1, NUMB, LMTK2, LHX4, ETV1, NEFL, DCLK1, APC, KLF7, BMP2, CREB1, NTNG1, NR4A2, GAS1, EPHA4, EPHA7, ULK2, RBPJ, GRK1	1894	212	13588	1.8274	0.040333	0.000556183	0.0204718
GOTERM_BP_FAT	GO:0030326~embryonic limb morphogenesis	31	1.16235	1.25326e-05	FGFR1, FGF9, HOXA11, GLI2, CHD7, FBXW4, CHST11, HOXA10, HOXA9, FBN2, ALX4, ALX3, TWIST1, RARG, TBX5, TBX4, SKI, GAS1, MBNL1, SHOX2, NOTCH2, DKK1, PSEN2, ZFP697, LRP6, PBX1, SP8, PBX2, WNT7A, LRP4, MED1	1894	97	13588	2.2928	0.0453839	0.000619089	0.0230956
GOTERM_BP_FAT	GO:0035113~embryonic appendage morphogenesis	31	1.16235	1.25326e-05	FGFR1, FGF9, HOXA11, GLI2, CHD7, FBXW4, CHST11, HOXA10, HOXA9, FBN2, ALX4, ALX3, TWIST1, RARG, TBX5, TBX4, SKI, GAS1, MBNL1, SHOX2, NOTCH2, DKK1, PSEN2, ZFP697, LRP6, PBX1, SP8, PBX2, WNT7A, LRP4, MED1	1894	97	13588	2.2928	0.0453839	0.000619089	0.0230956
GOTERM_BP_FAT	GO:0016477~cell migration	59	2.21222	1.32011e-05	PVR, NRP2, NRP1, PLXNA2, WASF2, PAX6, ZEB2, PRKG1, CD2AP, GDNF, PTEN, EDNRB, CTTNBP2, DAB1, CXCR4, NR2F2, TWIST1, EGFR, SGPL1, PHOX2B, RET, SATB2, CCDC88A, MDGA1, MYH9, TNS3, TNS1, NDEL1, HIF1A, CD34, VEGFA, CX3CR1, RELN, LAMC1, ACVR1, ZFAND5, CD24A, SRF, SCRIB, ARX, PTK2, DOCK1, RAC1, POU3F3, LHX6, PAFAH1B1, CLASP2, DCLK1, APC, VAV3, PODXL, NR4A2, KITL, NCKAP1, KDR, SYNE2, ITGA6, LRP6, HBEGF	1894	240	13588	1.76367	0.0477461	0.000643524	0.0243274
GOTERM_BP_FAT	GO:0012501~programmed cell death	100	3.74953	1.45954e-05	MEF2C, MEF2A, CADM1, SGPP1, RBM5, BNIP3, RNF216, SGMS1, GLI2, PDCD4, PTEN, ACVR1C, BAK1, CLPTM1L, TRIAP1, BAG4, ANK2, GATA6, 4930453N24RIK, UNC5D, CASP2, FGF2, API5, TWIST1, SGPL1, SGK1, OPA1, ROCK1, MYCS, SCN2A1, PIM2, TOPORS, BCL2L13, BCL2L12, STK4, PURB, AHR, STK3, BCL2L11, PURA, ELMO1, PPM1F, RNF130, TNFRSF10B, BNIP2, HIPK3, PSEN2, ERN1, SH3KBP1, AVEN, PDCD6IP, TNFAIP3, PEG3, BLCAP, C1D, BID,…	1894	473	13588	1.51675	0.0526542	0.000702235	0.0268966
GOTERM_BP_FAT	GO:0003002~regionalization	54	2.02475	1.47764e-05	BMI1, PAX6, ZEB2, GLI2, TTN, WNT3, HOXC4, ALX4, NR2F2, FRS2, RARG, OTX2, PCDH8, DLL1, HES1, ACVR2A, HOXD8, HIPK1, HOXD3, FOXG1, PSEN2, RELN, TBX18, IRX3, TSHZ1, HOXA11, BMPR2, HOXA3, HOXA5, LHX1, HOXA10, HOXA9, PCSK6, PCSK5, LFNG, APC, MLLT3, DVL2, NTF5, GAS1, NCKAP1, HOXB3, HOXB1, SFRP1, MEOX2, LRP6, PBX1, SP8, PBX2, WNT7A, CHRD, TCF15, LRP4, BMPR1A	1894	214	13588	1.81032	0.0532892	0.000701825	0.02723
GOTERM_BP_FAT	GO:0003006~reproductive developmental process	63	2.3622	1.75491e-05	NOG, FGF9, STAT5B, FST, RPS6KB1, FOXO3, GLI2, PTEN, CITED2, BAK1, IMMP2L, WNT4, OSR1, CXCR4, GOPC, MKKS, SLC22A5, INSR, FNDC3A, FRS2, TBPL1, AR, RARG, DMRT3, TAF4A, ZFX, ESR1, SIX5, UBE2B, BCL2L11, AHR, ACVR2A, EREG, VEGFA, CELF1, MED1, ACVR1, AGFG1, TDRD7, TNC, CSF1, BCL2L2, FEM1B, TCF7L2, NR2C2, VDR, CHD7, BCL2, PAFAH1B1, STRBP, PCYT1B, LFNG, AMHR2, PSAP, SMAD5, SIRT1, KITL, KDR, SFRP1, PRLR, P…	1894	264	13588	1.71203	0.0629678	0.000822922	0.0323389
GOTERM_BP_FAT	GO:0009952~anterior/posterior pattern formation	42	1.5748	1.88477e-05	BMI1, TSHZ1, HOXA11, PAX6, BMPR2, ZEB2, TTN, WNT3, HOXA3, HOXA5, LHX1, HOXC4, HOXA10, HOXA9, ALX4, PCSK6, NR2F2, PCSK5, FRS2, LFNG, APC, MLLT3, RARG, OTX2, PCDH8, DLL1, NCKAP1, HES1, HOXB3, ACVR2A, HOXB1, HOXD8, HIPK1, MEOX2, SFRP1, HOXD3, PSEN2, LRP6, PBX1, TBX18, TCF15, BMPR1A	1894	153	13588	1.9694	0.0674665	0.000872746	0.0347314
GOTERM_BP_FAT	GO:0006915~apoptosis	98	3.67454	2.04385e-05	MEF2C, MEF2A, CADM1, RBM5, RNF216, SGMS1, CLPTM1L, BAK1, ANK2, GATA6, 4930453N24RIK, UNC5D, API5, TWIST1, SGPL1, OPA1, ROCK1, SCN2A1, PIM2, BCL2L13, STK4, BCL2L12, STK3, BCL2L11, AHR, RNF130, PDCD6IP, TNFAIP3, BLCAP, MCL1, STK17B, BCL2L2, ARF6, SCRIB, PRUNE2, DOCK1, BMF, TRAF3, KLF11, RYBP, CSRNP3, BBC3, RHOT1, GRK1, SGPP1, BNIP3, GLI2, PTEN, PDCD4, ACVR1C, TRIAP1, BAG4, FGF2, CASP2, SGK1, MYCS, …	1894	465	13588	1.51199	0.0729484	0.000934699	0.0376624
GOTERM_BP_FAT	GO:0006470~protein amino acid dephosphorylation	34	1.27484	2.20987e-05	PDP1, PPP6C, PPP2R3A, CDC14A, CDC14B, DUSP10, PPM1A, DUSP11, PTEN, BCL2, PPP2CA, PPP1R12A, PTPRB, PTPRD, PTPRM, PTPRE, PTPN3, PTPRG, PTPN4, PTPRR, PTPN14, PTPN13, CDC25A, PTPN12, EYA3, PPM1F, PPM1D, EYA1, PPM1E, DUSP1, GM14698, PPM1H, PTP4A1, PTPN1	1894	114	13588	2.13968	0.0786348	0.000998267	0.0407211
GOTERM_BP_FAT	GO:0016265~death	107	4.012	2.22663e-05	MEF2C, MEF2A, CADM1, RBM5, RNF216, SGMS1, BAK1, CLPTM1L, ANK2, GATA6, 4930453N24RIK, UNC5D, API5, TWIST1, SGPL1, OPA1, ROCK1, SCN2A1, PIM2, BCL2L13, STK4, BCL2L12, BCL2L11, STK3, AHR, RNF130, PDCD6IP, TNFAIP3, BLCAP, MCL1, STK17B, MMD, ARF6, BCL2L2, SCRIB, PRUNE2, DOCK1, FGL2, BMF, TRAF3, KLF11, NR4A2, RYBP, GAS1, KITL, CSRNP3, BBC3, RHOT1, TCF15, GRK1, SGPP1, BNIP3, GLI2, PTEN, PDCD4, ACVR1C, BA…	1894	519	13588	1.47908	0.0792069	0.000993722	0.0410299
GOTERM_BP_FAT	GO:0060541~respiratory system development	36	1.34983	2.2942e-05	HMGB1, FGFR1, FGF18, FGF7, FGF9, ANO1, BMPR2, PPP3R1, GLI2, CTTNBP2, CHD7, HOXA5, GATA6, POU2F1, HS6ST1, FGF2, RARG, RXFP1, EPAS1, TBX5, TBX4, FOXP1, KDR, FOXP2, MYCN, HES1, PTHLH, TNS3, SP1, SP3, VEGFA, PSEN2, ZFPM2, CUX1, BMPR1A, NFIB	1894	124	13588	2.08284	0.0815098	0.00101168	0.0422747
GOTERM_BP_FAT	GO:0030029~actin filament-based process	46	1.72478	2.74706e-05	DLC1, MTSS1, TLN1, SHROOM3, SHROOM4, CAPZA1, WASF2, RHOQ, ARHGAP17, DAAM1, TTN, SRF, CTTNBP2, PFN2, ARHGAP6, KRAS, EZR, BCL2, RAC1, AVIL, PAFAH1B1, SHC1, ARHGEF2, ROCK1, ROCK2, TRPM7, ERMN, NF1, ARHGEF17, RICTOR, MYH9, PROX1, NCKAP1, ELMO1, FMN1, PPP1R9B, MYRIP, CDC42BPG, PPP1R9A, LIMCH1, TMSB4X, AKAP2, LCP1, FHOD1, DIAP1, TMOD1	1894	176	13588	1.87508	0.0967966	0.00119702	0.0506175
GOTERM_BP_FAT	GO:0001763~morphogenesis of a branching structure	36	1.34983	2.76586e-05	GNA13, FGFR1, NOG, NRP1, FGF7, BTRC, NPNT, HOXA11, CSF1, GLI2, FEM1B, GDNF, SRF, VDR, WNT4, HOXA5, CXCR4, RSPO3, BCL2, SEMA3A, FRS2, BMP2, AR, ERMN, ESR1, KDR, GZF1, MYCN, EPHA7, EYA1, ADM, SFRP1, VEGFA, PBX1, ACVR1, MED1	1894	125	13588	2.06618	0.0974256	0.0011912	0.0509637
GOTERM_BP_FAT	GO:0035239~tube morphogenesis	45	1.68729	2.84133e-05	DLC1, GNA13, COBL, SHROOM3, NRP1, BTRC, NPNT, CSF1, HOXA11, ZEB2, GLI2, GDNF, SRF, SCRIB, MAP3K7, VDR, WNT4, HAND1, HOXA5, CXCR4, BCL2, TWIST1, HECTD1, DVL2, RET, BMP2, AR, ESR1, NR4A3, CELSR1, BCL2L11, SHANK3, KDR, NCKAP1, GZF1, MYCN, PTHLH, EYA1, HIF1A, ADM, ZIC5, VEGFA, PBX1, ACVR1, MED1	1894	171	13588	1.88796	0.0999466	0.00120963	0.052354
GOTERM_BP_FAT	GO:0060562~epithelial tube morphogenesis	33	1.23735	3.20086e-05	DLC1, COBL, SHROOM3, BTRC, NPNT, HOXA11, CSF1, ZEB2, GLI2, GDNF, SCRIB, MAP3K7, VDR, WNT4, HOXA5, BCL2, TWIST1, HECTD1, DVL2, AR, BMP2, RET, ESR1, CELSR1, SHANK3, GZF1, NCKAP1, PTHLH, EYA1, ADM, ZIC5, PBX1, MED1	1894	111	13588	2.13288	0.11186	0.00134711	0.0589769
GOTERM_BP_FAT	GO:0030900~forebrain development	44	1.64979	3.42496e-05	DLC1, NOG, PAX6, ZEB2, PRKG1, GLI2, OTP, TAL2, ARX, GATA2, SLC1A2, DAB1, LHX1, ATG7, NUMB, RAC1, MKKS, POU3F3, PAFAH1B1, LHX6, NR2F2, FRS2, DCLK1, EGFR, IKZF1, CREB1, OTX2, NF1, FOXP2, HES1, ATRX, DKK1, FOXG1, ZIC5, CX3CR1, PSEN2, RELN, ID4, RBPJ, LRP2, CHRD, NCOR2, BMPR1A, NFIB	1894	167	13588	1.89022	0.119206	0.00142518	0.0631048
GOTERM_BP_FAT	GO:0007409~axonogenesis	43	1.6123	4.12871e-05	NRP1, PAX6, L1CAM, NRN1, GLI2, NRCAM, ARX, PTK2, BDNF, ROBO1, CXCR4, BCL2, NUMB, RAC1, LMTK2, LHX4, ETV1, ROBO2, SEMA3A, NEFL, BOC, DCLK1, APC, KLF7, CREB1, KIF5C, NTNG1, NR4A2, GAS1, TBR1, SLITRK2, 4930506M07RIK, EPHA4, SLITRK1, EPHA7, SLITRK4, NDEL1, SEMA4F, ULK2, FOXG1, RELN, SLITRK6, GAP43	1894	163	13588	1.89259	0.141882	0.0016987	0.0760667
GOTERM_BP_FAT	GO:0030323~respiratory tube development	33	1.23735	4.714e-05	FGFR1, FGF18, HMGB1, FGF7, FGF9, BMPR2, PPP3R1, GLI2, CTTNBP2, HOXA5, GATA6, HS6ST1, PCSK5, FGF2, RXFP1, EPAS1, TBX5, TBX4, FOXP1, KDR, MYCN, FOXP2, PTHLH, HES1, TNS3, SP1, SP3, VEGFA, PSEN2, ZFPM2, CUX1, BMPR1A, NFIB	1894	113	13588	2.09513	0.160295	0.00191799	0.0868455
GOTERM_BP_FAT	GO:0001525~angiogenesis	37	1.38733	4.7209e-05	GNA13, RTN4, FGFR1, FGF18, NRP1, FGF9, WASF2, NAA15, ANPEP, ELK3, SRF, PTEN, MAP3K7, PTK2, S1PR1, HAND1, CXCR4, ZC3H12A, SHC1, HS6ST1, FGF2, C1GALT1, EPAS1, SMAD5, TBX4, MYH9, FZD5, PNPLA6, KDR, HIF1A, EREG, NUS1, MEOX2, VEGFA, HBEGF, RBPJ, ACVR1	1894	133	13588	1.99584	0.16051	0.00189994	0.0869725
GOTERM_BP_FAT	GO:0051674~localization of cell	65	2.4372	5.00731e-05	PVR, NRP2, GM7168, NRP1, GM4567, PLXNA2, WASF2, PAX6, ZEB2, PRKG1, PTEN, CD2AP, GDNF, EDNRB, CTTNBP2, DAB1, CXCR4, NR2F2, TWIST1, EGFR, SGPL1, PHOX2B, RET, SATB2, CCDC88A, MDGA1, MYH9, TNS3, GM6902, HIF1A, TNS1, NDEL1, CD34, VEGFA, CX3CR1, RELN, LAMC1, ACVR1, ZFAND5, SRF, CD24A, SCRIB, ARX, PTK2, DOCK1, RAC1, POU3F3, GM4922, LHX6, PAFAH1B1, CLASP2, DCLK1, APC, SMOK2B, VAV3, MAP2K1, PODXL, ATP1A3,…	1894	284	13588	1.64199	0.169374	0.00199345	0.0922466
GOTERM_BP_FAT	GO:0048870~cell motility	65	2.4372	5.00731e-05	PVR, NRP2, GM7168, NRP1, GM4567, PLXNA2, WASF2, PAX6, ZEB2, PRKG1, PTEN, CD2AP, GDNF, EDNRB, CTTNBP2, DAB1, CXCR4, NR2F2, TWIST1, EGFR, SGPL1, PHOX2B, RET, SATB2, CCDC88A, MDGA1, MYH9, TNS3, GM6902, HIF1A, TNS1, NDEL1, CD34, VEGFA, CX3CR1, RELN, LAMC1, ACVR1, ZFAND5, SRF, CD24A, SCRIB, ARX, PTK2, DOCK1, RAC1, POU3F3, GM4922, LHX6, PAFAH1B1, CLASP2, DCLK1, APC, SMOK2B, VAV3, MAP2K1, PODXL, ATP1A3,…	1894	284	13588	1.64199	0.169374	0.00199345	0.0922466
GOTERM_BP_FAT	GO:0008219~cell death	103	3.86202	5.90569e-05	MEF2C, MEF2A, CADM1, RBM5, RNF216, SGMS1, CLPTM1L, BAK1, ANK2, GATA6, 4930453N24RIK, UNC5D, API5, TWIST1, SGPL1, OPA1, ROCK1, SCN2A1, PIM2, BCL2L13, STK4, BCL2L12, BCL2L11, STK3, AHR, RNF130, PDCD6IP, TNFAIP3, BLCAP, MCL1, STK17B, MMD, ARF6, BCL2L2, SCRIB, PRUNE2, DOCK1, FGL2, BMF, TRAF3, KLF11, RYBP, GAS1, KITL, CSRNP3, BBC3, RHOT1, GRK1, SGPP1, BNIP3, GLI2, PTEN, PDCD4, ACVR1C, BAG4, TRIAP1, CA…	1894	507	13588	1.45749	0.196575	0.00232571	0.108788
GOTERM_BP_FAT	GO:0048812~neuron projection morphogenesis	45	1.68729	5.99752e-05	NRP1, PAX6, L1CAM, NRN1, GLI2, NRCAM, ARX, PTK2, BDNF, ROBO1, CXCR4, DMD, BCL2, NUMB, RAC1, LMTK2, LHX4, ETV1, ROBO2, SEMA3A, NEFL, BOC, DCLK1, APC, DSCAM, KLF7, CREB1, KIF5C, NTNG1, NR4A2, GAS1, TBR1, SLITRK2, 4930506M07RIK, EPHA4, SLITRK1, EPHA7, SLITRK4, NDEL1, SEMA4F, ULK2, FOXG1, RELN, SLITRK6, GAP43	1894	176	13588	1.83432	0.199305	0.002337	0.110479
GOTERM_BP_FAT	GO:0048667~cell morphogenesis involved in neuron differentiation	46	1.72478	6.61474e-05	NRP1, PAX6, L1CAM, NRN1, GLI2, NRCAM, ARX, PTK2, BDNF, ROBO1, CXCR4, BCL2, NUMB, RAC1, LMTK2, LHX4, ETV1, ROBO2, SEMA3A, NEFL, BOC, DCLK1, APC, DSCAM, KLF7, CREB1, KIF5C, NTNG1, NR4A2, GAS1, TBR1, SLITRK2, HES1, 4930506M07RIK, EPHA4, SLITRK1, EPHA7, SLITRK4, NDEL1, SEMA4F, ULK2, FOXG1, RELN, SLITRK6, GAP43, GRK1	1894	182	13588	1.81327	0.217413	0.00255039	0.121842
GOTERM_BP_FAT	GO:0048608~reproductive structure development	36	1.34983	6.73671e-05	NOG, FGF9, TNC, FST, STAT5B, BCL2L2, FOXO3, GLI2, FEM1B, PTEN, BAK1, IMMP2L, WNT4, OSR1, BCL2, SLC22A5, PCYT1B, FNDC3A, FRS2, LFNG, AR, RARG, PSAP, TAF4A, ZFX, ESR1, SIRT1, BCL2L11, AHR, KDR, ACVR2A, EREG, PRLR, SFRP1, VEGFA, WNT7A	1894	130	13588	1.98671	0.220943	0.00257062	0.124088
GOTERM_BP_FAT	GO:0010324~membrane invagination	47	1.76228	7.24494e-05	GULP1, SNCA, WASF2, SYNJ1, CDC42SE1, ITSN2, ABCA1, ITSN1, CD24A, SCRIB, AMPH, CD47, GATA2, PACSIN1, CTTN, DOCK1, AP1S2, PACSIN2, RAC1, ELMOD1, AP3B1, GHR, DNM3, LRP1B, RUFY1, DENND1A, COLEC12, LDLRAP1, ELMO1, ZDHHC15, SH3BP4, NPC1, GRIA1, FNBP1L, RAB34, RAB5A, RIN2, LRP6, SH3KBP1, SORT1, LRP2, ANKFY1, SCARA5, UNC13A, LRP4, CLCN5, VLDLR	1894	188	13588	1.79356	0.23548	0.00273612	0.133443
GOTERM_BP_FAT	GO:0006897~endocytosis	47	1.76228	7.24494e-05	GULP1, SNCA, WASF2, SYNJ1, CDC42SE1, ITSN2, ABCA1, ITSN1, CD24A, SCRIB, AMPH, CD47, GATA2, PACSIN1, CTTN, DOCK1, AP1S2, PACSIN2, RAC1, ELMOD1, AP3B1, GHR, DNM3, LRP1B, RUFY1, DENND1A, COLEC12, LDLRAP1, ELMO1, ZDHHC15, SH3BP4, NPC1, GRIA1, FNBP1L, RAB34, RAB5A, RIN2, LRP6, SH3KBP1, SORT1, LRP2, ANKFY1, SCARA5, UNC13A, LRP4, CLCN5, VLDLR	1894	188	13588	1.79356	0.23548	0.00273612	0.133443
GOTERM_BP_FAT	GO:0030324~lung development	32	1.19985	8.19774e-05	FGFR1, FGF18, HMGB1, FGF7, FGF9, BMPR2, PPP3R1, GLI2, CTTNBP2, HOXA5, GATA6, HS6ST1, FGF2, RXFP1, EPAS1, TBX5, TBX4, FOXP1, KDR, MYCN, FOXP2, PTHLH, HES1, TNS3, SP1, SP3, VEGFA, PSEN2, ZFPM2, CUX1, BMPR1A, NFIB	1894	111	13588	2.06825	0.262007	0.00306419	0.15098
GOTERM_BP_FAT	GO:0008284~positive regulation of cell proliferation	64	2.3997	9.29873e-05	BMI1, FGF18, E2F3, NOG, FGF7, FOSL2, IL6ST, FGF9, STAT5B, PAX6, GLI2, S1PR1, ARHGAP5, MYOCD, FGF2, EGFR, LIFR, ESR1, MECP2, PROX1, IRS1, VASH2, PURA, MYCN, HES1, PTHLH, SUZ12, TNS3, ADM, EREG, HIPK1, CCND2, ZMIZ1, VEGFA, FOXG1, TBX18, MED1, HMGB1, FGFR1, CSF1, CNTFR, CD24A, OTP, HOXA3, KRAS, LHX1, BCL2, FBXW4, LHX5, RUNX2, CD28, NF1, BIRC6, GAS1, KITL, FOXP1, FOXP2, KDR, SHOX2, HBEGF, PBX1, ID4, …	1894	284	13588	1.61673	0.291515	0.00344034	0.171241
GOTERM_BP_FAT	GO:0042325~regulation of phosphorylation	65	2.4372	9.6281e-05	EFNA1, ZEB2, PDCD4, LATS1, PRKAR2B, BAK1, PRKAR2A, DAB1, SPRED2, RAPGEF4, SHC1, RAPGEF3, DNAJC3, PPP1R14C, MAPKBP1, FGF2, FRS2, GHR, EGFR, CCDC88A, PRKCE, UBE2B, IRS1, PKIA, ACVR2A, SPAG9, EREG, ARRB2, JUN, HIPK3, PSEN2, ERN1, PDGFRB, RELN, GADD45A, HMGB1, CSF1, BMPR2, TRIB3, FKBP1A, CD24A, INPP5K, MAP3K1, BCL2, C1QTNF2, RAC1, MLLT1, APC, PIK3R2, BMP2, VAV3, MAP2K1, NF1, STRADA, DGKK, DGKH, RICTO…	1894	290	13588	1.60802	0.300112	0.00352678	0.177301
GOTERM_BP_FAT	GO:0001822~kidney development	31	1.16235	9.80936e-05	FGFR1, IRX3, NOG, HOXA11, NPNT, GLI2, GDNF, WNT4, BDNF, OSR1, LHX1, AQP11, BCL2, CEP290, POU3F3, ROBO2, PCSK5, APC, SGPL1, BMP2, RET, NF1, TET2, BCL2L11, GZF1, EYA1, SALL1, PYGO1, PDGFRB, PBX1, LRP4	1894	107	13588	2.07852	0.304798	0.0035579	0.180636
GOTERM_BP_FAT	GO:0045597~positive regulation of cell differentiation	44	1.64979	0.000110766	HMGB1, IRX3, FGF18, CSF1, HOXA11, PPARG, STAT5B, PAX6, FOXO3, GLI2, SRF, OTP, EPC1, BDNF, SMAP1, TIAM1, GATA6, BCL2, ROBO2, NEFL, FGF2, BOC, RUNX2, FNDC3B, APC, AP3B1, SH3PXD2B, PHOX2B, BMP2, IKZF1, MAP2K1, TBX5, SMAD5, SOCS5, KITL, HIF1A, ID2, BTG1, ETS1, HOXD3, ZFP488, FOXG1, TGIF2, SEMA4D	1894	175	13588	1.80381	0.336695	0.00397771	0.203949
GOTERM_BP_FAT	GO:0007010~cytoskeleton organization	71	2.66217	0.000113832	DLC1, MTSS1, TLN1, MAEA, TLN2, CAPZA1, WASF2, MLH1, RHOQ, ARHGAP17, TTN, TTL, HOOK3, CTTNBP2, ARHGAP6, SEH1L, TUBB5, SHC1, ARHGEF2, ROCK1, ROCK2, TRPM7, ERMN, ARHGEF17, MYH9, PROX1, UBE2B, ELMO1, FMN1, NDEL1, LIMCH1, CNTROB, TMSB4X, GADD45A, AKAP2, CLN8, LCP1, FHOD1, SGCB, PALM, TPPP3, SHROOM3, SHROOM4, AGFG1, DAAM1, SRF, TUBGCP4, TUBGCP3, PFN2, DOCK2, PTK2, EZR, KRAS, BCL2, RAC1, AVIL, NEFH, PAF…	1894	326	13588	1.56249	0.344192	0.00404839	0.20959
GOTERM_BP_FAT	GO:0000122~negative regulation of transcription from RNA polymerase II promoter	54	2.02475	0.000132419	BMI1, PPARG, NR6A1, CBX4, CBX2, ZEB1, GLI2, EPC1, MYOCD, PCGF6, NR2F2, SATB2, RARG, GABPA, ZHX2, TLE4, PKIA, GZF1, HES1, SUZ12, HOXD8, NCOA2, HIPK1, HIPK3, ZFPM2, ST18, CUX1, MTDH, RHOX2C, SOX6, PRDM16, HAND1, POU3F3, BCOR, TCF4, ETV3, ZBTB7A, WDTC1, EHMT1, IKZF1, JARID2, RYBP, SKI, FOXP4, FOXP1, FOXP2, SHOX2, ID2, JAZF1, HDAC9, ZFHX3, HDAC7, NCOR2, DNAJB5	1894	231	13588	1.67709	0.38785	0.00466317	0.243773
GOTERM_BP_FAT	GO:0048705~skeletal system morphogenesis	35	1.31234	0.000157455	BMI1, MEF2C, ZFAND5, FGF18, HOXA11, ZEB1, HOXA3, INSIG2, HOXA5, CHST11, ANKRD11, INSIG1, PKD1, ALX4, ALX3, RUNX2, SGPL1, SATB2, TBX15, RARG, TBX4, GAS1, SHOX2, PTHLH, HOXB3, FMN1, MEF2D, EYA1, HOXB1, HOXD8, HOXD3, NAB1, PDGFRB, WNT7A, TCF15	1894	130	13588	1.93152	0.442098	0.00549027	0.289798
GOTERM_BP_FAT	GO:0019220~regulation of phosphate metabolic process	66	2.47469	0.000165916	EFNA1, ZEB2, PDCD4, LATS1, PRKAR2B, BAK1, PRKAR2A, DAB1, SPRED2, RAPGEF4, SHC1, RAPGEF3, DNAJC3, PPP1R14C, MAPKBP1, FGF2, FRS2, GHR, EGFR, CCDC88A, PRKCE, UBE2B, IRS1, PKIA, ACVR2A, SPAG9, EREG, ARRB2, JUN, HIPK3, PSEN2, ERN1, PDGFRB, RELN, GADD45A, HMGB1, CSF1, BMPR2, TRIB3, FKBP1A, CD24A, INPP5K, MAP3K1, BCL2, C1QTNF2, RAC1, MLLT1, APC, PIK3R2, BMP2, VAV3, MAP2K1, NF1, STRADA, DGKK, DGKH, RICTO…	1894	301	13588	1.57309	0.459325	0.0057306	0.30535
GOTERM_BP_FAT	GO:0051174~regulation of phosphorus metabolic process	66	2.47469	0.000165916	EFNA1, ZEB2, PDCD4, LATS1, PRKAR2B, BAK1, PRKAR2A, DAB1, SPRED2, RAPGEF4, SHC1, RAPGEF3, DNAJC3, PPP1R14C, MAPKBP1, FGF2, FRS2, GHR, EGFR, CCDC88A, PRKCE, UBE2B, IRS1, PKIA, ACVR2A, SPAG9, EREG, ARRB2, JUN, HIPK3, PSEN2, ERN1, PDGFRB, RELN, GADD45A, HMGB1, CSF1, BMPR2, TRIB3, FKBP1A, CD24A, INPP5K, MAP3K1, BCL2, C1QTNF2, RAC1, MLLT1, APC, PIK3R2, BMP2, VAV3, MAP2K1, NF1, STRADA, DGKK, DGKH, RICTO…	1894	301	13588	1.57309	0.459325	0.0057306	0.30535
GOTERM_BP_FAT	GO:0045165~cell fate commitment	38	1.42482	0.000193308	MEF2C, FGFR1, ERBB4, ONECUT1, HOXA11, PPARG, MITF, ONECUT2, PAX6, SOX5, SOX6, GLI2, GDNF, GATA2, WNT3, HAND1, BCL2, POU2F1, LHX6, FGF2, FRS2, RUNX2, BMP2, NTF5, SMAD5, OTX2, DLL1, GAS1, PROX1, KDR, HES1, NOTCH2, EYA1, SALL1, PSEN2, PRDM1, RBPJ, GAP43	1894	147	13588	1.85456	0.511525	0.006612	0.355675
GOTERM_BP_FAT	GO:0032990~cell part morphogenesis	50	1.87477	0.000193483	NRP1, PAX6, L1CAM, GLI2, NRCAM, BAK1, BDNF, CXCR4, ROBO1, COL4A3BP, MKKS, ROBO2, SEMA3A, BOC, DSCAM, KIF5C, TBR1, SLITRK2, 4930506M07RIK, SLITRK1, SLITRK4, NDEL1, SEMA4F, FOXG1, RELN, SLITRK6, GAP43, ONECUT1, ONECUT2, NRN1, ARX, PTK2, DMD, BCL2, RAC1, NUMB, LMTK2, LHX4, ETV1, NEFL, DCLK1, APC, KLF7, CREB1, NTNG1, NR4A2, GAS1, EPHA4, EPHA7, ULK2	1894	212	13588	1.69204	0.511843	0.00655746	0.355997
GOTERM_BP_FAT	GO:0032268~regulation of cellular protein metabolic process	62	2.32471	0.000202034	CPEB2, ZEB2, CPEB1, PDCD4, PRKAR2B, BAK1, PRKAR2A, EIF4EBP2, MYOCD, ATG7, RAPGEF4, RAPGEF3, PUM2, FGF2, DNAJC1, ADAM9, GHR, EGFR, CCDC88A, MECP2, PRKCE, UBE2B, BOLL, QK, ACVR2A, ARRB2, JUN, EIF2S1, HIPK3, PSEN2, RNF139, PDGFRB, HMGB1, SPINK12, BMPR2, MKNK1, IGF2BP2, FKBP1A, IGF2BP3, LIN28A, CD24A, ARNT, ZFP36L1, TNRC6C, INPP5K, MAP3K1, BCL2, UBE2D1, TNRC6B, TNRC6A, BMP2, PAIP2, RICTOR, CASC3, SAM…	1894	280	13588	1.58858	0.527073	0.00678429	0.371703
GOTERM_BP_FAT	GO:0048858~cell projection morphogenesis	48	1.79978	0.000219777	NRP1, ONECUT1, ONECUT2, PAX6, L1CAM, NRN1, GLI2, NRCAM, ARX, PTK2, BDNF, ROBO1, CXCR4, DMD, BCL2, NUMB, RAC1, LMTK2, LHX4, MKKS, ETV1, ROBO2, SEMA3A, NEFL, BOC, DCLK1, APC, DSCAM, KLF7, CREB1, KIF5C, NTNG1, NR4A2, GAS1, TBR1, SLITRK2, 4930506M07RIK, EPHA4, SLITRK1, EPHA7, SLITRK4, NDEL1, SEMA4F, ULK2, FOXG1, RELN, SLITRK6, GAP43	1894	202	13588	1.70477	0.557176	0.00731172	0.404283
GOTERM_BP_FAT	GO:0042692~muscle cell differentiation	32	1.19985	0.000234376	MEF2C, TNC, UTRN, SOX6, NEO1, CACNB4, TTN, WNT4, GPHN, KRAS, MYOCD, GATA6, ATG7, MTPN, MKL2, PAK1, TBX5, MBNL1, MYH9, HOMER1, CACNA2D2, PROX1, FOXP1, QK, SDC1, DYRK1B, SEMA4C, SORT1, TBX18, LRP4, TMOD1, ACVR1	1894	117	13588	1.96218	0.580502	0.00772623	0.431083
GOTERM_BP_FAT	GO:0007517~muscle organ development	43	1.6123	0.000261908	MEF2C, ZFAND5, MTSS1, TNC, UTRN, EGLN1, FKBP1A, CACNB4, TTN, TAGLN3, PTEN, GJC1, GPHN, HAND1, GATA6, DMD, ATG7, ETV1, MKL2, PAK1, ALX4, NR2F2, JPH1, UNC45A, SMAD7, TBX5, NF1, MBNL1, CD164, HOMER1, PROX1, CACNA2D2, SIRT1, FOXP1, FOXP2, FXR1, MEOX2, PDGFRB, ZFPM2, SCN8A, ZFHX3, LRP4, TCF15	1894	176	13588	1.7528	0.621204	0.00855397	0.481607
GOTERM_BP_FAT	GO:0048562~embryonic organ morphogenesis	40	1.49981	0.000309079	BMI1, FGFR1, NOG, TSHZ1, FGF9, EFNA1, SOBP, ZEB1, GLI2, TCF7L2, CHD7, HOXA3, INSIG2, HOXA5, HOXC4, CHST11, INSIG1, CEP290, ALX4, FRS2, ALX3, SATB2, TBX15, RARG, OTX2, DLL1, NR4A3, GAS1, CELSR1, PROX1, NCKAP1, SHOX2, HOXB3, EYA1, HOXB1, SP1, HOXD3, SP3, FOXG1, LRP6	1894	161	13588	1.78242	0.681974	0.00999899	0.568114
GOTERM_BP_FAT	GO:0044087~regulation of cellular component biogenesis	26	0.974878	0.000350636	CAPZA1, RDX, PTEN, CD24A, LATS1, SRF, KANK1, CTTNBP2, PTK2, S1PR1, MAP3K1, RAC1, AVIL, RASA1, APC, MECP2, RICTOR, PROX1, AHR, FMN1, ARPC1B, ARPC5L, SCIN, TMSB4X, MAPRE1, WNT7A	1894	89	13588	2.09584	0.727382	0.011238	0.644266
GOTERM_BP_FAT	GO:0006511~ubiquitin-dependent protein catabolic process	36	1.34983	0.000377155	RAD23B, USP8, USP3, USP2, USP5, PPP2R5C, MAN1B1, BAP1, SKP1A, CD2AP, ARIH1, USP19, CUL2, UBE2D3, CUL5, USP27X, PPP2CB, USP38, USP34, UBE2D1, USP15, USP32, USP13, PAN2, TBL1XR1, USP40, UBE4A, UBE4B, UBR3, UBR1, USP28, USP46, AMFR, CUL4B, USP48, TBL1X	1894	141	13588	1.83172	0.752909	0.0119794	0.692832
GOTERM_BP_FAT	GO:0048488~synaptic vesicle endocytosis	8	0.299963	0.000419305	ZDHHC15, SYNJ1, SNCA, DENND1A, CD24A, SCRIB, UNC13A, AMPH	1894	12	13588	4.78282	0.788656	0.0131965	0.76998
GOTERM_BP_FAT	GO:0001892~embryonic placenta development	20	0.749906	0.000427835	EGFR, MAP2K1, EPAS1, PCDH12, BIRC6, EGLN1, ARNT, CITED2, GATA2, HIF1A, HAND1, ADM, SP1, SP3, RSPO3, NCOA6, HS6ST1, PRDM1, DNAJB6, MED1	1894	61	13588	2.35221	0.795236	0.0133499	0.785586
GOTERM_BP_FAT	GO:0001932~regulation of protein amino acid phosphorylation	32	1.19985	0.000444181	HMGB1, BMPR2, ZEB2, FKBP1A, CD24A, PDCD4, PRKAR2B, BAK1, PRKAR2A, INPP5K, MAP3K1, BCL2, RAPGEF4, RAPGEF3, FGF2, GHR, EGFR, BMP2, CCDC88A, RICTOR, PRKCE, UBE2B, KITL, PPP1R9B, ACVR2A, ARRB2, HIPK3, JUN, PRKAR1A, PSEN2, PDGFRB, JAK2	1894	121	13588	1.89732	0.807277	0.0137408	0.815483
GOTERM_BP_FAT	GO:0044265~cellular macromolecule catabolic process	115	4.31196	0.000466462	MKRN1, PPP2R5C, CBX4, RNF216, MYLIP, CD2AP, MKRN3, ZNRF2, CUL2, USP27X, CUL5, ATG7, FBXO21, PAN2, PAN3, ANAPC4, ZHX2, SOCS6, UBR3, UBR1, SOCS5, MYH9, DCUN1D1, TRIM33, HUWE1, BACE2, RNF139, RNF138, RAD18, AMFR, TNFAIP3, FBXO10, ASB7, FBXO11, FBXL2, RAD23B, SYVN1, WDR5B, UBA6, SKP1A, LIN28A, LIN28B, ARIH1, UBE2D3, FBXW7, FBXW4, HECTD2, ZMPSTE24, UBE2D1, RNF14, FBXO45, HECTD1, SMG1, UBOX5, CASC3, CB…	1894	609	13588	1.35474	0.822558	0.0143059	0.856224
GOTERM_BP_FAT	GO:0021700~developmental maturation	28	1.04987	0.00049502	FGFR1, MAEA, FOXO3, FEM1B, CDH5, CBFB, NRCAM, GATA2, POU2F2, LHX6, RUNX2, RECK, PLP1, RET, EPAS1, MECP2, NTN4, NR4A2, FZD5, KDR, FARP2, HES1, ZDHHC15, EREG, VEGFA, PSEN2, RBPJ, UNC13A	1894	101	13588	1.9889	0.840386	0.0150509	0.908418
GOTERM_BP_FAT	GO:0030879~mammary gland development	25	0.937383	0.000506792	NRG3, BCAT2, BTRC, CSF1, STAT5B, GLI2, SCRIB, VDR, CTTNBP2, WNT4, TNFRSF11A, ARHGAP5, HOXA9, FGF2, AR, RXFP1, CREB1, ESR1, IRS1, BCL2L11, PTHLH, PRLR, VEGFA, TPH1, MED1	1894	86	13588	2.08553	0.847203	0.0152808	0.929926
GOTERM_BP_FAT	GO:0035023~regulation of Rho protein signal transduction	25	0.937383	0.000506792	ITSN2, TTN, ITSN1, SCRIB, TIAM1, SOS1, SOS2, PAFAH1B1, ARHGEF4, ARHGEF3, ARHGEF2, VAV3, ARHGEF7, RALBP1, ARHGEF6, ARHGEF17, TRIO, RICTOR, ARHGEF12, FARP1, FARP2, ARHGEF11, NDEL1, SYDE1, KALRN	1894	86	13588	2.08553	0.847203	0.0152808	0.929926
GOTERM_BP_FAT	GO:0007267~cell-cell signaling	62	2.32471	0.000537403	SYT1, FGF7, FGF9, GRIK2, SNCA, SYNJ1, ILDR2, GLI2, GDNF, DMPK, CTTNBP2, WNT4, BDNF, WNT3, GRIN2B, RAPGEF4, FGF2, FRS2, GJD2, NRXN3, MECP2, IRS1, KIF1B, EREG, TRAPPC4, WNT11, UNC13C, NCAN, UNC13B, CLN8, FGFR1, CPLX1, TNC, HOXA11, CACNB2, CACNB4, CD24A, SCRIB, GJC1, PTK2, GAD2, LHX1, DMD, POU2F1, LHX5, PAFAH1B1, GAD1, SNAP25, APBA1, TOMT, GLRB, DLGAP3, TBX5, NLGN1, LIN7B, CELSR1, VDAC3, ATXN1, SALL…	1894	290	13588	1.5338	0.863598	0.0160659	0.985832
GOTERM_BP_FAT	GO:0040007~growth	45	1.68729	0.000546577	CSF1, HOXA11, GDF6, FOXO3, SGMS1, GLI2, PTEN, ACVR1C, TAL2, SLC1A2, HOXA5, MTPN, BCL2, CHST11, ANKRD11, APBA1, DCLK1, WDTC1, BMP2, AR, PSAP, ZFX, ESR1, GAS1, SOCS5, FOXP2, TNKS2, INHBB, PTHLH, NOTCH2, LEPRE1, NDEL1, EREG, PRLR, ADM, ULK2, ZMIZ1, PSEN2, HBEGF, GAP43, LRP4, BMPR1A, BMP6, MED1, SLC9A1	1894	193	13588	1.67275	0.86816	0.0162073	1.00258
GOTERM_BP_FAT	GO:0050679~positive regulation of epithelial cell proliferation	13	0.487439	0.000556032	EGFR, NOG, FGF7, FGF9, VEGFA, GAS1, FGF2, TBX18, FOXP1, BMPR1A, KDR, FOXP2, MED1	1894	31	13588	3.00855	0.872702	0.0163546	1.01984
GOTERM_BP_FAT	GO:0030902~hindbrain development	21	0.787402	0.000566821	DLC1, PHOX2B, PLXNA2, MECP2, GAS1, RORA, GLI2, TBR1, KLHL1, FOXP2, HES1, HOXB1, DAB1, LHX1, BCL2, MTPN, ATG7, LHX5, CEP290, WNT7A, NFIB	1894	67	13588	2.24864	0.877695	0.0165382	1.03953
GOTERM_BP_FAT	GO:0042127~regulation of cell proliferation	103	3.86202	0.000576438	DLC1, FGF18, NOG, IL6ST, STAT5B, FOXO1, CTTNBP2, BDNF, S1PR1, MYOCD, ASPH, FRS2, EGFR, RARG, LIFR, MECP2, SIX5, CTNNA1, IRS1, PROX1, VASH2, SUZ12, PTHLH, HES1, TNS3, JUN, FOXG1, VEGFA, FGFR1, HMGB1, PPP2R3A, CNTFR, OTP, ARX, KRAS, HOXA3, LHX1, FBXW4, GRPR, LHX5, RUNX2, BMP2, GAS1, KITL, FOXP1, FOXP2, KDR, SHOX2, NOTCH2, CBLB, RBPJ, BMI1, E2F3, FOSL2, FGF7, FGF9, E2F7, MITF, PPARG, PAX6, BAP1, ZEB…	1894	538	13588	1.37351	0.881979	0.0166852	1.05708
GOTERM_BP_FAT	GO:0043066~negative regulation of apoptosis	53	1.98725	0.000593898	BMI1, GRIK2, MITF, STAT5B, SNCA, FOXO1, BNIP3, SGMS1, ITSN1, GDNF, PTEN, CITED2, MAP3K7, TRIAP1, AGTR2, BDNF, ATG7, CHST11, PIK3CA, DNAJC5, CASP2, API5, ROCK1, ESR1, MECP2, PIM2, CTNNA1, UBE2B, EYA1, CX3CR1, PSEN2, VEGFA, AVEN, MAPK8, CLN8, FGFR1, SYVN1, KRAS, AKT1S1, BCL2, PPP2CB, LHX4, POU3F3, NEFL, RASA1, APC, TMBIM6, NR4A2, BIRC6, KITL, GSK3B, BNIP3L, MAPK8IP1	1894	239	13588	1.59094	0.889378	0.0170532	1.08893
GOTERM_BP_FAT	GO:0006325~chromatin organization	66	2.47469	0.000618295	MORF4L1, BMI1, ENY2, KDM6A, ARID4A, UTY, MORF4L2, NAP1L1, CBX4, INO80, BNIP3, CBX2, KDM1B, EPC1, EPC2, SMARCD2, RTF1, TLK1, TBL1XR1, SATB2, RBL2, RCOR1, MECP2, HMG20A, ARID1A, UBE2B, UBN1, SUZ12, EYA3, EYA1, SMARCE1, HUWE1, PRDM6, ASH1L, JMJD1C, CARM1, SMARCA1, SUV420H1, ING3, ING2, 2410016O06RIK, CHD9, CHD7, TSPYL2, CDYL2, PBRM1, CHD1, ACTL6A, KDM3B, CHD6, BCOR, ASF1A, BAZ2A, CHD3, AEBP2, EHMT1,…	1894	315	13588	1.50317	0.898947	0.0176114	1.13343
GOTERM_BP_FAT	GO:0060348~bone development	31	1.16235	0.000625599	MEF2C, FGF18, NOG, FGF9, HOXA11, GLI2, CBFB, IGSF10, TNFRSF11A, INSIG2, BCL2, INSIG1, ANKRD11, RUNX2, BMP2, SATB2, RARG, SMAD5, NF1, PTHLH, SHOX2, MEF2D, CHRDL1, SP1, SP3, NAB1, UBC, SORT1, MAPK8, CHRD, BMP6	1894	118	13588	1.88476	0.901647	0.0176818	1.14674
GOTERM_BP_FAT	GO:0032535~regulation of cellular component size	39	1.46232	0.000629973	RTN4, DCBLD2, NRP1, CAPZA1, RDX, SGMS1, LATS1, KANK1, ARHGAP5, TRO, BCL2, MAP3K1, RAC1, SERTAD3, AVIL, SEMA3A, NEFL, RASA1, DCLK1, WDTC1, CREB1, ESR1, RICTOR, SOCS5, CAPRIN2, FMN1, ARPC1B, NOTCH2, LEPRE1, BBC3, SEMA4F, ULK2, ARPC5L, SCIN, TMSB4X, DCUN1D3, CLN8, WNT7A, SLC9A1	1894	161	13588	1.73786	0.90323	0.0176696	1.15472
GOTERM_BP_FAT	GO:0001656~metanephros development	19	0.712411	0.000630691	IRX3, FGFR1, RET, BMP2, NOG, HOXA11, NPNT, NF1, GDNF, GZF1, BDNF, EYA1, WNT4, OSR1, LHX1, SALL1, BCL2, PBX1, ROBO2	1894	58	13588	2.35018	0.903487	0.0175568	1.15602
GOTERM_BP_FAT	GO:0021795~cerebral cortex cell migration	9	0.337458	0.000633159	ARX, EGFR, DAB1, RAC1, CX3CR1, POU3F3, LHX6, RELN, PAFAH1B1	1894	16	13588	4.03551	0.904366	0.0174935	1.16052
GOTERM_BP_FAT	GO:0007423~sensory organ development	56	2.09974	0.000640107	FGF9, MITF, PAX6, SOBP, RORB, ZEB1, BAK1, BDNF, INSIG2, GRIN2B, INSIG1, CEP290, FRS2, DSCAM, RPGR, RARG, OTX2, SIX5, DLL1, PROX1, BCL2L11, HES1, EYA1, FOXG1, VEGFA, TGIF2, CUX1, CLN8, MED1, HMGB1, FGFR1, TSHZ1, NHS, MIP, CHD7, MEIS2, MAP3K1, BCL2, POU2F1, APC, MAF, TOMT, NTF5, BHLHE22, IKZF1, NF1, GAS1, CELSR1, NR4A3, FOXP2, SP1, SP3, NTRK2, LRP6, TCF15, GRK1	1894	257	13588	1.56326	0.906799	0.017553	1.17319
GOTERM_BP_FAT	GO:0016192~vesicle-mediated transport	91	3.41207	0.000653571	NRBP1, SYNJ1, SNCA, WASF2, NBEA, ARHGAP17, ITSN2, ITSN1, VPS33B, HOOK3, STXBP5L, CD47, GATA2, PACSIN1, GOLGA7, CTTN, AP1S2, PACSIN2, VPS4B, RAB6B, RAPGEF4, GOLGA5, AP3B1, GHR, STX6, SEC23A, SCAMP1, LRP1B, COLEC12, LDLRAP1, ERGIC2, ELMO1, KIF1C, ZDHHC15, ANKRD27, NPC1, FNBP1L, RIN2, SH3KBP1, RAB5A, SORT1, TRAPPC4, VAMP3, CUX1, UNC13C, UNC13B, ANKFY1, UNC13A, EXOC6B, CPLX2, CPLX1, GULP1, MAP4K2, CD…	1894	466	13588	1.40098	0.911338	0.0177875	1.19772
GOTERM_BP_FAT	GO:0048706~embryonic skeletal system development	24	0.899888	0.000732012	BMI1, TAPT1, SATB2, TBX15, FGF9, GAS1, ZEB1, HOXB3, SHOX2, ACVR2A, HOXB1, EYA1, HOXA3, SP1, HOXA5, SP3, HOXD3, CHST11, HOXA9, ETL4, PBX1, ALX4, PCSK5, ALX3	1894	83	13588	2.07448	0.933717	0.0197568	1.34056
GOTERM_BP_FAT	GO:0044257~cellular protein catabolic process	102	3.82452	0.000818575	MKRN1, PPP2R5C, CBX4, RNF216, MYLIP, CD2AP, MKRN3, ZNRF2, CUL2, CUL5, USP27X, ATG7, FBXO21, PAN2, ANAPC4, SOCS6, UBR3, SOCS5, UBR1, MYH9, DCUN1D1, TRIM33, HUWE1, BACE2, RNF139, RNF138, RAD18, AMFR, TNFAIP3, ASB7, FBXO10, FBXO11, FBXL2, RAD23B, SYVN1, WDR5B, UBA6, SKP1A, ARIH1, UBE2D3, FBXW7, FBXW4, HECTD2, ZMPSTE24, UBE2D1, FBXO45, RNF14, HECTD1, UBOX5, CBLB, SMURF2, FBXO33, HECW2, UBE2G1, MAN1B1…	1894	537	13588	1.3627	0.95192	0.0219089	1.49796
GOTERM_BP_FAT	GO:0030163~protein catabolic process	105	3.93701	0.000837753	MKRN1, CAST, BTRC, PPP2R5C, CBX4, RNF216, MYLIP, CD2AP, MKRN3, ZNRF2, CUL2, USP27X, CUL5, ATG7, FBXO21, PAN2, ANAPC4, SOCS6, UBR3, SOCS5, UBR1, MYH9, DCUN1D1, TRIM33, HUWE1, BACE2, RNF139, RNF138, RAD18, YME1L1, AMFR, TNFAIP3, ASB7, FBXO10, FBXO11, FBXL2, RAD23B, SYVN1, WDR5B, UBA6, SKP1A, ARIH1, UBE2D3, FBXW7, FBXW4, HECTD2, ZMPSTE24, UBE2D1, RNF14, FBXO45, HECTD1, UBOX5, CBLB, SMURF2, FBXO33, H…	1894	556	13588	1.35485	0.955221	0.0222559	1.53279
GOTERM_BP_FAT	GO:0022612~gland morphogenesis	24	0.899888	0.000877405	EGFR, FGFR1, NOG, AR, NRP1, NRG3, RARG, FGF7, BTRC, TNC, CSF1, PAX6, ESR1, GLI2, FEM1B, SCRIB, PTHLH, VDR, WNT4, SFRP1, BCL2, SEMA3A, FRS2, MED1	1894	84	13588	2.04978	0.961345	0.0231318	1.60479
GOTERM_BP_FAT	GO:0040012~regulation of locomotion	29	1.08736	0.000915136	RTN4, GNA13, HMGB1, ONECUT1, CSF1, ONECUT2, SNCA, PAX6, PTEN, ARHGAP5, S1PR1, CXCR4, MAP3K1, BCL2, RAC1, MKKS, SEMA3A, APC, TBX5, NF1, IRS1, HIF1A, CLIC4, PTP4A1, CCR2, HBEGF, TMSB4X, HTR2C, TSHR	1894	110	13588	1.89139	0.966394	0.0239447	1.67325
GOTERM_BP_FAT	GO:0019941~modification-dependent protein catabolic process	97	3.63705	0.000928778	MKRN1, HECW2, UBE2G1, PPP2R5C, CBX4, MAN1B1, BAP1, RNF216, MYLIP, CD2AP, MKRN3, ZNRF2, USP19, CUL2, USP27X, CUL5, ATG7, MTBP, FBXL14, FBXO21, USP15, USP13, VCPIP1, PAN2, TBL1XR1, FBXL20, ANAPC4, SOCS6, UBR3, UBR1, SOCS5, TOPORS, UBE2B, USP28, DCUN1D1, TRIM33, HUWE1, RNF139, UBC, RNF138, RAD18, UBE2W, AMFR, TNFAIP3, SPOPL, PMEPA1, FBXO10, ASB7, FBXO11, FBXL2, RAD23B, USP8, UBE2Z, SYVN1, USP3, WDR5…	1894	508	13588	1.36988	0.968052	0.0241272	1.69799
GOTERM_BP_FAT	GO:0043632~modification-dependent macromolecule catabolic process	97	3.63705	0.000928778	MKRN1, HECW2, UBE2G1, PPP2R5C, CBX4, MAN1B1, BAP1, RNF216, MYLIP, CD2AP, MKRN3, ZNRF2, USP19, CUL2, USP27X, CUL5, ATG7, MTBP, FBXL14, FBXO21, USP15, USP13, VCPIP1, PAN2, TBL1XR1, FBXL20, ANAPC4, SOCS6, UBR3, UBR1, SOCS5, TOPORS, UBE2B, USP28, DCUN1D1, TRIM33, HUWE1, RNF139, UBC, RNF138, RAD18, UBE2W, AMFR, TNFAIP3, SPOPL, PMEPA1, FBXO10, ASB7, FBXO11, FBXL2, RAD23B, USP8, UBE2Z, SYVN1, USP3, WDR5…	1894	508	13588	1.36988	0.968052	0.0241272	1.69799
GOTERM_BP_FAT	GO:0043069~negative regulation of programmed cell death	53	1.98725	0.000978657	BMI1, GRIK2, MITF, STAT5B, SNCA, FOXO1, BNIP3, SGMS1, ITSN1, GDNF, PTEN, CITED2, MAP3K7, TRIAP1, AGTR2, BDNF, ATG7, CHST11, PIK3CA, DNAJC5, CASP2, API5, ROCK1, ESR1, MECP2, PIM2, CTNNA1, UBE2B, EYA1, CX3CR1, PSEN2, VEGFA, AVEN, MAPK8, CLN8, FGFR1, SYVN1, KRAS, AKT1S1, BCL2, PPP2CB, LHX4, POU3F3, NEFL, RASA1, APC, TMBIM6, NR4A2, BIRC6, KITL, GSK3B, BNIP3L, MAPK8IP1	1894	244	13588	1.55834	0.973449	0.0252303	1.78841
GOTERM_BP_FAT	GO:0048589~developmental growth	27	1.01237	0.000979968	HOXA11, CSF1, FOXO3, GLI2, PTEN, ACVR1C, BCL2, MTPN, CHST11, DCLK1, AR, PSAP, ESR1, GAS1, PTHLH, NDEL1, EREG, PRLR, ADM, ZMIZ1, ULK2, PSEN2, HBEGF, GAP43, LRP4, BMPR1A, MED1	1894	100	13588	1.93704	0.973578	0.0250893	1.79078
GOTERM_BP_FAT	GO:0051603~proteolysis involved in cellular protein catabolic process	101	3.78703	0.00101066	MKRN1, PPP2R5C, CBX4, RNF216, MYLIP, CD2AP, MKRN3, ZNRF2, CUL2, CUL5, USP27X, ATG7, FBXO21, PAN2, ANAPC4, SOCS6, UBR3, SOCS5, UBR1, MYH9, DCUN1D1, TRIM33, HUWE1, BACE2, RNF139, RNF138, RAD18, AMFR, TNFAIP3, ASB7, FBXO10, FBXO11, FBXL2, RAD23B, SYVN1, WDR5B, UBA6, SKP1A, ARIH1, UBE2D3, FBXW7, FBXW4, HECTD2, ZMPSTE24, UBE2D1, FBXO45, RNF14, HECTD1, UBOX5, CBLB, SMURF2, FBXO33, HECW2, UBE2G1, MAN1B1…	1894	534	13588	1.35692	0.976421	0.0256879	1.84637
GOTERM_BP_FAT	GO:0042981~regulation of apoptosis	104	3.89951	0.00102373	GRIK2, STAT5B, SNCA, RBM5, FOXO1, SGMS1, FOXO3, ITSN1, GDNF, CITED2, MAP3K7, BAK1, BDNF, AGTR2, ANK2, ATG7, PIK3CA, DNAJC5, API5, RARG, ROCK1, MECP2, PIM2, BCL2L13, CTNNA1, BCL2L12, BCL2L11, STK3, HIF1A, VEGFA, CX3CR1, MAPK9, MAPK8, DCUN1D3, FGFR1, SYVN1, MCL1, STK17B, BCL2L2, SCRIB, VDR, AKT1S1, KRAS, LHX4, BMF, PLAGL2, TRAF3, NR4A2, GAS1, KITL, NOTCH2, EPHA7, CSRNP3, BBC3, BMI1, MITF, MLH1, BNI…	1894	553	13588	1.34922	0.977537	0.0258388	1.87004
GOTERM_BP_FAT	GO:0032318~regulation of Ras GTPase activity	23	0.862392	0.00105655	AGFG1, TBC1D8, RALBP1, NF1, ASAP1, RICTOR, TBC1D22A, SCRIB, USP6NL, TBC1D15, S1PR1, SMAP1, SGSM1, NDEL1, TBC1D12, EVI5, SYDE1, GIT2, PAFAH1B1, TBC1D1, ARAP2, TBC1D8B, TBC1D9B	1894	80	13588	2.06259	0.980112	0.0264764	1.92944
GOTERM_BP_FAT	GO:0048469~cell maturation	22	0.824897	0.00105695	FGFR1, PLP1, RET, MAEA, EPAS1, NR4A2, MECP2, NTN4, FOXO3, FEM1B, FZD5, CBFB, KDR, FARP2, NRCAM, HES1, GATA2, EREG, VEGFA, POU2F2, LHX6, RUNX2	1894	75	13588	2.10444	0.980142	0.0263085	1.93016
GOTERM_BP_FAT	GO:0045596~negative regulation of cell differentiation	42	1.5748	0.00106285	RTN4, IRX3, NOG, HMGB3, NRP1, STAT5B, FST, PAX6, REST, ZEB1, GLI2, PRDM16, CD24A, TCF7L2, PTK2, WNT4, BDNF, INSIG1, SEMA3A, APC, TWIST1, PHOX2B, ZCCHC11, NF1, DLL1, SOCS5, CTNNA1, SIRT1, HES1, PTHLH, EREG, SEMA4F, ULK2, PRDM6, FOXG1, PBX1, ID4, RBPJ, CHRD, NCOR2, BMPR1A, TOB1	1894	182	13588	1.65559	0.980572	0.0262771	1.94084
GOTERM_BP_FAT	GO:0043067~regulation of programmed cell death	105	3.93701	0.00106902	GRIK2, STAT5B, SNCA, RBM5, FOXO1, SGMS1, FOXO3, ITSN1, GDNF, CITED2, MAP3K7, BAK1, BDNF, AGTR2, ANK2, ATG7, PIK3CA, DNAJC5, API5, RARG, ROCK1, MECP2, PIM2, BCL2L13, CTNNA1, BCL2L12, BCL2L11, STK3, HIF1A, VEGFA, CX3CR1, MAPK9, MAPK8, DCUN1D3, FGFR1, SYVN1, MCL1, STK17B, BCL2L2, SCRIB, VDR, AKT1S1, KRAS, LHX4, BMF, PLAGL2, TRAF3, NR4A2, GAS1, KITL, NOTCH2, EPHA7, CSRNP3, BBC3, BMI1, MITF, MLH1, BNI…	1894	560	13588	1.34517	0.981011	0.0262526	1.952
GOTERM_BP_FAT	GO:0060548~negative regulation of cell death	53	1.98725	0.00107792	BMI1, GRIK2, MITF, STAT5B, SNCA, FOXO1, BNIP3, SGMS1, ITSN1, GDNF, PTEN, CITED2, MAP3K7, TRIAP1, AGTR2, BDNF, ATG7, CHST11, PIK3CA, DNAJC5, CASP2, API5, ROCK1, ESR1, MECP2, PIM2, CTNNA1, UBE2B, EYA1, CX3CR1, PSEN2, VEGFA, AVEN, MAPK8, CLN8, FGFR1, SYVN1, KRAS, AKT1S1, BCL2, PPP2CB, LHX4, POU3F3, NEFL, RASA1, APC, TMBIM6, NR4A2, BIRC6, KITL, GSK3B, BNIP3L, MAPK8IP1	1894	245	13588	1.55198	0.981628	0.0262944	1.96811
GOTERM_BP_FAT	GO:0001657~ureteric bud development	15	0.56243	0.00113727	FGFR1, RET, BMP2, NOG, HOXA11, NPNT, GDNF, GZF1, EYA1, BDNF, LHX1, SALL1, BCL2, PBX1, ROBO2	1894	42	13588	2.56223	0.985259	0.0275415	2.07539
GOTERM_BP_FAT	GO:0001649~osteoblast differentiation	16	0.599925	0.00127134	MEF2C, NOG, SATB2, BMP2, FGF9, NF1, SMAD5, GLI2, CBFB, PTHLH, SHOX2, MEF2D, UBC, CHRD, RUNX2, BMP6	1894	47	13588	2.44229	0.991036	0.0305408	2.31735
GOTERM_BP_FAT	GO:0010941~regulation of cell death	105	3.93701	0.00129552	GRIK2, STAT5B, SNCA, RBM5, FOXO1, SGMS1, FOXO3, ITSN1, GDNF, CITED2, MAP3K7, BAK1, BDNF, AGTR2, ANK2, ATG7, PIK3CA, DNAJC5, API5, RARG, ROCK1, MECP2, PIM2, BCL2L13, CTNNA1, BCL2L12, BCL2L11, STK3, HIF1A, VEGFA, CX3CR1, MAPK9, MAPK8, DCUN1D3, FGFR1, SYVN1, MCL1, STK17B, BCL2L2, SCRIB, VDR, AKT1S1, KRAS, LHX4, BMF, PLAGL2, TRAF3, NR4A2, GAS1, KITL, NOTCH2, EPHA7, CSRNP3, BBC3, BMI1, MITF, MLH1, BNI…	1894	563	13588	1.338	0.991806	0.0309129	2.36094
GOTERM_BP_FAT	GO:0007243~protein kinase cascade	51	1.91226	0.00138463	GNA13, NRG3, EFNA1, STAT5B, RPS6KB1, MAP3K7, AGTR2, DAB1, SPRED2, PIK3CA, SHC1, SIK1, FRS2, FGF2, MAPKBP1, SRPK2, RET, TNIK, SOCS5, IRS1, NEK11, STK3, MARK2, MAP4K3, SPAG9, MAP4K5, DOK4, MAPK9, MAPK8, STK17B, MAP4K2, MKNK1, MAP3K3, MAP3K1, C1QTNF2, PKD1, STK38L, CNKSR2, MAP2K1, NLK, NF1, RAF1, OXSR1, MAPK10, SHANK3, RPS6KA4, PRLR, MAPK8IP2, JAK2, MAPK8IP1, SLC9A1	1894	236	13588	1.55036	0.994113	0.0327942	2.52136
GOTERM_BP_FAT	GO:0001952~regulation of cell-matrix adhesion	8	0.299963	0.00140705	ONECUT1, PIK3CB, BCL2, CSF1, NF1, ONECUT2, PTEN, RASA1	1894	14	13588	4.09956	0.994583	0.0331055	2.5617
GOTERM_BP_FAT	GO:0030334~regulation of cell migration	25	0.937383	0.00143421	GNA13, RTN4, HMGB1, ONECUT1, CSF1, TBX5, NF1, ONECUT2, PAX6, IRS1, PTEN, ARHGAP5, S1PR1, HIF1A, CLIC4, CXCR4, PTP4A1, BCL2, MAP3K1, CCR2, RAC1, HBEGF, TMSB4X, SEMA3A, APC	1894	92	13588	1.94952	0.995102	0.0335215	2.61053
GOTERM_BP_FAT	GO:0031344~regulation of cell projection organization	18	0.674916	0.0014486	RTN4, NRP1, EFNA1, ERMN, SRF, TTL, PTK2, TIAM1, SEMA4F, ULK2, NTRK2, RAC1, ROBO2, SEMA3A, SEMA4D, NEFL, WNT7A, APC	1894	57	13588	2.26555	0.995357	0.0336404	2.6364
GOTERM_BP_FAT	GO:0051276~chromosome organization	79	2.96213	0.0014631	MORF4L1, BMI1, ENY2, KDM6A, ARID4A, UTY, MORF4L2, NAP1L1, CBX4, BNIP3, INO80, CBX2, CPEB1, LATS1, KDM1B, EPC1, EPC2, SMARCD2, SEH1L, RTF1, TLK1, TBL1XR1, SATB2, RBL2, RCOR1, MECP2, HMG20A, ARID1A, UBE2B, UBN1, TNKS2, EYA3, SUZ12, EYA1, SMARCE1, HUWE1, PRDM6, ASH1L, JMJD1C, CARM1, SMARCA1, XRN1, SUV420H1, ING3, ING2, 2410016O06RIK, CHD9, CHD7, TSPYL2, CDYL2, CHD1, PBRM1, ACTL6A, KDM3B, CHD6, BCOR,…	1894	404	13588	1.40288	0.9956	0.03376	2.66244
GOTERM_BP_FAT	GO:0001889~liver development	15	0.56243	0.00147313	ONECUT1, JARID2, RELA, NF1, ONECUT2, ARF6, PROX1, CITED2, HES1, SP1, GATA6, SP3, ATG7, MKL2, MED1	1894	43	13588	2.50264	0.995761	0.0337776	2.68046
GOTERM_BP_FAT	GO:0008344~adult locomotory behavior	19	0.712411	0.00149724	SNCG, GLRB, NTF5, SCN1A, SNCA, NR4A2, ATP1A3, MECP2, CACNB4, KLHL1, ATXN1, EPHA4, CHD7, ATG7, PAFAH1B1, SCN8A, PBX3, TSHR, CLN8	1894	62	13588	2.19856	0.996124	0.0341106	2.72377
GOTERM_BP_FAT	GO:0009057~macromolecule catabolic process	119	4.46194	0.00152424	MKRN1, CAST, BTRC, PPP2R5C, CBX4, RNF216, MYLIP, CD2AP, MKRN3, ZNRF2, CUL2, USP27X, CUL5, ATG7, FBXO21, PAN2, PAN3, ANAPC4, ZHX2, SOCS6, UBR3, UBR1, SOCS5, MYH9, DCUN1D1, TRIM33, HUWE1, BACE2, RNF139, RNF138, RAD18, YME1L1, AMFR, TNFAIP3, FBXO10, ASB7, FBXO11, FBXL2, RAD23B, SYVN1, WDR5B, UBA6, SKP1A, LIN28A, LIN28B, ARIH1, FBXW7, UBE2D3, FBXW4, HECTD2, ZMPSTE24, UBE2D1, RNF14, FBXO45, HECTD1, SM…	1894	654	13588	1.3054	0.996494	0.0345035	2.77224
GOTERM_BP_FAT	GO:0007411~axon guidance	26	0.974878	0.00162352	KLF7, NRP1, KIF5C, PAX6, L1CAM, GAS1, GLI2, TBR1, NRCAM, ARX, EPHA4, BDNF, EPHA7, SEMA4F, CXCR4, ROBO1, RAC1, FOXG1, LMTK2, LHX4, ETV1, RELN, ROBO2, SEMA3A, BOC, GAP43	1894	98	13588	1.90337	0.997574	0.0364884	2.95026
GOTERM_BP_FAT	GO:0022029~telencephalon cell migration	9	0.337458	0.00166162	ARX, EGFR, DAB1, RAC1, CX3CR1, POU3F3, LHX6, RELN, PAFAH1B1	1894	18	13588	3.58712	0.997894	0.0371044	3.01848
GOTERM_BP_FAT	GO:0048754~branching morphogenesis of a tube	25	0.937383	0.0016827	GNA13, NRP1, BTRC, NPNT, HOXA11, CSF1, GLI2, SRF, GDNF, VDR, WNT4, CXCR4, HOXA5, BCL2, BMP2, AR, ESR1, MYCN, GZF1, KDR, EYA1, VEGFA, PBX1, MED1, ACVR1	1894	93	13588	1.92856	0.998053	0.0373418	3.05622
GOTERM_BP_FAT	GO:0043087~regulation of GTPase activity	25	0.937383	0.0016827	AGFG1, TBC1D8, ASAP1, SCRIB, TBC1D15, ARHGAP6, SMAP1, S1PR1, EVI5, TBC1D12, GIT2, PAFAH1B1, TBC1D1, TBC1D9B, VAV3, RALBP1, NF1, RICTOR, TBC1D22A, USP6NL, NDEL1, SGSM1, SYDE1, ARAP2, TBC1D8B	1894	93	13588	1.92856	0.998053	0.0373418	3.05622
GOTERM_BP_FAT	GO:0060349~bone morphogenesis	11	0.412448	0.00169562	MEF2C, SHOX2, PTHLH, MEF2D, FGF18, RARG, INSIG2, HOXA11, NAB1, INSIG1, RUNX2	1894	26	13588	3.03525	0.998144	0.0373996	3.07934
GOTERM_BP_FAT	GO:0048592~eye morphogenesis	21	0.787402	0.00183827	RARG, RPGR, BHLHE22, NF1, OTX2, PAX6, RORB, GAS1, ZEB1, PROX1, BAK1, SP1, SP3, NTRK2, VEGFA, LRP6, POU2F1, CEP290, FRS2, DSCAM, GRK1	1894	73	13588	2.06382	0.998907	0.0402455	3.33428
GOTERM_BP_FAT	GO:0031399~regulation of protein modification process	38	1.42482	0.00197607	HMGB1, BMPR2, ZEB2, FKBP1A, PDCD4, CD24A, ARNT, PRKAR2B, BAK1, PRKAR2A, MYOCD, INPP5K, ATG7, BCL2, MAP3K1, RAPGEF4, RAPGEF3, UBE2D1, FGF2, GHR, EGFR, BMP2, CCDC88A, MECP2, RICTOR, PRKCE, UBE2B, KITL, ACVR2A, PPP1R9B, ARRB2, HIPK3, JUN, PRKAR1A, PSEN2, RNF139, PDGFRB, JAK2	1894	165	13588	1.65225	0.999345	0.0429461	3.57994
GOTERM_BP_FAT	GO:0001667~ameboidal cell migration	15	0.56243	0.0023946	NRP2, ZFAND5, SGPL1, RET, WASF2, ZEB2, GDNF, KITL, NCKAP1, EDNRB, SYNE2, HIF1A, CXCR4, LRP6, ACVR1	1894	45	13588	2.39141	0.999862	0.0515129	4.32245
GOTERM_BP_FAT	GO:0021885~forebrain cell migration	9	0.337458	0.00252261	ARX, EGFR, DAB1, RAC1, CX3CR1, POU3F3, LHX6, RELN, PAFAH1B1	1894	19	13588	3.39832	0.999914	0.0538822	4.54846
GOTERM_BP_FAT	GO:0043254~regulation of protein complex assembly	19	0.712411	0.00267566	CAPZA1, RDX, RICTOR, LATS1, CD24A, KANK1, AHR, FMN1, ARPC1B, CTTNBP2, MAP3K1, ARPC5L, RAC1, SCIN, AVIL, TMSB4X, MAPRE1, RASA1, APC	1894	65	13588	2.09708	0.999951	0.0567345	4.81803
GOTERM_BP_FAT	GO:0051270~regulation of cell motion	27	1.01237	0.00277557	RTN4, GNA13, HMGB1, NRP1, ONECUT1, CSF1, ONECUT2, PAX6, PTEN, ARHGAP5, S1PR1, CXCR4, MAP3K1, BCL2, RAC1, MKKS, SEMA3A, APC, TBX5, NF1, IRS1, HIF1A, CLIC4, PTP4A1, CCR2, HBEGF, TMSB4X	1894	107	13588	1.81032	0.999966	0.0584588	4.99362
GOTERM_BP_FAT	GO:0022037~metencephalon development	14	0.524934	0.00280822	MECP2, GAS1, RORA, GLI2, FOXP2, KLHL1, HOXB1, DAB1, LHX1, BCL2, MTPN, ATG7, LHX5, WNT7A	1894	41	13588	2.44974	0.99997	0.0587932	5.05092
GOTERM_BP_FAT	GO:0001654~eye development	36	1.34983	0.00285185	HMGB1, MITF, PAX6, RORB, ZEB1, NHS, MIP, BAK1, CHD7, MEIS2, MAP3K1, POU2F1, CEP290, FRS2, APC, DSCAM, MAF, RPGR, RARG, IKZF1, BHLHE22, OTX2, NF1, SIX5, GAS1, PROX1, FOXP2, SP1, SP3, NTRK2, VEGFA, LRP6, TGIF2, CLN8, GRK1, MED1	1894	157	13588	1.64505	0.999975	0.0593456	5.12746
GOTERM_BP_FAT	GO:0040008~regulation of growth	53	1.98725	0.00291348	RTN4, MORF4L1, NOG, NRP1, FGF9, STAT5B, MORF4L2, TTL, ACVR1C, EPC1, MYOCD, SERTAD3, PIK3CA, SHC1, SEMA3A, GHR, SGPL1, AR, SOCS6, SOCS5, HMGA2, PROX1, BCL2L11, TNKS2, HIF1A, SEMA4F, NPPC, CELF1, DCUN1D3, TSHR, GAP43, DCBLD2, FGFR1, ING3, ING2, CSF1, ARX, PTK2, CHD7, TRO, BCL2, ACTL6A, BRMS1L, CRIM1, IKZF1, TBX5, CREB1, CACNA2D2, CAPRIN2, ATXN2, BBC3, ULK2, IGFBP2	1894	256	13588	1.48529	0.99998	0.0602527	5.23547
GOTERM_BP_FAT	GO:0030183~B cell differentiation	15	0.56243	0.00300847	ONECUT1, LRRC8A, IKZF1, TPD52, CD24A, FOXP1, BAK1, SP3, BCL2, BCL11A, POU2F2, RBPJ, HDAC9, TSHR, HDAC7	1894	46	13588	2.33942	0.999986	0.0618138	5.40173
GOTERM_BP_FAT	GO:0030097~hemopoiesis	52	1.94976	0.00315613	MAEA, LRRC8A, MITF, STAT5B, TPD52, CBFA2T3, CBFB, BAK1, SGPL1, RELB, MYH9, PGM3, HIF1A, PSEN2, VEGFA, NCOA6, CCR2, TSHR, MED1, CALCR, ONECUT1, SOX4, SFXN1, CACNB4, SOX6, CD24A, MLF1, DOCK2, BCL2, BCL11A, POU2F2, SH2B3, HOXA9, TCEA1, CD28, APC, EPAS1, IKZF1, KLF11, SMAD5, FOXP1, KDR, HOXB3, SP1, ID2, SP3, PBX1, JAK2, IRF4, RBPJ, HDAC9, HDAC7	1894	251	13588	1.4863	0.999992	0.0643962	5.65962
GOTERM_BP_FAT	GO:0016055~Wnt receptor signaling pathway	31	1.16235	0.00320478	ZBTB33, MITF, SOX4, CXXC4, TCF7L2, WNT4, CSNK2A1, WNT3, MACF1, RSPO3, RSPO2, FBXW4, APC, CSNK1A1, DVL2, DIXDC1, CSNK1G1, NLK, TLE4, FZD5, UBE2B, SDC1, DKK1, SFRP1, GSK3B, PYGO1, LRP6, RNF138, WNT11, CSNK1G3, WNT7A	1894	130	13588	1.71078	0.999993	0.0650002	5.74444
GOTERM_BP_FAT	GO:0001890~placenta development	23	0.862392	0.00337276	EGFR, MAP2K1, EPAS1, PPARG, PCDH12, BIRC6, EGLN1, CITED2, ARNT, DLX3, GATA2, HIF1A, HAND1, ADM, SP1, SP3, RSPO3, NCOA6, PBRM1, HS6ST1, PRDM1, DNAJB6, MED1	1894	87	13588	1.89664	0.999996	0.0679235	6.03676
GOTERM_BP_FAT	GO:0009791~post-embryonic development	23	0.862392	0.00337276	SGPL1, TAPT1, ZFX, NR4A2, MECP2, SOX6, TET2, ITPR1, BCL2L11, FOXP2, TAL2, BAK1, LHX1, BCL2, ATG7, CHST11, NPPC, SCN9A, PYGO1, SLC18A2, ALX4, DSCAM, GRK1	1894	87	13588	1.89664	0.999996	0.0679235	6.03676
GOTERM_BP_FAT	GO:0030001~metal ion transport	83	3.11211	0.00353463	SLC5A3, KCNC1, KCNC4, KCNC3, SLC9A6, KCNAB3, SCN3A, SLC20A2, ATP1B4, KCNIP2, KCNJ14, KCNK10, KCNQ5, GRIN2B, SLC24A3, SLC24A2, VPS4B, SLC22A5, MYB, NIPAL4, KCND2, KCND1, ATP4A, TRPM7, SCN2A1, TRPA1, MFI2, STIM2, CNGA2, PSEN2, KCNH7, KCNH5, SLC38A4, SLC39A14, SCN1A, SLC38A2, SLC39A10, SLC39A13, CACNB1, CACNB2, SFXN1, FKBP1A, SFXN2, CACNB4, KCNJ2, KCNJ3, KCNMB2, VDR, SLC30A1, SLC39A9, SCN9A, SLC30A4…	1894	442	13588	1.3472	0.999998	0.0706875	6.31763
GOTERM_BP_FAT	GO:0010608~posttranscriptional regulation of gene expression	34	1.27484	0.00368456	CALCR, CPEB2, SOX4, MKNK1, IGF2BP2, IGF2BP3, CPEB1, MAPKAPK2, LIN28A, PTEN, LIN28B, ZFP36L1, MOV10, EIF4EBP2, TNRC6C, BCL2, HNRNPD, PUM2, TNRC6B, TNRC6A, DNAJC1, ZCCHC11, PAIP2, ELAVL1, CASC3, SAMD4, BOLL, QK, NCKAP1, FXR1, EIF4E, EIF2S1, VEGFA, EIF4E2	1894	148	13588	1.64813	0.999999	0.0731849	6.57709
GOTERM_BP_FAT	GO:0051129~negative regulation of cellular component organization	24	0.899888	0.00373514	RTN4, ARHGEF2, NRP1, CAPZA1, MECP2, ESR1, RHOQ, RDX, PTEN, UBE2B, KANK1, PACSIN1, PTK2, S1PR1, SEMA4F, PACSIN2, ULK2, SCIN, AVIL, TMSB4X, MAPRE1, CLASP2, SEMA3A, APC	1894	93	13588	1.85142	0.999999	0.073759	6.66446
GOTERM_BP_FAT	GO:0032271~regulation of protein polymerization	17	0.63742	0.00389338	CAPZA1, RDX, RICTOR, LATS1, KANK1, FMN1, ARPC1B, CTTNBP2, MAP3K1, ARPC5L, RAC1, SCIN, AVIL, TMSB4X, MAPRE1, RASA1, APC	1894	57	13588	2.13968	0.999999	0.0763611	6.9373
GOTERM_BP_FAT	GO:0010256~endomembrane organization	6	0.224972	0.00403449	NDEL1, SYNE2, TTBK2, LMNA, PAFAH1B1, ZMPSTE24	1894	9	13588	4.78282	1	0.0786075	7.17998
GOTERM_BP_FAT	GO:0006998~nuclear envelope organization	6	0.224972	0.00403449	NDEL1, SYNE2, TTBK2, LMNA, PAFAH1B1, ZMPSTE24	1894	9	13588	4.78282	1	0.0786075	7.17998
GOTERM_BP_FAT	GO:0050768~negative regulation of neurogenesis	13	0.487439	0.00418647	RTN4, BDNF, NOG, PTK2, NRP1, SEMA4F, ULK2, NF1, ID4, SEMA3A, CTNNA1, CD24A, BMPR1A	1894	38	13588	2.45434	1	0.0810264	7.44067
GOTERM_BP_FAT	GO:0030155~regulation of cell adhesion	24	0.899888	0.00430789	NAT8, ADAM10, VAV3, ONECUT1, PIK3CB, NPNT, CSF1, PODXL, NF1, ONECUT2, STAT5B, L1CAM, PTEN, SRF, CD24A, CITED2, DAB1, S1PR1, ITGA6, PRLR, SMOC1, BCL2, RASA1, APC	1894	94	13588	1.83172	1	0.0828497	7.64846
GOTERM_BP_FAT	GO:0048489~synaptic vesicle transport	11	0.412448	0.00431036	ZDHHC15, CPLX1, SYNJ1, SNCA, DENND1A, NLGN1, UNC13B, CD24A, SCRIB, UNC13A, AMPH	1894	29	13588	2.72126	1	0.0824685	7.65268
GOTERM_BP_FAT	GO:0060745~mammary gland branching involved in pregnancy	5	0.187477	0.00445376	VDR, WNT4, AR, ESR1, MED1	1894	6	13588	5.97853	1	0.0846626	7.8975
GOTERM_BP_FAT	GO:0007611~learning or memory	23	0.862392	0.0045356	NTF5, ADCY1, SYNJ1, NF1, ATP1A3, MECP2, VDAC3, AMPH, FOXP2, GRM5, ATXN1, PRKAR2B, BDNF, KRAS, GRIN2B, CHST10, PDE1B, GRIA1, ITGA5, SLC24A2, PSEN2, PAFAH1B1, CLN8	1894	89	13588	1.85402	1	0.0857147	8.03695
GOTERM_BP_FAT	GO:0050678~regulation of epithelial cell proliferation	18	0.674916	0.00464056	EGFR, NOG, AR, FGF7, FGF9, PAX6, GAS1, PTEN, FOXP1, KDR, FOXP2, VEGFA, TBX18, FRS2, FGF2, BMPR1A, MED1, APC	1894	63	13588	2.04978	1	0.0871704	8.21549
GOTERM_BP_FAT	GO:0009954~proximal/distal pattern formation	10	0.374953	0.00482637	IRX3, HOXA11, HOXA10, HOXA9, PBX1, SP8, GLI2, PBX2, LRP4, APC	1894	25	13588	2.86969	1	0.0900516	8.53076
GOTERM_BP_FAT	GO:0007155~cell adhesion	101	3.78703	0.00487145	PVR, DLC1, CADM3, CADM1, POSTN, L1CAM, CD2AP, PNN, NRCAM, CD47, CDH20, DAB1, COL12A1, ROBO2, NEGR1, FNDC3A, RET, PTPRM, PIK3CB, MYH9, CTNNA1, BCL2L11, HES1, CD34, RELN, LAMC1, COL24A1, MFAP4, DCBLD2, ITGB4, SCRIB, ITGB8, TRO, RAC1, PCDHA10, SSX2IP, SPAM1, ADAM23, PCDH10, PCDH12, CELSR1, PCDH17, KITL, PCDH19, ITGA9, LYVE1, DSG2, ITGA6, ITGA5, FREM2, FREM1, PKP4, OMG, DNAJB6, NRP2, TLN1, NRP1, NPNT…	1894	561	13588	1.29162	1	0.0904018	8.60709
GOTERM_BP_FAT	GO:0001503~ossification	26	0.974878	0.00502237	MEF2C, FGF18, NOG, SATB2, BMP2, FGF9, NF1, SMAD5, GLI2, CBFB, SHOX2, IGSF10, PTHLH, MEF2D, CHRDL1, TNFRSF11A, SP1, SP3, BCL2, NAB1, UBC, SORT1, MAPK8, CHRD, RUNX2, BMP6	1894	106	13588	1.75972	1	0.0926133	8.86223
GOTERM_BP_FAT	GO:0022610~biological adhesion	101	3.78703	0.00507351	PVR, DLC1, CADM3, CADM1, POSTN, L1CAM, CD2AP, PNN, NRCAM, CD47, CDH20, DAB1, COL12A1, ROBO2, NEGR1, FNDC3A, RET, PTPRM, PIK3CB, MYH9, CTNNA1, BCL2L11, HES1, CD34, RELN, LAMC1, COL24A1, MFAP4, DCBLD2, ITGB4, SCRIB, ITGB8, TRO, RAC1, PCDHA10, SSX2IP, SPAM1, ADAM23, PCDH10, PCDH12, CELSR1, PCDH17, KITL, PCDH19, ITGA9, LYVE1, DSG2, ITGA6, ITGA5, FREM2, FREM1, PKP4, OMG, DNAJB6, NRP2, TLN1, NRP1, NPNT…	1894	562	13588	1.28932	1	0.0930518	8.94852
GOTERM_BP_FAT	GO:0048534~hemopoietic or lymphoid organ development	56	2.09974	0.00510536	MAEA, LRRC8A, MITF, STAT5B, TPD52, CBFA2T3, CBFB, BAK1, TNFRSF11A, SGPL1, RELB, MYH9, BCL2L11, PGM3, HIF1A, PSEN2, VEGFA, NCOA6, CCR2, TSHR, MED1, CALCR, ONECUT1, SOX4, SFXN1, SOX6, CACNB4, CD24A, MLF1, DOCK2, HOXA3, BCL2, BCL11A, POU2F2, SH2B3, HOXA9, TCEA1, APC, CD28, EPAS1, IKZF1, JARID2, KLF11, SMAD5, FOXP1, KDR, HOXB3, SP1, ID2, SP3, PBX1, JAK2, IRF4, RBPJ, HDAC9, HDAC7	1894	281	13588	1.42974	1	0.0931498	9.00222
GOTERM_BP_FAT	GO:0043547~positive regulation of GTPase activity	7	0.262467	0.00517123	ARHGAP6, NDEL1, S1PR1, RALBP1, SYDE1, NF1, SCRIB	1894	13	13588	3.86305	1	0.0938359	9.11319
GOTERM_BP_FAT	GO:0034329~cell junction assembly	9	0.337458	0.0052515	DLC1, TLN1, ARHGAP6, TNS1, ITGA5, BCL2, LAMC1, CTNNA1, HDAC7	1894	21	13588	3.07467	1	0.0947625	9.24826
GOTERM_BP_FAT	GO:0030850~prostate gland development	13	0.487439	0.00529467	AR, NOG, RARG, PSAP, TNC, ESR1, FEM1B, GLI2, PTEN, AHR, PRLR, SFRP1, FRS2	1894	39	13588	2.39141	1	0.0950439	9.32081
GOTERM_BP_FAT	GO:0050770~regulation of axonogenesis	13	0.487439	0.00529467	RTN4, NRP1, EFNA1, TTL, PTK2, TIAM1, SEMA4F, ULK2, ROBO2, SEMA3A, SEMA4D, NEFL, WNT7A	1894	39	13588	2.39141	1	0.0950439	9.32081
GOTERM_BP_FAT	GO:0007265~Ras protein signal transduction	17	0.63742	0.00562739	GNA13, RSU1, USP8, ROCK1, ROCK2, NF1, WASF2, PSD3, ARL6, RFXANK, ELMO1, FARP2, KRAS, SOS1, RASSF1, EPS8L2, ARHGDIA	1894	59	13588	2.06715	1	0.100239	9.87821
GOTERM_BP_FAT	GO:0017015~regulation of transforming growth factor beta receptor signaling pathway	11	0.412448	0.00567183	TRIM33, ONECUT1, SMAD7, NPNT, ZFYVE9, CHST11, ONECUT2, SKI, ZEB1, PRDM16, CITED2	1894	30	13588	2.63055	1	0.10051	9.95241
GOTERM_BP_FAT	GO:0006836~neurotransmitter transport	21	0.787402	0.00578752	SYT1, CPLX2, CPLX1, SLC6A1, SLC6A20B, NRXN3, SLC6A11, SYNJ1, LIN7B, NLGN1, SLC6A19, SCRIB, RIMS3, SLC6A8, SLC6A5, SLC18A2, SLC18A3, WNT7A, CLN8, SNAP25, UNC13B	1894	80	13588	1.88324	1	0.101972	10.1453
GOTERM_BP_FAT	GO:0021549~cerebellum development	12	0.449944	0.00625683	DAB1, LHX1, MTPN, ATG7, MECP2, LHX5, GAS1, RORA, GLI2, WNT7A, FOXP2, KLHL1	1894	35	13588	2.45974	1	0.10928	10.9238
GOTERM_BP_FAT	GO:0060537~muscle tissue development	31	1.16235	0.00640003	MEF2C, ZFAND5, TNC, UTRN, FKBP1A, EGLN1, CACNB4, TTN, PTEN, GJC1, GPHN, HAND1, GATA6, DMD, ATG7, MKL2, PAK1, NR2F2, SMAD7, TBX5, NF1, MBNL1, HOMER1, CACNA2D2, PROX1, FOXP1, FOXP2, MEOX2, PDGFRB, ZFPM2, LRP4	1894	136	13588	1.6353	1	0.111122	11.1601
GOTERM_BP_FAT	GO:0060603~mammary gland duct morphogenesis	10	0.374953	0.00648382	PTHLH, VDR, WNT4, AR, BTRC, CSF1, ESR1, GLI2, SCRIB, MED1	1894	26	13588	2.75932	1	0.111975	11.2981
GOTERM_BP_FAT	GO:0021575~hindbrain morphogenesis	10	0.374953	0.00648382	DLC1, HES1, DAB1, LHX1, MTPN, LHX5, GAS1, RORA, GLI2, WNT7A	1894	26	13588	2.75932	1	0.111975	11.2981
GOTERM_BP_FAT	GO:0010721~negative regulation of cell development	13	0.487439	0.00662394	RTN4, BDNF, NOG, PTK2, NRP1, SEMA4F, ULK2, NF1, ID4, SEMA3A, CTNNA1, CD24A, BMPR1A	1894	40	13588	2.33163	1	0.113731	11.5284
GOTERM_BP_FAT	GO:0032956~regulation of actin cytoskeleton organization	17	0.63742	0.00670357	CCDC88A, CAPZA1, RDX, RICTOR, LATS1, PROX1, KANK1, FMN1, ARPC1B, S1PR1, MAP3K1, ARPC5L, RAC1, SCIN, AVIL, TMSB4X, RASA1	1894	60	13588	2.0327	1	0.114494	11.659
GOTERM_BP_FAT	GO:0030833~regulation of actin filament polymerization	14	0.524934	0.00681674	CAPZA1, RDX, RICTOR, LATS1, KANK1, FMN1, ARPC1B, MAP3K1, ARPC5L, RAC1, SCIN, AVIL, TMSB4X, RASA1	1894	45	13588	2.23198	1	0.115785	11.8443
GOTERM_BP_FAT	GO:0060485~mesenchyme development	15	0.56243	0.00687384	NRP2, FGFR1, RET, BMP2, NOG, PPP3R1, ZEB2, GDNF, KITL, EDNRB, HIF1A, HOXA5, BCL2, RBPJ, ACVR1	1894	50	13588	2.15227	1	0.116169	11.9377
GOTERM_BP_FAT	GO:0032320~positive regulation of Ras GTPase activity	6	0.224972	0.00714865	NDEL1, S1PR1, RALBP1, SYDE1, NF1, SCRIB	1894	10	13588	4.30454	1	0.119994	12.3857
GOTERM_BP_FAT	GO:0048596~embryonic camera-type eye morphogenesis	6	0.224972	0.00714865	SP1, SP3, LRP6, ZEB1, PROX1, FRS2	1894	10	13588	4.30454	1	0.119994	12.3857
GOTERM_BP_FAT	GO:0048538~thymus development	9	0.337458	0.00725997	HOXA3, IKZF1, JARID2, BCL2, PSEN2, PBX1, CACNB4, BCL2L11, APC	1894	22	13588	2.93491	1	0.121205	12.5666
GOTERM_BP_FAT	GO:0018105~peptidyl-serine phosphorylation	9	0.337458	0.00725997	TTBK2, HIPK3, NLK, BCL2, GSK3B, TNKS, ADRBK1, UHMK1, AKT3	1894	22	13588	2.93491	1	0.121205	12.5666
GOTERM_BP_FAT	GO:0046777~protein amino acid autophosphorylation	18	0.674916	0.00767264	EGFR, TRPM7, NLK, STK4, UHMK1, CTTNBP2, PTK2, CSNK2A1, MAP3K3, EIF2S1, NTRK2, CLK4, CDK12, LMTK2, ERN1, CAMK2B, YES1, INSR	1894	66	13588	1.95661	1	0.127093	13.234
GOTERM_BP_FAT	GO:0032970~regulation of actin filament-based process	17	0.63742	0.0079394	CCDC88A, CAPZA1, RDX, RICTOR, LATS1, PROX1, KANK1, FMN1, ARPC1B, S1PR1, MAP3K1, ARPC5L, RAC1, SCIN, AVIL, TMSB4X, RASA1	1894	61	13588	1.99938	1	0.130645	13.6629
GOTERM_BP_FAT	GO:0018107~peptidyl-threonine phosphorylation	7	0.262467	0.00799436	HIPK3, NLK, BCL2, TNKS, MAPK8, ADRBK1, AKT3	1894	14	13588	3.58712	1	0.130913	13.751
GOTERM_BP_FAT	GO:0048048~embryonic eye morphogenesis	7	0.262467	0.00799436	RARG, SP1, SP3, LRP6, ZEB1, PROX1, FRS2	1894	14	13588	3.58712	1	0.130913	13.751
GOTERM_BP_FAT	GO:0007044~cell-substrate junction assembly	7	0.262467	0.00799436	DLC1, TLN1, ARHGAP6, TNS1, ITGA5, BCL2, LAMC1	1894	14	13588	3.58712	1	0.130913	13.751
GOTERM_BP_FAT	GO:0018210~peptidyl-threonine modification	7	0.262467	0.00799436	HIPK3, NLK, BCL2, TNKS, MAPK8, ADRBK1, AKT3	1894	14	13588	3.58712	1	0.130913	13.751
GOTERM_BP_FAT	GO:0007015~actin filament organization	16	0.599925	0.00815193	MTSS1, PPP1R9B, ARHGAP6, PPP1R9A, ARHGEF2, EZR, SHROOM4, BCL2, ERMN, AVIL, ARHGAP17, PROX1, AKAP2, SRF, LCP1, DIAP1	1894	56	13588	2.04978	1	0.132741	14.0031
GOTERM_BP_FAT	GO:0044093~positive regulation of molecular function	59	2.21222	0.00824007	ADCY1, EFNA1, ADCY5, ADCY6, ZEB2, BAK1, AGTR2, ARHGAP6, DAB1, S1PR1, GALR1, SHC1, MAPKBP1, FGF2, FRS2, CCDC88A, RALBP1, RELA, STIM2, IRS1, JMY, PTHLH, SPAG9, NDEL1, HIPK1, EREG, BTG1, HIPK3, PSEN2, ERN1, RELN, TSHR, CALCR, MTDH, CSF1, CD24A, SCRIB, ADCYAP1, SERINC5, MAP3K1, BCL2, RAC1, C1QTNF2, VAV3, MAP2K1, NF1, NR4A2, STRADA, DGKK, DGKH, HOMER1, KITL, GSPT1, BBC3, SYDE1, IRF4, HTR2C, CALM2, VLD…	1894	306	13588	1.38327	1	0.133498	14.1439
GOTERM_BP_FAT	GO:0045637~regulation of myeloid cell differentiation	15	0.56243	0.00828754	HMGB1, HMGB3, IKZF1, CSF1, NF1, MITF, STAT5B, FOXO3, PRDM16, KITL, HIF1A, SMAP1, ID2, ETS1, APC	1894	51	13588	2.11007	1	0.133635	14.2196
GOTERM_BP_FAT	GO:0014706~striated muscle tissue development	29	1.08736	0.0082982	MEF2C, TNC, UTRN, FKBP1A, EGLN1, CACNB4, TTN, PTEN, GJC1, GPHN, HAND1, GATA6, DMD, ATG7, MKL2, PAK1, NR2F2, SMAD7, TBX5, NF1, MBNL1, HOMER1, CACNA2D2, PROX1, FOXP1, FOXP2, MEOX2, ZFPM2, LRP4	1894	127	13588	1.63821	1	0.13322	14.2366
GOTERM_BP_FAT	GO:0008406~gonad development	22	0.824897	0.00836976	AR, FGF9, ZFX, TAF4A, STAT5B, FST, ESR1, BCL2L2, FOXO3, SIRT1, BCL2L11, KDR, IMMP2L, ACVR2A, WNT4, OSR1, EREG, BCL2, VEGFA, PCYT1B, FNDC3A, LFNG	1894	88	13588	1.79356	1	0.133717	14.3506
GOTERM_BP_FAT	GO:0051147~regulation of muscle cell differentiation	10	0.374953	0.00854534	EPC1, EREG, MYOCD, BTG1, BCL2, PRDM6, ZEB1, HDAC9, PROX1, BOC	1894	27	13588	2.65712	1	0.135752	14.6296
GOTERM_BP_FAT	GO:0035270~endocrine system development	19	0.712411	0.00857756	INSM1, NOG, ONECUT1, CREB1, NF1, ONECUT2, PAX6, GLI2, OTP, CITED2, HES1, HOXB3, GATA2, HOXA3, HOXA5, HOXD3, PBX1, RBPJ, BMPR1A	1894	72	13588	1.8932	1	0.135651	14.6808
GOTERM_BP_FAT	GO:0021915~neural tube development	21	0.787402	0.00888704	DLC1, DVL2, BMI1, COBL, SHROOM3, NF1, PAX6, ZEB2, GAS1, AMBRA1, CELSR1, GLI2, TCF7L2, NCKAP1, MAP3K7, HES1, ADM, ZIC5, PSEN2, HECTD1, TWIST1	1894	83	13588	1.81517	1	0.139615	15.1703
GOTERM_BP_FAT	GO:0002520~immune system development	57	2.13723	0.00902171	MAEA, LRRC8A, MITF, STAT5B, MLH1, CBFA2T3, TPD52, CBFB, BAK1, TNFRSF11A, SGPL1, RELB, MYH9, BCL2L11, PGM3, HIF1A, PSEN2, VEGFA, NCOA6, CCR2, TSHR, MED1, CALCR, ONECUT1, SOX4, SFXN1, SOX6, CACNB4, CD24A, MLF1, DOCK2, HOXA3, BCL2, BCL11A, POU2F2, SH2B3, HOXA9, TCEA1, APC, CD28, EPAS1, IKZF1, JARID2, KLF11, SMAD5, FOXP1, KDR, HOXB3, SP1, ID2, SP3, PBX1, JAK2, IRF4, RBPJ, HDAC9, HDAC7	1894	295	13588	1.38621	1	0.140989	15.3825
GOTERM_BP_FAT	GO:0006376~mRNA splice site selection	5	0.187477	0.00924808	CELF4, CELF2, CELF1, PTBP2, MBNL1	1894	7	13588	5.12445	1	0.143673	15.738
GOTERM_BP_FAT	GO:0016331~morphogenesis of embryonic epithelium	20	0.749906	0.00941288	DLC1, DVL2, COBL, NOG, RET, SHROOM3, ZEB2, PCDH8, CELSR1, GLI2, SHANK3, SCRIB, NCKAP1, MAP3K7, WNT4, ADM, ZIC5, TBX18, HECTD1, TWIST1	1894	78	13588	1.83955	1	0.145443	15.996
GOTERM_BP_FAT	GO:0007178~transmembrane receptor protein serine/threonine kinase signaling pathway	20	0.749906	0.00941288	AMHR2, BMP2, NOG, SMAD7, NLK, GDF6, SMAD5, FST, BMPR2, GDNF, MAP3K7, ACVR2A, DCP1A, MAP3K1, AKAP2, BMPR1A, BMP6, ACVR1, TOB1, ADAM9	1894	78	13588	1.83955	1	0.145443	15.996
GOTERM_BP_FAT	GO:0050804~regulation of synaptic transmission	24	0.899888	0.00948425	SNCG, SNCAIP, GRIK2, NF1, SNCA, MECP2, NLGN1, NLGN2, PXK, CELSR1, CPEB1, GDNF, CACNA2D2, GRM5, BDNF, YWHAG, KRAS, GRIN2B, SLC24A2, NTRK2, PSEN2, USP46, BHLHE40, HTR2C	1894	100	13588	1.72182	1	0.145862	16.1074
GOTERM_BP_FAT	GO:0007612~learning	16	0.599925	0.00967285	SYNJ1, NF1, ATP1A3, MECP2, VDAC3, AMPH, FOXP2, ATXN1, GRM5, PRKAR2B, KRAS, CHST10, PDE1B, GRIN2B, SLC24A2, CLN8	1894	57	13588	2.01382	1	0.14794	16.4013
GOTERM_BP_FAT	GO:0046545~development of primary female sexual characteristics	16	0.599925	0.00967285	TAF4A, STAT5B, FST, ZFX, ESR1, FOXO3, SIRT1, KDR, IMMP2L, WNT4, CHD7, EREG, BCL2, VEGFA, PCYT1B, LFNG	1894	57	13588	2.01382	1	0.14794	16.4013
GOTERM_BP_FAT	GO:0006811~ion transport	122	4.57443	0.00970137	KCNC1, KCNC4, SLC44A1, SLC9A6, KCNC3, SCN3A, GRIK2, GABRB1, ATP1B4, CTTNBP2, SLC16A1, GRIN2B, SLC25A22, VPS4B, GRID1, KCND2, KCND1, SLCO4A1, MFI2, SCN2A1, TRPA1, WNK1, STIM2, SLC22A21, CNGA2, RYR3, SLC38A4, SCN1A, SLC38A2, CACNB1, CACNB2, SFXN1, SFXN2, CACNB4, KCNJ2, KCNJ3, KCNMB2, VDR, TTYH3, P2RY4, SLC30A1, SCN9A, SLC30A4, SLC31A2, SLC31A1, SLC30A9, HCN3, CACNA2D1, GABRA1, KCNB2, CLCN4-2, TOMM4…	1894	712	13588	1.22929	1	0.147739	16.4457
GOTERM_BP_FAT	GO:0048638~regulation of developmental growth	12	0.449944	0.00985562	RTN4, FGFR1, NOG, AR, NRP1, SEMA4F, FGF9, ULK2, TBX5, SEMA3A, PROX1, TTL	1894	37	13588	2.32678	1	0.149304	16.6852
GOTERM_BP_FAT	GO:0030335~positive regulation of cell migration	12	0.449944	0.00985562	HMGB1, S1PR1, HIF1A, ARHGAP5, ONECUT1, PTP4A1, BCL2, CSF1, ONECUT2, HBEGF, IRS1, APC	1894	37	13588	2.32678	1	0.149304	16.6852
GOTERM_BP_FAT	GO:0021987~cerebral cortex development	12	0.449944	0.00985562	ARX, EGFR, DAB1, ATG7, NF1, RAC1, CX3CR1, MKKS, POU3F3, LHX6, RELN, PAFAH1B1	1894	37	13588	2.32678	1	0.149304	16.6852
GOTERM_BP_FAT	GO:0016202~regulation of striated muscle tissue development	13	0.487439	0.0100611	FGFR1, NOG, FGF9, TBX5, MYOCD, BTG1, BCL2, MKL2, HDAC9, BOC, HDAC7, ACVR1, TWIST1	1894	42	13588	2.2206	1	0.151568	17.0033
GOTERM_BP_FAT	GO:0010975~regulation of neuron projection development	14	0.524934	0.0100649	RTN4, NRP1, EFNA1, TTL, PTK2, TIAM1, SEMA4F, ULK2, NTRK2, ROBO2, SEMA3A, SEMA4D, NEFL, WNT7A	1894	47	13588	2.13701	1	0.151012	17.0092
GOTERM_BP_FAT	GO:0008104~protein localization	128	4.7994	0.010396	CADM3, RAB9B, GRIK2, XPO4, CASK, VPS53, VPS33B, HOOK3, KIF13A, NRCAM, ANK2, ATG7, VPS4B, CEP290, STAM, SCAMP1, MECP2, MYH9, LCA5, RAB19, PDCD6IP, VPS26B, RAB10, AKAP2, PALM, SDAD1, SNX6, SNX5, SNX7, CACNB1, SNX2, SNX4, ARF6, LMAN2, NAPB, SCRIB, CHMP2B, MACF1, SEC61A2, SYS1, FAM160A2, RAB8B, MYO1C, LIN7B, TOMM40, CELSR1, NCKAP1, EPS15, SYNE2, PLEKHA8, ARF4, TLN1, RAB5C, GRIP1, TLN2, FGF9, VPS37A, …	1894	753	13588	1.21952	1	0.154973	17.5192
GOTERM_BP_FAT	GO:0007610~behavior	74	2.77465	0.0113459	NRP2, SNCG, ADCY1, GRIK2, ADCY5, SYNJ1, SNCA, SOBP, KLHL1, PRKAR2B, BDNF, AGTR2, SLC1A2, CHST10, GRIN2B, PPP1R1B, ROBO1, SLC24A2, ATG7, MKKS, ROBO2, SEMA3A, SLC22A5, DSCAM, ZFX, MECP2, UBR3, PRKCE, GRM5, PSEN2, CX3CR1, RELN, TSHR, CLN8, SCN1A, CACNB4, SCRIB, AMPH, TAL2, PLCL1, DOCK2, NPAS2, CHD7, NPAS3, KRAS, PDE1B, BCL2, RAC1, SCN9A, ETV1, PAFAH1B1, STRBP, APBA1, GLRB, NTF5, NF1, ATP1A3, NR4A2, …	1894	405	13588	1.31085	1	0.167287	18.9663
GOTERM_BP_FAT	GO:0007548~sex differentiation	29	1.08736	0.011413	FGF9, FST, STAT5B, BCL2L2, FOXO3, TCF7L2, IMMP2L, WNT4, CHD7, OSR1, BCL2, PCYT1B, FNDC3A, LFNG, AMHR2, AR, DMRT3, ZFX, TAF4A, ESR1, SIRT1, BCL2L11, KDR, ACVR2A, EREG, VEGFA, PBX1, BMPR1A, MED1	1894	130	13588	1.60041	1	0.167533	19.0676
GOTERM_BP_FAT	GO:0051057~positive regulation of small GTPase mediated signal transduction	7	0.262467	0.0117754	NOTCH2, DOCK2, KRAS, CSF1, SHOC2, RELN, KITL	1894	15	13588	3.34798	1	0.171722	19.6127
GOTERM_BP_FAT	GO:0000245~spliceosome assembly	7	0.262467	0.0117754	SRPK2, CELF4, RBM5, CELF2, CELF1, PTBP2, MBNL1	1894	15	13588	3.34798	1	0.171722	19.6127
GOTERM_BP_FAT	GO:0021543~pallium development	15	0.56243	0.0117977	EGFR, NF1, PAX6, ZEB2, ARX, DAB1, ATG7, RAC1, CX3CR1, MKKS, POU3F3, ID4, LHX6, PAFAH1B1, RELN	1894	53	13588	2.03044	1	0.171351	19.6462
GOTERM_BP_FAT	GO:0008585~female gonad development	15	0.56243	0.0117977	TAF4A, STAT5B, FST, ZFX, ESR1, FOXO3, SIRT1, KDR, IMMP2L, WNT4, EREG, BCL2, VEGFA, PCYT1B, LFNG	1894	53	13588	2.03044	1	0.171351	19.6462
GOTERM_BP_FAT	GO:0001541~ovarian follicle development	11	0.412448	0.0118135	IMMP2L, EREG, BCL2, ZFX, VEGFA, TAF4A, ESR1, FOXO3, PCYT1B, LFNG, KDR	1894	33	13588	2.39141	1	0.170897	19.6698
GOTERM_BP_FAT	GO:0060443~mammary gland morphogenesis	11	0.412448	0.0118135	PTHLH, VDR, WNT4, AR, NRG3, BTRC, CSF1, ESR1, GLI2, SCRIB, MED1	1894	33	13588	2.39141	1	0.170897	19.6698
GOTERM_BP_FAT	GO:0048634~regulation of muscle development	13	0.487439	0.0122291	FGFR1, NOG, FGF9, TBX5, MYOCD, BTG1, BCL2, MKL2, HDAC9, BOC, HDAC7, ACVR1, TWIST1	1894	43	13588	2.16895	1	0.175701	20.2902
GOTERM_BP_FAT	GO:0001570~vasculogenesis	13	0.487439	0.0122291	SGPL1, QK, CITED2, GJC1, KDR, ZFP36L1, PTK2, MYOCD, ZMIZ1, NTRK2, ZFPM2, HDAC7, RASA1	1894	43	13588	2.16895	1	0.175701	20.2902
GOTERM_BP_FAT	GO:0019226~transmission of nerve impulse	45	1.68729	0.0124296	SYT1, SCN1A, CPLX1, GRIK2, SNCA, SYNJ1, CACNB2, CACNB4, CD24A, SCRIB, GJC1, DMPK, NRCAM, CTTNBP2, SERINC5, PTK2, GAD2, S1PR1, GRIN2B, DMD, PAFAH1B1, SNAP25, GAD1, APBA1, GJD2, TOMT, GLRB, PLP1, UGT8A, NRXN3, NF1, NLGN1, LIN7B, MECP2, VDAC3, QK, ATXN1, KIF1B, NAB1, TRAPPC4, NCAN, UNC13C, UNC13B, CLN8, WNT7A	1894	226	13588	1.4285	1	0.177643	20.5878
GOTERM_BP_FAT	GO:0046660~female sex differentiation	17	0.63742	0.0127668	TAF4A, STAT5B, FST, ZFX, ESR1, FOXO3, SIRT1, KDR, IMMP2L, WNT4, CHD7, EREG, BCL2, VEGFA, PCYT1B, LFNG, MED1	1894	64	13588	1.90566	1	0.181332	21.0861
GOTERM_BP_FAT	GO:0030509~BMP signaling pathway	9	0.337458	0.0129359	ACVR2A, NOG, BMP2, GDF6, FST, SMAD5, BMPR2, BMPR1A, BMP6	1894	24	13588	2.69034	1	0.18282	21.3348
GOTERM_BP_FAT	GO:0022604~regulation of cell morphogenesis	23	0.862392	0.012963	RTN4, GNA13, PALM, NRP1, SHROOM3, EFNA1, ERMN, CDC42SE1, RHOQ, MYH9, ARHGAP15, TTL, PTK2, EZR, SEMA4F, TIAM1, ULK2, ROBO2, SEMA3A, SEMA4D, NEFL, WNT7A, AKAP2	1894	97	13588	1.70111	1	0.182479	21.3746
GOTERM_BP_FAT	GO:0035148~tube lumen formation	16	0.599925	0.0133802	DLC1, DVL2, COBL, RET, SHROOM3, ZEB2, CELSR1, BCL2L11, SHANK3, NCKAP1, MAP3K7, WNT4, ADM, ZIC5, HECTD1, TWIST1	1894	59	13588	1.94556	1	0.187097	21.9849
GOTERM_BP_FAT	GO:0007498~mesoderm development	16	0.599925	0.0133802	BMPR2, NR4A3, NCKAP1, ACVR2A, WNT3, OSR1, MACF1, HAND1, PPP2CA, VEGFA, PRKAR1A, EXT1, CHRD, TCF15, BMPR1A, ACVR1	1894	59	13588	1.94556	1	0.187097	21.9849
GOTERM_BP_FAT	GO:0001838~embryonic epithelial tube formation	15	0.56243	0.0139386	DLC1, DVL2, COBL, RET, SHROOM3, ZEB2, CELSR1, SHANK3, NCKAP1, MAP3K7, WNT4, ADM, ZIC5, HECTD1, TWIST1	1894	54	13588	1.99284	1	0.193425	22.7947
GOTERM_BP_FAT	GO:0035282~segmentation	15	0.56243	0.0139386	DVL2, ZEB2, PCDH8, DLL1, GLI2, TTN, NCKAP1, SFRP1, MEOX2, PSEN2, PCSK6, TBX18, FRS2, TCF15, MLLT3	1894	54	13588	1.99284	1	0.193425	22.7947
GOTERM_BP_FAT	GO:0007613~memory	10	0.374953	0.0141088	NTF5, ADCY1, GRIN2B, CHST10, GRIA1, ITGA5, SLC24A2, PSEN2, MECP2, ATP1A3	1894	29	13588	2.47387	1	0.194833	23.0398
GOTERM_BP_FAT	GO:0048762~mesenchymal cell differentiation	14	0.524934	0.0144072	NRP2, FGFR1, RET, BMP2, NOG, PPP3R1, ZEB2, GDNF, KITL, EDNRB, HIF1A, BCL2, RBPJ, ACVR1	1894	49	13588	2.04978	1	0.197814	23.4681
GOTERM_BP_FAT	GO:0050808~synapse organization	14	0.524934	0.0144072	GPHN, CADM1, NRXN3, TNC, DRP2, UTRN, NLGN1, MECP2, NLGN2, CACNB4, PAK1, WNT7A, CACNA2D2, LRP4	1894	49	13588	2.04978	1	0.197814	23.4681
GOTERM_BP_FAT	GO:0048878~chemical homeostasis	67	2.51219	0.0144596	JPH2, SLC9A6, GRIK2, SNCA, BNIP3, FOXO3, DMPK, BAK1, EDNRB, S1PR1, GRIN2B, SLC24A3, AQP11, COL4A3BP, SLC24A2, GJD2, SGK1, ATP4A, PIK3CB, UGT8A, MFI2, SOCS6, MECP2, STIM2, LDLRAP1, QK, PTHLH, 4930506M07RIK, NPC1, NPC2, HIF1A, RYR3, NAB1, VEGFA, STC1, CALCR, SCN1A, NR3C2, ABCA2, FKBP1A, CACNB4, CD24A, VDR, SERINC5, INPP5K, SLC30A1, BCL2, SLC30A4, GLRB, WDTC1, PLP1, EPAS1, SMAD7, NF1, ATP1A3, ABCB7,…	1894	365	13588	1.31691	1	0.197738	23.543
GOTERM_BP_FAT	GO:0051656~establishment of organelle localization	11	0.412448	0.0146962	PTK2, SYNE1, KIF1B, SEH1L, NLGN1, KIF18A, MAP4K2, RHOT1, MLH1, MYH9, SCRIB	1894	34	13588	2.32108	1	0.199918	23.8806
GOTERM_BP_FAT	GO:0016358~dendrite development	12	0.449944	0.0148644	PPP1R9B, KLF7, BDNF, NRP1, RAC1, MECP2, TRAPPC4, PAK1, PRKG1, DCLK1, KLHL1, DSCAM	1894	39	13588	2.20746	1	0.201245	24.1198
GOTERM_BP_FAT	GO:0048565~gut development	12	0.449944	0.0148644	EGFR, EDNRB, FGF9, BCL2, FOXF2, MYB, ALX4, GLI2, FOXP4, PCSK5, TCF7L2, NCKAP1	1894	39	13588	2.20746	1	0.201245	24.1198
GOTERM_BP_FAT	GO:0060350~endochondral bone morphogenesis	8	0.299963	0.0148835	MEF2C, SHOX2, PTHLH, MEF2D, FGF18, HOXA11, NAB1, RUNX2	1894	20	13588	2.86969	1	0.200752	24.1469
GOTERM_BP_FAT	GO:0007049~cell cycle	105	3.93701	0.0156463	MAEA, CD2AP, VPS4B, TLK1, RBL2, CHTF8, ANAPC4, MYH9, BOLL, FOXN3, AHR, CNTROB, NEK9, ARL8A, PDCD6IP, XRN1, BLCAP, PPP2R3A, ANLN, CCNG1, SESN1, CCNG2, UHMK1, MACF1, CLASP2, LFNG, IKZF1, MAP2K1, CKAP5, GAS1, TET2, CDC27, NOTCH2, PLK2, RGS2, DMTF1, E2F3, SPIN1, CDC14A, E2F7, CCNT1, MLH1, CPEB1, LATS1, CCNE1, CGREF1, CEP250, EVI5, SEH1L, FANCI, MTBP, TUBB5, SIK1, MYB, CDC6, ARHGEF2, ANP32B, PAPD5, HM…	1894	611	13588	1.23289	1	0.209203	25.2221
GOTERM_BP_FAT	GO:0030534~adult behavior	22	0.824897	0.0157041	SNCG, GLRB, NTF5, SCN1A, SNCA, NR4A2, ATP1A3, MECP2, CACNB4, NR4A3, KLHL1, ATXN1, EPHA4, SLC1A2, CHD7, ATG7, PAFAH1B1, SCN8A, PBX3, TSHR, HTR2C, CLN8	1894	93	13588	1.69713	1	0.209149	25.303
GOTERM_BP_FAT	GO:0051338~regulation of transferase activity	40	1.49981	0.0160623	EFNA1, CSF1, TRIB3, ZEB2, PDCD4, CD24A, LATS1, SERINC5, DAB1, MAP3K1, RAC1, C1QTNF2, SPRED2, MLLT1, SHC1, DNAJC3, MAPKBP1, FGF2, FRS2, APC, VAV3, CCDC88A, MAP2K1, NF1, STRADA, DGKK, DGKH, IRS1, KITL, PKIA, SH3BP5, SPAG9, EREG, HIPK3, PSEN2, ERN1, RELN, GADD45A, CLN8, VLDLR	1894	199	13588	1.44206	1	0.212652	25.8024
GOTERM_BP_FAT	GO:0051493~regulation of cytoskeleton organization	23	0.862392	0.0163507	ARHGEF2, CCDC88A, ROCK2, CAPZA1, RDX, RICTOR, PROX1, LATS1, KANK1, FMN1, ARPC1B, CTTNBP2, S1PR1, ARPC5L, MAP3K1, RAC1, SCIN, AVIL, TMSB4X, MAPRE1, CLASP2, RASA1, APC	1894	99	13588	1.66674	1	0.215295	26.2023
GOTERM_BP_FAT	GO:0007616~long-term memory	5	0.187477	0.0164712	NTF5, ADCY1, CHST10, GRIA1, MECP2	1894	8	13588	4.4839	1	0.21595	26.3686
GOTERM_BP_FAT	GO:0040034~regulation of development, heterochronic	5	0.187477	0.0164712	HES1, FGF9, SOX5, PAX6, RBPJ	1894	8	13588	4.4839	1	0.21595	26.3686
GOTERM_BP_FAT	GO:0048505~regulation of timing of cell differentiation	5	0.187477	0.0164712	HES1, FGF9, SOX5, PAX6, RBPJ	1894	8	13588	4.4839	1	0.21595	26.3686
GOTERM_BP_FAT	GO:0021799~cerebral cortex radially oriented cell migration	5	0.187477	0.0164712	DAB1, RAC1, POU3F3, LHX6, PAFAH1B1	1894	8	13588	4.4839	1	0.21595	26.3686
GOTERM_BP_FAT	GO:0006812~cation transport	90	3.37458	0.0166163	SLC5A3, KCNC1, KCNC4, SLC44A1, KCNC3, SLC9A6, KCNAB3, SCN3A, SLC20A2, ATP1B4, KCNIP2, KCNJ14, KCNK10, KCNQ5, GRIN2B, SLC24A3, SLC24A2, VPS4B, SLC22A5, MYB, NIPAL4, KCND2, KCND1, ATP4A, TRPM7, MFI2, SCN2A1, TRPA1, STIM2, SLC22A21, CNGA2, ATP6V1C1, PSEN2, KCNH7, KCNH5, SLC38A4, SLC39A14, SCN1A, SLC38A2, SLC39A10, SLC39A13, CACNB1, CACNB2, FKBP1A, SFXN1, ATP5G1, SFXN2, CACNB4, KCNJ2, KCNJ3, KCNMB2, …	1894	515	13588	1.25375	1	0.216886	26.5686
GOTERM_BP_FAT	GO:0032330~regulation of chondrocyte differentiation	7	0.262467	0.0166585	SHOX2, PTHLH, MAF, FGF18, HOXA11, GLI2, RUNX2	1894	16	13588	3.13873	1	0.216624	26.6266
GOTERM_BP_FAT	GO:0045639~positive regulation of myeloid cell differentiation	9	0.337458	0.0167521	HMGB1, SMAP1, HIF1A, IKZF1, ID2, ETS1, CSF1, FOXO3, KITL	1894	25	13588	2.58272	1	0.216957	26.7553
GOTERM_BP_FAT	GO:0043085~positive regulation of catalytic activity	50	1.87477	0.0168772	ADCY1, EFNA1, ADCY5, ADCY6, ZEB2, BAK1, AGTR2, ARHGAP6, DAB1, S1PR1, GALR1, SHC1, MAPKBP1, FRS2, FGF2, CCDC88A, RALBP1, IRS1, PTHLH, SPAG9, NDEL1, EREG, BTG1, PSEN2, ERN1, RELN, TSHR, CALCR, CSF1, CD24A, SCRIB, ADCYAP1, SERINC5, BCL2, MAP3K1, RAC1, C1QTNF2, VAV3, MAP2K1, NF1, NR4A2, STRADA, DGKK, DGKH, KITL, GSPT1, BBC3, SYDE1, HTR2C, VLDLR	1894	261	13588	1.37437	1	0.217647	26.9268
GOTERM_BP_FAT	GO:0006916~anti-apoptosis	21	0.787402	0.0169042	SYVN1, STAT5B, ESR1, BNIP3, BIRC6, FOXO1, PIM2, GDNF, CITED2, TRIAP1, BDNF, AKT1S1, GSK3B, BCL2, BNIP3L, VEGFA, LHX4, PIK3CA, AVEN, MAPK8IP1, API5	1894	88	13588	1.71203	1	0.217212	26.9638
GOTERM_BP_FAT	GO:0007160~cell-matrix adhesion	14	0.524934	0.017054	DLC1, LIMS1, EPDR1, TRPM7, NPNT, RAB4B, ITGB4, NID2, BCL2L11, ARHGAP6, ITGA6, ITGB8, BCL2, FREM1	1894	50	13588	2.00879	1	0.218178	27.1687
GOTERM_BP_FAT	GO:0043524~negative regulation of neuron apoptosis	14	0.524934	0.017054	ROCK1, GRIK2, SNCA, MECP2, NR4A2, ITSN1, GDNF, BDNF, AGTR2, KRAS, BCL2, DNAJC5, NEFL, RASA1	1894	50	13588	2.00879	1	0.218178	27.1687
GOTERM_BP_FAT	GO:0008064~regulation of actin polymerization or depolymerization	14	0.524934	0.017054	CAPZA1, RDX, RICTOR, LATS1, KANK1, FMN1, ARPC1B, MAP3K1, ARPC5L, RAC1, SCIN, AVIL, TMSB4X, RASA1	1894	50	13588	2.00879	1	0.218178	27.1687
GOTERM_BP_FAT	GO:0010498~proteasomal protein catabolic process	10	0.374953	0.0177246	RAD23B, USP19, TBL1XR1, UBE2D3, PPP2CB, PPP2R5C, MAN1B1, AMFR, TBL1X, CD2AP	1894	30	13588	2.39141	1	0.225013	28.079
GOTERM_BP_FAT	GO:0043161~proteasomal ubiquitin-dependent protein catabolic process	10	0.374953	0.0177246	RAD23B, USP19, TBL1XR1, UBE2D3, PPP2CB, PPP2R5C, MAN1B1, AMFR, TBL1X, CD2AP	1894	30	13588	2.39141	1	0.225013	28.079
GOTERM_BP_FAT	GO:0060021~palate development	11	0.412448	0.0180719	SGPL1, SATB2, CHD7, TSHZ1, INSIG2, MEOX2, INSIG1, GAS1, ASPH, ALX4, BMPR1A	1894	35	13588	2.25476	1	0.228141	28.5462
GOTERM_BP_FAT	GO:0060249~anatomical structure homeostasis	20	0.749906	0.0181807	NOX4, EPAS1, CSF1, ILDR2, SRF, KDR, TNKS2, PTHLH, MTM1, COL9A1, HIF1A, DMD, BCL2, RAC1, VEGFA, ANKRD11, PDGFRB, XRN1, APC, TERF1	1894	83	13588	1.72873	1	0.228588	28.692
GOTERM_BP_FAT	GO:0021537~telencephalon development	18	0.674916	0.0183936	EGFR, NF1, PAX6, ZEB2, FOXP2, ARX, SLC1A2, DAB1, ATG7, RAC1, CX3CR1, MKKS, POU3F3, RELN, PAFAH1B1, ID4, LHX6, NCOR2	1894	72	13588	1.79356	1	0.230182	28.9764
GOTERM_BP_FAT	GO:0051146~striated muscle cell differentiation	21	0.787402	0.0190348	TNC, TBX5, UTRN, CACNB4, NEO1, MYH9, HOMER1, TTN, CACNA2D2, PROX1, FOXP1, GPHN, KRAS, GATA6, DYRK1B, ATG7, MTPN, SORT1, PAK1, LRP4, TMOD1	1894	89	13588	1.6928	1	0.236455	29.8266
GOTERM_BP_FAT	GO:0045168~cell-cell signaling involved in cell fate specification	8	0.299963	0.0196995	FGFR1, WNT3, HOXA11, SALL1, POU2F1, GDNF, FGF2, FRS2	1894	21	13588	2.73304	1	0.242889	30.6979
GOTERM_BP_FAT	GO:0031128~developmental induction	8	0.299963	0.0196995	FGFR1, WNT3, HOXA11, SALL1, POU2F1, GDNF, FGF2, FRS2	1894	21	13588	2.73304	1	0.242889	30.6979
GOTERM_BP_FAT	GO:0002062~chondrocyte differentiation	8	0.299963	0.0196995	MEF2C, SHOX2, FGFR1, MEF2D, FGF18, FGF9, CHST11, RUNX2	1894	21	13588	2.73304	1	0.242889	30.6979
GOTERM_BP_FAT	GO:0048609~reproductive process in a multicellular organism	73	2.73716	0.0198362	SPIN1, CADM1, TSNAX, STAT5B, FST, NR6A1, MLH1, RPS6KB1, FOXO3, CITED2, SPAG16, KDM1B, CTTNBP2, IMMP2L, WNT4, CXCR4, PPP1R1B, GOPC, MKKS, ADCY10, FNDC3A, TBPL1, SPIN4, AR, CRTAP, ZFX, TAF4A, ESR1, SIX5, UBE2B, BCL2L11, BOLL, QK, PTHLH, ACVR2A, PGM3, EREG, ZMIZ1, VEGFA, RAD18, CELF1, ACVR1, MED1, RAD23B, BCAT2, AGFG1, TDRD7, CREM, ADCYAP1R1, NR2C2, VDR, NPAS3, BCL2, PAFAH1B1, STRBP, PCYT1B, ACSL4, …	1894	409	13588	1.28049	1	0.243568	30.8758
GOTERM_BP_FAT	GO:0032504~multicellular organism reproduction	73	2.73716	0.0198362	SPIN1, CADM1, TSNAX, STAT5B, FST, NR6A1, MLH1, RPS6KB1, FOXO3, CITED2, SPAG16, KDM1B, CTTNBP2, IMMP2L, WNT4, CXCR4, PPP1R1B, GOPC, MKKS, ADCY10, FNDC3A, TBPL1, SPIN4, AR, CRTAP, ZFX, TAF4A, ESR1, SIX5, UBE2B, BCL2L11, BOLL, QK, PTHLH, ACVR2A, PGM3, EREG, ZMIZ1, VEGFA, RAD18, CELF1, ACVR1, MED1, RAD23B, BCAT2, AGFG1, TDRD7, CREM, ADCYAP1R1, NR2C2, VDR, NPAS3, BCL2, PAFAH1B1, STRBP, PCYT1B, ACSL4, …	1894	409	13588	1.28049	1	0.243568	30.8758
GOTERM_BP_FAT	GO:0030832~regulation of actin filament length	14	0.524934	0.0200531	CAPZA1, RDX, RICTOR, LATS1, KANK1, FMN1, ARPC1B, MAP3K1, ARPC5L, RAC1, SCIN, AVIL, TMSB4X, RASA1	1894	51	13588	1.9694	1	0.245099	31.1571
GOTERM_BP_FAT	GO:0043010~camera-type eye development	28	1.04987	0.0202667	MITF, PAX6, ZEB1, NHS, MIP, BAK1, CHD7, MAP3K1, POU2F1, FRS2, APC, DSCAM, MAF, BHLHE22, IKZF1, NF1, SIX5, GAS1, PROX1, FOXP2, SP1, SP3, VEGFA, LRP6, TGIF2, CLN8, GRK1, MED1	1894	130	13588	1.54522	1	0.246581	31.4331
GOTERM_BP_FAT	GO:0007268~synaptic transmission	36	1.34983	0.0206774	SYT1, CPLX1, GRIK2, SNCA, SYNJ1, CACNB2, CACNB4, CD24A, SCRIB, GJC1, DMPK, CTTNBP2, GAD2, PTK2, GRIN2B, DMD, PAFAH1B1, SNAP25, GAD1, APBA1, GJD2, TOMT, GLRB, NRXN3, MECP2, LIN7B, NLGN1, VDAC3, ATXN1, KIF1B, TRAPPC4, NCAN, UNC13C, CLN8, WNT7A, UNC13B	1894	178	13588	1.45097	1	0.250131	31.9609
GOTERM_BP_FAT	GO:0006813~potassium ion transport	33	1.23735	0.0207996	KCNC1, SCN1A, KCNC4, KCNAB3, KCNC3, SCN3A, ATP1B4, KCNIP2, KCNJ2, KCNJ3, KCNJ14, KCNK10, KCNMB2, KCNQ5, SLC24A3, VPS4B, HCN3, KCND2, KCND1, SLC12A2, ATP4A, KCNB2, SCN2A1, ATP1A3, KCNK2, KCNK3, CNGA2, KCNK4, KCNJ5, KCTD8, KCNH7, KCTD12, KCNH5	1894	160	13588	1.47969	1	0.250617	32.1173
GOTERM_BP_FAT	GO:0051969~regulation of transmission of nerve impulse	24	0.899888	0.0209292	SNCG, SNCAIP, GRIK2, NF1, SNCA, MECP2, NLGN1, NLGN2, PXK, CELSR1, CPEB1, GDNF, CACNA2D2, GRM5, BDNF, YWHAG, KRAS, GRIN2B, SLC24A2, NTRK2, PSEN2, USP46, BHLHE40, HTR2C	1894	107	13588	1.60917	1	0.251175	32.2827
GOTERM_BP_FAT	GO:0001702~gastrulation with mouth forming second	9	0.337458	0.0213158	ACVR2A, NAT8, LHX1, LRP6, CELSR1, PPAP2B, CHRD, FRS2, ACVR1	1894	26	13588	2.48339	1	0.254402	32.7738
GOTERM_BP_FAT	GO:0060740~prostate gland epithelium morphogenesis	9	0.337458	0.0213158	NOG, AR, RARG, SFRP1, TNC, ESR1, FEM1B, GLI2, FRS2	1894	26	13588	2.48339	1	0.254402	32.7738
GOTERM_BP_FAT	GO:0051272~positive regulation of cell motion	12	0.449944	0.0215788	HMGB1, S1PR1, HIF1A, ARHGAP5, ONECUT1, PTP4A1, BCL2, CSF1, ONECUT2, HBEGF, IRS1, APC	1894	41	13588	2.09978	1	0.256318	33.106
GOTERM_BP_FAT	GO:0043129~surfactant homeostasis	4	0.149981	0.0216803	PTHLH, EPAS1, VEGFA, KDR	1894	5	13588	5.73939	1	0.256557	33.2338
GOTERM_BP_FAT	GO:0048710~regulation of astrocyte differentiation	4	0.149981	0.0216803	NOG, BMP2, NF1, ID4	1894	5	13588	5.73939	1	0.256557	33.2338
GOTERM_BP_FAT	GO:0048875~chemical homeostasis within a tissue	4	0.149981	0.0216803	PTHLH, EPAS1, VEGFA, KDR	1894	5	13588	5.73939	1	0.256557	33.2338
GOTERM_BP_FAT	GO:0007163~establishment or maintenance of cell polarity	10	0.374953	0.0219701	DOCK2, LIMS1, SYNE2, EZR, MACF1, CLASP2, MYH9, CTNNA1, SCRIB, MARK2	1894	31	13588	2.31427	1	0.258721	33.5973
GOTERM_BP_FAT	GO:0046058~cAMP metabolic process	7	0.262467	0.0227736	ADCY1, UCN2, ADCY5, ADCY6, PDE4D, CACNB4, ADCY10	1894	17	13588	2.9541	1	0.266061	34.5956
GOTERM_BP_FAT	GO:0007369~gastrulation	18	0.674916	0.0237902	NAT8, BMPR2, CELSR1, NR4A3, NCKAP1, ACVR2A, WNT3, HAND1, MACF1, LHX1, PRKAR1A, LRP6, EXT1, PPAP2B, CHRD, FRS2, BMPR1A, ACVR1	1894	74	13588	1.74508	1	0.275402	35.8383
GOTERM_BP_FAT	GO:0043549~regulation of kinase activity	38	1.42482	0.0238022	EFNA1, CSF1, TRIB3, ZEB2, PDCD4, CD24A, LATS1, DAB1, MAP3K1, RAC1, C1QTNF2, SPRED2, MLLT1, SHC1, DNAJC3, MAPKBP1, FGF2, FRS2, APC, VAV3, CCDC88A, MAP2K1, NF1, STRADA, DGKK, DGKH, IRS1, KITL, PKIA, SH3BP5, SPAG9, EREG, HIPK3, PSEN2, ERN1, RELN, GADD45A, VLDLR	1894	192	13588	1.4199	1	0.27468	35.8528
GOTERM_BP_FAT	GO:0010648~negative regulation of cell communication	37	1.38733	0.0239944	NOG, RGS7BP, ONECUT1, FGF9, GRIK2, ONECUT2, CDC42SE1, ADRBK1, PRDM16, PTEN, WNT4, LECT1, SLC24A2, CHST11, RUNX2, PHLDA3, APC, NLK, NF1, SOCS6, SKI, RGS17, SOCS5, GAS1, RGS16, ATXN1, NPC1, GRB10, CBLB, DKK1, RGS2, TRIM33, LRP6, TREML1, CHRD, LRP4, TOB1	1894	186	13588	1.42713	1	0.275741	36.0852
GOTERM_BP_FAT	GO:0022602~ovulation cycle process	13	0.487439	0.0246163	TAF4A, ZFX, STAT5B, ESR1, FOXO3, SIRT1, KDR, IMMP2L, EREG, BCL2, VEGFA, PCYT1B, LFNG	1894	47	13588	1.98436	1	0.280998	36.8316
GOTERM_BP_FAT	GO:0014031~mesenchymal cell development	13	0.487439	0.0246163	NRP2, EDNRB, NOG, BMP2, RET, HIF1A, BCL2, PPP3R1, ZEB2, RBPJ, GDNF, KITL, ACVR1	1894	47	13588	1.98436	1	0.280998	36.8316
GOTERM_BP_FAT	GO:0016337~cell-cell adhesion	45	1.68729	0.0251996	PVR, CADM3, LIMS1, CADM1, L1CAM, CDH3, CD2AP, CD24A, SCRIB, DCHS1, CDH5, PNN, NRCAM, CDH8, CDH20, CDH9, DAB1, FAT3, BCL2, FAT2, PKD1, PCDHA10, SHC1, ROBO2, FNDC3A, BOC, RET, PIK3CB, PCDH10, NLGN1, PCDH12, VEZT, PCDH8, CELSR1, MYH9, PCDH17, CD164, PCDH19, ITGA6, DSG2, ITGA5, FREM2, TCAM1, NCAN, DNAJB6	1894	236	13588	1.36797	1	0.28581	37.5242
GOTERM_BP_FAT	GO:0007032~endosome organization	6	0.224972	0.02547	STX6, FAM160A2, RAB5C, AQP11, VPS4B, HOOK3	1894	13	13588	3.31119	1	0.28756	37.8429
GOTERM_BP_FAT	GO:0048745~smooth muscle tissue development	6	0.224972	0.02547	ZFAND5, NF1, PDGFRB, PROX1, FOXP1, FOXP2	1894	13	13588	3.31119	1	0.28756	37.8429
GOTERM_BP_FAT	GO:0043488~regulation of mRNA stability	6	0.224972	0.02547	ZFP36L1, CALCR, VEGFA, HNRNPD, ELAVL1, MAPKAPK2	1894	13	13588	3.31119	1	0.28756	37.8429
GOTERM_BP_FAT	GO:0042551~neuron maturation	6	0.224972	0.02547	NRCAM, RET, NTN4, MECP2, NR4A2, FARP2	1894	13	13588	3.31119	1	0.28756	37.8429
GOTERM_BP_FAT	GO:0021587~cerebellum morphogenesis	8	0.299963	0.0255046	DAB1, LHX1, MTPN, LHX5, GAS1, RORA, GLI2, WNT7A	1894	22	13588	2.60881	1	0.287037	37.8836
GOTERM_BP_FAT	GO:0006829~zinc ion transport	8	0.299963	0.0255046	SLC39A14, SLC39A10, SLC30A1, SLC39A13, SLC39A9, SLC30A4, SLC30A9, SLC39A1	1894	22	13588	2.60881	1	0.287037	37.8836
GOTERM_BP_FAT	GO:0048286~lung alveolus development	8	0.299963	0.0255046	PTHLH, TNS3, PSEN2, VEGFA, BMPR2, HS6ST1, FOXP2, KDR	1894	22	13588	2.60881	1	0.287037	37.8836
GOTERM_BP_FAT	GO:0051588~regulation of neurotransmitter transport	8	0.299963	0.0255046	SNCG, SNCAIP, NF1, NTRK2, SNCA, CELSR1, HTR2C, GDNF	1894	22	13588	2.60881	1	0.287037	37.8836
GOTERM_BP_FAT	GO:0032870~cellular response to hormone stimulus	15	0.56243	0.0256019	SGK1, WDTC1, STAT5B, RHOQ, FOXO1, LATS1, IRS1, PHIP, EIF4EBP2, JAK2, PTPN1, INSR, AKT3, PIK3R2, GHR	1894	58	13588	1.85541	1	0.287117	37.9978
GOTERM_BP_FAT	GO:0007628~adult walking behavior	9	0.337458	0.0266929	EPHA4, GLRB, SCN1A, CHD7, ATG7, CACNB4, SCN8A, CLN8, KLHL1	1894	27	13588	2.39141	1	0.296592	39.2648
GOTERM_BP_FAT	GO:0060512~prostate gland morphogenesis	9	0.337458	0.0266929	NOG, AR, RARG, SFRP1, TNC, ESR1, FEM1B, GLI2, FRS2	1894	27	13588	2.39141	1	0.296592	39.2648
GOTERM_BP_FAT	GO:0009798~axis specification	9	0.337458	0.0266929	LHX1, LRP6, PAX6, PCSK6, TBX18, FRS2, BMPR1A, NCKAP1, APC	1894	27	13588	2.39141	1	0.296592	39.2648
GOTERM_BP_FAT	GO:0034330~cell junction organization	10	0.374953	0.0268971	DLC1, TLN1, ARHGAP6, TNS1, ITGA5, BCL2, NUMB, LAMC1, CTNNA1, HDAC7	1894	32	13588	2.24195	1	0.297638	39.4992
GOTERM_BP_FAT	GO:0045137~development of primary sexual characteristics	23	0.862392	0.0278786	AR, FGF9, ZFX, FST, TAF4A, STAT5B, ESR1, BCL2L2, FOXO3, SIRT1, BCL2L11, KDR, IMMP2L, ACVR2A, WNT4, CHD7, OSR1, EREG, BCL2, VEGFA, PCYT1B, FNDC3A, LFNG	1894	104	13588	1.58661	1	0.305877	40.6141
GOTERM_BP_FAT	GO:0048167~regulation of synaptic plasticity	13	0.487439	0.0287929	GRIK2, NF1, SNCA, MECP2, CPEB1, GRM5, YWHAG, BDNF, KRAS, GRIN2B, SLC24A2, PSEN2, BHLHE40	1894	48	13588	1.94302	1	0.313362	41.6351
GOTERM_BP_FAT	GO:0006401~RNA catabolic process	13	0.487439	0.0287929	ZFP36L1, PAN2, PARN, PAN3, ZCCHC11, DCP2, DCP1A, ZHX2, SMG1, MLH1, CASC3, LIN28A, LIN28B	1894	48	13588	1.94302	1	0.313362	41.6351
GOTERM_BP_FAT	GO:0048593~camera-type eye morphogenesis	13	0.487439	0.0287929	BHLHE22, NF1, ZEB1, PROX1, BAK1, SP1, SP3, VEGFA, LRP6, POU2F1, FRS2, GRK1, DSCAM	1894	48	13588	1.94302	1	0.313362	41.6351
GOTERM_BP_FAT	GO:0042698~ovulation cycle	13	0.487439	0.0287929	TAF4A, ZFX, STAT5B, ESR1, FOXO3, SIRT1, KDR, IMMP2L, EREG, BCL2, VEGFA, PCYT1B, LFNG	1894	48	13588	1.94302	1	0.313362	41.6351
GOTERM_BP_FAT	GO:0001764~neuron migration	17	0.63742	0.0290051	PHOX2B, SATB2, MDGA1, NR4A2, PAX6, PRKG1, ARX, CTTNBP2, PTK2, DAB1, NDEL1, CXCR4, RELN, PAFAH1B1, NR2F2, DCLK1, TWIST1	1894	70	13588	1.74231	1	0.314391	41.8697
GOTERM_BP_FAT	GO:0044057~regulation of system process	39	1.46232	0.0292365	SNCG, SNCAIP, GNAI3, GRIK2, CALD1, SNCA, BMPR2, ADRBK1, PXK, CPEB1, GDNF, DMPK, AGTR2, BDNF, KRAS, GRIN2B, SLC24A2, SEMA3A, BHLHE40, PTPRM, NOS1, EPAS1, SMAD7, NF1, NLGN1, MECP2, NLGN2, CELSR1, CACNA2D2, GRM5, INHBB, YWHAG, PSEN2, SP4, NTRK2, HBEGF, USP46, PBX3, HTR2C	1894	201	13588	1.39202	1	0.315586	42.1245
GOTERM_BP_FAT	GO:0009968~negative regulation of signal transduction	34	1.27484	0.0308154	NOG, RGS7BP, ONECUT1, FGF9, ONECUT2, CDC42SE1, ADRBK1, PRDM16, PTEN, WNT4, LECT1, CHST11, RUNX2, PHLDA3, APC, NLK, NF1, SOCS6, SKI, RGS17, SOCS5, GAS1, RGS16, ATXN1, GRB10, CBLB, DKK1, RGS2, TRIM33, LRP6, TREML1, CHRD, LRP4, TOB1	1894	171	13588	1.42646	1	0.328755	43.835
GOTERM_BP_FAT	GO:0051640~organelle localization	14	0.524934	0.0314191	PLXNA2, MAP4K2, NLGN1, KIF18A, MLH1, MYH9, SCRIB, MYRIP, PTK2, SYNE1, NDEL1, KIF1B, SEH1L, RHOT1	1894	54	13588	1.85999	1	0.333132	44.4763
GOTERM_BP_FAT	GO:0021536~diencephalon development	11	0.412448	0.0315884	ARX, TAL2, HES1, GATA2, NOG, CREB1, PAX6, RBPJ, GLI2, BMPR1A, OTP	1894	38	13588	2.07675	1	0.333684	44.6549
GOTERM_BP_FAT	GO:0021695~cerebellar cortex development	8	0.299963	0.0323769	LHX1, MTPN, ATG7, LHX5, RORA, GLI2, WNT7A, KLHL1	1894	23	13588	2.49539	1	0.33958	45.4796
GOTERM_BP_FAT	GO:0001755~neural crest cell migration	8	0.299963	0.0323769	NRP2, EDNRB, RET, HIF1A, ZEB2, GDNF, KITL, ACVR1	1894	23	13588	2.49539	1	0.33958	45.4796
GOTERM_BP_FAT	GO:0042592~homeostatic process	98	3.67454	0.0332626	MAEA, SLC9A6, GRIK2, STAT5B, SNCA, ILDR2, FOXO3, DMPK, BAK1, S1PR1, GRIN2B, AQP11, COL4A3BP, GJD2, PIK3CB, MFI2, STIM2, MECP2, SOCS6, BCL2L11, TNKS2, PTHLH, 4930506M07RIK, NPC1, HIF1A, NPC2, RYR3, TXNDC5, VEGFA, PDGFRB, STC1, XRN1, SCN1A, ABCA2, SFXN1, SOX6, CACNB4, SRF, VDR, SERINC5, SLC30A1, DMD, RAC1, SLC30A4, EPAS1, SMAD7, SMAD5, ABCB7, KCNK2, KDR, SLC4A10, RHOT1, CACNA1E, SCARA5, NCOR2, SLC9…	1894	584	13588	1.2039	1	0.346214	46.392
GOTERM_BP_FAT	GO:0006417~regulation of translation	22	0.824897	0.0335007	CPEB2, PAIP2, MKNK1, IGF2BP2, CASC3, CPEB1, IGF2BP3, LIN28A, SAMD4, BOLL, QK, FXR1, ZFP36L1, EIF4E, TNRC6C, EIF4EBP2, EIF2S1, PUM2, TNRC6B, TNRC6A, DNAJC1, EIF4E2	1894	100	13588	1.57833	1	0.347292	46.6349
GOTERM_BP_FAT	GO:0002521~leukocyte differentiation	29	1.08736	0.0343922	CALCR, LRRC8A, ONECUT1, STAT5B, MITF, SOX4, CACNB4, TPD52, CBFA2T3, CD24A, CBFB, BAK1, DOCK2, BCL2, BCL11A, POU2F2, CD28, APC, IKZF1, RELB, MYH9, FOXP1, SP3, PSEN2, IRF4, RBPJ, HDAC9, TSHR, HDAC7	1894	142	13588	1.46516	1	0.353837	47.5348
GOTERM_BP_FAT	GO:0032319~regulation of Rho GTPase activity	6	0.224972	0.0351786	NDEL1, RALBP1, SYDE1, PAFAH1B1, RICTOR, SCRIB	1894	14	13588	3.07467	1	0.359413	48.3168
GOTERM_BP_FAT	GO:0048010~vascular endothelial growth factor receptor signaling pathway	6	0.224972	0.0351786	IGSF10, NRP1, VEGFA, BMPR2, PDGFRB, KDR	1894	14	13588	3.07467	1	0.359413	48.3168
GOTERM_BP_FAT	GO:0046579~positive regulation of Ras protein signal transduction	6	0.224972	0.0351786	NOTCH2, DOCK2, KRAS, CSF1, SHOC2, KITL	1894	14	13588	3.07467	1	0.359413	48.3168
GOTERM_BP_FAT	GO:0040017~positive regulation of locomotion	12	0.449944	0.0354669	HMGB1, S1PR1, HIF1A, ARHGAP5, ONECUT1, PTP4A1, BCL2, CSF1, ONECUT2, HBEGF, IRS1, APC	1894	44	13588	1.95661	1	0.36083	48.6006
GOTERM_BP_FAT	GO:0007281~germ cell development	22	0.824897	0.03694	AGFG1, TDRD7, SMAD5, ZFX, RPS6KB1, SIX5, FOXO3, UBE2B, KITL, NR2C2, WNT4, EREG, CXCR4, BCL2, GOPC, MKKS, PAFAH1B1, CELF1, STRBP, FNDC3A, TBPL1, ACVR1	1894	101	13588	1.5627	1	0.371848	50.0283
GOTERM_BP_FAT	GO:0001843~neural tube closure	11	0.412448	0.0373553	DVL2, DLC1, COBL, SHROOM3, ADM, ZIC5, ZEB2, CELSR1, NCKAP1, HECTD1, TWIST1	1894	39	13588	2.0235	1	0.374209	50.424
GOTERM_BP_FAT	GO:0060606~tube closure	11	0.412448	0.0373553	DVL2, DLC1, COBL, SHROOM3, ADM, ZIC5, ZEB2, CELSR1, NCKAP1, HECTD1, TWIST1	1894	39	13588	2.0235	1	0.374209	50.424
GOTERM_BP_FAT	GO:0031644~regulation of neurological system process	24	0.899888	0.037494	SNCG, SNCAIP, GRIK2, NF1, SNCA, MECP2, NLGN1, NLGN2, PXK, CELSR1, CPEB1, GDNF, CACNA2D2, GRM5, BDNF, YWHAG, KRAS, GRIN2B, SLC24A2, NTRK2, PSEN2, USP46, BHLHE40, HTR2C	1894	113	13588	1.52373	1	0.374345	50.5555
GOTERM_BP_FAT	GO:0045444~fat cell differentiation	15	0.56243	0.0382203	SCD1, BBS7, PPARG, RUNX1T1, BNIP3, ARL6, PRDM16, SIRT1, ITGA6, RGS2, GSK3B, MKKS, TBL1X, NCOR2, MED1	1894	61	13588	1.76416	1	0.379135	51.2386
GOTERM_BP_FAT	GO:0010769~regulation of cell morphogenesis involved in differentiation	13	0.487439	0.038639	RTN4, NRP1, EFNA1, TTL, PTK2, TIAM1, SEMA4F, ULK2, ROBO2, SEMA3A, SEMA4D, NEFL, WNT7A	1894	50	13588	1.8653	1	0.381452	51.6283
GOTERM_BP_FAT	GO:0003016~respiratory system process	4	0.149981	0.0389069	ZFAND5, HOXA5, ADH5, TCF15	1894	6	13588	4.78282	1	0.382572	51.8762
GOTERM_BP_FAT	GO:0030947~regulation of vascular endothelial growth factor receptor signaling pathway	4	0.149981	0.0389069	FGF18, LECT1, HIF1A, FGF9	1894	6	13588	4.78282	1	0.382572	51.8762
GOTERM_BP_FAT	GO:0048570~notochord morphogenesis	4	0.149981	0.0389069	NOG, EFNA1, GLI2, NCKAP1	1894	6	13588	4.78282	1	0.382572	51.8762
GOTERM_BP_FAT	GO:0035137~hindlimb morphogenesis	10	0.374953	0.0389821	FMN1, CHD7, RARG, LRP6, ALX4, ALX3, WNT7A, BMPR1A, MED1, TWIST1	1894	34	13588	2.11007	1	0.382184	51.9455
GOTERM_BP_FAT	GO:0045665~negative regulation of neuron differentiation	10	0.374953	0.0389821	HES1, PHOX2B, IRX3, FOXG1, PAX6, PBX1, ID4, DLL1, REST, CD24A	1894	34	13588	2.11007	1	0.382184	51.9455
GOTERM_BP_FAT	GO:0060444~branching involved in mammary gland duct morphogenesis	7	0.262467	0.0391233	VDR, WNT4, AR, BTRC, CSF1, ESR1, MED1	1894	19	13588	2.64314	1	0.382311	52.0755
GOTERM_BP_FAT	GO:0050872~white fat cell differentiation	5	0.187477	0.0392684	SCD1, PPARG, PRDM16, SIRT1, NCOR2	1894	10	13588	3.58712	1	0.382467	52.2087
GOTERM_BP_FAT	GO:0051145~smooth muscle cell differentiation	5	0.187477	0.0392684	MEF2C, WNT4, MKL2, TBX18, ACVR1	1894	10	13588	3.58712	1	0.382467	52.2087
GOTERM_BP_FAT	GO:0060216~definitive hemopoiesis	5	0.187477	0.0392684	HOXB3, SP1, SP3, HOXA9, CBFB	1894	10	13588	3.58712	1	0.382467	52.2087
GOTERM_BP_FAT	GO:0035162~embryonic hemopoiesis	5	0.187477	0.0392684	HIF1A, VEGFA, SH2B3, PBX1, MED1	1894	10	13588	3.58712	1	0.382467	52.2087
GOTERM_BP_FAT	GO:0048640~negative regulation of developmental growth	5	0.187477	0.0392684	RTN4, NRP1, SEMA4F, ULK2, SEMA3A	1894	10	13588	3.58712	1	0.382467	52.2087
GOTERM_BP_FAT	GO:0009225~nucleotide-sugar metabolic process	5	0.187477	0.0392684	PGM3, GNE, GNPNAT1, B3GALNT2, CMAH	1894	10	13588	3.58712	1	0.382467	52.2087
GOTERM_BP_FAT	GO:0008105~asymmetric protein localization	5	0.187477	0.0392684	SHROOM3, RDX, CELSR1, SCRIB, NCKAP1	1894	10	13588	3.58712	1	0.382467	52.2087
GOTERM_BP_FAT	GO:0032583~regulation of gene-specific transcription	16	0.599925	0.0399541	HMGB1, BMP2, WDTC1, IKZF2, RARG, TNFSF4, IKZF1, PAX6, RORB, SIRT1, CITED2, HES1, GATA6, IRF4, SMARCA1, BCOR	1894	67	13588	1.71325	1	0.386777	52.8335
GOTERM_BP_FAT	GO:0021983~pituitary gland development	9	0.337458	0.0401178	HES1, GATA2, NOG, CREB1, PAX6, RBPJ, GLI2, BMPR1A, OTP	1894	29	13588	2.22649	1	0.387059	52.9815
GOTERM_BP_FAT	GO:0010552~positive regulation of specific transcription from RNA polymerase II promoter	8	0.299963	0.0403821	HES1, HMGB1, BMP2, IKZF2, RARG, GATA6, IRF4, CITED2	1894	24	13588	2.39141	1	0.388105	53.2195
GOTERM_BP_FAT	GO:0046907~intracellular transport	74	2.77465	0.0408215	NRBP1, FGF9, GRIK2, WASF2, BNIP3, CASK, NBEA, HOOK3, BAK1, IMMP2L, GOLGA7, AP1S2, DYNLL2, SRPR, VPS4B, STAM, GOLGA5, KPNB1, AP3B1, DYNC1I1, STX6, SEC23A, ZDHHC3, ADAM10, IPO8, MYH9, M6PR, ERGIC2, KIF1C, ANKRD27, NPC1, MYRIP, KIF1B, NPC2, NDEL1, IPO4, KPNA7, TRAPPC4, CUX1, RAB10, VPS26B, KPNA3, BID, SNX2, CACNB1, DSCR3, NAPB, CD24A, MACF1, BCL2, LSG1, SEC22B, PAFAH1B1, APPBP2, VPS36, TNPO1, APBA1,…	1894	431	13588	1.23177	1	0.390466	53.6128
GOTERM_BP_FAT	GO:0008361~regulation of cell size	23	0.862392	0.0408774	RTN4, DCBLD2, WDTC1, NRP1, CREB1, ESR1, SOCS5, SGMS1, CAPRIN2, NOTCH2, ARHGAP5, LEPRE1, SEMA4F, BBC3, TRO, BCL2, ULK2, SERTAD3, SEMA3A, DCUN1D3, CLN8, DCLK1, SLC9A1	1894	108	13588	1.52785	1	0.389923	53.6626
GOTERM_BP_FAT	GO:0045184~establishment of protein localization	108	4.04949	0.0421852	RAB9B, GRIK2, XPO4, VPS53, CASK, VPS33B, HOOK3, KIF13A, ATG7, VPS4B, CEP290, STAM, SCAMP1, MYH9, RAB19, LCA5, PDCD6IP, RAB10, VPS26B, SDAD1, SNX6, SNX5, SNX7, SNX2, CACNB1, SNX4, ARF6, NAPB, LMAN2, CHMP2B, MACF1, SEC61A2, SYS1, FAM160A2, RAB8B, MYO1C, LIN7B, TOMM40, EPS15, PLEKHA8, ARF4, FGF9, RAB5C, VPS37A, VPS37C, NBEA, ZFYVE20, STXBP5L, IMMP2L, AP1S2, DNAJC14, SEH1L, SRPR, GOPC, RAB6B, KPNB1, …	1894	656	13588	1.18112	1	0.398723	54.8133
GOTERM_BP_FAT	GO:0001704~formation of primary germ layer	11	0.412448	0.0438103	WNT3, MACF1, HAND1, LHX1, PRKAR1A, BMPR2, NR4A3, CHRD, BMPR1A, NCKAP1, ACVR1	1894	40	13588	1.97291	1	0.409664	56.2056
GOTERM_BP_FAT	GO:0010551~regulation of specific transcription from RNA polymerase II promoter	13	0.487439	0.0443577	HES1, HMGB1, BMP2, WDTC1, IKZF2, RARG, IKZF1, GATA6, PAX6, IRF4, BCOR, SIRT1, CITED2	1894	51	13588	1.82873	1	0.412636	56.6654
GOTERM_BP_FAT	GO:0015031~protein transport	107	4.012	0.0450205	RAB9B, GRIK2, XPO4, VPS53, CASK, VPS33B, HOOK3, KIF13A, ATG7, VPS4B, CEP290, STAM, SCAMP1, MYH9, RAB19, LCA5, PDCD6IP, RAB10, VPS26B, SDAD1, SNX6, SNX5, SNX7, SNX2, CACNB1, SNX4, ARF6, NAPB, LMAN2, CHMP2B, MACF1, SEC61A2, SYS1, FAM160A2, RAB8B, MYO1C, LIN7B, TOMM40, EPS15, PLEKHA8, ARF4, FGF9, RAB5C, VPS37A, VPS37C, NBEA, ZFYVE20, STXBP5L, IMMP2L, AP1S2, DNAJC14, SEH1L, SRPR, GOPC, RAB6B, KPNB1, …	1894	651	13588	1.17918	1	0.416403	57.216
GOTERM_BP_FAT	GO:0007050~cell cycle arrest	14	0.524934	0.0468331	NOTCH2, CGREF1, MACF1, RASSF1, MTBP, ERN1, PKD1, GAS1, SESN1, GADD45A, UHMK1, MLF1, APC, JMY	1894	57	13588	1.76209	1	0.428214	58.6881
GOTERM_BP_FAT	GO:0031589~cell-substrate adhesion	14	0.524934	0.0468331	DLC1, LIMS1, EPDR1, TRPM7, NPNT, RAB4B, ITGB4, NID2, BCL2L11, ARHGAP6, ITGA6, ITGB8, BCL2, FREM1	1894	57	13588	1.76209	1	0.428214	58.6881
GOTERM_BP_FAT	GO:0048738~cardiac muscle tissue development	14	0.524934	0.0468331	SMAD7, TBX5, EGLN1, FKBP1A, TTN, PTEN, PROX1, FOXP1, GJC1, HAND1, GATA6, ATG7, ZFPM2, MKL2	1894	57	13588	1.76209	1	0.428214	58.6881
GOTERM_BP_FAT	GO:0060749~mammary gland alveolus development	6	0.224972	0.0468803	AR, TNFRSF11A, PRLR, VEGFA, ESR1, TPH1	1894	15	13588	2.86969	1	0.427541	58.7258
GOTERM_BP_FAT	GO:0031076~embryonic camera-type eye development	6	0.224972	0.0468803	SP1, SP3, LRP6, ZEB1, PROX1, FRS2	1894	15	13588	2.86969	1	0.427541	58.7258
GOTERM_BP_FAT	GO:0021533~cell differentiation in hindbrain	6	0.224972	0.0468803	PHOX2B, LHX1, MTPN, LHX5, RORA, WNT7A	1894	15	13588	2.86969	1	0.427541	58.7258
GOTERM_BP_FAT	GO:0043523~regulation of neuron apoptosis	18	0.674916	0.0471505	ROCK1, GRIK2, NF1, SNCA, ESR1, MECP2, NR4A2, ITSN1, GDNF, BDNF, AGTR2, EPHA7, AKT1S1, KRAS, BCL2, DNAJC5, NEFL, RASA1	1894	80	13588	1.6142	1	0.428422	58.941
GOTERM_BP_FAT	GO:0006997~nucleus organization	12	0.449944	0.0476341	NDEL1, SYNE2, AGFG1, TTBK2, SEH1L, GOPC, LMNA, BNIP3, PAFAH1B1, ZMPSTE24, CD24A, TBPL1	1894	46	13588	1.87154	1	0.430772	59.3234
GOTERM_BP_FAT	GO:0016570~histone modification	20	0.749906	0.0483571	MORF4L1, BMI1, ING3, EHMT1, MECP2, UBE2B, SIRT1, EYA3, KDM1B, SUZ12, EPC1, EYA1, HUWE1, RTF1, ACTL6A, IRF4, SETD2, CARM1, BAZ2A, SUV420H1	1894	92	13588	1.55962	1	0.434737	59.8887
GOTERM_BP_FAT	GO:0043583~ear development	22	0.824897	0.0488175	FGFR1, TOMT, TSHZ1, FGF9, OTX2, SOBP, DLL1, GAS1, CELSR1, NR4A3, BCL2L11, HES1, BDNF, EYA1, CHD7, INSIG2, BCL2, FOXG1, INSIG1, CEP290, CUX1, TCF15	1894	104	13588	1.51763	1	0.436873	60.2448
GOTERM_BP_FAT	GO:0046928~regulation of neurotransmitter secretion	7	0.262467	0.0495117	SNCG, SNCAIP, NF1, NTRK2, SNCA, CELSR1, HTR2C	1894	20	13588	2.51098	1	0.440566	60.7763
GOTERM_BP_FAT	GO:0007162~negative regulation of cell adhesion	8	0.299963	0.0495715	NAT8, ADAM10, DAB1, PODXL, NF1, PTEN, CD24A, RASA1	1894	25	13588	2.29576	1	0.439967	60.8217
GOTERM_BP_FAT	GO:0046839~phospholipid dephosphorylation	3	0.112486	0.0527984	SYNJ1, OCRL, PTEN	1894	3	13588	7.17423	1	0.460247	63.2021
GOTERM_BP_FAT	GO:0017014~protein amino acid nitrosylation	3	0.112486	0.0527984	NOS1, ADH5, DDAH1	1894	3	13588	7.17423	1	0.460247	63.2021
GOTERM_BP_FAT	GO:0021615~glossopharyngeal nerve morphogenesis	3	0.112486	0.0527984	HOXB3, HOXA3, HOXD3	1894	3	13588	7.17423	1	0.460247	63.2021
GOTERM_BP_FAT	GO:0021563~glossopharyngeal nerve development	3	0.112486	0.0527984	HOXB3, HOXA3, HOXD3	1894	3	13588	7.17423	1	0.460247	63.2021
GOTERM_BP_FAT	GO:0010587~miRNA catabolic process	3	0.112486	0.0527984	ZCCHC11, LIN28A, LIN28B	1894	3	13588	7.17423	1	0.460247	63.2021
GOTERM_BP_FAT	GO:0010586~miRNA metabolic process	3	0.112486	0.0527984	ZCCHC11, LIN28A, LIN28B	1894	3	13588	7.17423	1	0.460247	63.2021
GOTERM_BP_FAT	GO:0048712~negative regulation of astrocyte differentiation	3	0.112486	0.0527984	NOG, NF1, ID4	1894	3	13588	7.17423	1	0.460247	63.2021
GOTERM_BP_FAT	GO:0021800~cerebral cortex tangential migration	3	0.112486	0.0527984	ARX, LHX6, RELN	1894	3	13588	7.17423	1	0.460247	63.2021
GOTERM_BP_FAT	GO:0046856~phosphoinositide dephosphorylation	3	0.112486	0.0527984	SYNJ1, OCRL, PTEN	1894	3	13588	7.17423	1	0.460247	63.2021
GOTERM_BP_FAT	GO:0043620~regulation of transcription in response to stress	3	0.112486	0.0527984	HIF1A, EPAS1, JMY	1894	3	13588	7.17423	1	0.460247	63.2021
GOTERM_BP_FAT	GO:0033043~regulation of organelle organization	30	1.12486	0.0537847	CAPZA1, RDX, LATS1, KANK1, CTTNBP2, S1PR1, MYOCD, MAP3K1, RAC1, AVIL, TLK1, CLASP2, RASA1, CD28, APC, ARHGEF2, CCDC88A, ROCK2, MECP2, ESR1, RICTOR, UBE2B, PROX1, FMN1, ARPC1B, EREG, ARPC5L, SCIN, TMSB4X, MAPRE1	1894	154	13588	1.39758	1	0.465576	63.9019
GOTERM_BP_FAT	GO:0001707~mesoderm formation	10	0.374953	0.0542987	WNT3, MACF1, HAND1, PRKAR1A, BMPR2, NR4A3, CHRD, BMPR1A, NCKAP1, ACVR1	1894	36	13588	1.99284	1	0.467831	64.2616
GOTERM_BP_FAT	GO:0007269~neurotransmitter secretion	10	0.374953	0.0542987	SYT1, CPLX1, NRXN3, SYNJ1, NLGN1, LIN7B, UNC13B, SNAP25, WNT7A, SCRIB	1894	36	13588	1.99284	1	0.467831	64.2616
GOTERM_BP_FAT	GO:0009187~cyclic nucleotide metabolic process	10	0.374953	0.0542987	ADCY1, UCN2, ADCY5, ADCY6, NPPC, GUCY1A2, PDE4D, RORA, CACNB4, ADCY10	1894	36	13588	1.99284	1	0.467831	64.2616
GOTERM_BP_FAT	GO:0030308~negative regulation of cell growth	12	0.449944	0.0546674	RTN4, DCBLD2, NRP1, BBC3, SEMA4F, ULK2, BCL2, TRO, SERTAD3, SEMA3A, DCUN1D3, CAPRIN2	1894	47	13588	1.83172	1	0.469147	64.5175
GOTERM_BP_FAT	GO:0006643~membrane lipid metabolic process	15	0.56243	0.054748	ACER3, SGPL1, UGT8A, SGPP1, PSAP, ACER2, CREM, UGCG, SGMS1, ST6GALNAC4, ITGB8, COL4A3BP, CLN8, SMPD3, B4GALNT1	1894	64	13588	1.68146	1	0.468636	64.5732
GOTERM_BP_FAT	GO:0048704~embryonic skeletal system morphogenesis	15	0.56243	0.054748	BMI1, SATB2, TBX15, GAS1, ZEB1, SHOX2, HOXB3, HOXB1, EYA1, HOXA3, HOXA5, HOXD3, CHST11, ALX4, ALX3	1894	64	13588	1.68146	1	0.468636	64.5732
GOTERM_BP_FAT	GO:0009953~dorsal/ventral pattern formation	15	0.56243	0.054748	HOXA11, OTX2, PAX6, GAS1, GLI2, LHX1, PSEN2, FOXG1, LRP6, SP8, CHRD, WNT7A, LRP4, BMPR1A, APC	1894	64	13588	1.68146	1	0.468636	64.5732
GOTERM_BP_FAT	GO:0046716~muscle maintenance	5	0.187477	0.055069	MTM1, HIF1A, DMD, SRF, APC	1894	11	13588	3.26102	1	0.469641	64.7943
GOTERM_BP_FAT	GO:0007379~segment specification	5	0.187477	0.055069	DVL2, MEOX2, DLL1, GLI2, MLLT3	1894	11	13588	3.26102	1	0.469641	64.7943
GOTERM_BP_FAT	GO:0007173~epidermal growth factor receptor signaling pathway	5	0.187477	0.055069	EGFR, EREG, HBEGF, EMR4, SOCS5	1894	11	13588	3.26102	1	0.469641	64.7943
GOTERM_BP_FAT	GO:0007017~microtubule-based process	39	1.46232	0.0558022	KIF23, DYNC1LI1, TPPP3, KIF19A, MLH1, TTL, HOOK3, TUBGCP4, KIF13A, CTTNBP2, TUBGCP3, PTK2, SEH1L, DYNLL2, STARD9, TUBB5, NEFH, PAFAH1B1, KIF21A, NEFL, KIF2A, DYNC1I1, KIF3B, KIF5A, CKAP5, KIF5C, KIF18A, KTN1, MYH9, BICD2, UBE2B, KIF3C, SMC3, KIF1C, NDEL1, KIF1B, CNTROB, RHOT1, GADD45A	1894	211	13588	1.32604	1	0.473211	65.2944
GOTERM_BP_FAT	GO:0045859~regulation of protein kinase activity	35	1.31234	0.0566712	EFNA1, CSF1, TRIB3, ZEB2, PDCD4, CD24A, LATS1, DAB1, MAP3K1, C1QTNF2, SPRED2, MLLT1, SHC1, DNAJC3, MAPKBP1, FGF2, FRS2, APC, CCDC88A, MAP2K1, NF1, STRADA, DGKK, DGKH, KITL, PKIA, SH3BP5, SPAG9, EREG, HIPK3, PSEN2, ERN1, RELN, GADD45A, VLDLR	1894	186	13588	1.34999	1	0.477577	65.8784
GOTERM_BP_FAT	GO:0018209~peptidyl-serine modification	9	0.337458	0.0574053	TTBK2, HIPK3, NLK, BCL2, GSK3B, TNKS, ADRBK1, UHMK1, AKT3	1894	31	13588	2.08284	1	0.481063	66.3645
GOTERM_BP_FAT	GO:0007595~lactation	9	0.337458	0.0574053	PTHLH, VDR, CTTNBP2, BCAT2, PRLR, CREB1, STAT5B, VEGFA, MED1	1894	31	13588	2.08284	1	0.481063	66.3645
GOTERM_BP_FAT	GO:0051348~negative regulation of transferase activity	13	0.487439	0.057492	SH3BP5, HIPK3, NF1, SPRED2, MLLT1, TRIB3, DNAJC3, PKIA, PDCD4, GADD45A, LATS1, CLN8, APC	1894	53	13588	1.75972	1	0.480574	66.4215
GOTERM_BP_FAT	GO:0042493~response to drug	19	0.712411	0.0580833	MFSD9, NOS1, ATP4A, MAT2A, CREB1, HIAT1, TRPA1, SNCA, ATP1A3, CTTNBP2, BDNF, DGCR2, SLC1A2, UGT1A7C, JUN, BCL2, ABCC4, HTR2C, SLC9A1	1894	88	13588	1.54898	1	0.48315	66.8076
GOTERM_BP_FAT	GO:0014020~primary neural tube formation	11	0.412448	0.058893	DVL2, DLC1, COBL, SHROOM3, ADM, ZIC5, ZEB2, CELSR1, NCKAP1, HECTD1, TWIST1	1894	42	13588	1.87897	1	0.487012	67.3296
GOTERM_BP_FAT	GO:0032868~response to insulin stimulus	14	0.524934	0.0596254	SGK1, WDTC1, RHOQ, FOXO1, IRS1, ACVR1C, PHIP, EIF4EBP2, INPP5K, SORT1, PTPN1, INSR, AKT3, PIK3R2	1894	59	13588	1.70236	1	0.490367	67.795
GOTERM_BP_FAT	GO:0007006~mitochondrial membrane organization	8	0.299963	0.0599815	BID, BAK1, OPA1, BCL2, SNCA, BNIP3, CSTAD, CLN8	1894	26	13588	2.20746	1	0.491462	68.019
GOTERM_BP_FAT	GO:0001958~endochondral ossification	6	0.224972	0.0606174	MEF2C, PTHLH, MEF2D, FGF18, NAB1, RUNX2	1894	16	13588	2.69034	1	0.494195	68.4154
GOTERM_BP_FAT	GO:0043487~regulation of RNA stability	6	0.224972	0.0606174	ZFP36L1, CALCR, VEGFA, HNRNPD, ELAVL1, MAPKAPK2	1894	16	13588	2.69034	1	0.494195	68.4154
GOTERM_BP_FAT	GO:0050771~negative regulation of axonogenesis	6	0.224972	0.0606174	RTN4, PTK2, NRP1, SEMA4F, ULK2, SEMA3A	1894	16	13588	2.69034	1	0.494195	68.4154
GOTERM_BP_FAT	GO:0060070~Wnt receptor signaling pathway through beta-catenin	6	0.224972	0.0606174	SDC1, RSPO3, LRP6, SOX4, UBE2B, APC	1894	16	13588	2.69034	1	0.494195	68.4154
GOTERM_BP_FAT	GO:0043576~regulation of respiratory gaseous exchange	6	0.224972	0.0606174	SLC5A3, NLGN1, MECP2, NR4A2, NLGN2, PBX3	1894	16	13588	2.69034	1	0.494195	68.4154
GOTERM_BP_FAT	GO:0045880~positive regulation of smoothened signaling pathway	4	0.149981	0.061151	SHOX2, FGF9, GAS1, CTNNA1	1894	7	13588	4.09956	1	0.496303	68.7444
GOTERM_BP_FAT	GO:0060136~embryonic process involved in female pregnancy	4	0.149981	0.061151	SP1, SP3, ACSL4, CITED2	1894	7	13588	4.09956	1	0.496303	68.7444
GOTERM_BP_FAT	GO:0043353~enucleate erythrocyte differentiation	4	0.149981	0.061151	MAEA, ID2, SP1, SP3	1894	7	13588	4.09956	1	0.496303	68.7444
GOTERM_BP_FAT	GO:0022409~positive regulation of cell-cell adhesion	4	0.149981	0.061151	ITGA6, L1CAM, CD24A, CITED2	1894	7	13588	4.09956	1	0.496303	68.7444
GOTERM_BP_FAT	GO:0000377~RNA splicing, via transesterification reactions with bulged adenosine as nucleophile	10	0.374953	0.0632413	SRPK2, TRA2B, CELF4, RBM5, CELF2, CELF1, PTBP2, MBNL1, HNRNPA1, NOVA1	1894	37	13588	1.93898	1	0.507336	70.0024
GOTERM_BP_FAT	GO:0000398~nuclear mRNA splicing, via spliceosome	10	0.374953	0.0632413	SRPK2, TRA2B, CELF4, RBM5, CELF2, CELF1, PTBP2, MBNL1, HNRNPA1, NOVA1	1894	37	13588	1.93898	1	0.507336	70.0024
GOTERM_BP_FAT	GO:0000375~RNA splicing, via transesterification reactions	10	0.374953	0.0632413	SRPK2, TRA2B, CELF4, RBM5, CELF2, CELF1, PTBP2, MBNL1, HNRNPA1, NOVA1	1894	37	13588	1.93898	1	0.507336	70.0024
GOTERM_BP_FAT	GO:0043193~positive regulation of gene-specific transcription	10	0.374953	0.0632413	HES1, HMGB1, BMP2, IKZF2, RARG, GATA6, RORB, IRF4, SMARCA1, CITED2	1894	37	13588	1.93898	1	0.507336	70.0024
GOTERM_BP_FAT	GO:0007018~microtubule-based movement	21	0.787402	0.0635337	KIF23, DYNC1I1, DYNC1LI1, KIF3B, KIF5A, KIF5C, KIF18A, KTN1, KIF19A, BICD2, KIF3C, KIF1C, KIF13A, NDEL1, KIF1B, STARD9, RHOT1, TUBB5, PAFAH1B1, KIF21A, KIF2A	1894	101	13588	1.49167	1	0.507981	70.1745
GOTERM_BP_FAT	GO:0007219~Notch signaling pathway	13	0.487439	0.0649414	DTX4, NOTCH2, FBXW7, AKT1S1, ADAM10, MAML2, EFNB2, PSEN2, CNTN1, DLL1, SPEN, RBPJ, SEL1L	1894	54	13588	1.72713	1	0.514891	70.9901
GOTERM_BP_FAT	GO:0032844~regulation of homeostatic process	14	0.524934	0.0668229	CALCR, SMAD7, NF1, STAT5B, FKBP1A, FOXO3, CD24A, KITL, BAK1, HIF1A, SMAP1, ETS1, BCL2, VEGFA	1894	60	13588	1.67399	1	0.524278	72.0472
GOTERM_BP_FAT	GO:0032869~cellular response to insulin stimulus	11	0.412448	0.0675622	PHIP, WDTC1, SGK1, EIF4EBP2, FOXO1, RHOQ, PTPN1, INSR, IRS1, AKT3, PIK3R2	1894	43	13588	1.83527	1	0.527286	72.4526
GOTERM_BP_FAT	GO:0060041~retina development in camera-type eye	9	0.337458	0.0675747	IKZF1, BHLHE22, LRP6, TGIF2, PROX1, CLN8, GRK1, APC, DSCAM	1894	32	13588	2.01775	1	0.526331	72.4594
GOTERM_BP_FAT	GO:0030098~lymphocyte differentiation	23	0.862392	0.0679748	IKZF1, ONECUT1, LRRC8A, RELB, STAT5B, SOX4, CACNB4, TPD52, CD24A, FOXP1, CBFB, BAK1, DOCK2, SP3, BCL2, BCL11A, POU2F2, RBPJ, HDAC9, TSHR, HDAC7, CD28, APC	1894	114	13588	1.44743	1	0.527478	72.6764
GOTERM_BP_FAT	GO:0051051~negative regulation of transport	16	0.599925	0.0690205	NOS1, TNFSF4, NF1, STIM2, RHOQ, PEA15A, PXK, PKIA, ACVR1C, DDI2, INHBB, PACSIN1, GRB10, PACSIN2, BCL2, NEDD4L	1894	72	13588	1.59427	1	0.532073	73.2359
GOTERM_BP_FAT	GO:0007519~skeletal muscle tissue development	16	0.599925	0.0690205	MEF2C, TNC, NF1, UTRN, MBNL1, CACNB4, HOMER1, CACNA2D2, FOXP1, FOXP2, GPHN, MEOX2, DMD, PAK1, NR2F2, LRP4	1894	72	13588	1.59427	1	0.532073	73.2359
GOTERM_BP_FAT	GO:0016569~covalent chromatin modification	20	0.749906	0.0695031	MORF4L1, BMI1, ING3, EHMT1, MECP2, UBE2B, SIRT1, EYA3, KDM1B, SUZ12, EPC1, EYA1, HUWE1, RTF1, ACTL6A, IRF4, SETD2, CARM1, BAZ2A, SUV420H1	1894	96	13588	1.49463	1	0.533624	73.4905
GOTERM_BP_FAT	GO:0030099~myeloid cell differentiation	20	0.749906	0.0695031	CALCR, MAEA, EPAS1, RELB, MITF, SMAD5, SFXN1, SOX6, MYH9, CBFA2T3, CBFB, ID2, SP1, SP3, NCOA6, VEGFA, PSEN2, TCEA1, JAK2, IRF4	1894	96	13588	1.49463	1	0.533624	73.4905
GOTERM_BP_FAT	GO:0003001~generation of a signal involved in cell-cell signaling	18	0.674916	0.069749	SYT1, CPLX1, NRXN3, SYNJ1, LIN7B, NLGN1, ILDR2, CACNB4, IRS1, SCRIB, BDNF, NTRK2, RAPGEF4, SNAP25, UNC13B, WNT7A, SMPD3, APBA1	1894	84	13588	1.53734	1	0.533912	73.6193
GOTERM_BP_FAT	GO:0048168~regulation of neuronal synaptic plasticity	8	0.299963	0.0716325	GRM5, KRAS, GRIN2B, GRIK2, NF1, SNCA, BHLHE40, CPEB1	1894	27	13588	2.1257	1	0.542762	74.5865
GOTERM_BP_FAT	GO:0001709~cell fate determination	8	0.299963	0.0716325	MEF2C, HES1, GATA2, NOTCH2, NTF5, HAND1, PAX6, PROX1	1894	27	13588	2.1257	1	0.542762	74.5865
GOTERM_BP_FAT	GO:0040018~positive regulation of multicellular organism growth	8	0.299963	0.0716325	CHD7, IKZF1, CREB1, BCL2, CSF1, STAT5B, CELF1, TSHR	1894	27	13588	2.1257	1	0.542762	74.5865
GOTERM_BP_FAT	GO:0035136~forelimb morphogenesis	8	0.299963	0.0716325	FMN1, TBX5, LRP6, HOXA9, ALX4, ALX3, WNT7A, TWIST1	1894	27	13588	2.1257	1	0.542762	74.5865
GOTERM_BP_FAT	GO:0050801~ion homeostasis	51	1.91226	0.0721415	SLC9A6, JPH2, GRIK2, SNCA, BNIP3, DMPK, EDNRB, BAK1, S1PR1, GRIN2B, AQP11, SLC24A3, SLC24A2, GJD2, SGK1, ATP4A, PIK3CB, UGT8A, MFI2, MECP2, STIM2, QK, 4930506M07RIK, HIF1A, RYR3, NAB1, STC1, CALCR, SCN1A, NR3C2, FKBP1A, CACNB4, CD24A, VDR, SERINC5, SLC30A1, BCL2, SLC30A4, PLP1, GLRB, SMAD7, NF1, ATP1A3, ABCB7, KCNK2, ITPR1, KDR, ATXN1, SLC4A10, SCARA5, SLC9A1	1894	293	13588	1.24876	1	0.544378	74.8421
GOTERM_BP_FAT	GO:0048332~mesoderm morphogenesis	10	0.374953	0.0730646	WNT3, MACF1, HAND1, PRKAR1A, BMPR2, NR4A3, CHRD, BMPR1A, NCKAP1, ACVR1	1894	38	13588	1.88796	1	0.548099	75.2994
GOTERM_BP_FAT	GO:0046519~sphingoid metabolic process	10	0.374953	0.0730646	SGPL1, ACER3, ST6GALNAC4, ITGB8, SGPP1, COL4A3BP, ACER2, SGMS1, CLN8, B4GALNT1	1894	38	13588	1.88796	1	0.548099	75.2994
GOTERM_BP_FAT	GO:0048645~organ formation	5	0.187477	0.0737722	NOG, AR, NTF5, HOXA3, GLI2	1894	12	13588	2.98926	1	0.550683	75.6446
GOTERM_BP_FAT	GO:0060135~maternal process involved in female pregnancy	5	0.187477	0.0737722	VDR, WNT4, AR, ESR1, MED1	1894	12	13588	2.98926	1	0.550683	75.6446
GOTERM_BP_FAT	GO:0060420~regulation of heart growth	5	0.187477	0.0737722	FGFR1, NOG, FGF9, TBX5, PROX1	1894	12	13588	2.98926	1	0.550683	75.6446
GOTERM_BP_FAT	GO:0045646~regulation of erythrocyte differentiation	5	0.187477	0.0737722	SMAP1, HIF1A, ETS1, STAT5B, FOXO3	1894	12	13588	2.98926	1	0.550683	75.6446
GOTERM_BP_FAT	GO:0008038~neuron recognition	5	0.187477	0.0737722	BDNF, NRP1, FOXG1, SEMA3A, GAP43	1894	12	13588	2.98926	1	0.550683	75.6446
GOTERM_BP_FAT	GO:0035116~embryonic hindlimb morphogenesis	7	0.262467	0.0749111	CHD7, RARG, LRP6, ALX4, ALX3, WNT7A, MED1	1894	22	13588	2.28271	1	0.555403	76.1907
GOTERM_BP_FAT	GO:0051153~regulation of striated muscle cell differentiation	7	0.262467	0.0749111	EPC1, MYOCD, BTG1, BCL2, HDAC9, PROX1, BOC	1894	22	13588	2.28271	1	0.555403	76.1907
GOTERM_BP_FAT	GO:0035115~embryonic forelimb morphogenesis	7	0.262467	0.0749111	TBX5, LRP6, HOXA9, ALX4, ALX3, WNT7A, TWIST1	1894	22	13588	2.28271	1	0.555403	76.1907
GOTERM_BP_FAT	GO:0000209~protein polyubiquitination	6	0.224972	0.0763857	UBE4A, HUWE1, BCL2, UBE4B, UBOX5, UBE2D1	1894	17	13588	2.53208	1	0.561712	76.8806
GOTERM_BP_FAT	GO:0045598~regulation of fat cell differentiation	6	0.224972	0.0763857	SH3PXD2B, PPARG, INSIG1, SIRT1, NCOR2, FNDC3B	1894	17	13588	2.53208	1	0.561712	76.8806
GOTERM_BP_FAT	GO:0010876~lipid localization	25	0.937383	0.0769661	OSBP, GULP1, STAT5B, PPARG, ABCA1, ACVR1C, SLCO2A1, COL4A3BP, OSBPL1A, VPS4B, ATP8B2, B4GALNT1, OSBPL3, OSBPL8, OSBPL9, OSBPL7, ATP11B, ATP11A, NPC1, NPC2, PLEKHA8, OSBPL10, OSBPL11, VLDLR, ATP8A1	1894	128	13588	1.40122	1	0.56355	77.1468
GOTERM_BP_FAT	GO:0046620~regulation of organ growth	9	0.337458	0.0787815	ARX, FGFR1, NOG, PTK2, FGF9, TBX5, PROX1, CACNA2D2, BCL2L11	1894	33	13588	1.95661	1	0.571342	77.9612
GOTERM_BP_FAT	GO:0035051~cardiac cell differentiation	9	0.337458	0.0787815	NOX4, BMP2, GATA6, ATG7, TBX5, SOX6, TTN, PROX1, FOXP1	1894	33	13588	1.95661	1	0.571342	77.9612
GOTERM_BP_FAT	GO:0000956~nuclear-transcribed mRNA catabolic process	9	0.337458	0.0787815	ZFP36L1, PAN2, PARN, PAN3, DCP2, DCP1A, SMG1, MLH1, CASC3	1894	33	13588	1.95661	1	0.571342	77.9612
GOTERM_BP_FAT	GO:0021954~central nervous system neuron development	9	0.337458	0.0787815	ARX, PTK2, NDEL1, ATG7, FOXG1, NR4A2, LHX6, GLI2, DCLK1	1894	33	13588	1.95661	1	0.571342	77.9612
GOTERM_BP_FAT	GO:0001894~tissue homeostasis	12	0.449944	0.0797761	PTHLH, NOX4, COL9A1, EPAS1, BCL2, CSF1, RAC1, ANKRD11, VEGFA, PDGFRB, ILDR2, KDR	1894	50	13588	1.72182	1	0.575084	78.3957
GOTERM_BP_FAT	GO:0051347~positive regulation of transferase activity	26	0.974878	0.0812004	EFNA1, CSF1, ZEB2, CD24A, SERINC5, DAB1, MAP3K1, RAC1, C1QTNF2, SHC1, FRS2, FGF2, MAPKBP1, VAV3, CCDC88A, MAP2K1, STRADA, DGKK, DGKH, KITL, IRS1, SPAG9, EREG, ERN1, RELN, VLDLR	1894	135	13588	1.3817	1	0.580794	79.0037
GOTERM_BP_FAT	GO:0010639~negative regulation of organelle organization	14	0.524934	0.0828728	ARHGEF2, CAPZA1, ESR1, MECP2, RDX, UBE2B, KANK1, S1PR1, SCIN, AVIL, TMSB4X, CLASP2, MAPRE1, APC	1894	62	13588	1.61999	1	0.587551	79.697
GOTERM_BP_FAT	GO:0006665~sphingolipid metabolic process	14	0.524934	0.0828728	SGPL1, ACER3, ST6GALNAC4, PSAP, SGPP1, ITGB8, ACER2, COL4A3BP, CREM, UGCG, SGMS1, CLN8, SMPD3, B4GALNT1	1894	62	13588	1.61999	1	0.587551	79.697
GOTERM_BP_FAT	GO:0001505~regulation of neurotransmitter levels	14	0.524934	0.0828728	SYT1, TOMT, CPLX1, NRXN3, SYNJ1, LIN7B, NLGN1, SCRIB, GAD2, CLN8, GAD1, SNAP25, UNC13B, WNT7A	1894	62	13588	1.61999	1	0.587551	79.697
GOTERM_BP_FAT	GO:0032313~regulation of Rab GTPase activity	10	0.374953	0.0837774	TBC1D15, SGSM1, TBC1D12, TBC1D8, EVI5, TBC1D1, TBC1D22A, TBC1D8B, TBC1D9B, USP6NL	1894	39	13588	1.83955	1	0.590688	80.0629
GOTERM_BP_FAT	GO:0032483~regulation of Rab protein signal transduction	10	0.374953	0.0837774	TBC1D15, SGSM1, TBC1D12, TBC1D8, EVI5, TBC1D1, TBC1D22A, TBC1D8B, TBC1D9B, USP6NL	1894	39	13588	1.83955	1	0.590688	80.0629
GOTERM_BP_FAT	GO:0003007~heart morphogenesis	16	0.599925	0.083806	DLC1, CHD7, HIF1A, HAND1, SMAD7, COL4A3BP, ZMIZ1, FKBP1A, EGLN1, MKL2, TTN, PROX1, SRF, COL5A1, NCOR2, BMPR1A	1894	74	13588	1.55119	1	0.589813	80.0744
GOTERM_BP_FAT	GO:0060538~skeletal muscle organ development	16	0.599925	0.083806	MEF2C, TNC, NF1, UTRN, MBNL1, CACNB4, HOMER1, CACNA2D2, FOXP1, FOXP2, GPHN, MEOX2, DMD, PAK1, NR2F2, LRP4	1894	74	13588	1.55119	1	0.589813	80.0744
GOTERM_BP_FAT	GO:0060675~ureteric bud morphogenesis	8	0.299963	0.0845291	BMP2, EYA1, NPNT, HOXA11, BCL2, PBX1, GDNF, GZF1	1894	28	13588	2.04978	1	0.592093	80.3622
GOTERM_BP_FAT	GO:0046530~photoreceptor cell differentiation	8	0.299963	0.0845291	RPGR, NTRK2, OTX2, VEGFA, PAX6, CEP290, RORB, GRK1	1894	28	13588	2.04978	1	0.592093	80.3622
GOTERM_BP_FAT	GO:0001658~branching involved in ureteric bud morphogenesis	8	0.299963	0.0845291	BMP2, EYA1, NPNT, HOXA11, BCL2, PBX1, GDNF, GZF1	1894	28	13588	2.04978	1	0.592093	80.3622
GOTERM_BP_FAT	GO:0007156~homophilic cell adhesion	23	0.862392	0.0853437	RET, CADM3, CADM1, PIK3CB, PCDH10, PCDH12, PCDH8, L1CAM, CELSR1, PCDH17, CDH3, PCDH19, DCHS1, CDH5, CDH8, CDH20, CDH9, FAT3, DSG2, FREM2, FAT2, PCDHA10, ROBO2	1894	117	13588	1.41032	1	0.594762	80.6818
GOTERM_BP_FAT	GO:0046902~regulation of mitochondrial membrane permeability	4	0.149981	0.0879589	BID, BAK1, BCL2, BNIP3	1894	8	13588	3.58712	1	0.605341	81.6748
GOTERM_BP_FAT	GO:0030838~positive regulation of actin filament polymerization	4	0.149981	0.0879589	FMN1, MAP3K1, RAC1, RICTOR	1894	8	13588	3.58712	1	0.605341	81.6748
GOTERM_BP_FAT	GO:0032321~positive regulation of Rho GTPase activity	4	0.149981	0.0879589	NDEL1, RALBP1, SYDE1, SCRIB	1894	8	13588	3.58712	1	0.605341	81.6748
GOTERM_BP_FAT	GO:0007350~blastoderm segmentation	4	0.149981	0.0879589	GLI2, PCSK6, FRS2, NCKAP1	1894	8	13588	3.58712	1	0.605341	81.6748
GOTERM_BP_FAT	GO:0045176~apical protein localization	4	0.149981	0.0879589	SHROOM3, RDX, CELSR1, NCKAP1	1894	8	13588	3.58712	1	0.605341	81.6748
GOTERM_BP_FAT	GO:0007406~negative regulation of neuroblast proliferation	4	0.149981	0.0879589	BDNF, NF1, CTNNA1, CD24A	1894	8	13588	3.58712	1	0.605341	81.6748
GOTERM_BP_FAT	GO:0002063~chondrocyte development	4	0.149981	0.0879589	SHOX2, FGF18, CHST11, RUNX2	1894	8	13588	3.58712	1	0.605341	81.6748
GOTERM_BP_FAT	GO:0030517~negative regulation of axon extension	4	0.149981	0.0879589	RTN4, NRP1, SEMA4F, SEMA3A	1894	8	13588	3.58712	1	0.605341	81.6748
GOTERM_BP_FAT	GO:0045648~positive regulation of erythrocyte differentiation	4	0.149981	0.0879589	SMAP1, HIF1A, ETS1, FOXO3	1894	8	13588	3.58712	1	0.605341	81.6748
GOTERM_BP_FAT	GO:0033674~positive regulation of kinase activity	25	0.937383	0.0885363	CCDC88A, VAV3, MAP2K1, EFNA1, CSF1, STRADA, DGKK, ZEB2, DGKH, CD24A, IRS1, KITL, SPAG9, DAB1, EREG, MAP3K1, C1QTNF2, RAC1, ERN1, RELN, SHC1, MAPKBP1, FGF2, FRS2, VLDLR	1894	130	13588	1.37966	1	0.606858	81.8875
GOTERM_BP_FAT	GO:0033673~negative regulation of kinase activity	12	0.449944	0.0895162	SH3BP5, HIPK3, NF1, SPRED2, MLLT1, TRIB3, DNAJC3, PKIA, GADD45A, LATS1, PDCD4, APC	1894	51	13588	1.68806	1	0.610097	82.243
GOTERM_BP_FAT	GO:0001841~neural tube formation	12	0.449944	0.0895162	DVL2, DLC1, MAP3K7, COBL, SHROOM3, ADM, ZIC5, ZEB2, CELSR1, NCKAP1, HECTD1, TWIST1	1894	51	13588	1.68806	1	0.610097	82.243
GOTERM_BP_FAT	GO:0006469~negative regulation of protein kinase activity	12	0.449944	0.0895162	SH3BP5, HIPK3, NF1, SPRED2, MLLT1, TRIB3, DNAJC3, PKIA, GADD45A, LATS1, PDCD4, APC	1894	51	13588	1.68806	1	0.610097	82.243
GOTERM_BP_FAT	GO:0007528~neuromuscular junction development	7	0.262467	0.0899232	GPHN, TNC, UTRN, CACNB4, PAK1, CACNA2D2, LRP4	1894	23	13588	2.18346	1	0.61085	82.3887
GOTERM_BP_FAT	GO:0031346~positive regulation of cell projection organization	7	0.262467	0.0899232	TIAM1, RAC1, ROBO2, SEMA4D, NEFL, SRF, APC	1894	23	13588	2.18346	1	0.61085	82.3887
GOTERM_BP_FAT	GO:0001754~eye photoreceptor cell differentiation	7	0.262467	0.0899232	RPGR, NTRK2, OTX2, VEGFA, PAX6, CEP290, RORB	1894	23	13588	2.18346	1	0.61085	82.3887
GOTERM_BP_FAT	GO:0040014~regulation of multicellular organism growth	16	0.599925	0.0919052	SGPL1, IKZF1, CREB1, CSF1, STAT5B, CACNA2D2, ACVR1C, TNKS2, ATXN2, CHD7, BCL2, NPPC, PIK3CA, CELF1, TSHR, GHR	1894	75	13588	1.5305	1	0.618264	83.0824
GOTERM_BP_FAT	GO:0021696~cerebellar cortex morphogenesis	6	0.224972	0.0941371	LHX1, MTPN, LHX5, RORA, GLI2, WNT7A	1894	18	13588	2.39141	1	0.626543	83.8325
GOTERM_BP_FAT	GO:0060736~prostate gland growth	5	0.187477	0.0952398	AR, PRLR, PSAP, ESR1, PTEN	1894	13	13588	2.75932	1	0.63006	84.1914
GOTERM_BP_FAT	GO:0006171~cAMP biosynthetic process	5	0.187477	0.0952398	ADCY1, UCN2, ADCY5, ADCY6, ADCY10	1894	13	13588	2.75932	1	0.63006	84.1914
GOTERM_BP_FAT	GO:0046854~phosphoinositide phosphorylation	5	0.187477	0.0952398	PIK3CB, PIK3C2A, PIK3C3, PIK3CA, PI4KB	1894	13	13588	2.75932	1	0.63006	84.1914
GOTERM_BP_FAT	GO:0045767~regulation of anti-apoptosis	5	0.187477	0.0952398	RTN4, OPA1, RASA1, SLC9A1, PIK3R2	1894	13	13588	2.75932	1	0.63006	84.1914
GOTERM_BP_FAT	GO:0010810~regulation of cell-substrate adhesion	10	0.374953	0.0953808	ONECUT1, PIK3CB, NPNT, SMOC1, BCL2, CSF1, NF1, ONECUT2, PTEN, RASA1	1894	40	13588	1.79356	1	0.629647	84.2368
GOTERM_BP_FAT	GO:0002327~immature B cell differentiation	3	0.112486	0.0959231	LRRC8A, CD24A, FOXP1	1894	4	13588	5.38068	1	0.630859	84.41
GOTERM_BP_FAT	GO:0006549~isoleucine metabolic process	3	0.112486	0.0959231	BCAT2, STAT5B, GHR	1894	4	13588	5.38068	1	0.630859	84.41
GOTERM_BP_FAT	GO:0045717~negative regulation of fatty acid biosynthetic process	3	0.112486	0.0959231	WDTC1, INSIG2, INSIG1	1894	4	13588	5.38068	1	0.630859	84.41
GOTERM_BP_FAT	GO:0045922~negative regulation of fatty acid metabolic process	3	0.112486	0.0959231	WDTC1, INSIG2, INSIG1	1894	4	13588	5.38068	1	0.630859	84.41
GOTERM_BP_FAT	GO:0033627~cell adhesion mediated by integrin	3	0.112486	0.0959231	ITGA6, ITGA5, L1CAM	1894	4	13588	5.38068	1	0.630859	84.41
GOTERM_BP_FAT	GO:0002329~pre-B cell differentiation	3	0.112486	0.0959231	LRRC8A, CD24A, FOXP1	1894	4	13588	5.38068	1	0.630859	84.41
GOTERM_BP_FAT	GO:0034661~ncRNA catabolic process	3	0.112486	0.0959231	ZCCHC11, LIN28A, LIN28B	1894	4	13588	5.38068	1	0.630859	84.41
GOTERM_BP_FAT	GO:0045600~positive regulation of fat cell differentiation	3	0.112486	0.0959231	SH3PXD2B, PPARG, FNDC3B	1894	4	13588	5.38068	1	0.630859	84.41
GOTERM_BP_FAT	GO:0006047~UDP-N-acetylglucosamine metabolic process	3	0.112486	0.0959231	PGM3, GNE, GNPNAT1	1894	4	13588	5.38068	1	0.630859	84.41
GOTERM_BP_FAT	GO:0001675~acrosome assembly	3	0.112486	0.0959231	AGFG1, PAFAH1B1, TBPL1	1894	4	13588	5.38068	1	0.630859	84.41
GOTERM_BP_FAT	GO:0001547~antral ovarian follicle growth	3	0.112486	0.0959231	EREG, ESR1, FOXO3	1894	4	13588	5.38068	1	0.630859	84.41
GOTERM_BP_FAT	GO:0030949~positive regulation of vascular endothelial growth factor receptor signaling pathway	3	0.112486	0.0959231	FGF18, HIF1A, FGF9	1894	4	13588	5.38068	1	0.630859	84.41
GOTERM_BP_FAT	GO:0022402~cell cycle process	65	2.4372	0.0979495	SPIN1, MLH1, CPEB1, LATS1, CD2AP, CGREF1, SEH1L, MTBP, TUBB5, MYB, CDC6, ARHGEF2, ANP32B, ANAPC4, PAPD5, MYH9, HMGA2, UBE2B, BOLL, JMY, PPM1D, EREG, CCND2, CNTROB, ERN1, NEK9, MAPRE2, ARL8A, HORMAD1, MAPRE1, HORMAD2, GADD45A, XRN1, PPP2R3A, ANLN, CCNG1, CCNG2, SESN1, UHMK1, MLF1, MACF1, BCL2, PKD1, CAMK2B, PAFAH1B1, CLASP2, LFNG, APC, TERF1, PDS5B, MAP2K1, CKAP5, MSH5, KIF18A, GAS1, CDC27, SMC2, …	1894	393	13588	1.18658	1	0.637975	85.0416
GOTERM_BP_FAT	GO:0002761~regulation of myeloid leukocyte differentiation	8	0.299963	0.09866	IKZF1, ID2, CSF1, NF1, MITF, PRDM16, KITL, APC	1894	29	13588	1.9791	1	0.639799	85.2573
GOTERM_BP_FAT	GO:0007492~endoderm development	8	0.299963	0.09866	PTHLH, ONECUT1, LHX1, GATA6, OTX2, EXT1, BMPR1A, NCKAP1	1894	29	13588	1.9791	1	0.639799	85.2573
GOTERM_BP_FAT	GO:0042733~embryonic digit morphogenesis	8	0.299963	0.09866	HOXA11, FBXW4, CHST11, LRP6, GAS1, ALX4, GLI2, LRP4	1894	29	13588	1.9791	1	0.639799	85.2573
GOTERM_BP_FAT	GO:0048193~Golgi vesicle transport	12	0.449944	0.0999475	STX6, KIF1C, SEC23A, COG3, GOLGA7, NRBP1, SEC22B, TRAPPC4, NBEA, GOLGA5, CUX1, ERGIC2	1894	52	13588	1.65559	1	0.643851	85.6406

## Sheet: Cellular components
Table S2. The over-represented GO terms (cellular components) enriched by upregulated target genes.
Category	Term	Count	%	PValue	Genes	List Total	Pop Hits	Pop Total	Fold Enrichment	Bonferroni	Benjamini	FDR
GOTERM_CC_FAT	GO:0005654~nucleoplasm	136	5.09936	2.98089e-12	MORF4L1, MED24, CBX2, REST, PNN, EPC1, MYOCD, ZFML, GATA6, MED26, INTS7, MED27, AKIRIN2, TBPL1, SATB2, RARG, RBL2, RREB1, TAF4B, HNRNPA2B1, TAF4A, MED14, MED13, AHR, ELL2, SUZ12, HIF1A, JUN, MGA, LRCH4, MCL1, ELL, ONECUT3, HOXA11, TAF9B, ELK1, SOX6, DAZAP2, ARNT, MED12L, DDX3X, HNRNPF, HOXA10, HOXA9, TCF4, PRPF40B, RUNX2, MYO1C, EPAS1, IKZF1, SMAD7, TAF5, SMAD5, MAML2, RYBP, TEAD1, SKI, CASC3, NX…	1574	599	12504	1.80367	1.59475e-09	1.59475e-09	4.33336e-09
GOTERM_CC_FAT	GO:0044451~nucleoplasm part	118	4.42445	4.18137e-11	MORF4L1, MED24, CBX2, REST, PNN, EPC1, MYOCD, ZFML, GATA6, INTS7, MED26, MED27, AKIRIN2, TBPL1, SATB2, RARG, RBL2, RREB1, TAF4B, TAF4A, MED14, MED13, AHR, ELL2, SUZ12, HIF1A, JUN, MGA, LRCH4, ELL, HOXA11, ONECUT3, TAF9B, SOX6, DAZAP2, ARNT, MED12L, DDX3X, HOXA10, HOXA9, TCF4, PRPF40B, RUNX2, EPAS1, IKZF1, TAF5, SMAD7, MAML2, SMAD5, TEAD1, SKI, CASC3, NXF1, NRF1, ETS1, DCP1A, JAZF1, HIVEP2, RBPJ, …	1574	513	12504	1.8273	2.23703e-08	1.11852e-08	6.0786e-08
GOTERM_CC_FAT	GO:0005794~Golgi apparatus	144	5.39933	1.74301e-10	TGOLN1, VPS53, SGMS1, SLC35A1, SLC35A2, HOOK3, SLC35A4, PACSIN1, PACSIN2, UBXN2B, COL4A3BP, B3GALNT2, ST3GAL6, NSG1, FNDC3A, SCAMP1, PLD1, ROCK1, SCYL3, CHPT1, BICD2, BICD1, ERGIC2, PNPLA8, MGAT2, SGSM1, CHPF, BACE2, BACE1, TRAPPC4, PDE4DIP, EXT1, RAB10, UNC13B, HS3ST3B1, GNAI3, MAP4K2, ARF6, LMAN2, ST8SIA2, ABCA1, NAPB, ARFGEF2, OCRL, SERINC5, GAD2, FBXW7, ZDHHC9, ZMPSTE24, CLASP2, ENTPD4, GCNT1…	1574	682	12504	1.67734	9.32511e-08	3.10837e-08	2.53388e-07
GOTERM_CC_FAT	GO:0005886~plasma membrane	463	17.3603	1.0853e-09	IL9R, SCN3A, TGOLN1, L1CAM, SGMS1, AMOTL1, ITSN1, LPHN2, CTTNBP2, CDH20, AGTR2, HTR1A, GRIN2B, AQP11, GNG4, GNG5, ADAM9, TMEFF1, MAGI2, BRAF, MAGI1, ROCK2, PTPRR, LIFR, BSN, MYH9, CTNNA1, MARK2, NPC1, SSTR3, ROR1, TRAPPC4, UNC13C, UNC13B, UNC13A, DCBLD2, SCN1A, RALGPS2, GNAI3, RALGPS1, CACNB1, CACNB2, ARF6, CACNB4, KCNJ3, SCRIB, RAC1, TECTB, MAOB, PCDH10, PCDH12, GAS1, PCDH17, SECTM1B, KCNK2, SEC…	1574	2906	12504	1.2657	5.80633e-07	1.45158e-07	1.57773e-06
GOTERM_CC_FAT	GO:0042995~cell projection	121	4.53693	7.55024e-09	SYT1, SNCG, NRBP1, SLC6A1, CADM1, UTRN, CASK, L1CAM, ITSN1, CD2AP, KLHL1, NRCAM, CTTNBP2, GRIN2B, ROBO1, SLC2A2, PIK3CA, CEP290, ROBO2, OPA1, PTPRM, KIF5A, KIF5C, SCN2A1, BASP1, SCYL3, CTNNA1, MYH9, 4930506M07RIK, HIF1A, SSTR3, NDEL1, LCA5, BACE1, TRAPPC4, RELN, EPS8L2, FBXO10, HMGB1, SCN1A, AGFG1, BBS7, GAD2, PTK2, MTPN, RAC1, GAD1, MYO1C, DENND1A, CAMK2N1, DOCK4, NCKAP1, NTRK2, SCN8A, RTN4, NRP…	1574	575	12504	1.67171	4.03937e-06	8.07875e-07	1.0976e-05
GOTERM_CC_FAT	GO:0019898~extrinsic to membrane	104	3.89951	8.16384e-09	GNA13, GNA14, CASK, VPS53, MYLIP, ZNRF2, VPS4B, RAPGEF4, RAPGEF3, GNG4, GNG5, DAB2IP, MAGI2, MAGI1, ROCK1, ROCK2, STRN3, BCL2L11, FARP1, MARK2, FARP2, VEGFA, RIPK4, NEU3, UNC13C, VPS26B, UNC13B, ANKFY1, UNC13A, GNAI3, MAP4K2, BCL2L2, PXK, NAPB, SCRIB, CHMP2B, DOCK2, RAC1, NUMB, PCYT1A, CNKSR2, PTPN3, PTPN4, LIN7B, DENND1A, DOCK4, OSBP, JPH3, JPH2, GNPNAT1, VPS37A, VPS37C, NBEA, ARHGAP17, KCNIP2, …	1574	472	12504	1.75039	4.36764e-06	7.27942e-07	1.18681e-05
GOTERM_CC_FAT	GO:0045202~synapse	77	2.88714	1.66056e-08	SYT1, CADM1, GRIP1, GRIK2, TLN2, SYT2, GABRB1, UTRN, SYT3, SYT9, CASK, L1CAM, RPS6KB1, NBEA, CPEB1, ITSN1, ZNRF2, NRCAM, SLC1A2, GRIN2B, GOPC, SHC4, GRID1, SCAMP1, MAGI2, ADAM10, NRXN3, SPARCL1, PSD3, BSN, MYH9, CBLN4, MYRIP, SEMA4F, OTOF, SEMA4C, SH3KBP1, TRAPPC4, SYPL, VAMP3, UNC13C, UNC13B, GAP43, UNC13A, CPLX2, RAB3C, CPLX1, RIMS3, AMPH, TPRGL, GPHN, GAD2, DMD, SOS1, SNAP23, HTR3A, GAD1, SNAP…	1574	319	12504	1.91754	8.88394e-06	1.26914e-06	2.41401e-05
GOTERM_CC_FAT	GO:0031981~nuclear lumen	167	6.26172	2.81532e-08	MORF4L1, MAEA, MED24, CBX2, REST, PNN, EPC1, MYOCD, GATA6, ZFML, MED26, INTS7, MED27, DHX33, AKIRIN2, TBPL1, OXR1, SATB2, RARG, RBL2, RREB1, TAF4B, FMR1, HNRNPA2B1, TAF4A, MED14, MED13, RRP9, AHR, ELL2, SUZ12, HIF1A, JUN, MGA, LRCH4, SDAD1, MCL1, ELL, ONECUT3, HOXA11, TAF9B, ELK1, SOX6, DAZAP2, LIN28A, ARNT, MED12L, DDX3X, HNRNPF, HOXA10, HOXA9, PRPF40B, TCF4, RUNX2, NKRF, TSEN54, PHACTR3, MYO1C,…	1574	883	12504	1.50245	1.50619e-05	1.88275e-06	4.09274e-05
GOTERM_CC_FAT	GO:0044459~plasma membrane part	277	10.3862	3.1784e-08	SYT1, CADM3, SCN3A, CADM1, IL6ST, SYT2, SYT3, UTRN, SYT9, L1CAM, AMOTL1, VPS33B, ITSN1, ZNRF2, CD47, CTTNBP2, S1PR1, GRIN2B, STAM, GNG4, GNG5, ADAM9, GRID1, GJD2, PLD1, MAGI2, MAGI1, MDGA1, SCN2A1, BSN, MYH9, CTNNA1, NPC1, CCR5, CD34, CGN, RAB19, ROR1, TRAPPC4, PDGFRB, AMFR, RAB10, UNC13C, UNC13B, ADD3, HS3ST3B1, UNC13A, DCBLD2, ENPP5, SCN1A, GNAI3, CACNB1, CACNB2, CACNB4, EPHB4, KCNJ3, SCRIB, RI…	1574	1633	12504	1.34753	1.70043e-05	1.88938e-06	4.62056e-05
GOTERM_CC_FAT	GO:0030054~cell junction	101	3.78703	5.22593e-08	SYT1, CADM3, OCLN, CADM1, GRIK2, GABRB1, SYT2, SYT3, UTRN, SYT9, RPS6KB1, AMOTL1, ITSN1, CALB2, PNN, ZNRF2, CTTNBP2, GRIN2B, GRID1, GJD2, MAGI2, MAGI1, SCN2A1, PSD3, BSN, MYH9, CTNNA1, CBLN4, TNS3, TNS1, CGN, TRAPPC4, VAMP3, UNC13C, ADD3, UNC13B, UNC13A, SCN1A, SCRIB, RIMS3, TPRGL, PTK2, GAD2, DMD, SSX2IP, DIXDC1, GABRA1, LIN7B, DENND1A, PCDH12, HOMER1, SHANK3, CAMK2N1, DSG2, ITGA6, PKP4, TLN1, T…	1574	470	12504	1.70713	2.79583e-05	2.79587e-06	7.59712e-05
GOTERM_CC_FAT	GO:0043005~neuron projection	62	2.32471	8.15359e-08	NRP2, SYT1, SNCG, NRP1, SLC6A1, CADM1, UTRN, CASK, BNIP3, L1CAM, KLHL1, NRCAM, SLC1A2, GRIN2B, CXCR4, ROBO1, GOPC, CNTNAP1, ROBO2, PAK1, BOC, ARHGEF2, OPA1, KIF5A, ERMN, SCN2A1, KIF5C, ESR1, BASP1, 4930506M07RIK, NDEL1, BACE1, TRAPPC4, RELN, GAP43, TNFRSF21, HMGB1, SCN1A, CPLX2, CPLX1, PPM1A, TPM3, NUMA1, GAD2, INPP5K, MTPN, GAD1, NEFL, APC, NOS1, DENND1A, GRIA3, SAMD4, CAMK2N1, PPP1R9B, PPP1R9A,…	1574	245	12504	2.01034	4.36208e-05	3.9656e-06	0.000118532
GOTERM_CC_FAT	GO:0005667~transcription factor complex	59	2.21222	1.99629e-07	E2F3, COPS5, E2F7, NR6A1, PAX6, ZEB1, GTF2A1, GATA6, MED27, ALX4, TBPL1, SATB2, RARG, RBL2, TAF4B, TAF4A, AHR, GTF2H1, HIF1A, JUN, NCOA6, MGA, CLOCK, CREM, HOXA11, ONECUT3, TAF9B, NFYB, SOX6, NFYA, DAZAP2, ARID2, TCF7L2, ARNT, NPAS2, POU2F1, HOXA10, HOXA9, TCF4, RUNX2, IKZF1, EPAS1, SMAD7, TAF5, CREB1, SMAD5, TEAD1, DACH1, MNAT1, NRF1, ETS1, DCP1A, HIVEP2, PBX1, PBX3, TBL1X, RBPJ, ZFHX3, PBX2	1574	234	12504	2.003	0.000106796	8.90008e-06	0.000290207
GOTERM_CC_FAT	GO:0031252~cell leading edge	34	1.27484	1.57975e-06	TLN1, NRBP1, TLN2, WASF1, WASF2, RDX, ITSN1, CD2AP, SLC1A2, CTTN, PTK2, INPP5K, ROBO1, RAC1, PIK3CA, PAFAH1B1, ROBO2, RASA1, PTPRM, CCDC88A, TRPM7, KIF18A, SCYL3, MYH9, CTNNA1, NCKAP1, CDC42BPG, NDEL1, RAB34, RAB5A, EPS8L2, LCP1, FBXO10, DIAP1	1574	112	12504	2.4116	0.000844808	6.50106e-05	0.00229651
GOTERM_CC_FAT	GO:0005856~cytoskeleton	193	7.2366	2.46524e-06	DYNC1LI1, SNCG, UTRN, SNCA, MYLIP, CD2AP, HOOK3, KIF13A, CTTNBP2, GRIN2B, CEP290, ROCK1, ROCK2, KIF5A, KIF5C, BSN, CTNNA1, MYH9, FARP1, FARP2, CGN, LCA5, CNTROB, PDE4DIP, MYO18A, ADD3, STK17B, MYO9A, PFN2, MACF1, CEP170, DMD, GYS2, DVL2, KIF3B, PTPN14, PTPN13, MYOZ2, HOMER1, CDC27, KIF3C, CAMK2N1, 2300003K06RIK, NTRK2, MARCKS, TMOD1, SPIN1, WASF1, WASF2, CPEB1, LATS1, SPAG16, ACTR2, CEP250, EVI5,…	1574	1122	12504	1.3665	0.00131803	9.4203e-05	0.00358375
GOTERM_CC_FAT	GO:0009898~internal side of plasma membrane	65	2.4372	2.61359e-06	TLN1, RAB9B, RAB5C, TLN2, VPS33B, ZFYVE20, FRMD6, SMAP1, AP1S2, RASL10B, SPRED2, RALA, STAM, MSN, GNG4, ADCY10, GNG5, AP3B1, TOMM34, RAP2A, PLD1, RAP2C, RAB4B, CTNNA1, PNPLA6, ARL3, FMN1, FNBP1L, RAB19, RAB5A, RAB10, ADD3, AKAP2, GAP43, SNTG2, SNX18, LIMS1, RAB3C, SHROOM4, PHKA1, CACNB1, CACNB2, RDX, GNG12, STARD13, AMPH, GPHN, PTK2, GAD2, EZR, KRAS, PEX19, DMD, RAC1, EHD3, WDFY3, RAB8B, PTPN3, M…	1574	287	12504	1.79918	0.0013973	9.32139e-05	0.00379941
GOTERM_CC_FAT	GO:0012505~endomembrane system	104	3.89951	4.81206e-06	SYT1, NRBP1, ATP1B4, NUP62CL, SGMS1, ITSN1, SLC35A1, SLC35A2, SLC35A4, EPC1, CTTNBP2, ST3GAL6, RC3H2, ASPH, ELOVL6, DNAJC3, CYHR1, FNDC3A, SCAMP1, NAV3, PNPLA6, NPC1, NDEL1, CHPF, RYR3, AKAP6, AMFR, EXT1, VPS26B, DSCR3, ST8SIA2, ARFGEF2, GAD2, PCYT1A, LFNG, SYS1, ACER3, HERPUD1, ST6GAL2, MYO1C, ACER2, DOCK9, DENND1A, NXF1, FURIN, SYNE1, SYNE2, TMPO, RTN4, LRIT1, BNIP3, NBEA, ALG6, CBFA2T3, ST6GAL…	1574	535	12504	1.54427	0.00257115	0.000160891	0.00699524
GOTERM_CC_FAT	GO:0005626~insoluble fraction	101	3.78703	1.36113e-05	SCN3A, GRIK2, SYT2, SNCA, CASK, RPS6KB1, L1CAM, FOXO3, ITSN1, CTTNBP2, GRIN2B, FNDC3A, DNAJC1, RECK, MAGI2, LRP1B, SCN2A1, WNK1, PSD3, HTR4, BSN, IRS1, BCL2L11, PNPLA6, PNPLA8, BACE1, VAMP3, SCN1A, KRAS, DMD, RAC1, GYS2, PCDHA10, ZMPSTE24, LIN7B, HOMER1, VDAC3, CAMK2N1, ITGA5, DIO1, HSPA13, SCN8A, SLC9A1, JPH3, JPH2, SGPP1, DPP10, ARHGAP17, CPEB1, GLI2, DDI2, DGCR2, UGT1A7C, SLC24A2, GOPC, PPP1R1…	1574	528	12504	1.51961	0.00725565	0.000428267	0.0197854
GOTERM_CC_FAT	GO:0005624~membrane fraction	98	3.67454	1.53336e-05	SCN3A, GRIK2, SYT2, SNCA, CASK, RPS6KB1, L1CAM, FOXO3, ITSN1, CTTNBP2, GRIN2B, FNDC3A, DNAJC1, RECK, MAGI2, LRP1B, SCN2A1, HTR4, PSD3, WNK1, BSN, IRS1, PNPLA6, BCL2L11, PNPLA8, BACE1, VAMP3, SCN1A, KRAS, DMD, RAC1, PCDHA10, ZMPSTE24, LIN7B, HOMER1, VDAC3, CAMK2N1, ITGA5, SCN8A, DIO1, HSPA13, SLC9A1, JPH3, JPH2, SGPP1, DPP10, CPEB1, GLI2, DDI2, DGCR2, UGT1A7C, SLC24A2, GOPC, PPP1R14C, JPH1, JAKMIP…	1574	510	12504	1.52651	0.00816996	0.000455647	0.0222886
GOTERM_CC_FAT	GO:0000267~cell fraction	110	4.12448	2.74633e-05	SCN3A, GRIK2, SYT2, SNCA, CASK, L1CAM, RPS6KB1, FOXO3, ITSN1, CTTNBP2, GRIN2B, FNDC3A, DNAJC1, RECK, MAGI2, LRP1B, SCN2A1, WNK1, PSD3, HTR4, BSN, PKIA, IRS1, BCL2L11, PNPLA6, PNPLA8, BACE1, CELF2, VAMP3, CELF1, HMGB1, SCN1A, KRAS, DMD, RAC1, PCDHA10, GYS2, ZMPSTE24, DVL2, LIN7B, HOMER1, VDAC3, CAMK2N1, DOCK3, ITGA5, DIO1, HSPA13, SCN8A, SLC9A1, JPH3, JPH2, SGPP1, DPP10, ANPEP, ARHGAP17, CPEB1, GL…	1574	596	12504	1.46619	0.0145857	0.000773022	0.039917
GOTERM_CC_FAT	GO:0044431~Golgi apparatus part	51	1.91226	4.45425e-05	TGOLN1, NBEA, SGMS1, SLC35A1, CBFA2T3, SLC35A2, SLC35A4, ST6GALNAC5, GOLGA7, PACSIN1, AP1S2, ST6GALNAC4, PACSIN2, ST3GAL6, GOPC, GOLGA1, GOLGA5, ZFYVE1, AP3B1, VCPIP1, SEC23A, STX6, SCAMP1, ADAM10, LDLRAP1, CHST1, MGAT2, CHPF, TRAPPC4, SORT1, CUX1, GALNT2, HS3ST1, ST8SIA2, ARFGEF2, NECAB3, MAN1A, RAB11A, SEC22B, LFNG, SNAP25, B4GALNT1, SYS1, ACER3, ST6GAL2, ACER2, FURIN, COG3, SULF1, GGA2, SMPD3	1574	227	12504	1.7848	0.023549	0.00119083	0.0647335
GOTERM_CC_FAT	GO:0005768~endosome	54	2.02475	9.79027e-05	RAB5C, GNPNAT1, WASF2, VPS37A, VPS53, VPS37C, ZFYVE20, VPS33B, ZNRF2, SLC2A2, VPS4B, STAM, INSR, SCAMP1, PLD1, HTR4, CD164, LDLRAP1, M6PR, ANKRD27, RAB11FIP5, NPC1, CCR5, SLC26A7, BACE2, BACE1, RAB5A, SORT1, ARL8A, ANKFY1, MMD, ARF6, CHMP2B, NUMB, RNF128, SLC30A4, RAB11A, VPS36, VPS39, EHD3, EHD4, CLCN4-2, RUFY1, GOLIM4, DGKH, APPL1, FURIN, TMEM55A, EPS15, PTP4A1, RAB34, LRP2, GGA2, CLCN5	1574	252	12504	1.70231	0.0510323	0.0024912	0.14223
GOTERM_CC_FAT	GO:0030424~axon	29	1.08736	0.00010163	NRP2, SNCG, TNFRSF21, SCN1A, NRP1, CADM1, SLC6A1, L1CAM, NRCAM, SLC1A2, GAD2, ROBO1, MTPN, ROBO2, CNTNAP1, PAK1, NEFL, BOC, GAD1, APC, ERMN, SCN2A1, ESR1, 4930506M07RIK, NDEL1, BACE1, NTRK2, SLC18A3, GAP43	1574	107	12504	2.15307	0.0529228	0.00246852	0.147641
GOTERM_CC_FAT	GO:0043233~organelle lumen	185	6.93663	0.000111904	MORF4L1, PDP1, MAEA, MED24, CBX2, REST, PNN, EPC1, BDNF, MYOCD, GATA6, ZFML, MED26, INTS7, MED27, DHX33, MRPL32, TBPL1, AKIRIN2, DNAJC1, OXR1, SATB2, RARG, RBL2, RREB1, TAF4B, TAF4A, FMR1, HNRNPA2B1, MED14, MED13, RRP9, AHR, ELL2, SUZ12, HIF1A, JUN, TXNDC5, MGA, NEU1, LRCH4, ME3, SDAD1, MCL1, TDRD7, ELL, ONECUT3, HOXA11, TAF9B, ELK1, SOX6, LIN28A, DAZAP2, ARNT, MED12L, DDX3X, HNRNPF, HOXA10, HOXA…	1574	1136	12504	1.29371	0.0581148	0.00259974	0.162555
GOTERM_CC_FAT	GO:0001726~ruffle	17	0.63742	0.000118725	TLN1, TRPM7, TLN2, WASF2, KIF18A, RDX, MYH9, CD2AP, CTTN, INPP5K, RAB34, RAB5A, EPS8L2, LCP1, RASA1, FBXO10, DIAP1	1574	47	12504	2.87339	0.061546	0.00264323	0.172456
GOTERM_CC_FAT	GO:0008287~protein serine/threonine phosphatase complex	14	0.524934	0.000134377	PDP1, PPP2R5C, PPM1A, SHOC2, ITPR1, PPM1F, PPM1D, PPM1E, PPP2CA, BCL2, PPM1H, PPP2CB, PPP2R2C, PPP2R2A	1574	34	12504	3.2711	0.0693729	0.00287173	0.195171
GOTERM_CC_FAT	GO:0070013~intracellular organelle lumen	184	6.89914	0.00013756	MORF4L1, PDP1, MAEA, MED24, CBX2, REST, PNN, EPC1, BDNF, MYOCD, GATA6, ZFML, MED26, INTS7, MED27, DHX33, MRPL32, TBPL1, AKIRIN2, DNAJC1, OXR1, SATB2, RARG, RBL2, RREB1, TAF4B, TAF4A, FMR1, HNRNPA2B1, MED14, MED13, RRP9, AHR, ELL2, SUZ12, HIF1A, JUN, TXNDC5, MGA, NEU1, LRCH4, ME3, SDAD1, MCL1, TDRD7, ELL, ONECUT3, HOXA11, TAF9B, ELK1, SOX6, LIN28A, DAZAP2, ARNT, MED12L, DDX3X, HNRNPF, HOXA10, HOXA…	1574	1133	12504	1.29013	0.0709563	0.00282675	0.19979
GOTERM_CC_FAT	GO:0031974~membrane-enclosed lumen	186	6.97413	0.000476983	MORF4L1, PDP1, MAEA, MED24, CBX2, REST, PNN, EPC1, BDNF, MYOCD, GATA6, ZFML, MED26, INTS7, MED27, DHX33, MRPL32, TBPL1, AKIRIN2, DNAJC1, OXR1, SATB2, OPA1, RARG, RBL2, RREB1, TAF4B, TAF4A, FMR1, HNRNPA2B1, MED14, MED13, RRP9, AHR, ELL2, SUZ12, HIF1A, JUN, TXNDC5, MGA, NEU1, LRCH4, ME3, SDAD1, MCL1, TDRD7, ELL, ONECUT3, HOXA11, TAF9B, ELK1, SOX6, LIN28A, DAZAP2, ARNT, MED12L, DDX3X, HNRNPF, HOXA10…	1574	1174	12504	1.2586	0.225275	0.00940904	0.691173
GOTERM_CC_FAT	GO:0033267~axon part	11	0.412448	0.000524991	SCN1A, SLC1A2, ROBO1, ERMN, NTRK2, ESR1, SLC18A3, ROBO2, CNTNAP1, L1CAM, APC	1574	25	12504	3.4954	0.244929	0.00998354	0.760492
GOTERM_CC_FAT	GO:0044456~synapse part	44	1.64979	0.000939224	SYT1, RAB3C, CADM1, GRIK2, GRIP1, SYT2, GABRB1, SYT3, SYT9, NBEA, L1CAM, CPEB1, AMPH, TPRGL, GPHN, GAD2, SLC1A2, GRIN2B, SOS1, GOPC, HTR3A, SHC4, GRID1, SCAMP1, GLRB, GABRA1, ADAM10, DLGAP3, NRXN3, NLGN1, PSD3, LIN7B, BSN, GRIA3, HOMER1, ITPR1, CAMK2N1, SHANK3, GRIA1, SEMA4F, NTRK2, SEMA4C, SYPL, TRAPPC4	1574	212	12504	1.64877	0.395117	0.0171858	1.35674
GOTERM_CC_FAT	GO:0014069~postsynaptic density	16	0.599925	0.00111785	ADAM10, DLGAP3, PSD3, NLGN1, GRIA3, CPEB1, HOMER1, ITPR1, CAMK2N1, SHANK3, GRIN2B, GRIA1, SOS1, NTRK2, GOPC, SEMA4C	1574	51	12504	2.49226	0.450302	0.0197486	1.61282
GOTERM_CC_FAT	GO:0015630~microtubule cytoskeleton	80	2.99963	0.00121046	KIF23, DYNC1LI1, SNCG, SPIN1, CDC14A, LATS1, TTL, SPAG16, HOOK3, KIF13A, CEP250, EVI5, DYNLL2, STARD9, SLMAP, ACTR1B, TUBB5, CEP290, JAKMIP1, KIF2A, DYNC1I1, CDC6, ARHGEF2, ROCK1, KIF5A, ROCK2, KIF5C, PDE4D, MYH9, ARL3, KIF1C, KIF1B, NDEL1, LCA5, CNTROB, CLIP1, PDE4DIP, MAPRE2, PDCD6IP, MAPRE1, MAP3K11, CEP97, PPP4R2, SHROOM3, USP2, CETN4, KIF19A, ABCA2, TUBGCP4, TUBGCP3, EIF3A, NUMA1, EZR, MACF1…	1574	450	12504	1.41228	0.476903	0.0206859	1.74535
GOTERM_CC_FAT	GO:0005635~nuclear envelope	34	1.27484	0.00121511	RTN4, ATP1B4, NUP62CL, BNIP3, EPC1, SEH1L, NUP210, BCL2, PAFAH1B1, MTMR6, TNPO1, CYHR1, KPNB1, WDFY3, NOS1, MYO1C, LMNA, IPO8, NXF1, NAV3, ITPR1, NPC1, SYNE1, NDEL1, SYNE2, NRM, BNIP2, IPO4, BNIP3L, KPNA7, ERN1, AKAP6, TMPO, KPNA3	1574	153	12504	1.76535	0.478204	0.0201222	1.75199
GOTERM_CC_FAT	GO:0005952~cAMP-dependent protein kinase complex	6	0.224972	0.00126127	PRKAR2B, PRKAR2A, PRKAR1A, RAPGEF4, RAPGEF3, PRKACB	1574	8	12504	5.95807	0.490948	0.0202528	1.81798
GOTERM_CC_FAT	GO:0005813~centrosome	35	1.31234	0.00135385	CEP97, SNCG, PPP4R2, CDC14A, USP2, CETN4, LATS1, TUBGCP4, TUBGCP3, EIF3A, CEP250, EVI5, CEP170, SLMAP, ACTR1B, CEP290, PAFAH1B1, CLASP2, APC, KIF2A, NIN, ROCK1, RNF19A, ROCK2, PDE4D, SMEK1, CDC27, NDEL1, RASSF1, CNTROB, MARCKS, PDE4DIP, MAPRE1, PDCD6IP, MAP3K11	1574	160	12504	1.73777	0.515579	0.0210921	1.95021
GOTERM_CC_FAT	GO:0000932~cytoplasmic mRNA processing body	9	0.337458	0.00191253	MOV10, DCP2, MEX3B, DCP1A, CPEB1, TNRC6B, LIN28A, TNRC6A, DDX6	1574	20	12504	3.57484	0.640911	0.0288384	2.74461
GOTERM_CC_FAT	GO:0048471~perinuclear region of cytoplasm	39	1.46232	0.00212368	SNCG, MTDH, NRBP1, RHPN2, TSNAX, NAA15, TPD52, CD2AP, TRIAP1, GAD2, MAP3K4, DAB1, CEP250, RNF128, GOLGA1, RC3H2, PAFAH1B1, 1110017D15RIK, ADCY10, TNRC6A, CYHR1, SNAP25, ZFYVE1, UNC45A, AATK, DYNC1I1, SEC23A, PLD1, KIF5A, CASC3, MAPK10, ATXN2, PNPLA8, SPAG9, NPC1, BNIP2, MAPK8IP1, DCUN1D3, DNAJB6	1574	189	12504	1.63926	0.679342	0.0311	3.04329
GOTERM_CC_FAT	GO:0031410~cytoplasmic vesicle	87	3.26209	0.00227418	GNA13, SYT1, CADM1, GRIP1, RAB5C, SYT2, TGOLN1, SYT3, NAP1L1, SYT9, PDIA4, ITSN1, CD2AP, SLC1A4, ARHGAP21, CTTNBP2, PACSIN1, BDNF, CHIC1, AP1S2, GRIN2B, PACSIN2, MAPKAP1, GOPC, SPRED2, RAB6B, DNAJC5, FNDC3A, AP3B1, SEC23A, EGFR, SCAMP1, CCDC88A, ADAM10, PIK3C2A, VEZT, DLL1, LDLRAP1, MYRIP, KIF1B, CLIC4, FNBP1L, OTOF, BACE1, SEMA4C, SH3KBP1, RAB5A, SORT1, SYPL, TRAPPC4, VAMP3, TMSB4X, NEU1, PDCD6I…	1574	508	12504	1.3605	0.7042	0.0323849	3.25565
GOTERM_CC_FAT	GO:0019717~synaptosome	18	0.674916	0.00267772	PPFIA2, MAGI2, SNCA, LIN7B, CASK, BSN, RPS6KB1, ITSN1, SAMD4, CAMK2N1, GRIN2B, SEMA4F, ITGA5, GOPC, SH3KBP1, VAMP3, SNAP23, SNAP25	1574	66	12504	2.16657	0.761766	0.0370464	3.82293
GOTERM_CC_FAT	GO:0031225~anchored to membrane	41	1.53731	0.00348456	GNA13, PALM, TNFRSF23, RGS7BP, EFNA1, RAB5C, CD109, CDC42SE1, RHOQ, CNTFR, NRN1, ZFYVE20, CD24A, GPC4, GAD2, GOLGA7, RAB6B, DNAJC5, TECTB, SPAM1, FRS2, SNAP25, NEGR1, RECK, MDGA1, MDGA2, MFI2, NTNG1, BASP1, GAS1, RGS17, UBL3, CD55, RAB5A, RAP1A, CNTN1, MARCKS, CNTN3, OMG, NTM, GRK1	1574	207	12504	1.57347	0.84549	0.0467561	4.94787
GOTERM_CC_FAT	GO:0005815~microtubule organizing center	38	1.42482	0.00386346	CEP97, SNCG, PPP4R2, CDC14A, USP2, CETN4, ABCA2, LATS1, TUBGCP4, TUBGCP3, EIF3A, EZR, CEP250, EVI5, CEP170, SLMAP, ACTR1B, CEP290, PAFAH1B1, CLASP2, APC, KIF2A, NIN, ROCK1, RNF19A, ROCK2, PDE4D, SMEK1, CDC27, NDEL1, LCA5, RASSF1, CNTROB, PDE4DIP, MARCKS, PDCD6IP, MAPRE1, MAP3K11	1574	189	12504	1.59722	0.873934	0.0504564	5.47192
GOTERM_CC_FAT	GO:0005819~spindle	25	0.937383	0.0040303	CDC6, SNCG, ARHGEF2, SPIN1, CDC14A, ROCK2, KIF18A, MYH9, CDC27, LATS1, SMC3, ARL3, TUBGCP4, TUBGCP3, NUMA1, NDEL1, RASSF1, PTP4A1, PPP2CA, ANXA11, PPP2CB, PAFAH1B1, CLASP2, MAPRE1, CALM2	1574	109	12504	1.82204	0.88474	0.0513324	5.70182
GOTERM_CC_FAT	GO:0031982~vesicle	87	3.26209	0.00419395	GNA13, SYT1, CADM1, GRIP1, RAB5C, SYT2, TGOLN1, SYT3, NAP1L1, SYT9, PDIA4, ITSN1, CD2AP, SLC1A4, ARHGAP21, CTTNBP2, PACSIN1, BDNF, CHIC1, AP1S2, GRIN2B, PACSIN2, MAPKAP1, GOPC, SPRED2, RAB6B, DNAJC5, FNDC3A, AP3B1, SEC23A, EGFR, SCAMP1, CCDC88A, ADAM10, PIK3C2A, VEZT, DLL1, LDLRAP1, MYRIP, KIF1B, CLIC4, FNBP1L, OTOF, BACE1, SEMA4C, SH3KBP1, RAB5A, SORT1, SYPL, TRAPPC4, VAMP3, TMSB4X, NEU1, PDCD6I…	1574	519	12504	1.33167	0.89444	0.0521274	5.92681
GOTERM_CC_FAT	GO:0017053~transcriptional repressor complex	10	0.374953	0.00567911	PPARG, JAZF1, SKI, REST, APPL1, PRDM16, AKIRIN2, ETV3, C1D, CHD3	1574	28	12504	2.83718	0.952498	0.0684078	7.94598
GOTERM_CC_FAT	GO:0005783~endoplasmic reticulum	131	4.91189	0.0057314	SGMS1, TPD52, BAK1, SEZ6L2, BDNF, INSIG2, ELOVL5, PLOD2, AQP11, UBXN2B, COL4A3BP, INSIG1, CREB3L1, ELOVL6, ASPH, DNAJC3, DNAJC1, SGPL1, PLD1, SPTLC2, UGCG, CMAH, STIM2, LPCAT3, ERGIC2, PNPLA6, PNPLA8, NPC1, BACE2, RYR3, TXNDC5, BACE1, RNF139, AKAP6, LCLAT1, TRAPPC4, KDSR, AMFR, EXT1, AKAP1, SYVN1, CACNB1, NAPB, RIC3, SERINC5, FBXW7, ZDHHC9, PCYT1A, ZMPSTE24, PCYT1B, SEC61A2, SCD1, ACER3, CACNA2D1…	1574	838	12504	1.24186	0.953816	0.0675027	8.01632
GOTERM_CC_FAT	GO:0034703~cation channel complex	22	0.824897	0.00654778	KCNC1, KCNC4, SCN1A, KCND2, KCNC3, KCND1, SCN3A, KCNB2, SCN2A1, PPM1A, CACNB1, CACNB2, CACNB4, KCNK2, CACNA2D2, KCTD8, KCNQ5, SCN9A, CACNA1E, SCN8A, CACNA1D, KCTD12	1574	95	12504	1.83968	0.97024	0.0751297	9.1082
GOTERM_CC_FAT	GO:0005938~cell cortex	27	1.01237	0.00702003	NRBP1, SHROOM4, CALD1, CAPZA1, UTRN, CDC42SE1, ANLN, CD2AP, TPM3, CTTN, EZR, MACF1, EXOC4, GYS2, CLASP2, MYH9, RIC8B, MARK2, ITPR2, PPP1R9B, PPP1R9A, FNBP1L, MARCKS, MAPRE1, ADD3, EXOC6B, TMOD1	1574	126	12504	1.70231	0.976924	0.0786672	9.73429
GOTERM_CC_FAT	GO:0005891~voltage-gated calcium channel complex	7	0.262467	0.00715004	CACNB1, PPM1A, CACNB2, CACNA1E, CACNB4, CACNA1D, CACNA2D2	1574	15	12504	3.70724	0.978485	0.0784342	9.90595
GOTERM_CC_FAT	GO:0034704~calcium channel complex	7	0.262467	0.00715004	CACNB1, PPM1A, CACNB2, CACNA1E, CACNB4, CACNA1D, CACNA2D2	1574	15	12504	3.70724	0.978485	0.0784342	9.90595
GOTERM_CC_FAT	GO:0016585~chromatin remodeling complex	14	0.524934	0.00748893	MORF4L1, SATB2, ING2, ARID1A, APPL1, ACTL6A, SMARCA1, HDAC9, BAZ2A, ASF1A, HDAC7, NCOR2, RERE, CHD3	1574	50	12504	2.22435	0.982077	0.0803706	10.352
GOTERM_CC_FAT	GO:0016023~cytoplasmic membrane-bounded vesicle	70	2.62467	0.00848741	GNA13, SYT1, CADM1, GRIP1, RAB5C, SYT2, TGOLN1, SYT3, NAP1L1, SYT9, PDIA4, ITSN1, CD2AP, SLC1A4, CTTNBP2, PACSIN1, BDNF, CHIC1, AP1S2, GRIN2B, PACSIN2, MAPKAP1, GOPC, DNAJC5, FNDC3A, SEC23A, EGFR, SCAMP1, CCDC88A, ADAM10, PIK3C2A, VEZT, LDLRAP1, MYRIP, KIF1B, FNBP1L, RAB5A, SEMA4C, SORT1, SYPL, TRAPPC4, TMSB4X, NEU1, PDCD6IP, CALCR, RAB3C, AGFG1, ABCA2, CXXC4, AMPH, PCSK2, TPRGL, NPTX1, GAD2, TME…	1574	414	12504	1.3432	0.989539	0.088865	11.6542
GOTERM_CC_FAT	GO:0016323~basolateral plasma membrane	29	1.08736	0.00903839	TLN1, LIMS1, SHROOM4, CADM1, TLN2, ITGB4, CASK, SCRIB, CTTNBP2, PTK2, DMD, NUMB, MSN, SLCO3A1, PAK1, EGFR, NOX4, DIXDC1, SLC12A2, LDLRAP1, TNS3, SLC4A10, PRUNE, TNS1, ITGA6, ERBB2IP, SLC26A7, SH3KBP1, SLC9A1	1574	141	12504	1.63389	0.99223	0.0925806	12.3652
GOTERM_CC_FAT	GO:0030425~dendrite	24	0.899888	0.00920062	CPLX2, ARHGEF2, OPA1, NOS1, CPLX1, CADM1, DENND1A, BNIP3, CASK, GRIA3, SAMD4, CAMK2N1, KLHL1, PPP1R9B, SLC1A2, PPP1R9A, NUMA1, GSK3B, DRP2, NTRK2, GOPC, TRAPPC4, RELN, SCN8A	1574	110	12504	1.73326	0.992882	0.0924104	12.5735
GOTERM_CC_FAT	GO:0030136~clathrin-coated vesicle	23	0.862392	0.0093318	SCAMP1, SYT1, RAB3C, CADM1, PIK3C2A, SYT2, TGOLN1, SYT3, DENND1A, SYT9, LDLRAP1, FURIN, AMPH, TPRGL, SH3BP4, GAD2, AP1S2, GRIN2B, GOPC, SEMA4C, SORT1, TRAPPC4, SYPL	1574	104	12504	1.75687	0.993369	0.0919544	12.7416
GOTERM_CC_FAT	GO:0005741~mitochondrial outer membrane	19	0.712411	0.00939153	MAVS, OPA1, NOS1, WASF1, MAOB, BNIP3, TOMM40, CYB5B, PI4KB, VDAC3, RAB11FIP5, ACSL1, BCL2, RHOT1, GYK, AKAP1, CSTAD, ACSL4, TOMM34	1574	80	12504	1.88672	0.993579	0.0908537	12.8181
GOTERM_CC_FAT	GO:0031968~organelle outer membrane	20	0.749906	0.0107224	MAVS, OPA1, NOS1, WASF1, MAOB, BNIP3, TOMM40, NAV3, CYB5B, PI4KB, VDAC3, RAB11FIP5, ACSL1, BCL2, RHOT1, GYK, AKAP1, CSTAD, ACSL4, TOMM34	1574	87	12504	1.82623	0.996872	0.101299	14.5055
GOTERM_CC_FAT	GO:0031988~membrane-bounded vesicle	70	2.62467	0.0117312	GNA13, SYT1, CADM1, GRIP1, RAB5C, SYT2, TGOLN1, SYT3, NAP1L1, SYT9, PDIA4, ITSN1, CD2AP, SLC1A4, CTTNBP2, PACSIN1, BDNF, CHIC1, AP1S2, GRIN2B, PACSIN2, MAPKAP1, GOPC, DNAJC5, FNDC3A, SEC23A, EGFR, SCAMP1, CCDC88A, ADAM10, PIK3C2A, VEZT, LDLRAP1, MYRIP, KIF1B, FNBP1L, RAB5A, SEMA4C, SORT1, SYPL, TRAPPC4, TMSB4X, NEU1, PDCD6IP, CALCR, RAB3C, AGFG1, ABCA2, CXXC4, AMPH, PCSK2, TPRGL, NPTX1, GAD2, TME…	1574	420	12504	1.32402	0.998188	0.108444	15.7641
GOTERM_CC_FAT	GO:0019867~outer membrane	20	0.749906	0.0153038	MAVS, OPA1, NOS1, WASF1, MAOB, BNIP3, TOMM40, NAV3, CYB5B, PI4KB, VDAC3, RAB11FIP5, ACSL1, BCL2, RHOT1, GYK, AKAP1, CSTAD, ACSL4, TOMM34	1574	90	12504	1.76535	0.999739	0.136996	20.0842
GOTERM_CC_FAT	GO:0000159~protein phosphatase type 2A complex	6	0.224972	0.016857	PPP2CA, BCL2, PPP2CB, PPP2R5C, PPP2R2C, PPP2R2A	1574	13	12504	3.6665	0.999888	0.147488	21.8973
GOTERM_CC_FAT	GO:0070161~anchoring junction	25	0.937383	0.0182378	LIMS1, TLN1, SHROOM3, TLN2, CDH3, CDSN, SCRIB, PNN, CTTNBP2, PTK2, PAK1, SSX2IP, NOX4, DIXDC1, VEZT, CTNNA1, MYH9, FMN1, TNS3, PRUNE, TNS1, ITGA6, DSG2, PKP4, SH3KBP1	1574	123	12504	1.61465	0.999947	0.15615	23.4769
GOTERM_CC_FAT	GO:0043232~intracellular non-membrane-bounded organelle	271	10.1612	0.0190921	SNCG, DYNC1LI1, SNCA, UTRN, MYLIP, CD2AP, HOOK3, CITED2, KIF13A, CTTNBP2, GRIN2B, CEP290, DHX33, MRPL32, OXR1, MRPL53, ROCK1, ROCK2, KIF5A, TRPA1, KIF5C, MECP2, BSN, MYH9, CTNNA1, FARP1, FARP2, LCA5, CGN, PRDM6, CNTROB, PDE4DIP, ADD3, MYO18A, SUV420H1, SDAD1, TDRD7, STK17B, MYO9A, PFN2, MACF1, DMD, CEP170, GYS2, PBRM1, NKRF, DVL2, KIF3B, TSEN54, IKZF1, PTPN14, PTPN13, MYOZ2, DDX5, HOMER1, CDC27, …	1574	1919	12504	1.12186	0.999967	0.160373	24.4392
GOTERM_CC_FAT	GO:0043228~non-membrane-bounded organelle	271	10.1612	0.0190921	SNCG, DYNC1LI1, SNCA, UTRN, MYLIP, CD2AP, HOOK3, CITED2, KIF13A, CTTNBP2, GRIN2B, CEP290, DHX33, MRPL32, OXR1, MRPL53, ROCK1, ROCK2, KIF5A, TRPA1, KIF5C, MECP2, BSN, MYH9, CTNNA1, FARP1, FARP2, LCA5, CGN, PRDM6, CNTROB, PDE4DIP, ADD3, MYO18A, SUV420H1, SDAD1, TDRD7, STK17B, MYO9A, PFN2, MACF1, DMD, CEP170, GYS2, PBRM1, NKRF, DVL2, KIF3B, TSEN54, IKZF1, PTPN14, PTPN13, MYOZ2, DDX5, HOMER1, CDC27, …	1574	1919	12504	1.12186	0.999967	0.160373	24.4392
GOTERM_CC_FAT	GO:0030135~coated vesicle	25	0.937383	0.0200049	SCAMP1, SEC23A, SYT1, RAB3C, CADM1, PIK3C2A, SYT2, TGOLN1, SYT3, DENND1A, SYT9, FURIN, LDLRAP1, AMPH, SH3BP4, TPRGL, PACSIN1, GAD2, AP1S2, GRIN2B, GOPC, SEMA4C, SORT1, SYPL, TRAPPC4	1574	124	12504	1.60163	0.99998	0.164884	25.4549
GOTERM_CC_FAT	GO:0000139~Golgi membrane	27	1.01237	0.0202062	ST8SIA2, SGMS1, SLC35A1, ARFGEF2, CBFA2T3, SLC35A2, SLC35A4, ST6GALNAC5, GOLGA7, AP1S2, ST6GALNAC4, ST3GAL6, MAN1A, SEC22B, GOLGA5, LFNG, B4GALNT1, SEC23A, SYS1, ACER3, ST6GAL2, ACER2, LDLRAP1, FURIN, CHST1, CHPF, CUX1	1574	137	12504	1.56562	0.999982	0.163922	25.6772
GOTERM_CC_FAT	GO:0016529~sarcoplasmic reticulum	10	0.374953	0.0215749	CACNA2D1, TMEM109, JPH2, RYR3, CACNB1, AKAP6, FKBP1A, JPH1, ITPR1, ITPR2	1574	34	12504	2.3365	0.999991	0.171558	27.1724
GOTERM_CC_FAT	GO:0005911~cell-cell junction	32	1.19985	0.0258542	SCN1A, CADM3, MTDH, OCLN, SHROOM3, CADM1, ARHGAP17, CDH3, AMOTL1, CDSN, CALB2, CDH5, SCRIB, PNN, GJC1, MIP, AHNAK, GJD2, ARHGEF2, MAGI1, SCN2A1, LIN7B, PCDH12, MYH9, CTNNA1, UBN1, ITGA6, DSG2, CGN, PKP4, ASH1L, ADD3	1574	173	12504	1.46943	0.999999	0.19944	31.6682
GOTERM_CC_FAT	GO:0031301~integral to organelle membrane	19	0.712411	0.0269766	RTN4, LRIT1, ST6GAL2, BNIP3, TOMM40, ST8SIA2, SGMS1, ST6GALNAC5, PIGK, ST6GALNAC4, ST3GAL6, RHOT1, ELOVL6, ASPH, AMFR, CUX1, EXT1, LFNG, B4GALNT1	1574	89	12504	1.69593	1	0.204357	32.8039
GOTERM_CC_FAT	GO:0001518~voltage-gated sodium channel complex	5	0.187477	0.0280012	SCN1A, SCN3A, SCN2A1, SCN9A, SCN8A	1574	10	12504	3.97205	1	0.208448	33.8253
GOTERM_CC_FAT	GO:0044430~cytoskeletal part	116	4.34946	0.0297222	DYNC1LI1, SNCG, UTRN, CAPZA1, TTN, KLHL2, TTL, HOOK3, KIF13A, GRIN2B, STARD9, CEP290, ROCK1, KIF5A, ROCK2, KIF5C, PSD3, PDE4D, MYH9, ARPC1B, NDEL1, CGN, LCA5, CNTROB, CLIP1, PDE4DIP, PDCD6IP, MYO18A, CEP97, ABCA2, ANLN, MYO9A, EIF3A, CEP170, GYS2, CLASP2, BMF, KIF3B, MYO1C, NIN, SMEK1, HOMER1, KIF3C, CDC27, CAMK2N1, SHANK3, 2300003K06RIK, NTRK2, MARCKS, KIF23, SPIN1, CDC14A, CPEB1, LATS1, SPAG16,…	1574	774	12504	1.19059	1	0.216969	35.5083
GOTERM_CC_FAT	GO:0016607~nuclear speck	19	0.712411	0.0298948	RREB1, ELL, MAML2, CCNL1, CBX2, CASC3, NXF1, MBD1, PNN, HIPK1, MYOCD, DDX3X, ZFML, ZMIZ1, CDK12, WAC, SP9, PRPF40B, RBM25	1574	90	12504	1.67709	1	0.215221	35.6748
GOTERM_CC_FAT	GO:0016528~sarcoplasm	10	0.374953	0.0307999	CACNA2D1, TMEM109, JPH2, RYR3, CACNB1, AKAP6, FKBP1A, JPH1, ITPR1, ITPR2	1574	36	12504	2.20669	1	0.218182	36.5419
GOTERM_CC_FAT	GO:0005829~cytosol	85	3.1871	0.0320173	OCLN, APLF, PPARG, SNCA, VBP1, PPIP5K1, CASK, NBEA, PDCD4, BAK1, CTTNBP2, UBXN2B, PACSIN2, SLC2A2, COL4A3BP, SLMAP, PIK3C3, VPS4B, TUBB5, PIK3CA, PARG, CEP290, RAPGEF4, DPP9, PRKACB, INSR, FNDC3A, ERRFI1, CCDC88A, PIK3CB, PIK3C2A, RELA, RELB, MECP2, PNPLA2, UBR1, MYH9, CDO1, LDLRAP1, IRS1, GRB10, PSEN2, MAPK9, MAPK8, TMSB4X, PDCD6IP, LCP1, FHOD1, BID, PPP6C, CPLX2, CPLX1, BCL2L2, ARFGEF2, SEC14L2…	1574	549	12504	1.22996	1	0.222997	37.6908
GOTERM_CC_FAT	GO:0044463~cell projection part	31	1.16235	0.0337111	CALCR, SCN1A, BBS7, CETN4, L1CAM, CD24A, SPAG16, SLC1A2, EZR, CEP250, ROBO1, ROBO2, CNTNAP1, SLC22A5, APC, ARHGEF2, NOS1, MYO1C, KIF5A, ERMN, KIF5C, ESR1, GRIA3, PPP1R9B, PPP1R9A, LCA5, GSK3B, NTRK2, SLC18A3, MAPRE1, DIAP1	1574	170	12504	1.44863	1	0.23056	39.2572
GOTERM_CC_FAT	GO:0043025~cell soma	23	0.862392	0.0338263	RTN4, SNCG, CPLX2, SCN1A, ARHGEF2, CPLX1, AGFG1, GRIK2, ERMN, ESR1, DENND1A, GRIA3, CAMK2N1, KLHL1, NUMA1, SOS1, GSK3B, NTRK2, PSEN2, MAPK8IP2, CACNA1E, SCN8A, BOC	1574	117	12504	1.56166	1	0.228408	39.3624
GOTERM_CC_FAT	GO:0031226~intrinsic to plasma membrane	85	3.1871	0.0359242	KCNC1, IGDCC4, KCNC4, GPR85, KCNC3, SLC6A1, SLC6A20B, SCN3A, GRIK2, ACVR1C, CD47, KCNQ5, SLC1A2, GRIN2B, UGT1A7C, ANK2, SLC22A6, BOC, ADAM9, KCND2, KCND1, SLCO4A1, MDGA1, SCN2A1, COL25A1, PCDH8, IPO8, NPC1, ULBP1, PSEN2, ROR1, PDGFRB, AMFR, HS3ST3B1, SGCB, ACVR1, DCBLD2, ENPP5, SCN1A, ITGB4, ABCA1, EPHB4, CD24A, SLCO2A1, IGSF10, ITGB8, SCN9A, SLCO3A1, TMEM45A, AMHR2, GABRA1, KCNB2, SLC6A11, PCDH1…	1574	552	12504	1.22327	1	0.238031	41.2486
GOTERM_CC_FAT	GO:0034702~ion channel complex	29	1.08736	0.0373495	KCNC1, KCNC4, SCN1A, KCNC3, SCN3A, GABRB1, ANO1, CACNB1, PPM1A, CACNB2, CACNB4, KCNQ5, TTYH3, SCN9A, ANO3, GLRB, KCND2, GABRA1, KCND1, KCNB2, SCN2A1, KCNK2, CACNA2D2, KCTD8, CLIC4, CACNA1E, SCN8A, CACNA1D, KCTD12	1574	158	12504	1.45809	1	0.243436	42.4987
GOTERM_CC_FAT	GO:0030863~cortical cytoskeleton	11	0.412448	0.0375347	PPP1R9B, PPP1R9A, SHROOM4, CALD1, CAPZA1, UTRN, GYS2, MAPRE1, MYH9, TPM3, TMOD1	1574	43	12504	2.03221	1	0.241634	42.6593
GOTERM_CC_FAT	GO:0005912~adherens junction	21	0.787402	0.0402968	NOX4, DIXDC1, TLN1, LIMS1, SHROOM3, TLN2, VEZT, MYH9, CTNNA1, CDH3, SCRIB, FMN1, CTTNBP2, TNS3, PTK2, TNS1, PRUNE, ITGA6, SH3KBP1, SSX2IP, PAK1	1574	106	12504	1.57383	1	0.254278	45.0056
GOTERM_CC_FAT	GO:0000118~histone deacetylase complex	9	0.337458	0.0406159	MORF4L1, SATB2, ING2, HDAC9, APPL1, NCOR2, RERE, HDAC7, CHD3	1574	32	12504	2.23428	1	0.253144	45.2709
GOTERM_CC_FAT	GO:0030173~integral to Golgi membrane	9	0.337458	0.0406159	ST6GALNAC5, ST6GALNAC4, ST6GAL2, ST3GAL6, ST8SIA2, SGMS1, CUX1, LFNG, B4GALNT1	1574	32	12504	2.23428	1	0.253144	45.2709
GOTERM_CC_FAT	GO:0031228~intrinsic to Golgi membrane	9	0.337458	0.0406159	ST6GALNAC5, ST6GALNAC4, ST6GAL2, ST3GAL6, ST8SIA2, SGMS1, CUX1, LFNG, B4GALNT1	1574	32	12504	2.23428	1	0.253144	45.2709
GOTERM_CC_FAT	GO:0005795~Golgi stack	9	0.337458	0.0406159	MGAT2, CHPF, SULF1, TRAPPC4, SGMS1, NECAB3, SMPD3, ZFYVE1, VCPIP1	1574	32	12504	2.23428	1	0.253144	45.2709
GOTERM_CC_FAT	GO:0045211~postsynaptic membrane	24	0.899888	0.0413294	GLRB, GABRA1, DLGAP3, GRIP1, GRIK2, GABRB1, LIN7B, PSD3, NLGN1, NBEA, GRIA3, CPEB1, HOMER1, SHANK3, CAMK2N1, GPHN, GRIN2B, SEMA4F, GRIA1, GOPC, TRAPPC4, HTR3A, GRID1, SHC4	1574	126	12504	1.51316	1	0.254173	45.8596
GOTERM_CC_FAT	GO:0000300~peripheral to membrane of membrane fraction	4	0.149981	0.0470342	RECK, BSN, BCL2L11, JAKMIP1	1574	7	12504	4.53948	1	0.281393	50.3592
GOTERM_CC_FAT	GO:0030027~lamellipodium	14	0.524934	0.0474845	PTPRM, NRBP1, CCDC88A, WASF1, WASF2, RDX, SCYL3, CTNNA1, ITSN1, NCKAP1, CTTN, PTK2, RAC1, PIK3CA	1574	63	12504	1.76535	1	0.280686	50.699
GOTERM_CC_FAT	GO:0030315~T-tubule	6	0.224972	0.0529519	CACNA2D1, SCN1A, SCN2A1, ESR1, CACNB1, KCNJ3	1574	17	12504	2.8038	1	0.304995	54.6569
GOTERM_CC_FAT	GO:0005942~phosphoinositide 3-kinase complex	5	0.187477	0.0537926	PIK3CB, PIK3C2A, PIK3C3, PIK3CA, PIK3R2	1574	12	12504	3.31004	1	0.305949	55.2385
GOTERM_CC_FAT	GO:0030139~endocytic vesicle	8	0.299963	0.053851	EGFR, RAB5C, RAB5A, LRP2, ITSN1, CD2AP, LDLRAP1, EHD3	1574	28	12504	2.26974	1	0.303132	55.2787
GOTERM_CC_FAT	GO:0016592~Srb-mediator complex	8	0.299963	0.053851	MED26, THRAP3, CDK8, MED24, MED14, MED13, MED12L, MED1	1574	28	12504	2.26974	1	0.303132	55.2787
GOTERM_CC_FAT	GO:0015629~actin cytoskeleton	35	1.31234	0.054717	MTSS1, TLN1, MAEA, SHROOM4, SGPP1, CALD1, UTRN, CAPZA1, STK17B, ANLN, TTN, MYO9A, KLHL2, TPM3, CTTNBP2, PFN2, ARHGAP6, EZR, MACF1, DYNLL2, GYS2, BMF, STK38L, MYO1C, MYOZ2, MYH9, CTNNA1, FMN1, ARPC1B, PPP1R9B, MYRIP, PPP1R9A, CGN, MYO18A, LCP1	1574	205	12504	1.35631	1	0.304212	55.87
GOTERM_CC_FAT	GO:0005874~microtubule	40	1.49981	0.0549125	KIF23, DYNC1LI1, SHROOM3, KIF19A, TTL, HOOK3, SPAG16, TUBGCP4, KIF13A, TUBGCP3, NUMA1, DYNLL2, CEP170, STARD9, TUBB5, PAFAH1B1, CLASP2, APPBP2, KIF21A, APC, KIF2A, JAKMIP1, DYNC1I1, DNM3, KIF3B, ARHGEF2, NIN, KIF5A, KIF5C, KIF18A, KIF3C, CDC27, KIF1C, RASSF5, NDEL1, KIF1B, RASSF1, CLIP1, MAPRE2, MAPRE1	1574	240	12504	1.32402	1	0.302121	56.0025
GOTERM_CC_FAT	GO:0005789~endoplasmic reticulum membrane	27	1.01237	0.0626222	RTN4, LRIT1, FKBP1A, ALG6, NECAB3, STT3B, PIGK, FMO5, SRPR, BCL2, SEC22B, PCYT1A, ASPH, ELOVL6, DNAJC3, ACER3, HERPUD1, ACER2, ERLIN2, ERLIN1, ITPR1, PNPLA6, MAGT1, RYR3, ERN1, AMFR, EXT1	1574	152	12504	1.41112	1	0.334378	60.9417
GOTERM_CC_FAT	GO:0005887~integral to plasma membrane	80	2.99963	0.0638205	KCNC1, IGDCC4, KCNC4, GPR85, KCNC3, SLC6A1, SLC6A20B, SCN3A, GRIK2, ACVR1C, CD47, KCNQ5, SLC1A2, GRIN2B, UGT1A7C, ANK2, SLC22A6, BOC, KCND2, KCND1, SLCO4A1, SCN2A1, COL25A1, PCDH8, IPO8, NPC1, ULBP1, PSEN2, ROR1, PDGFRB, AMFR, HS3ST3B1, SGCB, ACVR1, DCBLD2, ENPP5, SCN1A, ITGB4, ABCA1, EPHB4, SLCO2A1, IGSF10, ITGB8, SCN9A, SLCO3A1, TMEM45A, AMHR2, GABRA1, KCNB2, SLC6A11, PCDH10, NLGN1, PCDH12, CEL…	1574	531	12504	1.19685	1	0.336521	61.6613
GOTERM_CC_FAT	GO:0005802~trans-Golgi network	11	0.412448	0.064108	STX6, SCAMP1, PACSIN1, PACSIN2, TGOLN1, GOLGA1, RAB11A, NBEA, GGA2, SNAP25, AP3B1	1574	47	12504	1.85926	1	0.334643	61.8321
GOTERM_CC_FAT	GO:0030055~cell-substrate junction	14	0.524934	0.0653247	NOX4, DIXDC1, TLN1, LIMS1, TLN2, TNS3, CTTNBP2, PTK2, TNS1, PRUNE, ERBB2IP, DMD, SH3KBP1, PAK1	1574	66	12504	1.68511	1	0.336821	62.5472
GOTERM_CC_FAT	GO:0031300~intrinsic to organelle membrane	21	0.787402	0.0656641	RTN4, LRIT1, ST6GAL2, BNIP3, TOMM40, SLC22A21, ST8SIA2, SGMS1, ST6GALNAC5, FMO5, PIGK, ST6GALNAC4, ST3GAL6, RHOT1, ELOVL6, AMFR, ASPH, CUX1, EXT1, LFNG, B4GALNT1	1574	112	12504	1.48952	1	0.335206	62.7444
GOTERM_CC_FAT	GO:0030140~trans-Golgi network transport vesicle	6	0.224972	0.0659947	AP1S2, GOPC, TGOLN1, SORT1, LDLRAP1, FURIN	1574	18	12504	2.64803	1	0.333587	62.9356
GOTERM_CC_FAT	GO:0042175~nuclear envelope-endoplasmic reticulum network	28	1.04987	0.0672952	RTN4, LRIT1, FKBP1A, ALG6, NECAB3, STT3B, FMO5, PIGK, SRPR, BCL2, SEC22B, PCYT1A, ASPH, ELOVL6, DNAJC3, ACER3, HERPUD1, ACER2, ERLIN2, ERLIN1, NAV3, ITPR1, PNPLA6, MAGT1, RYR3, ERN1, AMFR, EXT1	1574	160	12504	1.39022	1	0.33607	63.6788
GOTERM_CC_FAT	GO:0043209~myelin sheath	4	0.149981	0.0683676	SERINC5, PLP1, BCL2, ERMN	1574	8	12504	3.97205	1	0.337554	64.2812
GOTERM_CC_FAT	GO:0044448~cell cortex part	15	0.56243	0.0690399	SHROOM4, CALD1, UTRN, CAPZA1, ANLN, MYH9, MARK2, TPM3, PPP1R9B, PPP1R9A, EXOC4, GYS2, MAPRE1, TMOD1, EXOC6B	1574	73	12504	1.63235	1	0.337371	64.654
GOTERM_CC_FAT	GO:0034706~sodium channel complex	5	0.187477	0.0702083	SCN1A, SCN3A, SCN2A1, SCN9A, SCN8A	1574	13	12504	3.05542	1	0.339204	65.2935
GOTERM_CC_FAT	GO:0016363~nuclear matrix	10	0.374953	0.0738633	ATXN1, ERCC8, NUMA1, PHACTR3, MAEA, FIGN, CFL2, LMNA, SMC3, MATR3	1574	42	12504	1.89145	1	0.350875	67.2249
GOTERM_CC_FAT	GO:0008021~synaptic vesicle	14	0.524934	0.0793994	SCAMP1, SYT1, RAB3C, CADM1, SYT2, SYT3, SYT9, AMPH, TPRGL, GAD2, GRIN2B, SEMA4C, SYPL, TRAPPC4	1574	68	12504	1.63555	1	0.369374	69.9606
GOTERM_CC_FAT	GO:0016604~nuclear body	25	0.937383	0.0796516	BMI1, ELL, CBX2, PNN, MYOCD, DDX3X, ZFML, LSG1, CDK12, WAC, PRPF40B, RBM25, PHC1, RREB1, MAML2, CCNL1, CASC3, NXF1, MBD1, HIPK1, HIPK3, ZMIZ1, LRCH4, SP9, NCOR2	1574	142	12504	1.39861	1	0.367326	70.08
GOTERM_CC_FAT	GO:0034399~nuclear periphery	11	0.412448	0.0810323	ATXN1, ERCC8, NUMA1, PHACTR3, MAEA, NRM, FIGN, CFL2, LMNA, SMC3, MATR3	1574	49	12504	1.78337	1	0.369552	70.726
GOTERM_CC_FAT	GO:0031253~cell projection membrane	10	0.374953	0.0834797	SLC1A2, MYO1C, BBS7, ROBO1, ROBO2, SLC22A5, MAPRE1, CD24A, DIAP1, APC	1574	43	12504	1.84746	1	0.37567	71.8391
GOTERM_CC_FAT	GO:0005925~focal adhesion	12	0.449944	0.0959617	NOX4, DIXDC1, CTTNBP2, TNS3, TLN1, PTK2, LIMS1, PRUNE, TNS1, TLN2, SH3KBP1, PAK1	1574	57	12504	1.67244	1	0.417093	76.9287
GOTERM_CC_FAT	GO:0031965~nuclear membrane	9	0.337458	0.0967243	EPC1, NOS1, NRM, BCL2, ERN1, LMNA, PAFAH1B1, NAV3, ITPR1	1574	38	12504	1.8815	1	0.416583	77.21

## Sheet: Molecular functions
Table S2. The over-represented GO terms (molecular functions) enriched by upregulated target genes.
Category	Term	Count	%	PValue	Genes	List Total	Pop Hits	Pop Total	Fold Enrichment	Bonferroni	Benjamini	FDR
GOTERM_MF_FAT	GO:0030528~transcription regulator activity	292	10.9486	1.77692e-22	MEF2C, MEF2A, STAT5B, RORB, RORA, REST, RFXAP, CITED2, FLI1, MED26, FOXF2, MED27, CEP290, CREB3L1, TBPL1, TWIST1, PHOX2B, RARG, TAF4B, ZHX1, TAF4A, MECP2, ZHX2, MED14, MED13, TBR1, PROX1, HES1, JUN, FOXG1, VGLL1, TGIF2, LRCH4, ST18, ELL, HOXA11, MYBL1, MYT1, OTP, ARX, TAL2, LHX1, LHX4, HOXA10, LHX5, LHX6, TCF4, BCOR, AEBP2, IKZF4, ESRRA, KLF7, IKZF2, IKZF1, KLF13, SMAD7, MAML2, KLF11, SMAD5, ESRR…	1890	1206	13288	1.70229	2.02035e-19	2.02035e-19	2.8534e-19
GOTERM_MF_FAT	GO:0003677~DNA binding	383	14.3607	1.15592e-19	MEF2C, MEF2A, STAT5B, BBX, RORB, RORA, REST, RFXAP, CITED2, FLI1, MED26, ZFP473, FOXF2, PHTF2, CREB3L1, BAHCC1, TBPL1, TWIST1, POLK, PHOX2B, RARG, RCOR3, RREB1, RCOR1, ZHX1, TAF4A, MECP2, ZHX2, HMG20A, TBR1, PROX1, TOX3, HES1, ZFP827, PRDM8, PRDM4, HUWE1, MTF2, ZFP280D, JUN, FOXG1, ZZZ3, TGIF2, PRDM1, ST18, RAD23B, GPBP1L1, HOXA11, TAF9B, MYBL1, MYT1, CRAMP1L, OTP, ARX, TAL2, ZFP451, TCF20, LHX1,…	1890	1781	13288	1.51193	1.31428e-16	6.57141e-17	1.8562e-16
GOTERM_MF_FAT	GO:0003700~transcription factor activity	195	7.31159	1.9533e-16	MEF2C, MEF2A, STAT5B, RORB, RORA, CITED2, FLI1, FOXF2, CREB3L1, TWIST1, PHOX2B, RARG, TAF4A, ZHX1, ZHX2, MECP2, PROX1, TBR1, JUN, FOXG1, TGIF2, ST18, HOXA11, MYT1, OTP, ARX, LHX1, HOXA10, LHX4, LHX5, LHX6, KLF7, ESRRA, IKZF1, SMAD7, KLF11, SMAD5, ZFP449, ESRRG, DLX3, SHOX2, ZFHX4, CSRNP3, ETS1, TRPS1, RBPJ, ZFHX2, ZFHX3, RERE, BACH1, ELF2, BACH2, MITF, PPARG, ZEB2, ZEB1, GLI2, ZBTB38, ZFP354A, MY…	1890	776	13288	1.76673	2.52465e-13	8.41549e-14	3.55271e-13
GOTERM_MF_FAT	GO:0004674~protein serine/threonine kinase activity	116	4.34946	7.40564e-13	GM7168, NRBP1, GM4567, TBK1, CASK, RPS6KB1, PRKG2, PRKG1, TTN, DMPK, MAP3K7, MAP3K4, CSNK2A1, MAP3K9, CLK4, TLK1, PRKACB, TNIK, BRAF, CSNK1G1, ROCK1, ROCK2, STK24, MYLK4, WNK1, WNK3, PIM2, STK4, STK3, MARK2, MAP4K3, MAP4K5, BMP2K, NEK9, MAPK9, MAPK8, RIPK4, CSNK1G3, NEK7, KALRN, BMPR2, STK17B, MAP4K2, ADRBK1, MAPKAPK2, UHMK1, TTBK2, LMTK2, LMTK3, STK19, STK38L, MAP2K1, TAOK1, TRIO, SMG1, OXSR1, C…	1890	421	13288	1.9372	8.4197e-10	2.10493e-10	1.18914e-09
GOTERM_MF_FAT	GO:0004672~protein kinase activity	145	5.43682	4.5843e-12	GM7168, NRBP1, GM4567, TBK1, CASK, RPS6KB1, PRKG2, PRKG1, TTN, DMPK, MAP3K7, CTTNBP2, CSNK2A1, MAP3K4, MAP3K9, CLK4, PIK3C3, TLK1, PRKACB, INSR, EGFR, RET, TNIK, PAN3, ROCK1, BRAF, CSNK1G1, STK24, ROCK2, MYLK4, WNK1, WNK3, SCYL3, PIM2, STK4, STK3, MARK2, MAP4K3, MAP4K5, ROR1, BMP2K, NEK9, MAPK9, PDGFRB, RELN, MAPK8, RIPK4, CSNK1G3, KALRN, NEK7, FGFR1, ERBB4, MAP4K2, BMPR2, STK17B, ADRBK1, PXK, MA…	1890	583	13288	1.74863	5.21239e-09	1.04248e-09	7.3616e-09
GOTERM_MF_FAT	GO:0046872~metal ion binding	668	25.0469	6.5305e-11	PDP1, SCN3A, PLEKHM1, RORB, MYLIP, RORA, ITSN2, REST, ITSN1, MAP3K7, CDH20, ADAM5, MAP3K4, BRPF3, GRIN2B, PIK3C3, GIT2, DDAH1, ADAM9, GM13242, ROCK1, BRAF, RREB1, ROCK2, ZHX1, ZHX2, BSN, COLEC12, MARK2, ZFP280B, ZFP280D, ZZZ3, YME1L1, ST18, ADAMTS3, UNC13C, CHORDC1, ZNHIT6, UNC13B, UNC13A, ADSS, SCN1A, PPP2R3A, CACNB1, CACNB2, CACNB4, KCNJ2, KCNJ3, ARIH1, ZDHHC9, ASXL2, MGAT4A, ASXL3, ESRRA, ZC3H…	1890	3850	13288	1.21987	7.42518e-08	1.23753e-08	1.04868e-07
GOTERM_MF_FAT	GO:0043169~cation binding	670	25.1219	1.96564e-10	PDP1, SCN3A, PLEKHM1, RORB, MYLIP, RORA, ITSN2, REST, ITSN1, MAP3K7, CDH20, ADAM5, MAP3K4, BRPF3, GRIN2B, PIK3C3, GIT2, DDAH1, ADAM9, GM13242, ROCK1, BRAF, RREB1, ROCK2, ZHX1, ZHX2, BSN, COLEC12, MARK2, ZFP280B, ZFP280D, ZZZ3, YME1L1, ST18, ADAMTS3, UNC13C, CHORDC1, ZNHIT6, UNC13B, UNC13A, ADSS, SCN1A, PPP2R3A, CACNB1, CACNB2, CACNB4, KCNJ2, KCNJ3, ARIH1, ZDHHC9, ASXL2, MGAT4A, ASXL3, ESRRA, ZC3H…	1890	3885	13288	1.2125	2.23493e-07	3.19276e-08	3.15645e-07
GOTERM_MF_FAT	GO:0043167~ion binding	676	25.3468	3.02587e-10	PDP1, SCN3A, PLEKHM1, RORB, MYLIP, RORA, ITSN2, REST, ITSN1, MAP3K7, CDH20, ADAM5, MAP3K4, BRPF3, GRIN2B, PIK3C3, GIT2, DDAH1, ADAM9, GM13242, ROCK1, BRAF, RREB1, ROCK2, ZHX1, ZHX2, BSN, COLEC12, MARK2, ZFP280B, ZFP280D, ZZZ3, YME1L1, ST18, ADAMTS3, UNC13C, CHORDC1, ZNHIT6, UNC13B, UNC13A, ADSS, SCN1A, PPP2R3A, CACNB1, CACNB2, CACNB4, KCNJ2, KCNJ3, ARIH1, ZDHHC9, ASXL2, MGAT4A, ASXL3, ESRRA, ZC3H…	1890	3934	13288	1.20812	3.44041e-07	4.30052e-08	4.85899e-07
GOTERM_MF_FAT	GO:0008092~cytoskeletal protein binding	107	4.012	3.8589e-10	MTSS1, MAEA, UTRN, CAPZA1, MYLIP, KLHL2, KLHL1, HOOK3, NRCAM, CTTNBP2, PACSIN1, PACSIN2, CEP290, 1110017D15RIK, MYH9, CTNNA1, BCL2L11, FARP1, FARP2, ARPC1B, SPAG9, TNS1, NDEL1, CGN, CLIP1, EPS8L2, ADD3, SNTG2, TPPP3, ANLN, PXK, DAAM1, ARFGEF2, MYO9A, CORO2A, PFN2, MACF1, DMD, CLASP2, STK38L, DIXDC1, PHACTR3, MYO1C, PTPN3, CKAP5, PTPN4, MPRIP, SYNE1, SYNE2, MARCKS, TMOD1, TLN1, TLN2, WASF1, WASF2,…	1890	414	13288	1.81711	4.38757e-07	4.87508e-08	6.19669e-07
GOTERM_MF_FAT	GO:0008270~zinc ion binding	391	14.6607	1.24504e-09	PLEKHM1, RORB, REST, RORA, MYLIP, ADAM5, BRPF3, GIT2, DDAH1, ADAM9, GM13242, BRAF, ROCK1, ROCK2, RREB1, ZHX1, ZHX2, BSN, ZFP280B, ZFP280D, ZZZ3, YME1L1, ST18, ZNHIT6, CHORDC1, UNC13C, ADAMTS3, UNC13B, UNC13A, ARIH1, ZDHHC9, ASXL2, ASXL3, ESRRA, ZC3H15, KLF13, KLF11, ASXL1, ESRRG, CDC42BPG, 9130019O22RIK, TRPS1, RERE, ZFP385A, RNPEPL1, PHF20, USP19, SMAP1, ZFP354A, ZC3HAV1L, MBLAC2, USP13, ARHGEF2…	1890	2105	13288	1.30594	1.41561e-06	1.41561e-07	1.9993e-06
GOTERM_MF_FAT	GO:0043565~sequence-specific DNA binding	130	4.87439	4.58887e-09	MEF2C, MEF2A, FOXO1, RORB, RORA, FOXO3, GATA2, FLI1, GATA6, HOXC4, FOXF2, CREB3L1, PHOX2B, SATB2, RARG, RELA, HNRNPA2B1, GABPA, ZHX1, ZHX2, MECP2, FOXN2, SIX5, PROX1, FOXN3, HOXD8, JUN, HOXD3, FOXG1, TGIF2, TSHZ1, ONECUT1, HOXA11, ONECUT3, ONECUT2, ELK1, ELK3, SOX6, SRF, NR2C2, OTP, ARX, VDR, FOXQ1, HOXA3, MEIS2, HOXA5, LHX1, ELK4, HOXA10, HNRNPD, LHX4, HOXA9, LHX5, LHX6, ESRRA, IKZF1, NR4A2, ESR…	1890	556	13288	1.64387	5.21754e-06	4.74323e-07	7.36889e-06
GOTERM_MF_FAT	GO:0030695~GTPase regulator activity	90	3.37458	6.7807e-08	DLC1, DENND5A, 4930474N05RIK, RASGEF1B, ARHGAP17, ITSN2, ITSN1, ARHGAP15, TTN, RGL1, ARHGAP12, ARHGAP21, TBC1D15, ARHGAP6, SMAP1, ARHGAP5, TBC1D12, EVI5, TIAM1, GOPC, GIT2, RAPGEF6, RAPGEF4, ARHGAP11A, RAPGEF3, RAPGEF2, TBC1D9B, ARHGEF4, ARHGEF3, DAB2IP, ARHGEF2, RPGR, TNIK, RALBP1, ARHGEF7, ARHGEF6, PSD3, ARHGEF17, ARHGEF12, RIC8B, TBC1D22A, FARP1, ARHGEF11, FARP2, MAP4K3, ANKRD27, MAP4K5, RALGA…	1890	361	13288	1.7528	7.70936e-05	6.4247e-06	0.000108886
GOTERM_MF_FAT	GO:0060589~nucleoside-triphosphatase regulator activity	91	3.41207	7.42835e-08	DLC1, DENND5A, 4930474N05RIK, RASGEF1B, ARHGAP17, ITSN2, ITSN1, ARHGAP15, TTN, RGL1, ARHGAP12, ARHGAP21, TBC1D15, ARHGAP6, SMAP1, ARHGAP5, TBC1D12, EVI5, TIAM1, GOPC, GIT2, RAPGEF6, RAPGEF4, ARHGAP11A, RAPGEF3, RAPGEF2, TBC1D9B, ARHGEF4, ARHGEF3, DAB2IP, ARHGEF2, RPGR, TNIK, ARHGEF7, RALBP1, ARHGEF6, PSD3, ARHGEF17, ARHGEF12, RIC8B, TBC1D22A, FARP1, ARHGEF11, FARP2, MAP4K3, ANKRD27, MAP4K5, RALGA…	1890	367	13288	1.7433	8.44568e-05	6.49693e-06	0.000119286
GOTERM_MF_FAT	GO:0046914~transition metal ion binding	458	17.1729	7.9523e-08	PLEKHM1, RORB, MYLIP, RORA, REST, ADAM5, BRPF3, PIK3C3, GIT2, DDAH1, ADAM9, GM13242, BRAF, ROCK1, RREB1, ROCK2, ZHX1, ZHX2, BSN, ZFP280B, ZFP280D, ZZZ3, YME1L1, ST18, ZNHIT6, CHORDC1, UNC13C, ADAMTS3, UNC13B, UNC13A, ARIH1, ZDHHC9, ASXL2, ASXL3, ESRRA, ZC3H15, KLF13, ASXL1, KLF11, ESRRG, CDC42BPG, 9130019O22RIK, TRPS1, RERE, ZFP385A, RNPEPL1, PHF20, USP19, SMAP1, GUCY1A2, ZFP354A, ZC3HAV1L, MBLAC…	1890	2608	13288	1.23468	9.04136e-05	6.45838e-06	0.000127699
GOTERM_MF_FAT	GO:0000166~nucleotide binding	391	14.6607	1.11231e-07	GM7168, MAP3K7, MAP3K4, MAP3K9, PIK3C3, CLK4, VPS4B, PIK3CA, DHX33, TLK1, PTBP2, OPA1, TNIK, BRAF, MAGI1, ROCK1, KIF5A, ROCK2, PIK3CB, KIF5C, MYLK4, MECP2, SCYL3, MYH9, MARK2, ROR1, MAPK9, MAPK8, YME1L1, ARL8A, MYO18A, ADSS, GNAI3, ERBB4, PABPC4, UBA6, BCL2L2, ARF6, RAC1, KIF3B, MAP2K1, TAOK1, ATP11B, ATP11A, NXF1, KIF3C, VDAC3, RERG, CDC42BPG, ARF4, RAD54L2, HSPA13, DHX40, UBE2G1, LATS1, ARL5A, …	1890	2183	13288	1.25928	0.000126462	8.43129e-06	0.000178617
GOTERM_MF_FAT	GO:0016564~transcription repressor activity	60	2.24972	1.25301e-07	BMI1, COPS2, E2F7, PPARG, ZEB2, REST, PCGF6, TBL1XR1, MECP2, RUNX1T1, TLE4, SPEN, PURB, HES1, NCOA2, HIPK1, HIPK3, NAB1, MAP3K10, ZFPM2, LRCH4, ST18, CUX1, C1D, BCLAF1, TRIB3, PRDM16, TRIM66, HAND1, BCL11A, POU3F3, BHLHE40, BCOR, TCF4, ETV3, ZBTB7A, AEBP2, IKZF4, IKZF1, BHLHE22, JARID2, RYBP, SKI, FOXP4, SIRT1, FOXP1, FOXP2, ATXN1, TRPS1, ZFP488, JAZF1, ZFP281, RFX3, TBL1X, HDAC9, ZFHX3, DNAJB6, …	1890	211	13288	1.99925	0.000142457	8.90413e-06	0.00020121
GOTERM_MF_FAT	GO:0032553~ribonucleotide binding	323	12.111	1.43857e-06	DYNC1LI1, GM7168, ADCY1, GM4567, ADCY5, ADCY6, PRKG2, PRKG1, KIF13A, MAP3K7, MAP3K4, MAP3K9, PIK3C3, CLK4, VPS4B, DHX33, PIK3CA, RAPGEF4, TLK1, RAPGEF3, GTPBP2, OPA1, PAN3, TNIK, MAGI1, BRAF, ROCK1, PIK3CB, KIF5A, ROCK2, SUCLG2, MYLK4, KIF5C, WNK1, WNK3, SCYL3, PIM2, MYH9, MARK2, RAB19, ROR1, NEK9, PDGFRB, MAPK9, MAPK8, ARL8A, YME1L1, AMFR, RAB10, MYO18A, NEK7, ADSS, GNAI3, ERBB4, STK17B, UBA6, A…	1890	1796	13288	1.26443	0.00163432	9.62104e-05	0.00231006
GOTERM_MF_FAT	GO:0032555~purine ribonucleotide binding	323	12.111	1.43857e-06	DYNC1LI1, GM7168, ADCY1, GM4567, ADCY5, ADCY6, PRKG2, PRKG1, KIF13A, MAP3K7, MAP3K4, MAP3K9, PIK3C3, CLK4, VPS4B, DHX33, PIK3CA, RAPGEF4, TLK1, RAPGEF3, GTPBP2, OPA1, PAN3, TNIK, MAGI1, BRAF, ROCK1, PIK3CB, KIF5A, ROCK2, SUCLG2, MYLK4, KIF5C, WNK1, WNK3, SCYL3, PIM2, MYH9, MARK2, RAB19, ROR1, NEK9, PDGFRB, MAPK9, MAPK8, ARL8A, YME1L1, AMFR, RAB10, MYO18A, NEK7, ADSS, GNAI3, ERBB4, STK17B, UBA6, A…	1890	1796	13288	1.26443	0.00163432	9.62104e-05	0.00231006
GOTERM_MF_FAT	GO:0032559~adenyl ribonucleotide binding	269	10.0862	1.93292e-06	DYNC1LI1, GM7168, ADCY1, GM4567, ADCY5, ADCY6, PRKG2, PRKG1, MAP3K7, KIF13A, MAP3K4, MAP3K9, PIK3C3, CLK4, VPS4B, PIK3CA, DHX33, RAPGEF4, TLK1, RAPGEF3, PAN3, TNIK, MAGI1, ROCK1, BRAF, PIK3CB, KIF5A, SUCLG2, ROCK2, MYLK4, KIF5C, WNK1, WNK3, SCYL3, PIM2, MYH9, MARK2, ROR1, PDGFRB, MAPK9, NEK9, MAPK8, YME1L1, AMFR, MYO18A, NEK7, ERBB4, STK17B, UBA6, ADRBK1, PXK, MYO9A, EPHB4, UHMK1, MOV10, POLQ, KI…	1890	1460	13288	1.29538	0.00219532	0.000122089	0.00310387
GOTERM_MF_FAT	GO:0017076~purine nucleotide binding	330	12.3735	6.51217e-06	DYNC1LI1, ADCY1, GM7168, GM4567, ADCY5, ADCY6, PRKG2, PRKG1, KIF13A, MAP3K7, MAP3K4, AGPS, MAP3K9, PIK3C3, CLK4, VPS4B, DHX33, PIK3CA, RAPGEF4, TLK1, RAPGEF3, GTPBP2, OPA1, PAN3, TNIK, MAGI1, BRAF, ROCK1, PIK3CB, KIF5A, ROCK2, SUCLG2, MYLK4, KIF5C, WNK1, WNK3, SCYL3, PIM2, MYH9, MARK2, RAB19, ROR1, NEK9, PDGFRB, MAPK9, MAPK8, ARL8A, YME1L1, AMFR, RAB10, MYO18A, NEK7, ADSS, GNAI3, ERBB4, STK17B, U…	1890	1871	13288	1.24005	0.00737701	0.000389627	0.0104568
GOTERM_MF_FAT	GO:0003682~chromatin binding	44	1.64979	7.7049e-06	MKRN1, MORF4L1, BMI1, CAMTA2, PPP2R3A, ARID4A, PPARG, MITF, CBX4, CBX2, REST, ZEB1, GLI2, CHD9, CHD7, CDYL2, GATA6, CENPB, PBRM1, CHD1, ACTL6A, CHD6, NFATC3, RUNX2, PHC1, CHD3, CDC6, SATB2, TLE4, FOXP1, SUZ12, ATRX, NCOA1, NCOA2, SP3, NCOA6, RBPJ, CUX1, TBL1X, SMARCA1, PBX2, NCOR2, HDAC7, MED1	1890	155	13288	1.99581	0.00872224	0.000437929	0.0123719
GOTERM_MF_FAT	GO:0030554~adenyl nucleotide binding	276	10.3487	1.07545e-05	DYNC1LI1, GM7168, ADCY1, GM4567, ADCY5, ADCY6, PRKG2, PRKG1, MAP3K7, KIF13A, MAP3K4, AGPS, MAP3K9, PIK3C3, CLK4, VPS4B, PIK3CA, DHX33, RAPGEF4, TLK1, RAPGEF3, PAN3, TNIK, MAGI1, ROCK1, BRAF, PIK3CB, KIF5A, SUCLG2, ROCK2, MYLK4, KIF5C, WNK1, WNK3, SCYL3, PIM2, MYH9, MARK2, ROR1, NEK9, PDGFRB, MAPK9, MAPK8, YME1L1, AMFR, MYO18A, NEK7, ERBB4, STK17B, UBA6, ADRBK1, PXK, MYO9A, EPHB4, UHMK1, MOV10, PO…	1890	1535	13288	1.26415	0.0121535	0.000582114	0.0172684
GOTERM_MF_FAT	GO:0005524~ATP binding	261	9.78628	1.19696e-05	DYNC1LI1, GM7168, ADCY1, GM4567, ADCY5, ADCY6, PRKG2, PRKG1, MAP3K7, KIF13A, MAP3K4, MAP3K9, PIK3C3, CLK4, VPS4B, PIK3CA, DHX33, TLK1, TNIK, PAN3, MAGI1, ROCK1, BRAF, PIK3CB, SUCLG2, ROCK2, KIF5A, MYLK4, KIF5C, WNK1, WNK3, SCYL3, PIM2, MYH9, MARK2, ROR1, PDGFRB, MAPK9, NEK9, MAPK8, YME1L1, AMFR, MYO18A, NEK7, ERBB4, STK17B, UBA6, ADRBK1, PXK, MYO9A, EPHB4, UHMK1, MOV10, POLQ, KIF3B, MAP2K1, TAOK1…	1890	1443	13288	1.27166	0.0135173	0.000618422	0.0192192
GOTERM_MF_FAT	GO:0001883~purine nucleoside binding	276	10.3487	2.01196e-05	DYNC1LI1, GM7168, ADCY1, GM4567, ADCY5, ADCY6, PRKG2, PRKG1, MAP3K7, KIF13A, MAP3K4, AGPS, MAP3K9, PIK3C3, CLK4, VPS4B, PIK3CA, DHX33, RAPGEF4, TLK1, RAPGEF3, PAN3, TNIK, MAGI1, ROCK1, BRAF, PIK3CB, KIF5A, SUCLG2, ROCK2, MYLK4, KIF5C, WNK1, WNK3, SCYL3, PIM2, MYH9, MARK2, ROR1, NEK9, PDGFRB, MAPK9, MAPK8, YME1L1, AMFR, MYO18A, NEK7, ERBB4, STK17B, UBA6, ADRBK1, PXK, MYO9A, EPHB4, UHMK1, MOV10, PO…	1890	1548	13288	1.25353	0.0226166	0.000994125	0.0323036
GOTERM_MF_FAT	GO:0005083~small GTPase regulator activity	56	2.09974	2.0986e-05	DLC1, DENND5A, ITSN2, ITSN1, ARHGAP15, TTN, TBC1D15, ARHGAP6, SMAP1, TBC1D12, EVI5, TIAM1, GOPC, GIT2, RAPGEF2, TBC1D9B, ARHGEF4, ARHGEF3, ARHGEF2, TNIK, RALBP1, ARHGEF7, ARHGEF6, PSD3, ARHGEF17, ARHGEF12, TBC1D22A, FARP1, ARHGEF11, FARP2, MAP4K3, MAP4K5, MYRIP, RALGAPA1, SGSM1, TBC1D8B, KALRN, TBC1D8, AGFG1, MAP4K2, ASAP1, ARFGEF2, DOCK2, SOS1, SOS2, IQSEC3, TBC1D1, VPS39, ARHGDIA, VAV3, DOCK9, …	1890	223	13288	1.76555	0.0235789	0.000993729	0.0336944
GOTERM_MF_FAT	GO:0001882~nucleoside binding	277	10.3862	2.43076e-05	DYNC1LI1, GM7168, ADCY1, GM4567, ADCY5, ADCY6, PRKG2, PRKG1, MAP3K7, KIF13A, MAP3K4, AGPS, MAP3K9, PIK3C3, CLK4, VPS4B, PIK3CA, DHX33, RAPGEF4, TLK1, RAPGEF3, PAN3, TNIK, MAGI1, ROCK1, BRAF, PIK3CB, KIF5A, SUCLG2, ROCK2, MYLK4, KIF5C, WNK1, WNK3, SCYL3, PIM2, MYH9, MARK2, ROR1, NEK9, PDGFRB, MAPK9, MAPK8, YME1L1, AMFR, MYO18A, NEK7, ERBB4, STK17B, UBA6, ADRBK1, PXK, MYO9A, EPHB4, UHMK1, MOV10, PO…	1890	1558	13288	1.25	0.0272596	0.00110491	0.0390264
GOTERM_MF_FAT	GO:0004721~phosphoprotein phosphatase activity	42	1.5748	2.57598e-05	PDP1, PPP6C, PHLPP2, CDC14A, CDC14B, DUSP10, PPM1A, DUSP11, PTEN, MTMR2, MTM1, PPP2CA, PPP2CB, PPP1R12A, CTDSP1, MTMR6, MTMR4, PTPRB, PTPRD, PTPRM, PTPRE, PTPN3, MAP2K1, PTPRG, PTPN4, PTPRR, PTPN14, PTPN13, CDC25A, PTPN12, PPM1F, EYA3, MTMR12, PPM1D, EYA1, MTMR14, PPM1E, DUSP1, GM14698, PPM1H, PTP4A1, PTPN1	1890	152	13288	1.94269	0.0288645	0.00112588	0.0413576
GOTERM_MF_FAT	GO:0005085~guanyl-nucleotide exchange factor activity	41	1.53731	2.58232e-05	RALGPS2, RALGPS1, 4930474N05RIK, RASGEF1B, ITSN2, ITSN1, ARFGEF2, TTN, RGL1, DOCK2, DOCK1, TIAM1, SOS1, SOS2, RAPGEF6, RAPGEF4, RAPGEF3, RAPGEF2, IQSEC3, ARHGEF4, ARHGEF3, ARHGEF2, RPGR, VAV3, ARHGEF7, ARHGEF6, DOCK9, PSD3, TRIO, ARHGEF17, RICTOR, ARHGEF12, RIC8B, RALGDS, FARP1, DOCK3, ARHGEF11, DOCK4, FARP2, ANKRD27, KALRN	1890	147	13288	1.96094	0.0289344	0.00108686	0.0414592
GOTERM_MF_FAT	GO:0016563~transcription activator activity	62	2.32471	3.43513e-05	MEF2C, ENY2, E2F3, MEF2A, ELF2, COPS5, MITF, PPARG, FOXO1, FOXO3, RFXAP, CBFB, CITED2, LBH, FLI1, MYOCD, GATA6, MED27, SERTAD3, CEP290, MKL2, RELA, SOX11, MED14, MED13, SPEN, JMY, NCOA1, NCOA2, NCOA6, RBM39, CARM1, MED1, ING2, SOX4, ELK1, NFYA, PRDM16, ARID2, ARNT, HAND1, BCL2, POU2F1, ETV1, HOXA9, POU3F3, IKZF2, TBX5, MAML2, ESRRG, NR4A2, TEAD1, AFF1, NR4A3, ATXN7L3, MEF2D, SP1, THRAP3, IRF4, RB…	1890	259	13288	1.68302	0.0383052	0.00139396	0.0551476
GOTERM_MF_FAT	GO:0003712~transcription cofactor activity	47	1.76228	3.79758e-05	ENY2, COPS2, COPS5, TRIB3, PRDM16, CBFB, CITED2, ARNT, HAND1, MYOCD, BCL11A, MED27, MKL2, BCOR, TCF4, TBL1XR1, AEBP2, MAML2, RYBP, TLE4, MED14, SKI, MED13, SPEN, DDX5, SIRT1, ATXN7L3, JMY, NCOA1, NCOA2, HIPK1, HIPK3, NCOA6, THRAP3, JAZF1, MAP3K10, RAD54L2, ZFPM2, RBM39, TBL1X, CARM1, HDAC9, NCOR2, HDAC7, TOB1, MED1, C1D	1890	180	13288	1.83579	0.0422604	0.00148783	0.0609648
GOTERM_MF_FAT	GO:0019899~enzyme binding	56	2.09974	4.64352e-05	MEF2C, MEF2A, DENND5A, PRKAG2, SHOC2, NBEA, RFXANK, CUL2, CTTNBP2, RANBP9, CUL5, MYOCD, INSR, ADAM9, ARHGEF2, ADAM10, CCDC88A, RALBP1, PTPRR, IRS1, SPAG9, MYRIP, HIF1A, CCND2, BTG1, CAMTA2, PPME1, TRIB3, DAAM1, CD24A, CDH5, HAND1, DMD, HSPA9, CNKSR2, ZBTB7A, WDTC1, NOS1, EPAS1, NLK, UBE4B, DOCK9, PEA15A, SIRT1, DOCK3, CAMK2N1, YWHAG, RPS6KA4, MAPK8IP2, RAP1A, MARCKS, RAD54L2, MAPK8IP1, CUL4B, GGA…	1890	229	13288	1.71929	0.0514284	0.00175839	0.0745404
GOTERM_MF_FAT	GO:0008134~transcription factor binding	66	2.47469	7.71492e-05	ENY2, COPS2, COPS5, ZEB1, CBFB, CITED2, MYOCD, MED27, MKL2, TBL1XR1, RARG, MECP2, TLE4, MED14, MED13, SPEN, UBN1, PURB, JMY, PURA, NCOA1, NCOA2, HIPK1, HIPK3, NCOA6, MAP3K10, ZFPM2, RBM39, CARM1, CLOCK, MED1, C1D, CAMTA2, MTDH, TRIB3, PRDM16, ARID2, ARNT, HAND1, BCL2, BCL11A, STK19, BCOR, TCF4, AEBP2, EPAS1, NLK, MSH5, MAML2, RYBP, SKI, DDX5, SIRT1, ATXN7L3, D17H6S53E, DCP1A, THRAP3, JAZF1, RAD54…	1890	288	13288	1.6112	0.0839845	0.00282574	0.123816
GOTERM_MF_FAT	GO:0003779~actin binding	66	2.47469	7.71492e-05	MTSS1, TLN1, MAEA, TLN2, WASF1, UTRN, CAPZA1, WASF2, MTSS1L, KLHL2, KLHL1, ACTR2, MKL2, CCDC88A, TRPM7, ERMN, MYH9, CTNNA1, JMY, FMN1, ARPC1B, MYRIP, TNS1, CGN, ARPC5L, LIMCH1, CFL2, SCIN, TMSB4X, ADD3, EPS8L2, FHOD1, LCP1, SNTG2, SHROOM3, SHROOM4, CALD1, RDX, ANLN, PXK, DAAM1, MYO9A, TPM3, CORO2A, PFN2, EZR, MACF1, DMD, WIPF2, AVIL, STK38L, DIXDC1, PHACTR3, MYO1C, KIF18A, SYNPO2, MPRIP, GMFB, PP…	1890	288	13288	1.6112	0.0839845	0.00282574	0.123816
GOTERM_MF_FAT	GO:0003714~transcription corepressor activity	23	0.862392	0.000283857	TBL1XR1, COPS2, AEBP2, RYBP, TLE4, TRIB3, SKI, SPEN, SIRT1, HIPK1, HIPK3, BCL11A, MAP3K10, JAZF1, ZFPM2, TBL1X, TCF4, HDAC9, BCOR, NCOR2, HDAC7, TOB1, C1D	1890	72	13288	2.24591	0.275875	0.0100365	0.45485
GOTERM_MF_FAT	GO:0004725~protein tyrosine phosphatase activity	29	1.08736	0.000286388	CDC14A, CDC14B, DUSP10, DUSP11, PTEN, MTMR2, MTM1, MTMR6, MTMR4, PTPRB, PTPRD, PTPRM, PTPRE, PTPN3, MAP2K1, PTPRG, PTPN4, PTPRR, PTPN14, PTPN13, CDC25A, PTPN12, MTMR12, EYA3, EYA1, MTMR14, DUSP1, PTP4A1, PTPN1	1890	101	13288	2.01871	0.277956	0.00982023	0.458896
GOTERM_MF_FAT	GO:0016791~phosphatase activity	54	2.02475	0.000479063	PDP1, CDC14A, SGPP1, CDC14B, SYNJ1, PPIP5K1, PTEN, CTDSP1, PHOSPHO1, PTPRM, PTPRG, PTPRR, LPIN2, PPM1F, MTMR12, EYA3, PPM1D, MTMR14, EYA1, PPM1E, PPM1H, INPP4B, INPP4A, PPP6C, PHLPP2, DUSP10, PPM1A, DUSP11, OCRL, MTMR2, MTM1, INPP5K, PPP2CA, D3BWG0562E, PPP2CB, PPP1R12A, MTMR6, PPAP2B, INPP5A, MTMR4, PTPRB, PTPRD, PTPRE, PTPN3, MAP2K1, PTPN4, PTPN14, PTPN13, PTPN12, CDC25A, DUSP1, PTP4A1, GM14698…	1890	238	13288	1.5952	0.420057	0.0158966	0.766519
GOTERM_MF_FAT	GO:0008017~microtubule binding	20	0.749906	0.000553244	DYNC1I1, ARHGEF2, CCDC88A, CKAP5, NF1, KIF18A, BCL2L11, HOOK3, NUMA1, NDEL1, KIF1B, MACF1, CLIP1, CEP290, MAPRE2, PAFAH1B1, MAPRE1, APPBP2, CLASP2, APC	1890	61	13288	2.30514	0.466988	0.0178169	0.884717
GOTERM_MF_FAT	GO:0019901~protein kinase binding	22	0.824897	0.000628058	CNKSR2, MEF2A, ADAM10, CCDC88A, PRKAG2, PTPRR, TRIB3, NBEA, PEA15A, IRS1, CD24A, CAMK2N1, SPAG9, YWHAG, RPS6KA4, CCND2, MAPK8IP2, RAD54L2, MARCKS, MAPK8IP1, INSR, ADAM9	1890	71	13288	2.17852	0.510478	0.0196468	1.00379
GOTERM_MF_FAT	GO:0015631~tubulin binding	23	0.862392	0.000653006	DYNC1I1, TPPP3, ARHGEF2, CCDC88A, CKAP5, NF1, KIF18A, BCL2L11, HOOK3, RAB11FIP5, NUMA1, NDEL1, KIF1B, MACF1, CLIP1, CEP290, MAPRE2, PAFAH1B1, 1110017D15RIK, MAPRE1, CLASP2, APPBP2, APC	1890	76	13288	2.12771	0.524177	0.0198731	1.04347
GOTERM_MF_FAT	GO:0017124~SH3 domain binding	23	0.862392	0.00115425	MTSS1, USP8, ADAM10, DENND1A, ARHGAP17, MTSS1L, CD2AP, DOCK3, QK, ELMO1, DOCK4, SH3BP5, EPS15, FMN1, ARHGAP6, DOCK1, SOS1, PLSCR3, SH3KBP1, CNTNAP1, LRP2, ADAM12, ADAM9	1890	79	13288	2.04691	0.731025	0.033966	1.83749
GOTERM_MF_FAT	GO:0000287~magnesium ion binding	81	3.03712	0.001593	PDP1, ADCY1, ADCY5, FOXK2, ADCY6, EPT1, TTN, LATS1, PTEN, CNOT6, TTL, DMPK, ACVR1C, MAP3K7, MTHFD2, PARN, MAP3K4, GRIN2B, PHOSPHO1, ATP8B2, PRKACB, SIK1, ADCY10, SRPK2, POLK, REV1, ATP4A, NUDT15, NUDT10, ARL6, CHPT1, STK4, STK3, NEK11, MARK2, ARL3, PRKD1, EYA3, PPM1F, ACVR2A, MAST4, PGM3, EYA1, PPM1D, PPM1E, ERN1, NEK9, PRKD3, NEK7, ACVR1, KALRN, ADSS, ADPGK, PPM1A, BMPR2, GPHN, ACSL1, MAP3K3, MA…	1890	409	13288	1.39239	0.836785	0.0454155	2.52761
GOTERM_MF_FAT	GO:0019207~kinase regulator activity	21	0.787402	0.00234735	HMGB1, CCNI, WNK1, TRIB3, AKAP11, SOCS5, ITSN1, PKIA, CD24A, CAMK2N1, SH3BP5, PRKAR2B, CCNE1, PRKAR2A, PRKAR1A, MAPK8IP2, RAPGEF4, RAPGEF3, DNAJC3, PIK3R2, APC	1890	73	13288	2.02253	0.930891	0.0646194	3.70352
GOTERM_MF_FAT	GO:0003707~steroid hormone receptor activity	16	0.599925	0.00248784	AR, ESRRA, RARG, NR6A1, PPARG, NR3C2, ESRRG, ESR1, NR4A2, RORB, RORA, NR4A3, NR2C2, VDR, NR5A2, NR2F2	1890	49	13288	2.29573	0.941116	0.066746	3.92104
GOTERM_MF_FAT	GO:0019904~protein domain specific binding	43	1.6123	0.00250426	MTSS1, USP8, CADM1, ZXDB, CASK, ARHGAP17, MTSS1L, CD2AP, SKAP1, PTEN, ARHGAP6, DOCK1, DAB1, SOS1, DMD, PCGF6, POU2F2, EXOC4, CNTNAP1, INSR, SHC4, ADAM9, SH3PXD2B, ADAM10, NLK, DENND1A, ESRRG, GRIA3, IRS1, SIRT1, DOCK3, QK, ELMO1, DOCK4, EPS15, FMN1, SH3BP5, ATXN2, YWHAG, PLSCR3, SH3KBP1, ADAM12, LRP2	1890	192	13288	1.57458	0.942209	0.0656264	3.94645
GOTERM_MF_FAT	GO:0005096~GTPase activator activity	43	1.6123	0.00250426	DLC1, TBC1D8, AGFG1, GPSM3, ASAP1, ARHGAP17, ARHGAP15, MYO9A, STARD13, ARHGAP12, RASAL2, ARHGAP21, TBC1D15, ARHGAP6, DOCK2, ARHGAP5, SMAP1, TBC1D12, EVI5, GIT2, ARHGAP11A, TBC1D1, ARHGDIA, RASA1, TBC1D9B, RASA2, DAB2IP, RALBP1, NF1, RGS17, RGS16, ARHGEF12, TBC1D22A, USP6NL, ANKRD27, RALGAPA1, SGSM1, RGS2, SYDE1, RIN2, SRGAP3, ARAP2, TBC1D8B	1890	192	13288	1.57458	0.942209	0.0656264	3.94645
GOTERM_MF_FAT	GO:0030145~manganese ion binding	35	1.31234	0.00269863	GALNT3, GALNT2, PPP6C, NPEPL1, PHLPP2, GALNT7, GALNT5, BMPR2, PPM1A, EPT1, ACVR1C, PPP2CA, PIK3C3, PPP2CB, IDH2, STK19, GALNT14, B4GALT5, AMHR2, NUDT15, SMG1, NUDT10, PCK2, CHPT1, NEK11, PPM1F, ACVR2A, PCX, PPM1D, PRUNE, PPM1E, DCP2, MPPED2, BMPR1A, ACVR1	1890	148	13288	1.66266	0.953695	0.0689603	4.24657
GOTERM_MF_FAT	GO:0019900~kinase binding	23	0.862392	0.00318557	CNKSR2, MEF2A, ADAM10, CCDC88A, PRKAG2, PTPRR, TRIB3, NBEA, PEA15A, IRS1, CD24A, CAMK2N1, CTTNBP2, SPAG9, YWHAG, RPS6KA4, CCND2, MAPK8IP2, RAD54L2, MARCKS, MAPK8IP1, INSR, ADAM9	1890	85	13288	1.90242	0.973425	0.0791421	4.99457
GOTERM_MF_FAT	GO:0035091~phosphoinositide binding	21	0.787402	0.00331299	WDFY3, SH3PXD2B, SNX18, PLD1, ZCCHC2, CCDC88A, SNX6, SNX5, PIK3C2A, SNX25, SNX7, SNX2, SNX4, PXK, ITPR3, ITPR1, ZCCHC14, ITPR2, SNX30, PHLDA3, ZFYVE1	1890	75	13288	1.96859	0.97702	0.0804282	5.18939
GOTERM_MF_FAT	GO:0004879~ligand-dependent nuclear receptor activity	17	0.63742	0.00393513	AR, ESRRA, RARG, NR6A1, PPARG, NR3C2, ESRRG, ESR1, NR4A2, RORB, RORA, NR4A3, AHR, NR2C2, VDR, NR5A2, NR2F2	1890	56	13288	2.13432	0.988701	0.0928596	6.13529
GOTERM_MF_FAT	GO:0005089~Rho guanyl-nucleotide exchange factor activity	20	0.749906	0.00396964	ARHGEF4, ARHGEF3, ARHGEF2, VAV3, ARHGEF7, ARHGEF6, DOCK9, TRIO, ARHGEF17, ITSN2, ITSN1, TTN, ARHGEF12, FARP1, ARHGEF11, FARP2, TIAM1, SOS1, SOS2, KALRN	1890	71	13288	1.98048	0.989138	0.0917382	6.1875
GOTERM_MF_FAT	GO:0008047~enzyme activator activity	52	1.94976	0.00402425	DLC1, ARHGAP17, ITSN1, ARHGAP15, ARHGAP12, ARHGAP21, TBC1D15, ARHGAP6, ARHGAP5, SMAP1, TBC1D12, EVI5, GIT2, ARHGAP11A, TBC1D9B, DAB2IP, RALBP1, CYB5B, ARHGEF12, TBC1D22A, ANKRD27, RALGAPA1, TNFRSF10B, SGSM1, SRGAP3, RIN2, TBC1D8B, HMGB1, TBC1D8, AGFG1, GPSM3, ASAP1, AZIN1, SEC14L2, MYO9A, CD24A, STARD13, RASAL2, DOCK2, TBC1D1, RASA1, ARHGDIA, RASA2, NF1, RGS17, RGS16, USP6NL, RGS2, SYDE1, MAPK8IP…	1890	249	13288	1.46826	0.989794	0.0910969	6.27006
GOTERM_MF_FAT	GO:0016208~AMP binding	9	0.337458	0.00420121	PRKAR2B, PRKAR2A, PRKAG2, PRKAR1A, RAPGEF4, RAPGEF3, ACSS2, HCN3, CNGA2	1890	20	13288	3.16381	0.991661	0.0930704	6.53712
GOTERM_MF_FAT	GO:0005543~phospholipid binding	29	1.08736	0.00429481	SYT1, SNX18, SNX6, SNX5, SYT2, SNX7, SYT3, SNX2, SNX4, PXK, DAB1, TIAM1, PHLDA3, ZFYVE1, SH3PXD2B, WDFY3, PLD1, ZCCHC2, CCDC88A, MYO1C, PIK3C2A, SNX25, ITPR3, ITPR1, ZCCHC14, ITPR2, MCTP1, ANXA11, SNX30	1890	119	13288	1.71336	0.992506	0.093237	6.67809
GOTERM_MF_FAT	GO:0004709~MAP kinase kinase kinase activity	8	0.299963	0.00610452	MAP3K7, MAP3K4, MAP3K3, MAP3K2, MAP3K1, MAP3K9, MAP3K10, MAP3K11	1890	17	13288	3.30856	0.999053	0.127604	9.36484
GOTERM_MF_FAT	GO:0022843~voltage-gated cation channel activity	30	1.12486	0.00652065	KCNC1, KCNC4, SCN1A, KCNAB3, KCNC3, SCN3A, CACNB1, CACNB2, CACNB4, KCNJ2, KCNJ3, KCNJ14, KCNQ5, SCN9A, HCN3, KCND2, KCND1, KCNB2, SCN2A1, KCNK2, CACNA2D2, CNGA2, KCNJ5, KCTD8, KCNH7, CACNA1E, SCN8A, CACNA1D, KCTD12, KCNH5	1890	128	13288	1.64782	0.999412	0.133284	9.97229
GOTERM_MF_FAT	GO:0022832~voltage-gated channel activity	39	1.46232	0.00656994	KCNC1, SCN1A, KCNC4, KCNAB3, KCNC3, SCN3A, CACNB1, CACNB2, CACNB4, KCNJ2, KCNIP2, KCNJ3, KCNJ14, KCNQ5, SCN9A, HCN3, CACNA2D1, KCND2, KCND1, CLCN4-2, KCNB2, SCN2A1, TOMM40, VDAC3, KCNK2, CACNA2D2, KCNK3, CNGA2, KCNK4, KCNJ5, KCTD8, CLIC4, KCNH7, CACNA1E, SCN8A, CACNA1D, KCTD12, CLCN5, KCNH5	1890	179	13288	1.53183	0.999444	0.131866	10.044
GOTERM_MF_FAT	GO:0005244~voltage-gated ion channel activity	39	1.46232	0.00656994	KCNC1, SCN1A, KCNC4, KCNAB3, KCNC3, SCN3A, CACNB1, CACNB2, CACNB4, KCNJ2, KCNIP2, KCNJ3, KCNJ14, KCNQ5, SCN9A, HCN3, CACNA2D1, KCND2, KCND1, CLCN4-2, KCNB2, SCN2A1, TOMM40, VDAC3, KCNK2, CACNA2D2, KCNK3, CNGA2, KCNK4, KCNJ5, KCTD8, CLIC4, KCNH7, CACNA1E, SCN8A, CACNA1D, KCTD12, CLCN5, KCNH5	1890	179	13288	1.53183	0.999444	0.131866	10.044
GOTERM_MF_FAT	GO:0019887~protein kinase regulator activity	17	0.63742	0.0068464	HMGB1, CCNI, WNK1, TRIB3, PKIA, CD24A, CAMK2N1, SH3BP5, PRKAR2B, CCNE1, PRKAR2A, PRKAR1A, MAPK8IP2, RAPGEF4, RAPGEF3, DNAJC3, APC	1890	59	13288	2.02579	0.999595	0.134675	10.4451
GOTERM_MF_FAT	GO:0030955~potassium ion binding	28	1.04987	0.00738638	KCNC1, SCN1A, KCNC4, KCNC3, KCNAB3, SCN3A, KCNIP2, KCNJ2, KCNJ3, TTL, KCNJ14, KCNQ5, SLC24A3, HCN3, KCND2, SLC12A2, MAT2A, KCND1, ATP4A, KCNB2, SCN2A1, ATP1A3, KCNK2, KCNK3, KCNK4, KCNJ5, KCNH7, KCNH5	1890	118	13288	1.6683	0.999782	0.142096	11.2238
GOTERM_MF_FAT	GO:0030551~cyclic nucleotide binding	9	0.337458	0.00820676	PRKAR2B, PRKAR2A, PRKAR1A, RAPGEF4, PRKG2, RAPGEF3, PRKG1, HCN3, CNGA2	1890	22	13288	2.87619	0.999915	0.154066	12.3947
GOTERM_MF_FAT	GO:0030552~cAMP binding	7	0.262467	0.00883235	PRKAR2B, PRKAR2A, PRKAR1A, RAPGEF4, RAPGEF3, HCN3, CNGA2	1890	14	13288	3.51534	0.999958	0.162191	13.2779
GOTERM_MF_FAT	GO:0004714~transmembrane receptor protein tyrosine kinase activity	16	0.599925	0.00978491	EGFR, FGFR1, RET, NRP1, ERBB4, EPHB4, EPHA3, KDR, IGSF10, EPHA5, EPHA4, EPHA7, NTRK2, ROR1, PDGFRB, INSR	1890	56	13288	2.00877	0.999986	0.175322	14.6066
GOTERM_MF_FAT	GO:0005088~Ras guanyl-nucleotide exchange factor activity	21	0.787402	0.0110285	ARHGEF4, ARHGEF3, ARHGEF2, VAV3, ARHGEF7, ARHGEF6, DOCK9, TRIO, ARHGEF17, ITSN2, ITSN1, ARHGEF12, TTN, FARP1, ARHGEF11, FARP2, TIAM1, SOS1, SOS2, RAPGEF2, KALRN	1890	83	13288	1.77885	0.999997	0.19242	16.3126
GOTERM_MF_FAT	GO:0019992~diacylglycerol binding	16	0.599925	0.0159275	ARHGEF2, VAV3, ROCK1, ROCK2, PLEKHM1, RAF1, PRKCE, MYO9A, PRKD1, RASSF5, CDC42BPG, RASSF1, UNC13C, UNC13B, UNC13A, PRKD3	1890	59	13288	1.90663	1	0.262327	22.7269
GOTERM_MF_FAT	GO:0022836~gated channel activity	54	2.02475	0.0176697	KCNC1, KCNC4, KCNAB3, KCNC3, SCN3A, GRIK2, GABRB1, ANO1, KCNIP2, KCNJ14, KCNQ5, GRIN2B, GRID1, KCND2, KCND1, SCN2A1, CNGA2, CLIC4, RYR3, KCNH7, KCNH5, SCN1A, CACNB1, CACNB2, CACNB4, KCNJ2, KCNJ3, KCNMB2, SCN9A, HTR3A, HCN3, GLRB, CACNA2D1, GABRA1, CLCN4-2, KCNB2, TOMM40, GRIA3, ITPR3, VDAC3, KCNK2, CACNA2D2, ITPR1, KCNK3, KCNK4, ITPR2, KCNJ5, KCTD8, GRIA1, CACNA1E, SCN8A, CACNA1D, KCTD12, CLCN5	1890	281	13288	1.35109	1	0.282726	24.8948
GOTERM_MF_FAT	GO:0034593~phosphatidylinositol bisphosphate phosphatase activity	5	0.187477	0.0176795	SYNJ1, INPP4B, INPP4A, OCRL, PTEN	1890	8	13288	4.39418	1	0.279002	24.9067
GOTERM_MF_FAT	GO:0005099~Ras GTPase activator activity	17	0.63742	0.0177141	DLC1, TBC1D8, RALBP1, ARHGAP15, TBC1D22A, USP6NL, TBC1D15, DOCK2, RALGAPA1, ARHGAP6, SGSM1, TBC1D12, EVI5, SYDE1, TBC1D1, TBC1D8B, TBC1D9B	1890	65	13288	1.8388	1	0.275709	24.9492
GOTERM_MF_FAT	GO:0042826~histone deacetylase binding	6	0.224972	0.0191877	MEF2C, WDTC1, CAMTA2, HIF1A, MYOCD, RFXANK	1890	12	13288	3.51534	1	0.291209	26.737
GOTERM_MF_FAT	GO:0008289~lipid binding	64	2.3997	0.020239	SYT1, PLEKHM1, SYT2, PPARG, SYT3, SNCA, LPAR4, S1PR1, DAB1, TIAM1, ZFYVE1, SH3PXD2B, ZCCHC2, ARHGEF2, AR, PLD1, CCDC88A, ROCK1, ROCK2, PIK3C2A, ESR1, PRKCE, ZCCHC14, MCTP1, PRKD1, NPC2, FNBP1L, UNC13C, UNC13B, PRKD3, UNC13A, SNX18, SNX6, SNX5, SNX7, SNX2, NR3C2, SNX4, PXK, SEC14L4, ATP5G1, SEC14L2, MYO9A, NR2C2, VPS36, PHLDA3, WDFY3, ESRRA, VAV3, MYO1C, SNX25, RUFY1, ESRRG, RAF1, ITPR3, ITPR1, IT…	1890	345	13288	1.30424	1	0.300688	27.9878
GOTERM_MF_FAT	GO:0019208~phosphatase regulator activity	12	0.449944	0.0206847	PPP1R2, PHACTR3, PPP2R3A, CSNK2A1, PPP1R1C, PPP1R1B, PPP2R5C, BMP2K, PPP1R11, PPP1R14C, PPP2R2C, PPP2R2A	1890	40	13288	2.10921	1	0.302378	28.5121
GOTERM_MF_FAT	GO:0046983~protein dimerization activity	63	2.3622	0.0216975	BACH1, CADM3, NRBP1, BACH2, FOSL2, CADM1, GDF6, NR6A1, TPD52, GDNF, KLHL2, ROBO1, CREB3L1, ROBO2, GOLGA5, ALX4, GABPB2, CCDC88A, ADAM10, ATP4A, OTX2, RUNX1T1, OLFML2A, MYH9, STK4, STK3, AHR, INHBB, HIF1A, PRDM6, JUN, VEGFA, PDCD6IP, CSF1, CREM, SOX5, ADH5, SOX6, ARNT, MTMR2, TRIM66, HAND1, BCL2, PPP2CA, PAFAH1B1, IKZF4, PTPRE, IKZF2, IKZF1, EPAS1, CREB1, NR4A2, ARID3A, CREB5, DGKH, CELSR1, FOXP4,…	1890	340	13288	1.30275	1	0.310827	29.6901
GOTERM_MF_FAT	GO:0042577~lipid phosphatase activity	4	0.149981	0.022927	INPP4B, INPP4A, PPAP2B, PTEN	1890	5	13288	5.62455	1	0.321463	31.0958
GOTERM_MF_FAT	GO:0019888~protein phosphatase regulator activity	11	0.412448	0.0300343	PPP1R2, PHACTR3, PPP2R3A, CSNK2A1, PPP1R1C, PPP1R1B, PPP2R5C, PPP1R11, PPP1R14C, PPP2R2C, PPP2R2A	1890	37	13288	2.0902	1	0.394982	38.7182
GOTERM_MF_FAT	GO:0046873~metal ion transmembrane transporter activity	54	2.02475	0.030641	KCNC1, KCNC4, KCNAB3, KCNC3, SCN3A, KCNIP2, KCNJ14, KCNK10, KCNQ5, GRIN2B, SLC24A2, KCND2, KCND1, TRPM7, SCN2A1, TRPA1, CNGA2, RYR3, KCNH7, KCNH5, SLC39A14, SCN1A, SLC39A10, SLC39A13, CACNB1, CACNB2, CACNB4, KCNJ2, KCNJ3, KCNMB2, SLC30A1, SLC39A9, SCN9A, PKD1, HTR3A, SLC31A2, HCN3, SLC31A1, SLC39A1, CACNA2D1, KCNB2, ITPR3, KCNK2, CACNA2D2, ITPR1, KCNK3, KCNK4, ITPR2, KCNJ5, KCTD8, CACNA1E, SCN8A,…	1890	290	13288	1.30916	1	0.396785	39.3308
GOTERM_MF_FAT	GO:0005216~ion channel activity	63	2.3622	0.0352293	KCNC1, KCNC4, KCNAB3, KCNC3, SCN3A, GRIK2, GABRB1, ANO1, KCNIP2, KCNJ14, KCNK10, KCNQ5, GRIN2B, SLC24A2, ANO3, GRID1, KCND2, KCND1, TRPM7, SCN2A1, TRPA1, CNGA2, CLIC4, SLC26A7, RYR3, KCNH7, KCNH5, SCN1A, CACNB1, CACNB2, CACNB4, KCNJ2, KCNJ3, KCNMB2, TTYH3, SCN9A, PKD1, HTR3A, HCN3, CACNA2D1, GLRB, GABRA1, KCNB2, CLCN4-2, TOMM40, GRIA3, ITPR3, VDAC3, KCNK2, CACNA2D2, ITPR1, KCNK3, ITPR2, KCNK4, KC…	1890	349	13288	1.26915	1	0.436925	43.7815
GOTERM_MF_FAT	GO:0003729~mRNA binding	14	0.524934	0.0363191	PAIP2, PABPC4, MECP2, RBM5, BCL2L2, NXF1, CPEB1, LIN28A, PURB, FXR1, ZFP36L1, CELF4, PTBP2, NOVA1	1890	54	13288	1.82277	1	0.442456	44.7926
GOTERM_MF_FAT	GO:0005249~voltage-gated potassium channel activity	22	0.824897	0.0367573	KCNC1, KCNC4, SCN1A, KCND2, KCNAB3, KCNC3, SCN3A, KCND1, KCNB2, SCN2A1, KCNJ2, KCNK2, KCNJ3, KCNJ14, CNGA2, KCNJ5, KCTD8, KCNQ5, KCNH7, HCN3, KCTD12, KCNH5	1890	99	13288	1.56238	1	0.441943	45.1943
GOTERM_MF_FAT	GO:0004713~protein tyrosine kinase activity	33	1.23735	0.0367969	FGFR1, NRP1, ERBB4, PXK, EPHB4, MAP3K7, IGSF10, CTTNBP2, PTK2, MAP3K9, CLK4, LMTK2, LMTK3, YES1, INSR, AATK, EGFR, RET, PTPN3, MAP2K1, WNK1, KDR, EPHA3, EPHA5, EPHA4, EPHA7, DYRK1B, NTRK2, MAP3K10, ROR1, PDGFRB, JAK2, NEK7	1890	164	13288	1.41471	1	0.437882	45.2305
GOTERM_MF_FAT	GO:0005024~transforming growth factor beta receptor activity	6	0.224972	0.0380263	AMHR2, ACVR2A, BMPR2, BMPR1A, ACVR1C, ACVR1	1890	14	13288	3.01315	1	0.44441	46.3423
GOTERM_MF_FAT	GO:0042169~SH2 domain binding	6	0.224972	0.0380263	SH3PXD2B, ADAM10, DAB1, NLK, INSR, IRS1	1890	14	13288	3.01315	1	0.44441	46.3423
GOTERM_MF_FAT	GO:0004675~transmembrane receptor protein serine/threonine kinase activity	6	0.224972	0.0380263	AMHR2, ACVR2A, BMPR2, BMPR1A, ACVR1C, ACVR1	1890	14	13288	3.01315	1	0.44441	46.3423
GOTERM_MF_FAT	GO:0008146~sulfotransferase activity	13	0.487439	0.0383703	HS3ST1, GM6086, CHST1, CHST10, CHST9, CHST11, CHST8, CHST14, HS6ST2, HS6ST1, SULT1D1, CHST15, HS3ST3B1	1890	49	13288	1.86528	1	0.443085	46.6496
GOTERM_MF_FAT	GO:0004221~ubiquitin thiolesterase activity	17	0.63742	0.038568	PAN2, USP40, USP8, USP3, USP2, USP5, BAP1, USP28, USP19, USP27X, USP38, USP46, USP48, USP34, USP15, USP32, USP13	1890	71	13288	1.6834	1	0.440537	46.8255
GOTERM_MF_FAT	GO:0005267~potassium channel activity	27	1.01237	0.0393463	KCNC1, SCN1A, KCNC4, KCNAB3, KCNC3, SCN3A, KCNIP2, KCNJ2, KCNJ3, KCNJ14, KCNK10, KCNMB2, KCNQ5, HCN3, KCND2, KCND1, KCNB2, SCN2A1, KCNK2, KCNK3, CNGA2, KCNK4, KCNJ5, KCTD8, KCNH7, KCNH5, KCTD12	1890	129	13288	1.47154	1	0.44297	47.5125
GOTERM_MF_FAT	GO:0003713~transcription coactivator activity	22	0.824897	0.0405217	ENY2, COPS5, MAML2, MED14, MED13, PRDM16, ATXN7L3, CBFB, JMY, CITED2, ARNT, NCOA1, NCOA2, HAND1, MYOCD, THRAP3, MED27, NCOA6, MKL2, RBM39, CARM1, MED1	1890	100	13288	1.54675	1	0.448631	48.5344
GOTERM_MF_FAT	GO:0008331~high voltage-gated calcium channel activity	4	0.149981	0.0410498	CACNB1, CACNB2, CACNB4, CACNA1D	1890	6	13288	4.68713	1	0.448842	48.9873
GOTERM_MF_FAT	GO:0008187~poly-pyrimidine tract binding	4	0.149981	0.0410498	ATXN1, CPEB2, PABPC4, MSI2	1890	6	13288	4.68713	1	0.448842	48.9873
GOTERM_MF_FAT	GO:0019894~kinesin binding	5	0.187477	0.041946	SPAG9, MAPK8IP2, KTN1, MAPK8IP1, JAKMIP1	1890	10	13288	3.51534	1	0.452013	49.7476
GOTERM_MF_FAT	GO:0022838~substrate specific channel activity	64	2.3997	0.0444003	KCNC1, KCNC4, KCNC3, KCNAB3, SCN3A, GRIK2, GABRB1, ANO1, KCNIP2, KCNJ14, KCNK10, KCNQ5, GRIN2B, SLC24A2, ANO3, GRID1, KCND2, KCND1, TRPM7, SCN2A1, TRPA1, CNGA2, CLIC4, SLC26A7, RYR3, KCNH7, KCNH5, SCN1A, CACNB1, CACNB2, CACNB4, KCNJ2, KCNJ3, KCNMB2, MIP, TTYH3, SCN9A, PKD1, HTR3A, HCN3, CACNA2D1, GLRB, GABRA1, KCNB2, CLCN4-2, TOMM40, GRIA3, ITPR3, VDAC3, KCNK2, CACNA2D2, ITPR1, KCNK3, ITPR2, KCNK…	1890	360	13288	1.2499	1	0.467267	51.7754
GOTERM_MF_FAT	GO:0004437~inositol or phosphatidylinositol phosphatase activity	8	0.299963	0.0444361	MTMR2, INPP5K, SYNJ1, INPP4B, INPP4A, OCRL, PTEN, INPP5A	1890	24	13288	2.34356	1	0.463485	51.8044
GOTERM_MF_FAT	GO:0005261~cation channel activity	46	1.72478	0.0482143	KCNC1, SCN1A, KCNC4, KCNC3, KCNAB3, SCN3A, CACNB1, CACNB2, CACNB4, KCNJ2, KCNIP2, KCNJ3, KCNJ14, KCNMB2, KCNK10, KCNQ5, GRIN2B, SLC24A2, SCN9A, PKD1, HTR3A, HCN3, CACNA2D1, KCND2, KCND1, KCNB2, TRPM7, TRPA1, SCN2A1, ITPR3, CACNA2D2, KCNK2, ITPR1, KCNK3, CNGA2, ITPR2, KCNK4, KCNJ5, KCTD8, RYR3, KCNH7, CACNA1E, SCN8A, CACNA1D, KCTD12, KCNH5	1890	248	13288	1.30408	1	0.487714	54.775
GOTERM_MF_FAT	GO:0015293~symporter activity	27	1.01237	0.0502799	SLC5A3, SLC38A4, SLC38A2, SLC6A20B, SLC6A1, SLC20A2, GM14085, SLC35A1, SLC35A2, SLC35A4, SLC1A4, SLC1A2, SLC16A1, SLC24A3, SLC25A22, SLC22A5, SLC1A1, SLC12A2, SLC6A11, SLC10A3, SLC6A19, SLC16A2, SLC4A10, SLC6A8, SLC6A5, SLC16A9, SLC5A12	1890	132	13288	1.4381	1	0.498456	56.3256
GOTERM_MF_FAT	GO:0003690~double-stranded DNA binding	10	0.374953	0.0515953	SP1, CGGBP1, MSH5, SP3, MECP2, MLH1, ZEB1, PURB, PURA, NFIB	1890	35	13288	2.00877	1	0.503596	57.287
GOTERM_MF_FAT	GO:0005262~calcium channel activity	16	0.599925	0.0521723	CACNA2D1, TRPM7, TRPA1, CACNB1, CACNB2, CACNB4, ITPR3, CACNA2D2, ITPR1, ITPR2, GRIN2B, SLC24A2, RYR3, PKD1, CACNA1E, CACNA1D	1890	68	13288	1.65428	1	0.503548	57.7023
GOTERM_MF_FAT	GO:0031420~alkali metal ion binding	39	1.46232	0.0529024	SLC5A3, SLC38A4, KCNC1, SCN1A, KCNC4, SLC38A2, KCNC3, KCNAB3, SCN3A, SLC20A2, KCNJ2, KCNIP2, KCNJ3, KCNJ14, TTL, KCNQ5, SLC24A3, SCN9A, SLC22A5, HCN3, KCND2, KCND1, ATP4A, MAT2A, SLC12A2, KCNB2, SCN2A1, ATP1A3, KCNK2, KCNK3, KCNK4, KCNJ5, SLC4A10, SLC6A8, KCNH7, SCN8A, SLC5A12, SLC9A1, KCNH5	1890	206	13288	1.33105	1	0.504539	58.2225
GOTERM_MF_FAT	GO:0046332~SMAD binding	7	0.262467	0.0538729	TRIM33, ZFYVE9, PRDM16, PURB, PURA, ACVR1C, TOB1	1890	20	13288	2.46074	1	0.507112	58.9047
GOTERM_MF_FAT	GO:0008095~inositol-1,4,5-trisphosphate receptor activity	3	0.112486	0.0548615	ITPR3, ITPR1, ITPR2	1890	3	13288	7.03069	1	0.509741	59.5888
GOTERM_MF_FAT	GO:0005220~inositol 1,4,5-trisphosphate-sensitive calcium-release channel activity	3	0.112486	0.0548615	ITPR3, ITPR1, ITPR2	1890	3	13288	7.03069	1	0.509741	59.5888
GOTERM_MF_FAT	GO:0001537~N-acetylgalactosamine 4-O-sulfotransferase activity	3	0.112486	0.0548615	CHST9, CHST8, CHST14	1890	3	13288	7.03069	1	0.509741	59.5888
GOTERM_MF_FAT	GO:0004705~JUN kinase activity	3	0.112486	0.0548615	MAPK9, MAPK8, MAPK10	1890	3	13288	7.03069	1	0.509741	59.5888
GOTERM_MF_FAT	GO:0022803~passive transmembrane transporter activity	64	2.3997	0.0563868	KCNC1, KCNC4, KCNC3, KCNAB3, SCN3A, GRIK2, GABRB1, ANO1, KCNIP2, KCNJ14, KCNK10, KCNQ5, GRIN2B, SLC24A2, ANO3, GRID1, KCND2, KCND1, TRPM7, SCN2A1, TRPA1, CNGA2, CLIC4, SLC26A7, RYR3, KCNH7, KCNH5, SCN1A, CACNB1, CACNB2, CACNB4, KCNJ2, KCNJ3, KCNMB2, MIP, TTYH3, SCN9A, PKD1, HTR3A, HCN3, CACNA2D1, GLRB, GABRA1, KCNB2, CLCN4-2, TOMM40, GRIA3, ITPR3, VDAC3, KCNK2, CACNA2D2, ITPR1, KCNK3, ITPR2, KCNK…	1890	365	13288	1.23278	1	0.515757	60.6234
GOTERM_MF_FAT	GO:0015267~channel activity	64	2.3997	0.0563868	KCNC1, KCNC4, KCNC3, KCNAB3, SCN3A, GRIK2, GABRB1, ANO1, KCNIP2, KCNJ14, KCNK10, KCNQ5, GRIN2B, SLC24A2, ANO3, GRID1, KCND2, KCND1, TRPM7, SCN2A1, TRPA1, CNGA2, CLIC4, SLC26A7, RYR3, KCNH7, KCNH5, SCN1A, CACNB1, CACNB2, CACNB4, KCNJ2, KCNJ3, KCNMB2, MIP, TTYH3, SCN9A, PKD1, HTR3A, HCN3, CACNA2D1, GLRB, GABRA1, KCNB2, CLCN4-2, TOMM40, GRIA3, ITPR3, VDAC3, KCNK2, CACNA2D2, ITPR1, KCNK3, ITPR2, KCNK…	1890	365	13288	1.23278	1	0.515757	60.6234
GOTERM_MF_FAT	GO:0004842~ubiquitin-protein ligase activity	22	0.824897	0.0584154	BMI1, UBE2Z, SYVN1, UBE4A, UBE2G1, UBE4B, UBR3, BIRC6, SKP1A, UBOX5, UBR1, UBE2Q2, UBE2B, UBE2Q1, UBE2D3, HUWE1, RNF128, UBE2W, AMFR, UBE2D1, HECTD1, FBXO11	1890	104	13288	1.48726	1	0.524735	61.961
GOTERM_MF_FAT	GO:0005248~voltage-gated sodium channel activity	5	0.187477	0.0586853	SCN1A, SCN3A, SCN2A1, SCN9A, SCN8A	1890	11	13288	3.19577	1	0.522595	62.1358
GOTERM_MF_FAT	GO:0016303~1-phosphatidylinositol-3-kinase activity	5	0.187477	0.0586853	PIK3CB, PIK3C2A, PIK3C3, PIK3CA, PIK3R2	1890	11	13288	3.19577	1	0.522595	62.1358
GOTERM_MF_FAT	GO:0035004~phosphoinositide 3-kinase activity	5	0.187477	0.0586853	PIK3CB, PIK3C2A, PIK3C3, PIK3CA, PIK3R2	1890	11	13288	3.19577	1	0.522595	62.1358
GOTERM_MF_FAT	GO:0016782~transferase activity, transferring sulfur-containing groups	14	0.524934	0.0605856	HS3ST1, GM6086, CHST1, CHST10, OXCT1, CHST9, CHST11, CHST8, CHST14, HS6ST2, SULT1D1, HS6ST1, CHST15, HS3ST3B1	1890	58	13288	1.69706	1	0.530444	63.3447
GOTERM_MF_FAT	GO:0005021~vascular endothelial growth factor receptor activity	4	0.149981	0.0643739	IGSF10, NRP1, PDGFRB, KDR	1890	7	13288	4.01754	1	0.549037	65.6477
GOTERM_MF_FAT	GO:0005283~sodium:amino acid symporter activity	4	0.149981	0.0643739	SLC1A2, SLC6A1, SLC6A11, SLC1A1	1890	7	13288	4.01754	1	0.549037	65.6477
GOTERM_MF_FAT	GO:0016881~acid-amino acid ligase activity	32	1.19985	0.0651243	BMI1, UBE2Z, HECW2, SYVN1, UBE2G1, UBE3C, SKP1A, TTL, SUMO2, UBE2D3, RNF128, HECTD2, NEDD4L, UBE2D1, TRIP12, RNF14, HECTD1, UBE4A, UBE4B, BIRC6, UBR3, GM15800, UBOX5, UBR1, UBE2Q2, UBE2B, UBE2Q1, HUWE1, UBE2W, SMURF2, AMFR, FBXO11	1890	166	13288	1.35531	1	0.549581	66.0874
GOTERM_MF_FAT	GO:0043566~structure-specific DNA binding	17	0.63742	0.0662518	HMGB1, SSBP2, MSH5, HNRNPA2B1, MECP2, MLH1, SPEN, ZEB1, TET1, HNRNPA1, PURB, PURA, SP1, CGGBP1, SP3, NFIB, ZBP1	1890	76	13288	1.57265	1	0.552241	66.7383
GOTERM_MF_FAT	GO:0008603~cAMP-dependent protein kinase regulator activity	5	0.187477	0.0784341	PRKAR2B, PRKAR2A, PRKAR1A, RAPGEF4, RAPGEF3	1890	12	13288	2.92945	1	0.612356	73.0624
GOTERM_MF_FAT	GO:0003727~single-stranded RNA binding	7	0.262467	0.0811128	ATXN1, CPEB2, PAIP2, PABPC4, MSI2, BCL2L2, STRBP	1890	22	13288	2.23704	1	0.621495	74.2926
GOTERM_MF_FAT	GO:0019210~kinase inhibitor activity	7	0.262467	0.0811128	SH3BP5, WNK1, TRIB3, SOCS5, DNAJC3, PKIA, CAMK2N1	1890	22	13288	2.23704	1	0.621495	74.2926
GOTERM_MF_FAT	GO:0005326~neurotransmitter transporter activity	7	0.262467	0.0811128	CPLX1, SLC6A20B, SLC6A1, SLC6A8, SLC6A11, SLC6A5, SLC6A19	1890	22	13288	2.23704	1	0.621495	74.2926
GOTERM_MF_FAT	GO:0003702~RNA polymerase II transcription factor activity	21	0.787402	0.0814466	LCORL, KLF13, RELA, TBX5, TAF4B, SOX11, TAF4A, MITF, TLE4, MED14, MED13, PROX1, FOXP1, MED12L, GTF2A1, GATA6, MED26, POU3F3, TCEA1, TBPL1, MED1	1890	102	13288	1.44749	1	0.619375	74.4421
GOTERM_MF_FAT	GO:0046982~protein heterodimerization activity	24	0.899888	0.0864965	IKZF4, IKZF2, ATP4A, EPAS1, IKZF1, OTX2, NR4A2, SOX5, SOX6, TPD52, FOXP4, AHR, FOXP1, ARNT, FOXP2, SMC4, HIF1A, HAND1, ROBO1, PPP2CA, BCL2, PBX1, ROBO2, ALX4	1890	121	13288	1.39452	1	0.638841	76.6075
GOTERM_MF_FAT	GO:0003777~microtubule motor activity	16	0.599925	0.0873588	KIF23, DYNC1I1, DYNC1LI1, KIF3B, KIF5A, KIF5C, KIF18A, KIF19A, KIF3C, KIF1C, KIF13A, KIF1B, DYNLL2, STARD9, KIF21A, KIF2A	1890	73	13288	1.54097	1	0.639037	76.9595
GOTERM_MF_FAT	GO:0016702~oxidoreductase activity, acting on single donors with incorporation of molecular oxygen, incorporation of two atoms of oxygen	15	0.56243	0.0950796	KDM6A, ALOX12E, UTY, EGLN3, EGLN1, TET2, CDO1, TET1, ADO, LEPRE1, HIF1AN, PLOD2, JMJD1C, ASPH, KDM3B	1890	68	13288	1.55089	1	0.668083	79.8979
GOTERM_MF_FAT	GO:0016566~specific transcriptional repressor activity	7	0.262467	0.0971345	IKZF1, HDAC9, NCOR2, PURB, FOXP1, HDAC7, FOXP2	1890	23	13288	2.13977	1	0.672779	80.6185
GOTERM_MF_FAT	GO:0004690~cyclic nucleotide-dependent protein kinase activity	3	0.112486	0.0994691	PRKG2, PRKACB, PRKG1	1890	4	13288	5.27302	1	0.678423	81.4078
GOTERM_MF_FAT	GO:0004722~protein serine/threonine phosphatase activity	9	0.337458	0.0997713	PDP1, PPM1F, PPP6C, PPM1D, PPM1E, PPP2CA, PPM1H, PPM1A, PTEN	1890	34	13288	1.86106	1	0.676131	81.5077
