# Supplementary material for: Putative MicroRNA-mRNA Networks Upon Mdfi Overexpression in C2C12 Cell Differentiation and Muscle Fiber Type Transformation
Source: Front Mol Biosci. 2021 Oct 19;8:675993. doi: 10.3389/fmolb.2021.675993 (PMC8560695; doi:10.3389/fmolb.2021.675993)
Supplement: Supplementary file 9 [file Table7.XLSX]

## Sheet: Upregulated target genes
Table S5. The KEGG pathways enriched by the target genes of upregulated miRNAs.
Term	Database	ID	Input number	Background number	P-Value	Corrected P-Value	Input	Hyperlink
Pathways in cancer	KEGG PATHWAY	mmu05200	78	535	6.90603e-14	2.09943e-11	BCL2L1|PTGS2|PDGFRA|CRKL|RASGRP3|CDKN1B|CDKN1A|TCF7|NOTCH1|RUNX1T1|PTGER2|EDNRB|BBC3|ETS1|CEBPA|NCOA1|AXIN2|MET|PTGER4|MECOM|ARAF|RPS6KB1|CKS1B|RB1|IL7|FGF18|TCEB2|PML|NFKB1|FGF10|TCEB1|CUL2|IGF2|TGFBR2|ARHGEF12|PLCB4|RALGDS|FOS|SP1|CAMK2G|CHUK|CAMK2B|GNB2|FZD7|COL4A4|PRKCG|FGF9|HES1|E2F3|LEF1|EP300|TGFBR1|PAX8|ARNT2|FZD5|EGLN3|EML4|ADCY6|RPS6KA5|LRP6|E2F2|ADCY3|NOTCH4|CALM1|ROCK1|ROCK2|PDGFB|PTE…	http://www.genome.jp/kegg-bin/show_pathway?mmu05200/mmu:12313%09red/mmu:13017%09red/mmu:12571%09red/mmu:18033%09red/mmu:12576%09red/mmu:12575%09red/mmu:78134%09red/mmu:67168%09red/mmu:19730%09red/mmu:67923%09red/mmu:16196%09red/mmu:67673%09red/mmu:11512%09red/mmu:12048%09red/mmu:71745%09red/mmu:170770%09red/mmu:12006%09red/mmu:12606%09red/mmu:240168%09red/mmu:12395%09red/mmu:14013%09red/mmu:14369…
Axon guidance	KEGG PATHWAY	mmu04360	37	180	7.68268e-11	1.16777e-08	EFNB2|EFNB3|NFATC2|EFNB1|RYK|SRC|EPHA7|EPHA3|RRAS|BMPR1B|SEMA4B|RGMA|NRP1|RGS3|EPHB3|ARHGEF12|EPHB1|CAMK2G|CAMK2B|UNC5D|RASA1|PLXNC1|SEMA3C|PARD3|SEMA3E|SEMA3D|SEMA3G|ROBO1|PLXNA2|ROCK1|ROCK2|PLXNA4|MET|SEMA3A|PPP3CA|PAK7|PAK3	http://www.genome.jp/kegg-bin/show_pathway?mmu04360/mmu:18186%09red/mmu:244058%09red/mmu:12167%09red/mmu:241656%09red/mmu:13845%09red/mmu:18481%09red/mmu:13841%09red/mmu:20352%09red/mmu:20130%09red/mmu:19055%09red/mmu:19877%09red/mmu:19876%09red/mmu:19878%09red/mmu:270190%09red/mmu:50780%09red/mmu:12325%09red/mmu:12323%09red/mmu:218397%09red/mmu:218877%09red/mmu:108151%09red/mmu:243743%09red/mmu:…
Transcriptional misregulation in cancer	KEGG PATHWAY	mmu05202	36	183	3.94066e-10	3.9932e-08	BCL2L1|CDKN1B|CDKN1A|MEN1|BCL11B|RUNX1T1|HIST2H3C2|CCNT1|CD86|NCOR1|FLT1|MYCN|CEBPA|MET|BMP2K|MLLT3|HOXA10|H3F3B|H3F3A|SP1|PML|NFKB1|DOT1L|TGFBR2|KMT2A|NR4A3|HMGA2|BMI1|PAX3|PAX8|ARNT2|ETV1|ETV4|MEF2C|DDX5|BCL6	http://www.genome.jp/kegg-bin/show_pathway?mmu05202/mmu:12048%09red/mmu:12576%09red/mmu:12575%09red/mmu:15081%09red/mmu:15364%09red/mmu:13207%09red/mmu:18854%09red/mmu:208266%09red/mmu:12395%09red/mmu:12455%09red/mmu:18505%09red/mmu:18033%09red/mmu:17283%09red/mmu:20683%09red/mmu:70122%09red/mmu:58208%09red/mmu:17260%09red/mmu:14009%09red/mmu:12524%09red/mmu:12053%09red/mmu:97114%09red/mmu:214162…
Breast cancer	KEGG PATHWAY	mmu05224	28	147	6.103e-08	4.63828e-06	CDKN1A|ARAF|NCOA1|AXIN2|FZD7|RPS6KB1|RB1|FGF18|JAG1|WNT2B|TCF7|FOS|SP1|FGF9|HES1|E2F3|LEF1|FZD5|FGF10|LRP6|CSNK1A1|NOTCH4|E2F2|NOTCH1|PTEN|BRAF|CDK6|APC	http://www.genome.jp/kegg-bin/show_pathway?mmu05224/mmu:12571%09red/mmu:12575%09red/mmu:14172%09red/mmu:20683%09red/mmu:12006%09red/mmu:14369%09red/mmu:14180%09red/mmu:11789%09red/mmu:14367%09red/mmu:21414%09red/mmu:18132%09red/mmu:109880%09red/mmu:16842%09red/mmu:11836%09red/mmu:17977%09red/mmu:13557%09red/mmu:14281%09red/mmu:14165%09red/mmu:242705%09red/mmu:93687%09red/mmu:22414%09red/mmu:16974…
Cushing syndrome	KEGG PATHWAY	mmu04934	29	159	8.11543e-08	4.93418e-06	CDKN1B|CDKN1A|TCF7|CD36|AXIN2|FZD7|RB1|KCNK3|WNT2B|KMT2A|PLCB4|SP1|CAMK2G|CAMK2B|MEN1|RAP1A|LEF1|PDE8A|FZD5|ADCY6|E2F3|E2F2|ADCY3|GNAS|AHR|BRAF|CDK6|APC|ATF6B	http://www.genome.jp/kegg-bin/show_pathway?mmu04934/mmu:12571%09red/mmu:12576%09red/mmu:12575%09red/mmu:14683%09red/mmu:11622%09red/mmu:18584%09red/mmu:11512%09red/mmu:20683%09red/mmu:12006%09red/mmu:14369%09red/mmu:104111%09red/mmu:11789%09red/mmu:17283%09red/mmu:14367%09red/mmu:21414%09red/mmu:109905%09red/mmu:16842%09red/mmu:109880%09red/mmu:12325%09red/mmu:13557%09red/mmu:12323%09red/mmu:2141…
Proteoglycans in cancer	KEGG PATHWAY	mmu05205	33	206	1.61488e-07	6.38859e-06	WNT2B|TIMP3|CDKN1A|RRAS2|FRS2|RRAS|MSN|ARAF|FZD5|MET|RPS6KB1|THBS1|PPP1R12A|IGF2|SRC|ARHGEF12|ERBB4|CAMK2G|CAMK2B|VTN|PRKCG|PPP1CB|TFAP4|SDC1|FZD7|ROCK1|ROCK2|DDX5|ANK2|ANK3|COL1A2|BRAF|FLNA	http://www.genome.jp/kegg-bin/show_pathway?mmu05205/mmu:12575%09red/mmu:22370%09red/mmu:13207%09red/mmu:83383%09red/mmu:192176%09red/mmu:21825%09red/mmu:13869%09red/mmu:66922%09red/mmu:12843%09red/mmu:14369%09red/mmu:109880%09red/mmu:17931%09red/mmu:20130%09red/mmu:14367%09red/mmu:19877%09red/mmu:16002%09red/mmu:19878%09red/mmu:11735%09red/mmu:11836%09red/mmu:12325%09red/mmu:12323%09red/mmu:20969…
MAPK signaling pathway	KEGG PATHWAY	mmu04010	41	294	1.64991e-07	6.38859e-06	RASGRP3|PDGFRA|CRKL|RRAS2|TGFBR1|RAP1A|RRAS|ARAF|MAP3K2|CACNB4|FLT1|MECOM|MAP3K3|CACNB1|MAP3K7|NTRK2|TAOK1|FGF18|NFKB1|FGF10|IGF2|TGFBR2|PDGFB|ERBB4|FOS|CHUK|PRKCG|FGF9|FLNA|RASA1|TAOK3|RPS6KA3|RPS6KA4|RPS6KA5|RPS6KA6|TAB2|MEF2C|MET|BRAF|PPP3CA|CACNG2	http://www.genome.jp/kegg-bin/show_pathway?mmu04010/mmu:14013%09red/mmu:14172%09red/mmu:330177%09red/mmu:12298%09red/mmu:192176%09red/mmu:12675%09red/mmu:240168%09red/mmu:66922%09red/mmu:110651%09red/mmu:14180%09red/mmu:18212%09red/mmu:68652%09red/mmu:18033%09red/mmu:12929%09red/mmu:20130%09red/mmu:13869%09red/mmu:19055%09red/mmu:56613%09red/mmu:16002%09red/mmu:109905%09red/mmu:17260%09red/mmu:21…
Regulation of actin cytoskeleton	KEGG PATHWAY	mmu04810	34	217	1.68121e-07	6.38859e-06	ITGA8|MYH10|PDGFRA|CRKL|RRAS2|PDGFB|BRK1|MSN|ARAF|NCKAP1|IQGAP3|WASF1|FGF18|IQGAP2|FGF10|PIP4K2A|PPP1R12A|SRC|ARHGEF12|ITGB8|VCL|ARPC5|FGF9|RRAS|PPP1CB|ACTN4|ABI2|ROCK1|ROCK2|BRAF|APC|PAK7|LPAR4|PAK3	http://www.genome.jp/kegg-bin/show_pathway?mmu04810/mmu:22330%09red/mmu:78134%09red/mmu:320910%09red/mmu:50884%09red/mmu:544963%09red/mmu:14172%09red/mmu:83767%09red/mmu:67771%09red/mmu:17931%09red/mmu:241656%09red/mmu:329165%09red/mmu:18481%09red/mmu:66922%09red/mmu:14180%09red/mmu:11789%09red/mmu:12929%09red/mmu:20130%09red/mmu:101314%09red/mmu:19877%09red/mmu:11836%09red/mmu:77579%09red/mmu:40…
Hepatocellular carcinoma	KEGG PATHWAY	mmu05225	29	171	3.13901e-07	1.06029e-05	BCL2L1|WNT2B|CDKN1A|TGFBR1|ARAF|SMARCE1|CSNK1A1|AXIN2|PTEN|RPS6KB1|RB1|ACTL6A|IGF2|TGFBR2|TCF7|SMARCC2|PRKCG|E2F3|LEF1|FZD5|LRP6|E2F2|ARID1A|FZD7|MET|BRAF|CDK6|PBRM1|APC	http://www.genome.jp/kegg-bin/show_pathway?mmu05225/mmu:12571%09red/mmu:12048%09red/mmu:12575%09red/mmu:12006%09red/mmu:66923%09red/mmu:14369%09red/mmu:109880%09red/mmu:68094%09red/mmu:11789%09red/mmu:56456%09red/mmu:14367%09red/mmu:21414%09red/mmu:11836%09red/mmu:16842%09red/mmu:16002%09red/mmu:57376%09red/mmu:13557%09red/mmu:242705%09red/mmu:21812%09red/mmu:21813%09red/mmu:93687%09red/mmu:18752…
Wnt signaling pathway	KEGG PATHWAY	mmu04310	27	162	1.06342e-06	3.23279e-05	NFATC2|RYK|WIF1|CTNND2|CSNK1A1|AXIN2|FZD7|CHD8|MAP3K7|WNT2B|TCF7|PLCB4|CAMK2G|PRKCG|SERPINF1|CAMK2B|PPP3CA|LEF1|EP300|FZD5|LRP6|TBL1XR1|ZNRF3|ROCK2|CXXC4|APC|CTBP2	http://www.genome.jp/kegg-bin/show_pathway?mmu04310/mmu:13017%09red/mmu:319478%09red/mmu:81004%09red/mmu:67772%09red/mmu:12006%09red/mmu:407821%09red/mmu:14369%09red/mmu:11789%09red/mmu:14367%09red/mmu:19055%09red/mmu:21414%09red/mmu:20317%09red/mmu:24117%09red/mmu:18019%09red/mmu:93687%09red/mmu:12325%09red/mmu:12323%09red/mmu:26409%09red/mmu:18752%09red/mmu:19878%09red/mmu:22414%09red/mmu:32857…
Oxytocin signaling pathway	KEGG PATHWAY	mmu04921	26	154	1.35082e-06	3.42352e-05	PTGS2|NFATC2|CDKN1A|PRKAA2|TRPC7|CALM1|CACNB1|RYR2|CACNB4|PPP1R12A|SRC|PLCB4|FOS|CAMK2G|PRKCG|CAMK2B|KCNJ3|ADCY6|PPP1CB|ADCY3|GNAS|ROCK1|ROCK2|MEF2C|PPP3CA|CACNG2	http://www.genome.jp/kegg-bin/show_pathway?mmu04921/mmu:12313%09red/mmu:12575%09red/mmu:14683%09red/mmu:11512%09red/mmu:12295%09red/mmu:104111%09red/mmu:17931%09red/mmu:12298%09red/mmu:19055%09red/mmu:19877%09red/mmu:19225%09red/mmu:18019%09red/mmu:20191%09red/mmu:17260%09red/mmu:12300%09red/mmu:12325%09red/mmu:16519%09red/mmu:12323%09red/mmu:14281%09red/mmu:19878%09red/mmu:28240%09red/mmu:108079…
PI3K-Akt signaling pathway	KEGG PATHWAY	mmu04151	44	358	1.35139e-06	3.42352e-05	ITGA8|BCL2L1|PDGFRA|CDKN1B|CDKN1A|PRKAA2|FOXO3|CRTC2|FLT1|ERBB4|MET|PRLR|RPS6KB1|NTRK2|THBS1|FGF18|MAGI2|NFKB1|FGF10|YWHAG|IGF2|PDGFB|RBL2|ITGB8|CHUK|VTN|COL4A4|FGF9|IL7|PHLPP1|GNB2|RHEB|SGK3|PPP2CA|PAK1|PTEN|COL1A2|CDK6|PPP2R5D|ATF6B|COL6A2|LPAR6|PPP2R5A|LPAR4	http://www.genome.jp/kegg-bin/show_pathway?mmu04151/mmu:12571%09red/mmu:12048%09red/mmu:12576%09red/mmu:12575%09red/mmu:78134%09red/mmu:50791%09red/mmu:226849%09red/mmu:14172%09red/mmu:170755%09red/mmu:12675%09red/mmu:21825%09red/mmu:320910%09red/mmu:16196%09red/mmu:12843%09red/mmu:14180%09red/mmu:18212%09red/mmu:21770%09red/mmu:18033%09red/mmu:13869%09red/mmu:67168%09red/mmu:98432%09red/mmu:1905…
Ras signaling pathway	KEGG PATHWAY	mmu04014	33	233	1.88539e-06	4.40892e-05	BCL2L1|RASGRP3|PDGFRA|RRAS2|RAP1A|RRAS|RASAL2|ETS1|FLT1|TBK1|CALM1|RGL2|ARF6|NTRK2|FGF18|NFKB1|FGF10|IGF2|PDGFB|RALGDS|CHUK|PRKCG|GNB2|HTR7|FGF9|KSR1|RASA1|BRAP|GRIN2B|MET|SHOC2|PAK7|PAK3	http://www.genome.jp/kegg-bin/show_pathway?mmu04014/mmu:12313%09red/mmu:12048%09red/mmu:23871%09red/mmu:14172%09red/mmu:14812%09red/mmu:18481%09red/mmu:11845%09red/mmu:20130%09red/mmu:241656%09red/mmu:12675%09red/mmu:240168%09red/mmu:66922%09red/mmu:14180%09red/mmu:18212%09red/mmu:226525%09red/mmu:18033%09red/mmu:19730%09red/mmu:19732%09red/mmu:16706%09red/mmu:109905%09red/mmu:15566%09red/mmu:160…
Endocrine resistance	KEGG PATHWAY	mmu01522	19	93	3.18911e-06	6.92493e-05	SRC|ADCY6|E2F3|E2F2|ADCY3|NOTCH4|CDKN1B|CDKN1A|FOS|RPS6KB1|NOTCH1|RB1|MED1|ARAF|BRAF|SP1|JAG1|NCOR1|GNAS	http://www.genome.jp/kegg-bin/show_pathway?mmu01522/mmu:109880%09red/mmu:12576%09red/mmu:12575%09red/mmu:14683%09red/mmu:104111%09red/mmu:20683%09red/mmu:13557%09red/mmu:14281%09red/mmu:16449%09red/mmu:18132%09red/mmu:19645%09red/mmu:11512%09red/mmu:242705%09red/mmu:20779%09red/mmu:18128%09red/mmu:72508%09red/mmu:19014%09red/mmu:20185%09red/mmu:11836%09red
Renal cell carcinoma	KEGG PATHWAY	mmu05211	16	68	3.99881e-06	7.94116e-05	EGLN3|PDGFB|EP300|CRKL|TCEB2|CDKN1A|RAP1A|PAK3|MET|ETS1|ARAF|ARNT2|PAK7|TCEB1|CUL2|BRAF	http://www.genome.jp/kegg-bin/show_pathway?mmu05211/mmu:112407%09red/mmu:11836%09red/mmu:12575%09red/mmu:23871%09red/mmu:17295%09red/mmu:109880%09red/mmu:241656%09red/mmu:328572%09red/mmu:12929%09red/mmu:67673%09red/mmu:18591%09red/mmu:71745%09red/mmu:67923%09red/mmu:11864%09red/mmu:18481%09red/mmu:109905%09red
TGF-beta signaling pathway	KEGG PATHWAY	mmu04350	19	95	4.17956e-06	7.94116e-05	TGFBR2|E2F5|ACVR1|ACVR1C|ACVR2A|PPP2CA|SMAD5|THSD4|RPS6KB1|ROCK1|THBS1|BMPR1B|CHRD|SP1|PITX2|EP300|TGFBR1|TGIF2|RGMA	http://www.genome.jp/kegg-bin/show_pathway?mmu04350/mmu:21812%09red/mmu:13559%09red/mmu:244058%09red/mmu:12667%09red/mmu:12167%09red/mmu:328572%09red/mmu:21825%09red/mmu:269275%09red/mmu:207596%09red/mmu:18741%09red/mmu:19877%09red/mmu:20683%09red/mmu:19052%09red/mmu:11477%09red/mmu:21813%09red/mmu:17129%09red/mmu:72508%09red/mmu:228839%09red/mmu:11480%09red
Parathyroid hormone synthesis, secretion and action	KEGG PATHWAY	mmu04928	20	107	5.77034e-06	0.000100953	MMP16|PLCB4|ADCY3|NR4A2|SP1|CDKN1A|FOS|ADCY6|PRKCG|MEF2C|AKAP13|ARAF|BRAF|MEF2D|LRP6|ATF6B|GCM2|PDE4D|GATA3|GNAS	http://www.genome.jp/kegg-bin/show_pathway?mmu04928/mmu:17260%09red/mmu:17261%09red/mmu:11836%09red/mmu:18752%09red/mmu:12575%09red/mmu:12915%09red/mmu:104111%09red/mmu:18227%09red/mmu:20683%09red/mmu:14683%09red/mmu:14281%09red/mmu:16974%09red/mmu:238871%09red/mmu:14462%09red/mmu:11512%09red/mmu:107889%09red/mmu:109880%09red/mmu:75547%09red/mmu:18798%09red/mmu:17389%09red
cAMP signaling pathway	KEGG PATHWAY	mmu04024	30	213	5.97746e-06	0.000100953	ATP2A2|ADORA1|GRIA1|RAP1A|RRAS|SOX9|ADCY10|ATP2B2|PPP1R1B|CALM1|RYR2|PTGER2|PPP1R12A|NFKB1|RRAS2|FOS|ATP1B4|CAMK2G|CAMK2B|HTR4|EP300|ADCY6|PPP1CB|GNAS|ADCY3|ROCK1|ROCK2|GRIN2B|BRAF|PDE4D	http://www.genome.jp/kegg-bin/show_pathway?mmu04024/mmu:12313%09red/mmu:14683%09red/mmu:14812%09red/mmu:11512%09red/mmu:11539%09red/mmu:20682%09red/mmu:66922%09red/mmu:67821%09red/mmu:19046%09red/mmu:104111%09red/mmu:18033%09red/mmu:17931%09red/mmu:20130%09red/mmu:271639%09red/mmu:19877%09red/mmu:19878%09red/mmu:20191%09red/mmu:15562%09red/mmu:11941%09red/mmu:109880%09red/mmu:12325%09red/mmu:1232…
Rap1 signaling pathway	KEGG PATHWAY	mmu04015	30	214	6.49157e-06	0.0001012	RASGRP3|PDGFRA|CRKL|SKAP1|RAP1A|RRAS|FLT1|ADORA2B|RAP1GAP|CALM1|THBS1|FGF18|MAGI3|MAGI2|FGF10|SRC|PDGFB|PLCB4|RALGDS|PRKCG|FGF9|P2RY1|ADCY6|PARD3|ADCY3|GNAS|GRIN2B|MET|BRAF|LPAR4	http://www.genome.jp/kegg-bin/show_pathway?mmu04015/mmu:12313%09red/mmu:78134%09red/mmu:50791%09red/mmu:14172%09red/mmu:14812%09red/mmu:11512%09red/mmu:21825%09red/mmu:240168%09red/mmu:14180%09red/mmu:104111%09red/mmu:19730%09red/mmu:12929%09red/mmu:20130%09red/mmu:14683%09red/mmu:18441%09red/mmu:109905%09red/mmu:109880%09red/mmu:11541%09red/mmu:14165%09red/mmu:18591%09red/mmu:18595%09red/mmu:937…
Thyroid hormone signaling pathway	KEGG PATHWAY	mmu04919	21	118	6.65791e-06	0.0001012	SRC|RHEB|PLCB4|MED12L|ATP2A2|MED13L|NCOA1|ATP1B4|SLC16A2|THRB|MED24|MED27|NOTCH1|KAT2B|NOTCH4|MED1|PRKCG|MED16|EP300|MED13|NCOR1	http://www.genome.jp/kegg-bin/show_pathway?mmu04919/mmu:67821%09red/mmu:18128%09red/mmu:216154%09red/mmu:18752%09red/mmu:20502%09red/mmu:23989%09red/mmu:19744%09red/mmu:328572%09red/mmu:327987%09red/mmu:18798%09red/mmu:18519%09red/mmu:18132%09red/mmu:21834%09red/mmu:11938%09red/mmu:17977%09red/mmu:20779%09red/mmu:76199%09red/mmu:68975%09red/mmu:19014%09red/mmu:20185%09red/mmu:329650%09red
Human papillomavirus infection	KEGG PATHWAY	mmu05165	42	361	7.93756e-06	0.000113982	ITGA8|PTGS2|MFNG|CDKN1B|CDKN1A|NOTCH4|ATP6V1A|DLG1|AXIN2|TBK1|FZD7|PTGER4|RPS6KB1|H2-T24|RB1|THBS1|H2-BL|NFKB1|JAG1|WNT2B|TCF7|RBL2|ITGB8|CHUK|VTN|PARD3|HES1|EP300|FZD5|COL6A2|CSNK1A1|GNAS|PPP2CA|NOTCH1|PTEN|COL4A4|COL1A2|CDK6|PPP2R5D|APC|RHEB|PPP2R5A	http://www.genome.jp/kegg-bin/show_pathway?mmu05165/mmu:12571%09red/mmu:12576%09red/mmu:12575%09red/mmu:320910%09red/mmu:22370%09red/mmu:12675%09red/mmu:12006%09red/mmu:21825%09red/mmu:11964%09red/mmu:12843%09red/mmu:14369%09red/mmu:21770%09red/mmu:18033%09red/mmu:11789%09red/mmu:14367%09red/mmu:14683%09red/mmu:21414%09red/mmu:18132%09red/mmu:19225%09red/mmu:12829%09red/mmu:226849%09red/mmu:19651…
Autophagy - animal	KEGG PATHWAY	mmu04140	22	130	8.24873e-06	0.000113982	BCL2L1|VMP1|RAB7|HMGB1|RRAS2|PRKAA2|RRAS|IRS4|RB1CC1|PIK3C3|SUPT20|RPS6KB1|MAP3K7|ATG7|ATG9A|MTMR4|ULK2|ULK1|ATG2B|PPP2CA|PTEN|RHEB	http://www.genome.jp/kegg-bin/show_pathway?mmu04140/mmu:74244%09red/mmu:12048%09red/mmu:16370%09red/mmu:66922%09red/mmu:19349%09red/mmu:75909%09red/mmu:20130%09red/mmu:22241%09red/mmu:225326%09red/mmu:19052%09red/mmu:29869%09red/mmu:245860%09red/mmu:56790%09red/mmu:26409%09red/mmu:170749%09red/mmu:108079%09red/mmu:12421%09red/mmu:76559%09red/mmu:15289%09red/mmu:19211%09red/mmu:72508%09red/mmu:197…
Cellular senescence	KEGG PATHWAY	mmu04218	27	186	1.05197e-05	0.000134593	NFATC2|CDKN1A|RRAS2|FOXO3|HIPK1|CALM1|H2-T24|RB1|ETS1|H2-BL|NFKB1|TGFBR2|TGFBR1|RBL2|ZFP36L1|ZFP36L2|E2F3|RRAS|E2F5|RHEB|PPP1CB|E2F2|HIPK3|PTEN|CDK6|PPP3CA|LIN54	http://www.genome.jp/kegg-bin/show_pathway?mmu04218/mmu:12313%09red/mmu:12571%09red/mmu:12575%09red/mmu:23871%09red/mmu:66922%09red/mmu:19046%09red/mmu:12193%09red/mmu:18033%09red/mmu:20130%09red/mmu:19055%09red/mmu:18019%09red/mmu:19651%09red/mmu:12192%09red/mmu:13559%09red/mmu:231506%09red/mmu:15259%09red/mmu:15257%09red/mmu:13557%09red/mmu:14963%09red/mmu:242705%09red/mmu:21812%09red/mmu:21813…
Notch signaling pathway	KEGG PATHWAY	mmu04330	13	49	1.06257e-05	0.000134593	DTX3L|APH1B|JAG1|MFNG|NOTCH4|ALG3|NOTCH1|KAT2B|ADAM17|HES1|CTBP2|EP300|NUMBL	http://www.genome.jp/kegg-bin/show_pathway?mmu04330/mmu:13017%09red/mmu:18519%09red/mmu:208117%09red/mmu:17305%09red/mmu:328572%09red/mmu:18223%09red/mmu:16449%09red/mmu:18132%09red/mmu:19165%09red/mmu:209200%09red/mmu:15205%09red/mmu:18128%09red/mmu:11491%09red
Human cytomegalovirus infection	KEGG PATHWAY	mmu05163	33	256	1.12421e-05	0.000136704	PTGS2|PDGFRA|CRKL|CDKN1A|NFATC2|RB1|TBK1|CALM1|PTGER4|RPS6KB1|H2-T24|PTGER2|H2-BL|NFKB1|SRC|ARHGEF12|PLCB4|SP1|CHUK|PRKCG|GNB2|ADCY6|E2F3|E2F2|ADCY3|GNAS|ROCK1|ROCK2|CDK6|PPP3CA|ATF6B|RHEB|AKAP13	http://www.genome.jp/kegg-bin/show_pathway?mmu05163/mmu:12313%09red/mmu:12571%09red/mmu:12575%09red/mmu:14683%09red/mmu:11512%09red/mmu:20683%09red/mmu:12675%09red/mmu:15042%09red/mmu:104111%09red/mmu:18033%09red/mmu:12929%09red/mmu:19055%09red/mmu:19877%09red/mmu:19225%09red/mmu:19878%09red/mmu:75547%09red/mmu:13557%09red/mmu:14693%09red/mmu:14963%09red/mmu:18752%09red/mmu:18595%09red/mmu:242705…
Long-term potentiation	KEGG PATHWAY	mmu04720	15	67	1.32684e-05	0.000151325	RPS6KA3|PLCB4|RPS6KA6|CALM1|PRKCG|GRIA1|PPP1CB|CAMK2B|GRIN2B|CAMK2G|ARAF|BRAF|PPP3CA|EP300|RAP1A	http://www.genome.jp/kegg-bin/show_pathway?mmu04720/mmu:12313%09red/mmu:328572%09red/mmu:110651%09red/mmu:67071%09red/mmu:109880%09red/mmu:12325%09red/mmu:14812%09red/mmu:12323%09red/mmu:109905%09red/mmu:19055%09red/mmu:18752%09red/mmu:11836%09red/mmu:14799%09red/mmu:19046%09red/mmu:18798%09red
Chronic myeloid leukemia	KEGG PATHWAY	mmu05220	16	76	1.34937e-05	0.000151325	BCL2L1|TGFBR2|TGFBR1|E2F3|E2F2|CRKL|MECOM|CDKN1B|CDKN1A|CHUK|RB1|ARAF|BRAF|CDK6|NFKB1|CTBP2	http://www.genome.jp/kegg-bin/show_pathway?mmu05220/mmu:13017%09red/mmu:12571%09red/mmu:12048%09red/mmu:12576%09red/mmu:12575%09red/mmu:109880%09red/mmu:18033%09red/mmu:13557%09red/mmu:11836%09red/mmu:12929%09red/mmu:12675%09red/mmu:19645%09red/mmu:242705%09red/mmu:21812%09red/mmu:21813%09red/mmu:14013%09red
Dopaminergic synapse	KEGG PATHWAY	mmu04728	22	135	1.39378e-05	0.000151325	CLOCK|GRIA1|PPP1R1B|CALM1|PLCB4|FOS|CAMK2G|CAMK2B|GNB2|PRKCG|KCNJ3|VAT1|PPP1CB|GNAS|PPP2CA|KIF5B|GSK3A|GRIN2B|PPP2R5D|PPP3CA|ATF6B|PPP2R5A	http://www.genome.jp/kegg-bin/show_pathway?mmu04728/mmu:12313%09red/mmu:14683%09red/mmu:226849%09red/mmu:14812%09red/mmu:12753%09red/mmu:21770%09red/mmu:19055%09red/mmu:19052%09red/mmu:16573%09red/mmu:12325%09red/mmu:16519%09red/mmu:12323%09red/mmu:14281%09red/mmu:14693%09red/mmu:606496%09red/mmu:110877%09red/mmu:18752%09red/mmu:12915%09red/mmu:19046%09red/mmu:14799%09red/mmu:18798%09red/mmu:1904…
Ubiquitin mediated proteolysis	KEGG PATHWAY	mmu04120	22	139	2.0816e-05	0.000216975	UBE2Q1|UBE2Q2|WWP1|BIRC6|TCEB1|SYVN1|PIAS1|TCEB2|PML|CUL2|FBXW7|UBE4B|UBE2E3|HERC1|UBE2R2|ANAPC4|UBE2H|UBE4A|SOCS3|UBE2N|CUL4A|CUL4B	http://www.genome.jp/kegg-bin/show_pathway?mmu04120/mmu:72584%09red/mmu:99375%09red/mmu:12211%09red/mmu:18854%09red/mmu:71745%09red/mmu:67923%09red/mmu:67615%09red/mmu:107568%09red/mmu:140630%09red/mmu:235439%09red/mmu:67673%09red/mmu:93765%09red/mmu:12702%09red/mmu:109161%09red/mmu:52206%09red/mmu:50754%09red/mmu:70093%09red/mmu:63958%09red/mmu:74126%09red/mmu:22193%09red/mmu:22214%09red/mmu:564…
Gastric cancer	KEGG PATHWAY	mmu05226	23	150	2.1412e-05	0.000216975	CDKN1B|CDKN1A|TGFBR1|ARAF|AXIN2|FZD7|RPS6KB1|RB1|FGF18|FGF10|WNT2B|TGFBR2|TCF7|FGF9|E2F3|LEF1|FZD5|LRP6|CSNK1A1|E2F2|MET|BRAF|APC	http://www.genome.jp/kegg-bin/show_pathway?mmu05226/mmu:12576%09red/mmu:12575%09red/mmu:14172%09red/mmu:12006%09red/mmu:14369%09red/mmu:14180%09red/mmu:11789%09red/mmu:14367%09red/mmu:21414%09red/mmu:11836%09red/mmu:16842%09red/mmu:109880%09red/mmu:13557%09red/mmu:14165%09red/mmu:242705%09red/mmu:21812%09red/mmu:21813%09red/mmu:93687%09red/mmu:22414%09red/mmu:17295%09red/mmu:16974%09red/mmu:19645…
Neurotrophin signaling pathway	KEGG PATHWAY	mmu04722	20	121	2.81377e-05	0.000275931	PRDM4|RPS6KA3|RPS6KA5|CRKL|CALM1|MAP3K3|CAMK2G|CAMK2B|NTRK2|FRS2|FOXO3|RAP1A|RIPK2|BRAF|ALG3|SORT1|NFKB1|ARHGDIA|RPS6KA6|SH2B3	http://www.genome.jp/kegg-bin/show_pathway?mmu04722/mmu:12313%09red/mmu:110651%09red/mmu:192662%09red/mmu:18212%09red/mmu:67071%09red/mmu:109880%09red/mmu:18033%09red/mmu:12325%09red/mmu:12323%09red/mmu:72843%09red/mmu:12929%09red/mmu:16923%09red/mmu:19165%09red/mmu:327826%09red/mmu:192656%09red/mmu:20661%09red/mmu:73086%09red/mmu:109905%09red/mmu:26406%09red/mmu:56484%09red
Focal adhesion	KEGG PATHWAY	mmu04510	27	199	3.07473e-05	0.0002921	ITGA8|PDGFRA|CRKL|RAP1A|ARHGAP5|FLT1|PTEN|THBS1|PPP1R12A|SRC|PDGFB|ITGB8|VCL|PRKCG|VTN|COL4A4|COL6A2|PPP1CB|ACTN4|ROCK1|ROCK2|MET|COL1A2|BRAF|FLNA|PAK7|PAK3	http://www.genome.jp/kegg-bin/show_pathway?mmu04510/mmu:22330%09red/mmu:320910%09red/mmu:22370%09red/mmu:241656%09red/mmu:17931%09red/mmu:192176%09red/mmu:21825%09red/mmu:18481%09red/mmu:12843%09red/mmu:12929%09red/mmu:19877%09red/mmu:12829%09red/mmu:19878%09red/mmu:109905%09red/mmu:11855%09red/mmu:12834%09red/mmu:109880%09red/mmu:18591%09red/mmu:18595%09red/mmu:60595%09red/mmu:14254%09red/mmu:18…
Endocytosis	KEGG PATHWAY	mmu04144	32	270	6.59871e-05	0.000597134	PDGFRA|VPS29|EHD3|EHD2|RAB7|SRC|ARF6|CLTC|IQSEC2|AGAP1|WWP1|VPS37D|H2-T24|RAB22A|H2-BL|2610002M06RIK|SH3KBP1|TGFBR2|TGFBR1|ARPC5|EPN2|PML|AGAP2|A230046K03RIK|ARFGEF2|CYTH1|PARD3|ZFYVE27|RAB11FIP4|KIF5B|WIPF1|ASAP1	http://www.genome.jp/kegg-bin/show_pathway?mmu04144/mmu:67028%09red/mmu:11845%09red/mmu:99371%09red/mmu:18854%09red/mmu:67771%09red/mmu:21813%09red/mmu:13196%09red/mmu:215280%09red/mmu:19349%09red/mmu:56433%09red/mmu:107568%09red/mmu:347722%09red/mmu:67300%09red/mmu:16573%09red/mmu:319740%09red/mmu:14963%09red/mmu:319277%09red/mmu:18595%09red/mmu:268451%09red/mmu:21812%09red/mmu:93742%09red/mmu:1…
Oocyte meiosis	KEGG PATHWAY	mmu04114	19	119	6.67848e-05	0.000597134	ADCY6|RPS6KA3|PPP1CB|RPS6KA6|ADCY3|SPDYA|CPEB4|CAMK2G|CPEB1|CAMK2B|CPEB2|PPP2CA|ANAPC4|PPP2R5A|CPEB3|PPP2R5D|PPP3CA|YWHAG|CALM1	http://www.genome.jp/kegg-bin/show_pathway?mmu04114/mmu:12313%09red/mmu:19046%09red/mmu:67071%09red/mmu:110651%09red/mmu:22628%09red/mmu:12325%09red/mmu:52206%09red/mmu:12877%09red/mmu:231207%09red/mmu:21770%09red/mmu:12323%09red/mmu:208922%09red/mmu:19055%09red/mmu:70891%09red/mmu:11512%09red/mmu:104111%09red/mmu:19052%09red/mmu:67579%09red/mmu:226849%09red
Circadian entrainment	KEGG PATHWAY	mmu04713	17	99	7.21127e-05	0.00062635	KCNJ3|PER3|ADCY6|CAMK2G|PLCB4|RPS6KA5|ADCY3|GRIA1|CAMK2B|GNB2|GRIN2B|PRKCG|ADCY10|RYR2|CALM1|FOS|GNAS	http://www.genome.jp/kegg-bin/show_pathway?mmu04713/mmu:12313%09red/mmu:20191%09red/mmu:18752%09red/mmu:14683%09red/mmu:104111%09red/mmu:12325%09red/mmu:14812%09red/mmu:12323%09red/mmu:14281%09red/mmu:14693%09red/mmu:16519%09red/mmu:271639%09red/mmu:11512%09red/mmu:18628%09red/mmu:14799%09red/mmu:73086%09red/mmu:18798%09red
Adherens junction	KEGG PATHWAY	mmu04520	14	72	9.69981e-05	0.000796957	TGFBR2|TCF7|PARD3|WASF1|ACTN4|VCL|TGFBR1|SRC|LMO7|PVRL1|MET|LEF1|EP300|MAP3K7	http://www.genome.jp/kegg-bin/show_pathway?mmu04520/mmu:22330%09red/mmu:380928%09red/mmu:17295%09red/mmu:93742%09red/mmu:20779%09red/mmu:328572%09red/mmu:83767%09red/mmu:26409%09red/mmu:21414%09red/mmu:16842%09red/mmu:21813%09red/mmu:21812%09red/mmu:60595%09red/mmu:58235%09red
Melanoma	KEGG PATHWAY	mmu05218	14	72	9.69981e-05	0.000796957	PDGFRA|E2F3|E2F2|MET|CDKN1A|PDGFB|RB1|FGF9|PTEN|FGF18|ARAF|BRAF|CDK6|FGF10	http://www.genome.jp/kegg-bin/show_pathway?mmu05218/mmu:12571%09red/mmu:14180%09red/mmu:19211%09red/mmu:12575%09red/mmu:17295%09red/mmu:109880%09red/mmu:14172%09red/mmu:13557%09red/mmu:14165%09red/mmu:18591%09red/mmu:19645%09red/mmu:18595%09red/mmu:242705%09red/mmu:11836%09red
Pancreatic cancer	KEGG PATHWAY	mmu05212	14	75	0.000141698	0.00108292	BCL2L1|TGFBR2|TGFBR1|E2F3|E2F2|CDKN1A|RPS6KB1|CHUK|RB1|ARAF|BRAF|CDK6|NFKB1|RALGDS	http://www.genome.jp/kegg-bin/show_pathway?mmu05212/mmu:12571%09red/mmu:12048%09red/mmu:11836%09red/mmu:12575%09red/mmu:109880%09red/mmu:18033%09red/mmu:19730%09red/mmu:13557%09red/mmu:12675%09red/mmu:19645%09red/mmu:242705%09red/mmu:21812%09red/mmu:21813%09red/mmu:72508%09red
Glioma	KEGG PATHWAY	mmu05214	14	75	0.000141698	0.00108292	PDGFRA|E2F3|E2F2|CALM1|PRKCG|CDKN1A|CAMK2G|PDGFB|CAMK2B|PTEN|ARAF|RB1|CDK6|BRAF	http://www.genome.jp/kegg-bin/show_pathway?mmu05214/mmu:12313%09red/mmu:12571%09red/mmu:18752%09red/mmu:19211%09red/mmu:12575%09red/mmu:109880%09red/mmu:12325%09red/mmu:12323%09red/mmu:13557%09red/mmu:18591%09red/mmu:19645%09red/mmu:18595%09red/mmu:242705%09red/mmu:11836%09red
Signaling pathways regulating pluripotency of stem cells	KEGG PATHWAY	mmu04550	20	138	0.00014249	0.00108292	WNT2B|ACVR2A|LIF|ACVR1|FZD5|ACVR1C|FZD7|HAND1|SMAD5|SKIL|TCF7|ZFHX3|BMI1|BMPR1B|PAX6|ZIC3|DLX5|APC|NEUROG1|AXIN2	http://www.genome.jp/kegg-bin/show_pathway?mmu04550/mmu:14369%09red/mmu:18508%09red/mmu:22414%09red/mmu:15110%09red/mmu:13395%09red/mmu:11789%09red/mmu:14367%09red/mmu:269275%09red/mmu:21414%09red/mmu:20482%09red/mmu:22773%09red/mmu:18014%09red/mmu:12167%09red/mmu:11477%09red/mmu:12006%09red/mmu:12151%09red/mmu:16880%09red/mmu:17129%09red/mmu:11480%09red/mmu:11906%09red
Adrenergic signaling in cardiomyocytes	KEGG PATHWAY	mmu04261	21	152	0.000178635	0.00132451	SCN7A|ADCY6|RYR2|PLCB4|RPS6KA5|ATP2A2|ADCY3|PPP2CA|ATP1B4|CAMK2G|CAMK2B|CACNB4|CACNG2|GNAS|PPP2R5D|PPP1CB|ATF6B|ATP2B2|CACNB1|PPP2R5A|CALM1	http://www.genome.jp/kegg-bin/show_pathway?mmu04261/mmu:67821%09red/mmu:12313%09red/mmu:12295%09red/mmu:12300%09red/mmu:11941%09red/mmu:21770%09red/mmu:12915%09red/mmu:104111%09red/mmu:226849%09red/mmu:12325%09red/mmu:12323%09red/mmu:12298%09red/mmu:20191%09red/mmu:19046%09red/mmu:14683%09red/mmu:11512%09red/mmu:11938%09red/mmu:19052%09red/mmu:20272%09red/mmu:73086%09red/mmu:18798%09red
Amphetamine addiction	KEGG PATHWAY	mmu05031	13	68	0.000197182	0.00142722	GNAS|VAT1|PPP1R1B|PPP1CB|FOS|GRIA1|CAMK2B|GRIN2B|CAMK2G|PRKCG|PPP3CA|ATF6B|CALM1	http://www.genome.jp/kegg-bin/show_pathway?mmu05031/mmu:12313%09red/mmu:19046%09red/mmu:18752%09red/mmu:12915%09red/mmu:12325%09red/mmu:14812%09red/mmu:12323%09red/mmu:14281%09red/mmu:19055%09red/mmu:110877%09red/mmu:14799%09red/mmu:14683%09red/mmu:19049%09red
FoxO signaling pathway	KEGG PATHWAY	mmu04068	19	132	0.000223371	0.00156897	TGFBR2|TGFBR1|BCL6|SOD2|RBL2|IRS4|CDKN1B|CDKN1A|PRMT1|PRKAA2|CHUK|FOXO3|PTEN|AGAP2|ARAF|BRAF|SGK3|EP300|SETD7	http://www.genome.jp/kegg-bin/show_pathway?mmu04068/mmu:108079%09red/mmu:11836%09red/mmu:12576%09red/mmu:12575%09red/mmu:109880%09red/mmu:73251%09red/mmu:328572%09red/mmu:12053%09red/mmu:12675%09red/mmu:170755%09red/mmu:21812%09red/mmu:15469%09red/mmu:19211%09red/mmu:20656%09red/mmu:216439%09red/mmu:21813%09red/mmu:16370%09red/mmu:19651%09red/mmu:56484%09red
mTOR signaling pathway	KEGG PATHWAY	mmu04150	21	155	0.000227088	0.00156897	WNT2B|ULK2|RPS6KA3|LRP6|FZD5|RPS6KA6|FZD7|PRKCG|RPS6KB1|PRKAA2|WDR59|CHUK|PTEN|CLIP1|ULK1|RICTOR|BRAF|RNF152|ATP6V1A|RHEB|PROX1	http://www.genome.jp/kegg-bin/show_pathway?mmu04150/mmu:14369%09red/mmu:110651%09red/mmu:11964%09red/mmu:67071%09red/mmu:320311%09red/mmu:109880%09red/mmu:22414%09red/mmu:22241%09red/mmu:56430%09red/mmu:14367%09red/mmu:319481%09red/mmu:78757%09red/mmu:19211%09red/mmu:17168%09red/mmu:12675%09red/mmu:29869%09red/mmu:16974%09red/mmu:72508%09red/mmu:19744%09red/mmu:108079%09red/mmu:18752%09red
MicroRNAs in cancer	KEGG PATHWAY	mmu05206	31	282	0.000286156	0.00191579	PTGS2|PDGFRA|TIMP3|CRKL|RECK|CDKN1B|CDKN1A|MMP16|NOTCH1|GLS|CYP1B1|PTEN|THBS1|MARCKS|NFKB1|ZEB2|PDGFB|HMGA2|BMI1|PRKCG|EP300|MDM4|E2F2|E2F3|RPS6KA5|NOTCH4|ROCK1|MET|HNRNPK|CDK6|APC	http://www.genome.jp/kegg-bin/show_pathway?mmu05206/mmu:12571%09red/mmu:12576%09red/mmu:12575%09red/mmu:15364%09red/mmu:12929%09red/mmu:21825%09red/mmu:18033%09red/mmu:11789%09red/mmu:53614%09red/mmu:18132%09red/mmu:19877%09red/mmu:17118%09red/mmu:19225%09red/mmu:24136%09red/mmu:17389%09red/mmu:17248%09red/mmu:13557%09red/mmu:18591%09red/mmu:18595%09red/mmu:242705%09red/mmu:12151%09red/mmu:73086%…
Calcium signaling pathway	KEGG PATHWAY	mmu04020	24	194	0.000289889	0.00191579	PDGFRA|ATP2A2|EDNRB|ADORA2B|CALM1|PDE1B|RYR2|ASPH|HTR2C|HTR2B|PHKG1|PLCB4|ERBB4|CAMK2G|CAMK2B|HTR7|HTR4|PRKCG|GRPR|ATP2B2|ADCY3|GNAS|ADRB3|PPP3CA	http://www.genome.jp/kegg-bin/show_pathway?mmu04020/mmu:12313%09red/mmu:14683%09red/mmu:11556%09red/mmu:13618%09red/mmu:104111%09red/mmu:65973%09red/mmu:13869%09red/mmu:19055%09red/mmu:20191%09red/mmu:15560%09red/mmu:15562%09red/mmu:11941%09red/mmu:15566%09red/mmu:14829%09red/mmu:12325%09red/mmu:12323%09red/mmu:18574%09red/mmu:18595%09red/mmu:11541%09red/mmu:18752%09red/mmu:18682%09red/mmu:15559%…
Human T-cell leukemia virus 1 infection	KEGG PATHWAY	mmu05166	28	246	0.000331928	0.00214694	BCL2L1|NFATC2|CDKN1A|KAT2B|CD4|CRTC2|DLG1|MAP3K3|H2-T24|RB1|NRP1|ETS1|H2-BL|NFKB1|MSX2|TGFBR2|TGFBR1|FOS|CHUK|EP300|ANAPC4|ADCY6|E2F3|E2F2|ADCY3|PTEN|PPP3CA|ATF6B	http://www.genome.jp/kegg-bin/show_pathway?mmu05166/mmu:12048%09red/mmu:18186%09red/mmu:23871%09red/mmu:17702%09red/mmu:11512%09red/mmu:12675%09red/mmu:12575%09red/mmu:104111%09red/mmu:18033%09red/mmu:19055%09red/mmu:18019%09red/mmu:13383%09red/mmu:13557%09red/mmu:14281%09red/mmu:14963%09red/mmu:12504%09red/mmu:242705%09red/mmu:21812%09red/mmu:21813%09red/mmu:26406%09red/mmu:18519%09red/mmu:52206…
Mitophagy - animal	KEGG PATHWAY	mmu04137	12	63	0.000353322	0.00220029	BCL2L1|SRC|ULK1|RAB7|TBK1|SP1|RRAS2|FOXO3|USP15|ATG9A|RRAS|TBC1D15	http://www.genome.jp/kegg-bin/show_pathway?mmu04137/mmu:12048%09red/mmu:19349%09red/mmu:14479%09red/mmu:20130%09red/mmu:22241%09red/mmu:66687%09red/mmu:20683%09red/mmu:20779%09red/mmu:56480%09red/mmu:66922%09red/mmu:245860%09red/mmu:56484%09red
RNA degradation	KEGG PATHWAY	mmu03018	14	83	0.000356841	0.00220029	PAN3|DCP2|CNOT6L|RQCD1|BTG1|HSPD1|DDX6|ENO3|PABPC4L|DCP1A|PAPD5|CNOT2|CNOT1|CNOT6	http://www.genome.jp/kegg-bin/show_pathway?mmu03018/mmu:58184%09red/mmu:214627%09red/mmu:13209%09red/mmu:75901%09red/mmu:12226%09red/mmu:234594%09red/mmu:72587%09red/mmu:13808%09red/mmu:104625%09red/mmu:72068%09red/mmu:15510%09red/mmu:70640%09red/mmu:241989%09red/mmu:231464%09red
cGMP-PKG signaling pathway	KEGG PATHWAY	mmu04022	22	173	0.00036189	0.00220029	NFATC2|ATP2A2|ADORA1|EDNRB|CALM1|KCNMA1|PPP1R12A|NPPC|PLCB4|ATP1B4|ATP2B2|ADCY6|PPP1CB|ADCY3|IRS4|ROCK1|ROCK2|MEF2C|ADRB3|MEF2D|PPP3CA|ATF6B	http://www.genome.jp/kegg-bin/show_pathway?mmu04022/mmu:12313%09red/mmu:11556%09red/mmu:11512%09red/mmu:11539%09red/mmu:16370%09red/mmu:67821%09red/mmu:13618%09red/mmu:104111%09red/mmu:18159%09red/mmu:17931%09red/mmu:19055%09red/mmu:19877%09red/mmu:16531%09red/mmu:18019%09red/mmu:17260%09red/mmu:17261%09red/mmu:11941%09red/mmu:19878%09red/mmu:12915%09red/mmu:19046%09red/mmu:11938%09red/mmu:18798%…
Glucagon signaling pathway	KEGG PATHWAY	mmu04922	16	105	0.000388011	0.002294	SMEK2|CAMK2G|PLCB4|CALM1|PRMT1|PPARGC1A|CAMK2B|PRKAA2|CRTC2|SMEK1|PGAM1|PPP3CA|SIK2|EP300|PHKG1|GNAS	http://www.genome.jp/kegg-bin/show_pathway?mmu04922/mmu:108079%09red/mmu:12313%09red/mmu:14683%09red/mmu:12325%09red/mmu:328572%09red/mmu:12323%09red/mmu:104570%09red/mmu:18682%09red/mmu:19055%09red/mmu:235344%09red/mmu:68734%09red/mmu:15469%09red/mmu:18648%09red/mmu:18798%09red/mmu:19017%09red/mmu:74343%09red
ErbB signaling pathway	KEGG PATHWAY	mmu04012	14	84	0.00039728	0.002294	SRC|ERBB4|CRKL|PRKCG|CDKN1B|CDKN1A|CAMK2G|RPS6KB1|CAMK2B|ARAF|BRAF|NRG3|PAK7|PAK3	http://www.genome.jp/kegg-bin/show_pathway?mmu04012/mmu:11836%09red/mmu:18183%09red/mmu:12576%09red/mmu:12575%09red/mmu:109880%09red/mmu:12325%09red/mmu:12323%09red/mmu:12929%09red/mmu:18481%09red/mmu:18752%09red/mmu:241656%09red/mmu:20779%09red/mmu:13869%09red/mmu:72508%09red
Apelin signaling pathway	KEGG PATHWAY	mmu04371	19	139	0.000399941	0.002294	RRAS|TGFBR1|RYR2|PLCB4|ADCY6|ADCY3|PRKAA2|RRAS2|RPS6KB1|PPARGC1A|GNB2|MEF2C|ADCY10|UCP1|CALM1|PIK3C3|MEF2D|JAG1|NRF1	http://www.genome.jp/kegg-bin/show_pathway?mmu04371/mmu:12313%09red/mmu:17260%09red/mmu:18798%09red/mmu:18181%09red/mmu:271639%09red/mmu:104111%09red/mmu:11512%09red/mmu:20130%09red/mmu:14693%09red/mmu:225326%09red/mmu:16449%09red/mmu:108079%09red/mmu:17261%09red/mmu:21812%09red/mmu:20191%09red/mmu:22227%09red/mmu:72508%09red/mmu:66922%09red/mmu:19017%09red
Prostate cancer	KEGG PATHWAY	mmu05215	15	97	0.000507826	0.00284996	PDGFB|PDGFRA|E2F3|E2F2|CDKN1B|CDKN1A|CHUK|RB1|PTEN|ARAF|BRAF|TCF7|NFKB1|LEF1|EP300	http://www.genome.jp/kegg-bin/show_pathway?mmu05215/mmu:18591%09red/mmu:11836%09red/mmu:19211%09red/mmu:12575%09red/mmu:109880%09red/mmu:18033%09red/mmu:328572%09red/mmu:13557%09red/mmu:21414%09red/mmu:16842%09red/mmu:18595%09red/mmu:242705%09red/mmu:12576%09red/mmu:12675%09red/mmu:19645%09red
Hippo signaling pathway	KEGG PATHWAY	mmu04390	20	154	0.000515618	0.00284996	WNT2B|TGFBR2|TCF7|PARD3|PPP1CB|FZD5|TEAD1|FZD7|PPP2CA|BMPR1B|BBC3|LATS2|LATS1|DLG1|APC|LEF1|TGFBR1|YWHAG|MOB1B|AXIN2	http://www.genome.jp/kegg-bin/show_pathway?mmu04390/mmu:19052%09red/mmu:19046%09red/mmu:16798%09red/mmu:22628%09red/mmu:22414%09red/mmu:14369%09red/mmu:50523%09red/mmu:93742%09red/mmu:170770%09red/mmu:11789%09red/mmu:14367%09red/mmu:68473%09red/mmu:21812%09red/mmu:21414%09red/mmu:16842%09red/mmu:12006%09red/mmu:21676%09red/mmu:21813%09red/mmu:13383%09red/mmu:12167%09red
Phosphatidylinositol signaling system	KEGG PATHWAY	mmu04070	15	98	0.000558707	0.00303298	DGKZ|MTMR4|INPP5B|INPP1|PLCB4|CALM1|PIP4K2A|PRKCG|PTEN|PIK3C2G|SYNJ2|IMPAD1|PIK3C3|IPPK|IP6K1	http://www.genome.jp/kegg-bin/show_pathway?mmu04070/mmu:12313%09red/mmu:18752%09red/mmu:27399%09red/mmu:225326%09red/mmu:104418%09red/mmu:75678%09red/mmu:242291%09red/mmu:16329%09red/mmu:18718%09red/mmu:19211%09red/mmu:170749%09red/mmu:16330%09red/mmu:18705%09red/mmu:18798%09red/mmu:20975%09red
Melanogenesis	KEGG PATHWAY	mmu04916	15	100	0.000673605	0.00359256	WNT2B|TCF7|PLCB4|FZD5|ADCY3|CAMK2G|ADCY6|CAMK2B|FZD7|PRKCG|CALM1|LEF1|EP300|EDNRB|GNAS	http://www.genome.jp/kegg-bin/show_pathway?mmu04916/mmu:12313%09red/mmu:14369%09red/mmu:18752%09red/mmu:13618%09red/mmu:22414%09red/mmu:14683%09red/mmu:104111%09red/mmu:12325%09red/mmu:328572%09red/mmu:12323%09red/mmu:14367%09red/mmu:21414%09red/mmu:16842%09red/mmu:11512%09red/mmu:18798%09red
Yersinia infection	KEGG PATHWAY	mmu05135	17	123	0.000705484	0.00369771	SRC|ARHGEF12|RPS6KA3|CRKL|TBK1|FOS|TAB2|NFATC2|ROCK2|ROCK1|CHUK|ARF6|MAP3K7|RPS6KA6|NFKB1|WIPF1|PAK1	http://www.genome.jp/kegg-bin/show_pathway?mmu05135/mmu:320795%09red/mmu:56480%09red/mmu:11845%09red/mmu:67071%09red/mmu:18019%09red/mmu:68652%09red/mmu:18033%09red/mmu:12929%09red/mmu:14281%09red/mmu:12675%09red/mmu:26409%09red/mmu:110651%09red/mmu:69632%09red/mmu:20779%09red/mmu:19877%09red/mmu:19878%09red/mmu:215280%09red
Bladder cancer	KEGG PATHWAY	mmu05219	9	41	0.000790697	0.0040741	SRC|E2F3|RPS6KA5|CDKN1A|RB1|THBS1|ARAF|BRAF|E2F2	http://www.genome.jp/kegg-bin/show_pathway?mmu05219/mmu:11836%09red/mmu:12575%09red/mmu:109880%09red/mmu:13557%09red/mmu:19645%09red/mmu:242705%09red/mmu:20779%09red/mmu:21825%09red/mmu:73086%09red
Glutamatergic synapse	KEGG PATHWAY	mmu04724	16	114	0.000862696	0.00437099	KCNJ3|ADCY6|PLCB4|ADCY3|SLC17A6|GRIA1|GRIK2|PRKCG|GNB2|GRIN2B|DLGAP1|PPP3CA|GLS|SHANK2|SLC1A2|GNAS	http://www.genome.jp/kegg-bin/show_pathway?mmu04724/mmu:140919%09red/mmu:18752%09red/mmu:216456%09red/mmu:14683%09red/mmu:14812%09red/mmu:16519%09red/mmu:14806%09red/mmu:224997%09red/mmu:14693%09red/mmu:19055%09red/mmu:11512%09red/mmu:210274%09red/mmu:104111%09red/mmu:14799%09red/mmu:20511%09red/mmu:18798%09red
Morphine addiction	KEGG PATHWAY	mmu05032	14	92	0.000885716	0.00441406	KCNJ3|ADCY6|ADCY3|ADORA1|PDE1B|GNAS|PRKCG|GNB2|GABRA5|PDE4D|GABRB3|GABRA1|PDE8A|GABRA3	http://www.genome.jp/kegg-bin/show_pathway?mmu05032/mmu:14402%09red/mmu:14394%09red/mmu:14396%09red/mmu:14683%09red/mmu:104111%09red/mmu:16519%09red/mmu:110886%09red/mmu:18584%09red/mmu:11512%09red/mmu:11539%09red/mmu:238871%09red/mmu:14693%09red/mmu:18574%09red/mmu:18752%09red
Hepatitis B	KEGG PATHWAY	mmu05161	20	163	0.000976322	0.00478713	TGFBR1|TGFBR2|NFATC2|DDX3X|E2F2|TBK1|FOS|SRC|TAB2|CDKN1A|CHUK|RB1|MAP3K7|PRKCG|ARAF|BRAF|NFKB1|ATF6B|EP300|E2F3	http://www.genome.jp/kegg-bin/show_pathway?mmu05161/mmu:109880%09red/mmu:18019%09red/mmu:11836%09red/mmu:12575%09red/mmu:12915%09red/mmu:68652%09red/mmu:20779%09red/mmu:18033%09red/mmu:328572%09red/mmu:13557%09red/mmu:14281%09red/mmu:13205%09red/mmu:12675%09red/mmu:26409%09red/mmu:18752%09red/mmu:19645%09red/mmu:242705%09red/mmu:21812%09red/mmu:21813%09red/mmu:56480%09red
Insulin secretion	KEGG PATHWAY	mmu04911	13	86	0.00140655	0.00678717	SNAP25|ADCY6|VAMP2|PLCB4|RYR2|ADCY3|ATP1B4|CAMK2G|KCNMA1|CAMK2B|PRKCG|ATF6B|GNAS	http://www.genome.jp/kegg-bin/show_pathway?mmu04911/mmu:67821%09red/mmu:20191%09red/mmu:18752%09red/mmu:12915%09red/mmu:104111%09red/mmu:12325%09red/mmu:12323%09red/mmu:20614%09red/mmu:14683%09red/mmu:11512%09red/mmu:22318%09red/mmu:16531%09red/mmu:18798%09red
Renin secretion	KEGG PATHWAY	mmu04924	12	76	0.00152305	0.00723449	ADCY6|PLCB4|CALM1|ADORA1|PDE1B|GNAS|KCNMA1|PTGER2|PTGER4|ADRB3|PPP3CA|AQP1	http://www.genome.jp/kegg-bin/show_pathway?mmu04924/mmu:12313%09red/mmu:19217%09red/mmu:11826%09red/mmu:14683%09red/mmu:11556%09red/mmu:18798%09red/mmu:19055%09red/mmu:11512%09red/mmu:11539%09red/mmu:16531%09red/mmu:18574%09red/mmu:19219%09red
Colorectal cancer	KEGG PATHWAY	mmu05210	13	88	0.00169133	0.00791023	TGFBR2|TCF7|AXIN2|FOS|CDKN1A|RPS6KB1|TGFBR1|ARAF|BRAF|APC|LEF1|BBC3|RALGDS	http://www.genome.jp/kegg-bin/show_pathway?mmu05210/mmu:11836%09red/mmu:12575%09red/mmu:109880%09red/mmu:170770%09red/mmu:11789%09red/mmu:14281%09red/mmu:21414%09red/mmu:16842%09red/mmu:12006%09red/mmu:21812%09red/mmu:21813%09red/mmu:19730%09red/mmu:72508%09red
Salivary secretion	KEGG PATHWAY	mmu04970	12	78	0.00185246	0.00853254	ADCY6|VAMP2|PLCB4|ADCY3|ATP1B4|CALM1|KCNMA1|PRKCG|ADRB3|SLC12A2|ATP2B2|GNAS	http://www.genome.jp/kegg-bin/show_pathway?mmu04970/mmu:67821%09red/mmu:12313%09red/mmu:18752%09red/mmu:11941%09red/mmu:14683%09red/mmu:104111%09red/mmu:11556%09red/mmu:11512%09red/mmu:20496%09red/mmu:22318%09red/mmu:16531%09red/mmu:18798%09red
Human immunodeficiency virus 1 infection	KEGG PATHWAY	mmu05170	25	239	0.0019625	0.00890139	BCL2L1|NFATC2|CRKL|TCEB2|TCEB1|MAP3K7|CD4|CD247|TBK1|CALM1|RPS6KB1|H2-T24|H2-BL|NFKB1|FOS|CHUK|PRKCG|GNB2|TAB2|AP1G2|CUL4A|CUL4B|PPP3CA|PAK7|PAK3	http://www.genome.jp/kegg-bin/show_pathway?mmu05170/mmu:12313%09red/mmu:12048%09red/mmu:72584%09red/mmu:99375%09red/mmu:241656%09red/mmu:67673%09red/mmu:11766%09red/mmu:67923%09red/mmu:12675%09red/mmu:18481%09red/mmu:68652%09red/mmu:18033%09red/mmu:12929%09red/mmu:19055%09red/mmu:18019%09red/mmu:26409%09red/mmu:14281%09red/mmu:14693%09red/mmu:12503%09red/mmu:12504%09red/mmu:18752%09red/mmu:14963%…
Phospholipase D signaling pathway	KEGG PATHWAY	mmu04072	18	149	0.0019911	0.00890139	GNAS|DGKZ|PDGFRA|PLCB4|PPAP2B|ADCY3|RRAS2|ADCY6|PDGFB|ARF6|RRAS|AGPAT5|CYTH1|FCER1A|RHEB|LPAR6|LPAR4|RALGDS	http://www.genome.jp/kegg-bin/show_pathway?mmu04072/mmu:14125%09red/mmu:11845%09red/mmu:78134%09red/mmu:19744%09red/mmu:104111%09red/mmu:19730%09red/mmu:11512%09red/mmu:20130%09red/mmu:18798%09red/mmu:67168%09red/mmu:18591%09red/mmu:52123%09red/mmu:19157%09red/mmu:18595%09red/mmu:104418%09red/mmu:67916%09red/mmu:66922%09red/mmu:14683%09red
Longevity regulating pathway	KEGG PATHWAY	mmu04211	13	90	0.00202219	0.00890935	ADCY6|ULK1|SOD2|ADCY3|IRS4|RPS6KB1|PRKAA2|PPARGC1A|FOXO3|NFKB1|ATF6B|RHEB|RB1CC1	http://www.genome.jp/kegg-bin/show_pathway?mmu04211/mmu:12421%09red/mmu:12915%09red/mmu:104111%09red/mmu:18033%09red/mmu:16370%09red/mmu:22241%09red/mmu:11512%09red/mmu:19017%09red/mmu:20656%09red/mmu:72508%09red/mmu:19744%09red/mmu:108079%09red/mmu:56484%09red
Aldosterone synthesis and secretion	KEGG PATHWAY	mmu04925	14	102	0.00212901	0.00924597	ADCY6|PLCB4|ADCY3|NR4A2|ATP1B4|CAMK2G|CAMK2B|KCNK3|PRKCG|CD36|CALM1|ATF6B|ATP2B2|GNAS	http://www.genome.jp/kegg-bin/show_pathway?mmu04925/mmu:67821%09red/mmu:12313%09red/mmu:18752%09red/mmu:11941%09red/mmu:12915%09red/mmu:104111%09red/mmu:18227%09red/mmu:12325%09red/mmu:12323%09red/mmu:14683%09red/mmu:11512%09red/mmu:20778%09red/mmu:16527%09red/mmu:18798%09red
EGFR tyrosine kinase inhibitor resistance	KEGG PATHWAY	mmu01521	12	80	0.00223813	0.00958298	BCL2L1|SRC|PDGFRA|MET|RPS6KB1|PDGFB|PRKCG|FOXO3|PTEN|ARAF|BRAF|AXL	http://www.genome.jp/kegg-bin/show_pathway?mmu01521/mmu:12048%09red/mmu:19211%09red/mmu:17295%09red/mmu:109880%09red/mmu:26362%09red/mmu:18591%09red/mmu:18752%09red/mmu:18595%09red/mmu:11836%09red/mmu:20779%09red/mmu:72508%09red/mmu:56484%09red
Inflammatory mediator regulation of TRP channels	KEGG PATHWAY	mmu04750	16	127	0.00235866	0.00995879	SRC|ADCY6|PLCB4|ADCY3|PTGER4|CAMK2G|ASIC1|PTGER2|ASIC2|GNAS|PRKCG|CAMK2B|HTR2C|HTR2B|PPP1CB|CALM1	http://www.genome.jp/kegg-bin/show_pathway?mmu04750/mmu:12313%09red/mmu:19046%09red/mmu:18752%09red/mmu:15560%09red/mmu:14683%09red/mmu:104111%09red/mmu:12325%09red/mmu:12323%09red/mmu:11418%09red/mmu:19217%09red/mmu:15559%09red/mmu:11512%09red/mmu:20779%09red/mmu:11419%09red/mmu:18798%09red/mmu:19219%09red
Small cell lung cancer	KEGG PATHWAY	mmu05222	13	92	0.00240457	0.0100135	BCL2L1|PTGS2|E2F3|E2F2|CDKN1B|CDKN1A|CKS1B|RB1|CHUK|PTEN|COL4A4|CDK6|NFKB1	http://www.genome.jp/kegg-bin/show_pathway?mmu05222/mmu:54124%09red/mmu:12571%09red/mmu:18033%09red/mmu:12576%09red/mmu:12575%09red/mmu:19225%09red/mmu:13557%09red/mmu:12048%09red/mmu:19645%09red/mmu:19211%09red/mmu:242705%09red/mmu:12829%09red/mmu:12675%09red
Vascular smooth muscle contraction	KEGG PATHWAY	mmu04270	17	140	0.00249066	0.0102319	ADORA2B|PLCB4|ADCY6|ADCY3|PRKCG|CALM1|RAMP1|ARHGEF12|ROCK2|ROCK1|KCNMA1|PPP1R12A|ARAF|BRAF|PPP1CB|NPPC|GNAS	http://www.genome.jp/kegg-bin/show_pathway?mmu04270/mmu:12313%09red/mmu:11836%09red/mmu:18752%09red/mmu:14683%09red/mmu:104111%09red/mmu:11541%09red/mmu:18159%09red/mmu:17931%09red/mmu:51801%09red/mmu:19046%09red/mmu:11512%09red/mmu:69632%09red/mmu:109880%09red/mmu:19877%09red/mmu:16531%09red/mmu:19878%09red/mmu:18798%09red
Pancreatic secretion	KEGG PATHWAY	mmu04972	14	105	0.00270522	0.0109652	RAB27B|PLCB4|ADCY6|ATP2A2|ADCY3|ATP1B4|RYR2|KCNMA1|RAP1A|SLC26A3|PRKCG|SLC12A2|ATP2B2|GNAS	http://www.genome.jp/kegg-bin/show_pathway?mmu04972/mmu:67821%09red/mmu:109905%09red/mmu:18752%09red/mmu:11941%09red/mmu:80718%09red/mmu:104111%09red/mmu:13487%09red/mmu:20191%09red/mmu:14683%09red/mmu:11512%09red/mmu:20496%09red/mmu:11938%09red/mmu:16531%09red/mmu:18798%09red
Inositol phosphate metabolism	KEGG PATHWAY	mmu00562	11	73	0.00325272	0.0130109	MTMR4|INPP5B|INPP1|PLCB4|PIP4K2A|PTEN|PIK3C2G|SYNJ2|IMPAD1|PIK3C3|IPPK	http://www.genome.jp/kegg-bin/show_pathway?mmu00562/mmu:225326%09red/mmu:75678%09red/mmu:242291%09red/mmu:16329%09red/mmu:18718%09red/mmu:19211%09red/mmu:170749%09red/mmu:16330%09red/mmu:18705%09red/mmu:18798%09red/mmu:20975%09red
Serotonergic synapse	KEGG PATHWAY	mmu04726	16	132	0.00333531	0.0131585	KCNJ3|PTGS2|VAT1|KCND2|PLCB4|GNAS|APP|PRKCG|GNB2|HTR7|HTR4|ARAF|BRAF|HTR2C|HTR2B|GABRB3	http://www.genome.jp/kegg-bin/show_pathway?mmu04726/mmu:11820%09red/mmu:15560%09red/mmu:11836%09red/mmu:14402%09red/mmu:15559%09red/mmu:14683%09red/mmu:109880%09red/mmu:15566%09red/mmu:16519%09red/mmu:15562%09red/mmu:14693%09red/mmu:110877%09red/mmu:18752%09red/mmu:16508%09red/mmu:19225%09red/mmu:18798%09red
Neuroactive ligand-receptor interaction	KEGG PATHWAY	mmu04080	32	348	0.00337619	0.0131585	ADORA1|GRIA1|GPR50|GABRA5|EDNRB|GABRA1|OPRL1|GABRA3|GRIN2B|ADORA2B|GABRB3|PRLR|THRB|PTGER2|DAP|HRH3|HTR2C|HTR2B|NR3C1|GLRB|HTR7|HTR4|GRPR|P2RY1|PARD3|CALCR|LEP|PTGER4|ADRB3|LPAR6|GRIK2|LPAR4	http://www.genome.jp/kegg-bin/show_pathway?mmu04080/mmu:14402%09red/mmu:99296%09red/mmu:12311%09red/mmu:14396%09red/mmu:78134%09red/mmu:67168%09red/mmu:11556%09red/mmu:14815%09red/mmu:14812%09red/mmu:11539%09red/mmu:15874%09red/mmu:13618%09red/mmu:16846%09red/mmu:18389%09red/mmu:14658%09red/mmu:18441%09red/mmu:14765%09red/mmu:14829%09red/mmu:15560%09red/mmu:15562%09red/mmu:15566%09red/mmu:11541%0…
Nucleotide excision repair	KEGG PATHWAY	mmu03420	8	43	0.00376548	0.01449	RFC4|GTF2H1|RFC1|GTF2H4|CUL4A|CUL4B|MNAT1|XPA	http://www.genome.jp/kegg-bin/show_pathway?mmu03420/mmu:14885%09red/mmu:14884%09red/mmu:22590%09red/mmu:72584%09red/mmu:99375%09red/mmu:19687%09red/mmu:17420%09red/mmu:106344%09red
Arrhythmogenic right ventricular cardiomyopathy (ARVC)	KEGG PATHWAY	mmu05412	11	77	0.00467103	0.0176312	ITGA8|TCF7|DMD|ATP2A2|ITGB8|CACNB1|RYR2|CACNB4|PKP2|LEF1|CACNG2	http://www.genome.jp/kegg-bin/show_pathway?mmu05412/mmu:12295%09red/mmu:12300%09red/mmu:320910%09red/mmu:241226%09red/mmu:12298%09red/mmu:67451%09red/mmu:21414%09red/mmu:16842%09red/mmu:11938%09red/mmu:13405%09red/mmu:20191%09red
Non-small cell lung cancer	KEGG PATHWAY	mmu05223	10	66	0.00473989	0.0176312	E2F3|E2F2|PRKCG|CDKN1A|EML4|RB1|FOXO3|ARAF|BRAF|CDK6	http://www.genome.jp/kegg-bin/show_pathway?mmu05223/mmu:12571%09red/mmu:18752%09red/mmu:11836%09red/mmu:12575%09red/mmu:109880%09red/mmu:78798%09red/mmu:13557%09red/mmu:19645%09red/mmu:242705%09red/mmu:56484%09red
Hippo signaling pathway - multiple species	KEGG PATHWAY	mmu04392	6	26	0.00475578	0.0176312	DCHS1|RASSF2|LATS2|LATS1|MOB1B|TEAD1	http://www.genome.jp/kegg-bin/show_pathway?mmu04392/mmu:16798%09red/mmu:50523%09red/mmu:68473%09red/mmu:21676%09red/mmu:233651%09red/mmu:215653%09red
TNF signaling pathway	KEGG PATHWAY	mmu04668	14	113	0.00489029	0.0178748	PTGS2|RPS6KA4|RPS6KA5|SOCS3|FOS|TAB3|TAB2|DAB2IP|CHUK|MAP3K7|DNM1L|NFKB1|ATF6B|JAG1	http://www.genome.jp/kegg-bin/show_pathway?mmu04668/mmu:12702%09red/mmu:66724%09red/mmu:26409%09red/mmu:12915%09red/mmu:68652%09red/mmu:69601%09red/mmu:18033%09red/mmu:14281%09red/mmu:56613%09red/mmu:16449%09red/mmu:19225%09red/mmu:12675%09red/mmu:73086%09red/mmu:74006%09red
Kaposi sarcoma-associated herpesvirus infection	KEGG PATHWAY	mmu05167	22	217	0.00493909	0.0178748	PTGS2|NFATC2|CDKN1A|PIK3C3|TBK1|CALM1|H2-T24|RB1|CD86|H2-BL|NFKB1|SRC|PDGFB|FOS|CHUK|GNB2|EP300|CLEC2H|E2F3|E2F2|CDK6|PPP3CA	http://www.genome.jp/kegg-bin/show_pathway?mmu05167/mmu:12313%09red/mmu:12571%09red/mmu:12575%09red/mmu:12675%09red/mmu:94071%09red/mmu:18033%09red/mmu:19055%09red/mmu:225326%09red/mmu:19225%09red/mmu:18019%09red/mmu:12524%09red/mmu:13557%09red/mmu:14281%09red/mmu:14693%09red/mmu:14963%09red/mmu:18591%09red/mmu:242705%09red/mmu:328572%09red/mmu:15042%09red/mmu:19645%09red/mmu:20779%09red/mmu:5648…
Salmonella infection	KEGG PATHWAY	mmu05132	11	78	0.00509268	0.0179897	WASF1|RAB7|FOS|ROCK1|ARPC5|ROCK2|FLNA|NFKB1|KLC2|DYNC2H1|PAK1	http://www.genome.jp/kegg-bin/show_pathway?mmu05132/mmu:18033%09red/mmu:19349%09red/mmu:16594%09red/mmu:110350%09red/mmu:14281%09red/mmu:83767%09red/mmu:67771%09red/mmu:192176%09red/mmu:19877%09red/mmu:19878%09red/mmu:320795%09red
AMPK signaling pathway	KEGG PATHWAY	mmu04152	15	126	0.00510834	0.0179897	FOXO3|ULK1|RAB14|MAP3K7|PPP2CA|SCD1|RPS6KB1|PPARGC1A|PRKAA2|LEP|IRS4|CRTC2|PPP2R5D|RHEB|PPP2R5A	http://www.genome.jp/kegg-bin/show_pathway?mmu04152/mmu:68365%09red/mmu:21770%09red/mmu:226849%09red/mmu:16370%09red/mmu:20249%09red/mmu:26409%09red/mmu:22241%09red/mmu:16846%09red/mmu:108079%09red/mmu:19052%09red/mmu:56484%09red/mmu:72508%09red/mmu:19744%09red/mmu:19017%09red/mmu:74343%09red
HIF-1 signaling pathway	KEGG PATHWAY	mmu04066	14	114	0.00524259	0.0179897	EGLN3|CDKN1B|CDKN1A|CAMK2G|RPS6KB1|CAMK2B|ENO3|PRKCG|TCEB2|NFKB1|EP300|TCEB1|CUL2|FLT1	http://www.genome.jp/kegg-bin/show_pathway?mmu04066/mmu:14254%09red/mmu:112407%09red/mmu:12325%09red/mmu:12576%09red/mmu:12575%09red/mmu:13808%09red/mmu:18033%09red/mmu:328572%09red/mmu:12323%09red/mmu:67673%09red/mmu:18752%09red/mmu:71745%09red/mmu:67923%09red/mmu:72508%09red
Progesterone-mediated oocyte maturation	KEGG PATHWAY	mmu04914	12	90	0.00526671	0.0179897	ADCY6|RPS6KA3|RPS6KA6|ADCY3|SPDYA|CPEB4|CPEB1|CPEB3|CPEB2|ARAF|BRAF|ANAPC4	http://www.genome.jp/kegg-bin/show_pathway?mmu04914/mmu:109880%09red/mmu:110651%09red/mmu:11836%09red/mmu:52206%09red/mmu:12877%09red/mmu:231207%09red/mmu:67071%09red/mmu:208922%09red/mmu:70891%09red/mmu:11512%09red/mmu:104111%09red/mmu:67579%09red
GABAergic synapse	KEGG PATHWAY	mmu04727	12	90	0.00526671	0.0179897	SRC|ADCY6|GABRB3|ADCY3|PRKCG|GNB2|PLCL1|GABRA5|GLS|GABRA1|GABRA3|GPHN	http://www.genome.jp/kegg-bin/show_pathway?mmu04727/mmu:216456%09red/mmu:14396%09red/mmu:14394%09red/mmu:104111%09red/mmu:227120%09red/mmu:14693%09red/mmu:11512%09red/mmu:14402%09red/mmu:268566%09red/mmu:20779%09red/mmu:110886%09red/mmu:18752%09red
Acute myeloid leukemia	KEGG PATHWAY	mmu05221	10	69	0.00624825	0.0210008	TCF7|RPS6KB1|CHUK|ARAF|RUNX1T1|BRAF|PML|NFKB1|LEF1|CEBPA	http://www.genome.jp/kegg-bin/show_pathway?mmu05221/mmu:109880%09red/mmu:18033%09red/mmu:18854%09red/mmu:12606%09red/mmu:21414%09red/mmu:16842%09red/mmu:11836%09red/mmu:12675%09red/mmu:72508%09red/mmu:12395%09red
Endometrial cancer	KEGG PATHWAY	mmu05213	9	58	0.00628643	0.0210008	TCF7|AXIN2|CDKN1A|FOXO3|PTEN|ARAF|BRAF|APC|LEF1	http://www.genome.jp/kegg-bin/show_pathway?mmu05213/mmu:12575%09red/mmu:109880%09red/mmu:11789%09red/mmu:21414%09red/mmu:16842%09red/mmu:19211%09red/mmu:11836%09red/mmu:12006%09red/mmu:56484%09red
Dilated cardiomyopathy (DCM)	KEGG PATHWAY	mmu05414	12	95	0.00768869	0.0254061	ITGA8|ADCY6|DMD|ATP2A2|GNAS|ITGB8|CACNB1|RYR2|CACNB4|TTN|CACNG2|ADCY3	http://www.genome.jp/kegg-bin/show_pathway?mmu05414/mmu:22138%09red/mmu:12295%09red/mmu:12300%09red/mmu:320910%09red/mmu:104111%09red/mmu:241226%09red/mmu:12298%09red/mmu:14683%09red/mmu:11512%09red/mmu:11938%09red/mmu:13405%09red/mmu:20191%09red
Hepatitis C	KEGG PATHWAY	mmu05160	17	160	0.0083257	0.0272152	PSME3|E2F3|E2F2|TBK1|PPP2CA|CDKN1A|SOCS3|CD36|CHUK|PIAS1|ARAF|RB1|CDK6|OAS1A|NFKB1|YWHAG|BRAF	http://www.genome.jp/kegg-bin/show_pathway?mmu05160/mmu:19052%09red/mmu:12571%09red/mmu:18033%09red/mmu:22628%09red/mmu:11836%09red/mmu:12575%09red/mmu:109880%09red/mmu:246730%09red/mmu:12702%09red/mmu:13557%09red/mmu:56469%09red/mmu:19645%09red/mmu:242705%09red/mmu:20778%09red/mmu:12675%09red/mmu:56480%09red/mmu:19192%09red
Nicotine addiction	KEGG PATHWAY	mmu05033	7	40	0.00875206	0.028194	SLC17A6|GRIA1|GRIN2B|GABRA5|GABRB3|GABRA1|GABRA3	http://www.genome.jp/kegg-bin/show_pathway?mmu05033/mmu:140919%09red/mmu:14396%09red/mmu:14394%09red/mmu:14812%09red/mmu:14402%09red/mmu:14799%09red/mmu:110886%09red
Thyroid hormone synthesis	KEGG PATHWAY	mmu04918	10	73	0.00881062	0.028194	ADCY6|PLCB4|ADCY3|ATP1B4|GNAS|PRKCG|TTF1|GPX6|ATF6B|PAX8	http://www.genome.jp/kegg-bin/show_pathway?mmu04918/mmu:67821%09red/mmu:22130%09red/mmu:18752%09red/mmu:75512%09red/mmu:104111%09red/mmu:18510%09red/mmu:12915%09red/mmu:11512%09red/mmu:18798%09red/mmu:14683%09red
Viral carcinogenesis	KEGG PATHWAY	mmu05203	22	231	0.00942813	0.0298557	CDKN1B|CDKN1A|KAT2B|DLG1|HIST4H4|H2-T24|RB1|HNRNPK|H2-BL|NFKB1|YWHAG|SRC|DDX3X|RBL2|GTF2H1|GTF2H4|HIST1H2BE|SND1|EP300|ACTN4|CDK6|ATF6B	http://www.genome.jp/kegg-bin/show_pathway?mmu05203/mmu:12571%09red/mmu:12576%09red/mmu:12575%09red/mmu:13205%09red/mmu:319179%09red/mmu:18033%09red/mmu:19651%09red/mmu:13383%09red/mmu:14963%09red/mmu:60595%09red/mmu:320332%09red/mmu:14885%09red/mmu:14884%09red/mmu:18519%09red/mmu:22628%09red/mmu:12915%09red/mmu:15387%09red/mmu:328572%09red/mmu:15042%09red/mmu:56463%09red/mmu:19645%09red/mmu:2077…
Gap junction	KEGG PATHWAY	mmu04540	11	86	0.00964766	0.030236	SRC|PDGFRA|PLCB4|ADCY6|GNAS|MAP3K2|ADCY3|PDGFB|PRKCG|HTR2C|HTR2B	http://www.genome.jp/kegg-bin/show_pathway?mmu04540/mmu:15560%09red/mmu:18752%09red/mmu:14683%09red/mmu:104111%09red/mmu:11512%09red/mmu:26405%09red/mmu:15559%09red/mmu:18591%09red/mmu:18595%09red/mmu:20779%09red/mmu:18798%09red
Basal cell carcinoma	KEGG PATHWAY	mmu05217	9	63	0.0100133	0.0310618	WNT2B|TCF7|AXIN2|FZD7|CDKN1A|PTCH2|APC|LEF1|FZD5	http://www.genome.jp/kegg-bin/show_pathway?mmu05217/mmu:14369%09red/mmu:12575%09red/mmu:22414%09red/mmu:11789%09red/mmu:14367%09red/mmu:21414%09red/mmu:16842%09red/mmu:12006%09red/mmu:19207%09red
Other types of O-glycan biosynthesis	KEGG PATHWAY	mmu00514	5	22	0.0103145	0.0316728	OGT|POGLUT1|B4GALT2|MFNG|B3GLCT	http://www.genome.jp/kegg-bin/show_pathway?mmu00514/mmu:17305%09red/mmu:224143%09red/mmu:381694%09red/mmu:108155%09red/mmu:53418%09red
Jak-STAT signaling pathway	KEGG PATHWAY	mmu04630	17	165	0.0108298	0.0329224	SOCS5|BCL2L1|IFNLR1|SOCS6|SOCS3|PRLR|CDKN1A|LIF|AOX2|LEP|IL7|FHL1|SOCS7|PIAS1|PDGFRA|EP300|PDGFB	http://www.genome.jp/kegg-bin/show_pathway?mmu04630/mmu:18591%09red/mmu:54607%09red/mmu:12702%09red/mmu:12048%09red/mmu:11761%09red/mmu:12575%09red/mmu:192157%09red/mmu:14199%09red/mmu:328572%09red/mmu:19116%09red/mmu:16846%09red/mmu:242700%09red/mmu:18595%09red/mmu:56469%09red/mmu:56468%09red/mmu:16880%09red/mmu:16196%09red
PD-L1 expression and PD-1 checkpoint pathway in cancer	KEGG PATHWAY	mmu05235	11	88	0.0111681	0.033422	NFATC2|FOS|MAP3K3|RPS6KB1|CHUK|EML4|CD4|PTEN|CD247|NFKB1|PPP3CA	http://www.genome.jp/kegg-bin/show_pathway?mmu05235/mmu:12504%09red/mmu:18033%09red/mmu:14281%09red/mmu:19055%09red/mmu:12503%09red/mmu:19211%09red/mmu:78798%09red/mmu:12675%09red/mmu:18019%09red/mmu:72508%09red/mmu:26406%09red
Autophagy - other	KEGG PATHWAY	mmu04136	6	32	0.011214	0.033422	ULK2|ATG2B|PPP2CA|ATG7|ATG9A|PIK3C3	http://www.genome.jp/kegg-bin/show_pathway?mmu04136/mmu:74244%09red/mmu:76559%09red/mmu:225326%09red/mmu:19052%09red/mmu:29869%09red/mmu:245860%09red
Synaptic vesicle cycle	KEGG PATHWAY	mmu04721	10	77	0.0121095	0.0357407	SNAP25|VAT1|VAMP2|ATP6V1A|SYT1|SLC17A6|CPLX3|CLTC|SLC6A9|SLC1A2	http://www.genome.jp/kegg-bin/show_pathway?mmu04721/mmu:140919%09red/mmu:11964%09red/mmu:235415%09red/mmu:20614%09red/mmu:110877%09red/mmu:20979%09red/mmu:22318%09red/mmu:20511%09red/mmu:67300%09red/mmu:14664%09red
Amoebiasis	KEGG PATHWAY	mmu05146	12	103	0.0132852	0.0384638	SERPINB9F|PLCB4|RAB7|ACTN4|SERPINB9E|GNAS|VCL|SERPINB6B|COL4A4|COL1A2|PRKCG|NFKB1	http://www.genome.jp/kegg-bin/show_pathway?mmu05146/mmu:12843%09red/mmu:18752%09red/mmu:19349%09red/mmu:22330%09red/mmu:14683%09red/mmu:18033%09red/mmu:18798%09red/mmu:20710%09red/mmu:12829%09red/mmu:60595%09red/mmu:20709%09red/mmu:20708%09red
T cell receptor signaling pathway	KEGG PATHWAY	mmu04660	12	103	0.0132852	0.0384638	DLG1|NFATC2|FOS|ICOS|CHUK|CD4|CD247|NFKB1|PPP3CA|PAK7|MAP3K7|PAK3	http://www.genome.jp/kegg-bin/show_pathway?mmu04660/mmu:26409%09red/mmu:13383%09red/mmu:54167%09red/mmu:18033%09red/mmu:14281%09red/mmu:19055%09red/mmu:12503%09red/mmu:12504%09red/mmu:241656%09red/mmu:12675%09red/mmu:18019%09red/mmu:18481%09red
Metabolic pathways	KEGG PATHWAY	mmu01100	100	1494	0.0144452	0.0414279	PGAP1|PTGS2|TM7SF2|CAR5B|GNPDA1|UPRT|OAT|GGPS1|PPAP2B|B3GNT5|SGPL1|AHCYL1|AHCYL2|PPT2|NDST3|HMGCLL1|GOT2|MTMR4|PIP4K2A|SYNJ2|ADCY6|PIK3C2G|PIK3C3|PDE8A|MAN1A2|GOT1|INPP5B|ADCY3|ACSL1|ACSL4|PTEN|ALDH5A1|ATP6V1A|GGCT|IMPAD1|B4GALT2|B4GALT5|PLCB4|DLD|NUDT2|STT3B|GALNT7|GPHN|HLCS|MPI|PDE6A|PDE6D|GPX6|COX17|NADK|NAMPT|ADCY10|PGAM1|GLS|CTH|IPPK|HMGCS1|ACSS3|NAT2|SEPHS1|ATP12A|ENO3|AK9|NADK2|AK6|AGPAT5|…	http://www.genome.jp/kegg-bin/show_pathway?mmu01100/mmu:14719%09red/mmu:14718%09red/mmu:16770%09red/mmu:75512%09red/mmu:50790%09red/mmu:18584%09red/mmu:18585%09red/mmu:18582%09red/mmu:633979%09red/mmu:331487%09red/mmu:211006%09red/mmu:107869%09red/mmu:242291%09red/mmu:104111%09red/mmu:26384%09red/mmu:14081%09red/mmu:270084%09red/mmu:107146%09red/mmu:19225%09red/mmu:102216272%09red/mmu:319801%09re…
Cell adhesion molecules (CAMs)	KEGG PATHWAY	mmu04514	17	171	0.0145834	0.0414332	ITGA8|CD4|ICOS|NLGN1|ITGB8|SDC1|VCAN|H2-T24|NRXN1|CD86|PVRL1|NFASC|CD22|H2-BL|CDH4|NCAM2|CNTNAP1	http://www.genome.jp/kegg-bin/show_pathway?mmu04514/mmu:12483%09red/mmu:53321%09red/mmu:54167%09red/mmu:12561%09red/mmu:320910%09red/mmu:18189%09red/mmu:241226%09red/mmu:58235%09red/mmu:12524%09red/mmu:269116%09red/mmu:15042%09red/mmu:14963%09red/mmu:192167%09red/mmu:12504%09red/mmu:17968%09red/mmu:20969%09red/mmu:13003%09red
Regulation of lipolysis in adipocytes	KEGG PATHWAY	mmu04923	8	56	0.0147565	0.0415369	PTGS2|ADCY6|GNAS|ADORA1|ADCY3|IRS4|ADRB3|ABHD5	http://www.genome.jp/kegg-bin/show_pathway?mmu04923/mmu:14683%09red/mmu:104111%09red/mmu:11556%09red/mmu:67469%09red/mmu:11512%09red/mmu:11539%09red/mmu:16370%09red/mmu:19225%09red
Relaxin signaling pathway	KEGG PATHWAY	mmu04926	14	131	0.0150068	0.0418538	TGFBR2|TGFBR1|PLCB4|ADCY3|FOS|ADCY6|SRC|GNB2|COL4A4|COL1A2|NFKB1|ATF6B|EDNRB|GNAS	http://www.genome.jp/kegg-bin/show_pathway?mmu04926/mmu:12843%09red/mmu:13618%09red/mmu:12829%09red/mmu:12915%09red/mmu:104111%09red/mmu:18033%09red/mmu:14281%09red/mmu:14693%09red/mmu:14683%09red/mmu:11512%09red/mmu:20779%09red/mmu:21812%09red/mmu:21813%09red/mmu:18798%09red
Herpes simplex virus 1 infection	KEGG PATHWAY	mmu05168	35	439	0.0161802	0.0447163	BCL2L1|ZFP11|ZFP760|ZFP709|ZFP938|ZFP1|ZFP746|MAP3K7|SRSF4|A430033K04RIK|ZFP157|TBK1|H2-T24|PVRL1|ZFP946|GM13139|H2-BL|NFKB1|SRC|ZFP735|ZFP597|CHUK|ZFP619|PML|OAS1A|ZFP773|ZFP286|PPP1CB|SOCS3|TAB2|ZFP953|RHEB|POU2F2|ZFP354A|POU2F1	http://www.genome.jp/kegg-bin/show_pathway?mmu05168/mmu:12048%09red/mmu:18987%09red/mmu:18854%09red/mmu:12675%09red/mmu:236193%09red/mmu:15042%09red/mmu:76373%09red/mmu:68652%09red/mmu:20779%09red/mmu:18033%09red/mmu:243308%09red/mmu:57317%09red/mmu:18986%09red/mmu:76390%09red/mmu:240034%09red/mmu:26409%09red/mmu:72154%09red/mmu:14963%09red/mmu:237411%09red/mmu:246730%09red/mmu:192651%09red/mmu:6…
Cortisol synthesis and secretion	KEGG PATHWAY	mmu04927	9	69	0.0164379	0.0450191	ADCY6|PLCB4|ADCY3|SP1|GNAS|CD36|KCNK3|ATF6B|PDE8A	http://www.genome.jp/kegg-bin/show_pathway?mmu04927/mmu:12915%09red/mmu:104111%09red/mmu:18584%09red/mmu:14683%09red/mmu:11512%09red/mmu:20683%09red/mmu:20778%09red/mmu:16527%09red/mmu:18798%09red
Thermogenesis	KEGG PATHWAY	mmu04714	21	232	0.0177539	0.0481891	PRDM16|SMARCC2|ADCY6|RPS6KA3|FRS2|RPS6KA6|ADCY3|ACTL6A|ARID1A|ACSL1|RPS6KB1|PPARGC1A|ACSL4|PRKAA2|GNAS|ADRB3|SMARCE1|ADCY10|UCP1|RHEB|COX17	http://www.genome.jp/kegg-bin/show_pathway?mmu04714/mmu:12856%09red/mmu:110651%09red/mmu:93760%09red/mmu:67071%09red/mmu:14683%09red/mmu:104111%09red/mmu:11556%09red/mmu:57376%09red/mmu:11512%09red/mmu:56456%09red/mmu:14081%09red/mmu:68094%09red/mmu:271639%09red/mmu:70673%09red/mmu:50790%09red/mmu:108079%09red/mmu:327826%09red/mmu:22227%09red/mmu:72508%09red/mmu:19744%09red/mmu:19017%09red
B cell receptor signaling pathway	KEGG PATHWAY	mmu04662	10	83	0.018697	0.0501495	RASGRP3|NFATC2|LILRB4|FOS|CD22|CHUK|PIRB|NFKB1|PPP3CA|CD79B	http://www.genome.jp/kegg-bin/show_pathway?mmu04662/mmu:12483%09red/mmu:18733%09red/mmu:15985%09red/mmu:14728%09red/mmu:18033%09red/mmu:14281%09red/mmu:19055%09red/mmu:12675%09red/mmu:18019%09red/mmu:240168%09red
p53 signaling pathway	KEGG PATHWAY	mmu04115	9	71	0.0191324	0.0501495	BCL2L1|RPRM|CDKN1A|THBS1|PTEN|CDK6|GORAB|BBC3|MDM4	http://www.genome.jp/kegg-bin/show_pathway?mmu04115/mmu:12571%09red/mmu:12048%09red/mmu:12575%09red/mmu:17248%09red/mmu:98376%09red/mmu:19211%09red/mmu:170770%09red/mmu:67874%09red/mmu:21825%09red
Adipocytokine signaling pathway	KEGG PATHWAY	mmu04920	9	71	0.0191324	0.0501495	SOCS3|IRS4|ACSL1|PPARGC1A|ACSL4|PRKAA2|LEP|CHUK|NFKB1	http://www.genome.jp/kegg-bin/show_pathway?mmu04920/mmu:12702%09red/mmu:50790%09red/mmu:18033%09red/mmu:14081%09red/mmu:16846%09red/mmu:19017%09red/mmu:12675%09red/mmu:108079%09red/mmu:16370%09red
mRNA surveillance pathway	KEGG PATHWAY	mmu03015	11	96	0.019136	0.0501495	SMG1|PPP2CA|PAPOLA|ETF1|ERF|PABPC4L|SAP18|PNN|PPP2R5D|PPP1CB|PPP2R5A	http://www.genome.jp/kegg-bin/show_pathway?mmu03015/mmu:18949%09red/mmu:21770%09red/mmu:226849%09red/mmu:19046%09red/mmu:241989%09red/mmu:20220%09red/mmu:19052%09red/mmu:225363%09red/mmu:233789%09red/mmu:18789%09red
Cocaine addiction	KEGG PATHWAY	mmu05030	7	48	0.0199805	0.0519152	VAT1|PPP1R1B|GNAS|GRIN2B|NFKB1|ATF6B|RGS9	http://www.genome.jp/kegg-bin/show_pathway?mmu05030/mmu:19739%09red/mmu:12915%09red/mmu:18033%09red/mmu:14812%09red/mmu:110877%09red/mmu:14683%09red/mmu:19049%09red
Prolactin signaling pathway	KEGG PATHWAY	mmu04917	9	72	0.0205934	0.0530542	SOCS5|SRC|SOCS7|SOCS6|SOCS3|FOS|PRLR|FOXO3|NFKB1	http://www.genome.jp/kegg-bin/show_pathway?mmu04917/mmu:54607%09red/mmu:12702%09red/mmu:18033%09red/mmu:192157%09red/mmu:19116%09red/mmu:14281%09red/mmu:56468%09red/mmu:20779%09red/mmu:56484%09red
Sphingolipid signaling pathway	KEGG PATHWAY	mmu04071	13	124	0.0211949	0.054145	ACER2|SGPL1|PLCB4|ADORA1|PPP2CA|ROCK1|ROCK2|PTEN|PRKCG|NFKB1|PPP2R5D|FCER1A|PPP2R5A	http://www.genome.jp/kegg-bin/show_pathway?mmu04071/mmu:14125%09red/mmu:21770%09red/mmu:226849%09red/mmu:18033%09red/mmu:20397%09red/mmu:11539%09red/mmu:19877%09red/mmu:19211%09red/mmu:230379%09red/mmu:19052%09red/mmu:19878%09red/mmu:18798%09red/mmu:18752%09red
Platelet activation	KEGG PATHWAY	mmu04611	13	125	0.0223581	0.0566405	SRC|ARHGEF12|PLCB4|ADCY6|ADCY3|GNAS|ROCK1|ROCK2|COL1A2|RAP1A|PPP1CB|P2RY1|PPP1R12A	http://www.genome.jp/kegg-bin/show_pathway?mmu04611/mmu:12843%09red/mmu:14683%09red/mmu:104111%09red/mmu:17931%09red/mmu:109905%09red/mmu:19046%09red/mmu:11512%09red/mmu:69632%09red/mmu:20779%09red/mmu:18441%09red/mmu:19877%09red/mmu:19878%09red/mmu:18798%09red
C-type lectin receptor signaling pathway	KEGG PATHWAY	mmu04625	12	112	0.0228126	0.0568673	PTGS2|ARHGEF12|CLEC4N|SRC|RRAS2|NFATC2|CHUK|RRAS|NFKB1|PPP3CA|KSR1|CALM1	http://www.genome.jp/kegg-bin/show_pathway?mmu04625/mmu:12313%09red/mmu:18033%09red/mmu:12675%09red/mmu:19055%09red/mmu:16706%09red/mmu:69632%09red/mmu:20130%09red/mmu:19225%09red/mmu:20779%09red/mmu:18019%09red/mmu:66922%09red/mmu:56620%09red
ECM-receptor interaction	KEGG PATHWAY	mmu04512	10	86	0.0228344	0.0568673	ITGA8|ITGB8|CD47|VTN|COL4A4|COL1A2|SDC1|SV2A|COL6A2|THBS1	http://www.genome.jp/kegg-bin/show_pathway?mmu04512/mmu:12843%09red/mmu:320910%09red/mmu:241226%09red/mmu:16423%09red/mmu:20969%09red/mmu:12834%09red/mmu:12829%09red/mmu:21825%09red/mmu:64051%09red/mmu:22370%09red
Choline metabolism in cancer	KEGG PATHWAY	mmu05231	11	99	0.0230088	0.0568673	DGKZ|PDGFRA|WASF1|FOS|SP1|RPS6KB1|PDGFB|PRKCG|RALGDS|RHEB|PPAP2B	http://www.genome.jp/kegg-bin/show_pathway?mmu05231/mmu:18752%09red/mmu:19730%09red/mmu:14281%09red/mmu:83767%09red/mmu:18591%09red/mmu:18595%09red/mmu:20683%09red/mmu:104418%09red/mmu:67916%09red/mmu:72508%09red/mmu:19744%09red
Gastric acid secretion	KEGG PATHWAY	mmu04971	9	74	0.0237533	0.0582338	ADCY6|PLCB4|CALM1|ATP1B4|CAMK2G|CAMK2B|PRKCG|ADCY3|GNAS	http://www.genome.jp/kegg-bin/show_pathway?mmu04971/mmu:67821%09red/mmu:12313%09red/mmu:18752%09red/mmu:14683%09red/mmu:104111%09red/mmu:12325%09red/mmu:12323%09red/mmu:11512%09red/mmu:18798%09red
Longevity regulating pathway - multiple species	KEGG PATHWAY	mmu04213	8	62	0.024213	0.0587494	ADCY6|SOD2|ADCY3|IRS4|RPS6KB1|PRKAA2|FOXO3|EIF4EBP2	http://www.genome.jp/kegg-bin/show_pathway?mmu04213/mmu:104111%09red/mmu:13688%09red/mmu:11512%09red/mmu:16370%09red/mmu:20656%09red/mmu:72508%09red/mmu:108079%09red/mmu:56484%09red
Th1 and Th2 cell differentiation	KEGG PATHWAY	mmu04658	10	87	0.0243501	0.0587494	NFATC2|FOS|CHUK|NOTCH1|CD4|CD247|NFKB1|PPP3CA|JAG1|GATA3	http://www.genome.jp/kegg-bin/show_pathway?mmu04658/mmu:12503%09red/mmu:18033%09red/mmu:14281%09red/mmu:19055%09red/mmu:14462%09red/mmu:16449%09red/mmu:12504%09red/mmu:12675%09red/mmu:18128%09red/mmu:18019%09red
Osteoclast differentiation	KEGG PATHWAY	mmu04380	13	128	0.0261324	0.0625531	TGFBR2|NFATC2|LILRB4|SOCS3|FOS|TAB2|CALCR|CHUK|PIRB|NFKB1|PPP3CA|TGFBR1|MAP3K7	http://www.genome.jp/kegg-bin/show_pathway?mmu04380/mmu:18733%09red/mmu:12311%09red/mmu:14728%09red/mmu:68652%09red/mmu:18033%09red/mmu:12702%09red/mmu:14281%09red/mmu:19055%09red/mmu:26409%09red/mmu:12675%09red/mmu:21812%09red/mmu:21813%09red/mmu:18019%09red
Alcoholism	KEGG PATHWAY	mmu05034	18	199	0.0268017	0.063654	H3F3B|VAT1|PPP1R1B|PPP1CB|CALM1|GNAS|ADORA2B|NTRK2|GNB2|GRIN2B|HIST1H2BE|HIST4H4|ARAF|BRAF|H3F3A|ATF6B|HIST2H3C2|H2AFY	http://www.genome.jp/kegg-bin/show_pathway?mmu05034/mmu:12313%09red/mmu:18212%09red/mmu:15081%09red/mmu:12915%09red/mmu:109880%09red/mmu:11541%09red/mmu:14812%09red/mmu:14693%09red/mmu:19046%09red/mmu:110877%09red/mmu:97114%09red/mmu:11836%09red/mmu:15078%09red/mmu:320332%09red/mmu:319179%09red/mmu:26914%09red/mmu:14683%09red/mmu:19049%09red
Th17 cell differentiation	KEGG PATHWAY	mmu04659	11	102	0.0274247	0.0646288	TGFBR2|NFATC2|FOS|CHUK|CD4|AHR|CD247|NFKB1|PPP3CA|TGFBR1|GATA3	http://www.genome.jp/kegg-bin/show_pathway?mmu04659/mmu:12503%09red/mmu:18033%09red/mmu:11622%09red/mmu:14281%09red/mmu:19055%09red/mmu:14462%09red/mmu:12504%09red/mmu:12675%09red/mmu:21812%09red/mmu:21813%09red/mmu:18019%09red
Fluid shear stress and atherosclerosis	KEGG PATHWAY	mmu05418	14	143	0.0277553	0.0649046	ACVR2A|PDGFB|ACVR1|FOS|SDC1|CALM1|PRKAA2|SRC|CHUK|MEF2C|BMPR1B|MAP3K7|NFKB1|NPPC	http://www.genome.jp/kegg-bin/show_pathway?mmu05418/mmu:12313%09red/mmu:17260%09red/mmu:12167%09red/mmu:18159%09red/mmu:18033%09red/mmu:14281%09red/mmu:20969%09red/mmu:26409%09red/mmu:18591%09red/mmu:108079%09red/mmu:12675%09red/mmu:11477%09red/mmu:20779%09red/mmu:11480%09red
Cysteine and methionine metabolism	KEGG PATHWAY	mmu00270	7	52	0.028286	0.0656409	AHCY|AHCYL1|AHCYL2|BHMT2|GOT2|GOT1|CTH	http://www.genome.jp/kegg-bin/show_pathway?mmu00270/mmu:107869%09red/mmu:14718%09red/mmu:229709%09red/mmu:269378%09red/mmu:64918%09red/mmu:14719%09red/mmu:74340%09red
GnRH signaling pathway	KEGG PATHWAY	mmu04912	10	90	0.0293299	0.0675476	SRC|ADCY6|PLCB4|ADCY3|MAP3K2|MAP3K3|CAMK2G|CAMK2B|CALM1|GNAS	http://www.genome.jp/kegg-bin/show_pathway?mmu04912/mmu:12313%09red/mmu:14683%09red/mmu:104111%09red/mmu:12325%09red/mmu:12323%09red/mmu:26405%09red/mmu:11512%09red/mmu:20779%09red/mmu:18798%09red/mmu:26406%09red
Ferroptosis	KEGG PATHWAY	mmu04216	6	41	0.0298085	0.0676402	SAT1|ACSL1|ACSL4|PCBP2|ATG7|LPCAT3	http://www.genome.jp/kegg-bin/show_pathway?mmu04216/mmu:74244%09red/mmu:50790%09red/mmu:14081%09red/mmu:14792%09red/mmu:18521%09red/mmu:20229%09red
Circadian rhythm	KEGG PATHWAY	mmu04710	5	30	0.0298151	0.0676402	BHLHE40|PER3|PRKAA2|RORB|CLOCK	http://www.genome.jp/kegg-bin/show_pathway?mmu04710/mmu:12753%09red/mmu:225998%09red/mmu:20893%09red/mmu:108079%09red/mmu:18628%09red
Hypertrophic cardiomyopathy (HCM)	KEGG PATHWAY	mmu05410	10	91	0.0311392	0.0701209	ITGA8|DMD|ATP2A2|ITGB8|CACNB1|RYR2|PRKAA2|CACNB4|TTN|CACNG2	http://www.genome.jp/kegg-bin/show_pathway?mmu05410/mmu:12295%09red/mmu:12300%09red/mmu:320910%09red/mmu:241226%09red/mmu:12298%09red/mmu:22138%09red/mmu:11938%09red/mmu:13405%09red/mmu:20191%09red/mmu:108079%09red
NOD-like receptor signaling pathway	KEGG PATHWAY	mmu04621	18	206	0.0351262	0.0785174	CR2|BCL2L1|PLCB4|ERBB2IP|TBK1|TAB3|TAB2|BRCC3|NAMPT|CHUK|TXNIP|RIPK2|TRPC7|DNM1L|OAS1A|NFKB1|MAP3K7|RNF31	http://www.genome.jp/kegg-bin/show_pathway?mmu04621/mmu:59027%09red/mmu:66724%09red/mmu:268749%09red/mmu:68652%09red/mmu:18033%09red/mmu:26409%09red/mmu:74006%09red/mmu:56338%09red/mmu:210766%09red/mmu:12048%09red/mmu:59079%09red/mmu:246730%09red/mmu:12675%09red/mmu:192656%09red/mmu:56480%09red/mmu:28240%09red/mmu:18798%09red/mmu:100294660%09red
Vasopressin-regulated water reabsorption	KEGG PATHWAY	mmu04962	6	43	0.0356938	0.0792038	ADCY6|VAMP2|GNAS|ADCY3|ARHGDIA|DYNC2H1	http://www.genome.jp/kegg-bin/show_pathway?mmu04962/mmu:14683%09red/mmu:104111%09red/mmu:110350%09red/mmu:11512%09red/mmu:22318%09red/mmu:192662%09red
Ovarian steroidogenesis	KEGG PATHWAY	mmu04913	7	57	0.041596	0.0909725	PTGS2|ADCY6|CYP1B1|GNAS|ADCY3|CD36|HSD17B7	http://www.genome.jp/kegg-bin/show_pathway?mmu04913/mmu:14683%09red/mmu:104111%09red/mmu:15490%09red/mmu:11512%09red/mmu:13078%09red/mmu:19225%09red/mmu:20778%09red
Endocrine and other factor-regulated calcium reabsorption	KEGG PATHWAY	mmu04961	7	57	0.041596	0.0909725	ADCY6|PLCB4|GNAS|ATP1B4|PRKCG|CALB1|CLTC	http://www.genome.jp/kegg-bin/show_pathway?mmu04961/mmu:67821%09red/mmu:12307%09red/mmu:14683%09red/mmu:11512%09red/mmu:18752%09red/mmu:67300%09red/mmu:18798%09red
Insulin resistance	KEGG PATHWAY	mmu04931	11	110	0.0421225	0.0910063	RPS6KA3|PPP1CB|RPS6KA6|SOCS3|OGT|RPS6KB1|PPARGC1A|PRKAA2|PTEN|CRTC2|NFKB1	http://www.genome.jp/kegg-bin/show_pathway?mmu04931/mmu:12702%09red/mmu:110651%09red/mmu:108155%09red/mmu:67071%09red/mmu:18033%09red/mmu:19046%09red/mmu:108079%09red/mmu:19211%09red/mmu:72508%09red/mmu:19017%09red/mmu:74343%09red
RNA transport	KEGG PATHWAY	mmu03013	15	167	0.0425095	0.0910063	NUP88|EIF3J1|KPNB1|ELAC1|NUP160|PNN|EIF5|PRMT5|NUP153|PABPC4L|SAP18|EIF4EBP2|FMR1|THOC2|NUPL2	http://www.genome.jp/kegg-bin/show_pathway?mmu03013/mmu:231042%09red/mmu:16211%09red/mmu:19069%09red/mmu:59015%09red/mmu:217869%09red/mmu:331401%09red/mmu:13688%09red/mmu:14265%09red/mmu:20220%09red/mmu:18949%09red/mmu:114615%09red/mmu:241989%09red/mmu:27374%09red/mmu:78655%09red/mmu:218210%09red
Tight junction	KEGG PATHWAY	mmu04530	15	167	0.0425095	0.0910063	AMOTL1|MYH10|PARD3|ACTN4|ARHGEF18|PPP2CA|ROCK1|ROCK2|PRKAA2|SRC|MSN|RAP1A|DLG1|EPB4.1L4B|TJAP1	http://www.genome.jp/kegg-bin/show_pathway?mmu04530/mmu:74094%09red/mmu:77579%09red/mmu:102098%09red/mmu:75723%09red/mmu:13383%09red/mmu:93742%09red/mmu:19052%09red/mmu:17698%09red/mmu:54357%09red/mmu:19877%09red/mmu:20779%09red/mmu:60595%09red/mmu:19878%09red/mmu:109905%09red/mmu:108079%09red
Phenylalanine metabolism	KEGG PATHWAY	mmu00360	4	23	0.044732	0.0950947	GOT2|GOT1|GLYAT|ALDH1A3	http://www.genome.jp/kegg-bin/show_pathway?mmu00360/mmu:14719%09red/mmu:14718%09red/mmu:56847%09red/mmu:107146%09red
Proteasome	KEGG PATHWAY	mmu03050	6	46	0.0458358	0.0967644	PSMB11|PSMF1|PSMD11|PSME3|PSD3|PSMB1	http://www.genome.jp/kegg-bin/show_pathway?mmu03050/mmu:73902%09red/mmu:228769%09red/mmu:22123%09red/mmu:19170%09red/mmu:19192%09red/mmu:69077%09red
Lysine degradation	KEGG PATHWAY	mmu00310	7	59	0.0478911	0.100406	KMT2C|KMT2A|PLOD2|AASS|DOT1L|SUV420H1|SETD7	http://www.genome.jp/kegg-bin/show_pathway?mmu00310/mmu:26432%09red/mmu:73251%09red/mmu:231051%09red/mmu:214162%09red/mmu:30956%09red/mmu:208266%09red/mmu:225888%09red

## Sheet: Downregulated target genes
Table S5. The KEGG pathways enriched by the target genes of downregulated miRNAs.
Term	Database	ID	Input number	Background number	P-Value	Corrected P-Value	Input	Hyperlink
MAPK signaling pathway	KEGG PATHWAY	mmu04010	77	294	1.78734e-18	5.4335e-16	PDGFRB|MAP4K3|NFATC3|MAPK8IP2|RAPGEF2|PPP3R1|JUN|MKNK1|KITL|MSH5|RAP1A|MAP3K7|FGF7|MAP2K1|AKT3|MAPK10|NTRK2|MAPK12|CRK|PTPRR|MAPKAPK2|MAPK9|PPM1A|MAP3K2|CACNB2|RASA1|MAP3K1|CACNA1D|CACNA1E|GNG12|FGF2|FGF18|GADD45A|NF1|RELB|MAPK8|KRAS|DUSP1|KDR|EREG|TAOK1|SRF|NTF5|ERBB4|RAC1|EGFR|MAP3K4|MAP4K2|EFNA1|MAP3K3|RAP1B|FGF9|IL1RAP|CACNA2D2|RPS6KA4|DUSP10|CACNA2D1|MAPK8IP1|RASA2|FGFR1|CACNB4|RELA|VEGFA|SO…	http://www.genome.jp/kegg-bin/show_pathway?mmu04010/mmu:225028%09red/mmu:16653%09red/mmu:17164%09red/mmu:215449%09red/mmu:56808%09red/mmu:12977%09red/mmu:12928%09red/mmu:14173%09red/mmu:14172%09red/mmu:22339%09red/mmu:12295%09red/mmu:18099%09red/mmu:19697%09red/mmu:26412%09red/mmu:78405%09red/mmu:12298%09red/mmu:17260%09red/mmu:19698%09red/mmu:13197%09red/mmu:16337%09red/mmu:12296%09red/mmu:18212…
Pathways in cancer	KEGG PATHWAY	mmu05200	102	535	1.1433e-15	1.73782e-13	KITL|IL6ST|AKT3|CALM2|GADD45A|PIK3CB|GNG12|RELA|KRAS|CUL2|ARHGEF11|ARHGEF12|SP1|CAMK2B|FGFR1|ADCY5|ADCY6|VEGFA|BMP2|CCND3|CCND2|SKP1A|TCF7L2|BAK1|PTEN|GNG5|APC|WNT7A|ADCY1|RASSF1|RASSF5|HIF1A|CRK|EDNRB|GSK3B|CCNE1|JUN|JAK2|PIK3R2|PPARG|CCDC6|FGF9|FGF7|LAMC1|FGF2|EGLN3|EPAS1|EGLN1|GSTT3|ESR1|PIK3CA|HES1|RALA|PDGFRB|RALBP1|TPM3|RET|MAPK10|POLK|GNAI3|NCOA1|FZD5|RPS6KB1|FGF18|MAPK8|MAPK9|RALGDS|DLL1|…	http://www.genome.jp/kegg-bin/show_pathway?mmu05200/mmu:432530%09red/mmu:19730%09red/mmu:72993%09red/mmu:13982%09red/mmu:56289%09red/mmu:56044%09red/mmu:13197%09red/mmu:13618%09red/mmu:18749%09red/mmu:14083%09red/mmu:22421%09red/mmu:17977%09red/mmu:14701%09red/mmu:14707%09red/mmu:15251%09red/mmu:12314%09red/mmu:76551%09red/mmu:22417%09red/mmu:26395%09red/mmu:22415%09red/mmu:19353%09red/mmu:19211%…
PI3K-Akt signaling pathway	KEGG PATHWAY	mmu04151	77	358	1.77811e-14	1.80182e-12	PCK2|ITGA9|PTK2|PDGFRB|THBS2|PPP2R3A|KITL|ITGA5|INSR|IRS1|FOXO3|FGF7|MAP2K1|AKT3|EFNA1|MTCP1|BCL2|CREB3L1|NTRK2|PPP2R2C|ITGB4|MYB|BCL2L11|ERBB4|PRLR|PIK3CA|PIK3CB|CCNE1|RPS6KB1|GNG12|EIF4E|SGK1|FGF18|JAK2|MAGI2|MAGI1|ITGB8|RELA|KRAS|YWHAG|KDR|PIK3R2|PPP2CB|NTF5|RBL2|RAC1|EGFR|CREB5|PPP2R2A|RELN|CREB1|COL9A1|GYS2|STK3|VEGFA|ITGA6|FGF9|PHLPP2|LAMC1|FGF2|FGFR1|EIF4E2|SOS2|SOS1|PPP2CA|CCND3|CCND2|CSF…	http://www.genome.jp/kegg-bin/show_pathway?mmu04151/mmu:16653%09red/mmu:218268%09red/mmu:26427%09red/mmu:71978%09red/mmu:17210%09red/mmu:17311%09red/mmu:50791%09red/mmu:12125%09red/mmu:14173%09red/mmu:14172%09red/mmu:16403%09red/mmu:16402%09red/mmu:26395%09red/mmu:232493%09red/mmu:19697%09red/mmu:78405%09red/mmu:18709%09red/mmu:18706%09red/mmu:21826%09red/mmu:17763%09red/mmu:13869%09red/mmu:19699…
Regulation of actin cytoskeleton	KEGG PATHWAY	mmu04810	56	217	1.30981e-13	9.95453e-12	ITGA9|PTK2|PDGFRB|TMSB4X|DOCK1|EGFR|ITGA5|ITGA6|MSN|MAP2K1|ROCK2|CRK|NCKAP1|WASF1|WASF2|ARHGEF6|ARHGEF7|PIK3CB|MYH9|GNG12|TIAM1|FGF18|PIK3R2|PPP1R12B|CXCR4|KRAS|PPP1R12A|GNA13|ARHGEF12|ITGB4|RAC1|ITGB8|MYLK4|PPP1R12C|RDX|STK4|FGF9|FGF7|DIAP1|FGF2|FGFR1|SOS2|SOS1|ARPC1B|VAV3|ARPC5L|ROCK1|EZR|PFN2|SLC9A1|BRAF|PIK3CA|APC|ARHGEF4|LPAR4|SCIN	http://www.genome.jp/kegg-bin/show_pathway?mmu04810/mmu:22350%09red/mmu:16653%09red/mmu:78134%09red/mmu:320910%09red/mmu:50884%09red/mmu:14173%09red/mmu:14172%09red/mmu:16403%09red/mmu:16402%09red/mmu:83767%09red/mmu:21844%09red/mmu:226970%09red/mmu:104099%09red/mmu:57257%09red/mmu:18645%09red/mmu:18709%09red/mmu:18706%09red/mmu:11867%09red/mmu:18481%09red/mmu:69632%09red/mmu:14178%09red/mmu:1418…
Neurotrophin signaling pathway	KEGG PATHWAY	mmu04722	41	121	1.79866e-13	1.09359e-11	ALG3|RAP1B|RAP1A|FRS2|FOXO3|MAP2K1|AKT3|MAPK10|MAPK12|CRK|ZFP369|MAPKAPK2|SHC1|CALM2|PIK3CA|PIK3CB|MAP3K1|JUN|PSEN2|NTRK2|PIK3R2|ARHGDIA|RELA|MAPK9|SHC4|NTF5|RAC1|KIDINS220|CAMK2B|SH2B3|MAPK8|KRAS|SOS2|SOS1|IRS1|GSK3B|PRDM4|BRAF|MAP3K3|SORT1|BCL2	http://www.genome.jp/kegg-bin/show_pathway?mmu04722/mmu:16653%09red/mmu:17164%09red/mmu:215449%09red/mmu:12314%09red/mmu:23797%09red/mmu:19697%09red/mmu:72843%09red/mmu:78405%09red/mmu:18709%09red/mmu:18706%09red/mmu:192662%09red/mmu:77480%09red/mmu:26414%09red/mmu:18212%09red/mmu:12928%09red/mmu:26419%09red/mmu:56637%09red/mmu:12043%09red/mmu:16923%09red/mmu:19165%09red/mmu:20662%09red/mmu:20663…
Ras signaling pathway	KEGG PATHWAY	mmu04014	56	233	1.52715e-12	7.73756e-11	PDGFRB|RALBP1|RASSF1|RASSF5|RAP1B|RAP1A|MAP2K1|AKT3|MAPK10|NTRK2|SHC1|RASAL2|ETS1|RALGDS|CALM2|TBK1|RGL1|PIK3CA|PIK3CB|ARF6|GNG12|FGF2|TIAM1|FGF18|PIK3R2|NF1|MAPK8|FGFR1|KDR|SHC4|RAB5A|NTF5|RAB5C|RAC1|KITL|EFNA1|STK4|FGF9|FGF7|KRAS|RASA1|RASA2|PLD1|RELA|SOS2|SOS1|MAPK9|INSR|CSF1|GRIN2B|SHOC2|GNG5|PRKACB|VEGFA|EGFR|RALA	http://www.genome.jp/kegg-bin/show_pathway?mmu04014/mmu:17311%09red/mmu:271457%09red/mmu:215449%09red/mmu:16653%09red/mmu:16542%09red/mmu:14173%09red/mmu:14172%09red/mmu:14812%09red/mmu:22339%09red/mmu:21844%09red/mmu:11845%09red/mmu:56289%09red/mmu:78405%09red/mmu:56044%09red/mmu:18706%09red/mmu:18481%09red/mmu:16337%09red/mmu:14178%09red/mmu:26414%09red/mmu:14180%09red/mmu:13636%09red/mmu:14182…
Proteoglycans in cancer	KEGG PATHWAY	mmu05205	52	206	1.96653e-12	8.54037e-11	SLC9A1|PTK2|EGFR|ITGA5|HIF1A|FRS2|MSN|MAP2K1|AKT3|EZR|MAPK12|CTTN|FZD5|HBEGF|TWIST1|PIK3CA|PIK3CB|RPS6KB1|TIAM1|PIK3R2|PPP1R12B|PPP1R12C|PDCD4|KRAS|KDR|PPP1R12A|ARHGEF12|ERBB4|RAC1|RDX|CAMK2B|VEGFA|ITPR2|ITPR3|ITPR1|FGF2|FGFR1|SOS2|SOS1|ESR1|WNT3|SDC1|SDC2|ROCK1|ROCK2|WNT4|DDX5|ANK2|BRAF|PRKACB|WNT7A|VAV3	http://www.genome.jp/kegg-bin/show_pathway?mmu05205/mmu:22350%09red/mmu:16653%09red/mmu:16542%09red/mmu:14173%09red/mmu:20544%09red/mmu:16402%09red/mmu:22339%09red/mmu:21844%09red/mmu:13982%09red/mmu:22160%09red/mmu:18709%09red/mmu:18706%09red/mmu:22421%09red/mmu:14182%09red/mmu:57257%09red/mmu:18749%09red/mmu:17931%09red/mmu:14083%09red/mmu:14367%09red/mmu:23797%09red/mmu:18569%09red/mmu:19877%0…
Dopaminergic synapse	KEGG PATHWAY	mmu04728	41	135	3.35429e-12	1.27463e-10	PPP2CB|ARRB2|CLOCK|GRIA3|PPP2R3A|AKT3|MAPK10|MAPK12|GNAI3|PPP1R1B|CALM2|CACNA1D|GNG12|CREB3L1|MAPK8|MAPK9|GRIA1|CREB5|SCN1A|PPP2R2A|CREB1|CAMK2B|ITPR2|ITPR3|ITPR1|KCNJ3|ADCY5|VAT1|KCNJ5|PPP2CA|KIF5A|KIF5C|TOMT|PPP2R2C|GSK3B|GRIN2B|MAOB|GNG5|PRKACB|SLC18A2|PPP2R5C	http://www.genome.jp/kegg-bin/show_pathway?mmu04728/mmu:71978%09red/mmu:12314%09red/mmu:23797%09red/mmu:224129%09red/mmu:14812%09red/mmu:269643%09red/mmu:12753%09red/mmu:16574%09red/mmu:26414%09red/mmu:26420%09red/mmu:791260%09red/mmu:18749%09red/mmu:26419%09red/mmu:56637%09red/mmu:19054%09red/mmu:19053%09red/mmu:19052%09red/mmu:16438%09red/mmu:16439%09red/mmu:14701%09red/mmu:16519%09red/mmu:1232…
cAMP signaling pathway	KEGG PATHWAY	mmu04024	52	213	5.73618e-12	1.82185e-10	ADCYAP1|GHR|JUN|GRIA1|RAP1B|RAP1A|RAPGEF4|MAP2K1|AKT3|MAPK10|ADCY10|RAPGEF3|TSHR|ADCYAP1R1|GNAI3|PPP1R1B|CALM2|SLC9A1|PIK3CA|PIK3CB|CACNA1D|TIAM1|PIK3R2|GRIA3|MAPK8|MAPK9|CREB5|PPP1R12A|GCG|RAC1|ATP1B4|CREB1|CNGA2|HTR4|CAMK2B|RELA|PLD1|ADCY5|ADCY6|ADCY1|VAV3|ROCK1|ROCK2|GRIN2B|CREB3L1|ATP1A3|BRAF|PRKACB|ABCC4|PDE4B|PDE4D|HTR1A	http://www.genome.jp/kegg-bin/show_pathway?mmu04024/mmu:14526%09red/mmu:12314%09red/mmu:432530%09red/mmu:224129%09red/mmu:14812%09red/mmu:232975%09red/mmu:21844%09red/mmu:11512%09red/mmu:19697%09red/mmu:11516%09red/mmu:11517%09red/mmu:18706%09red/mmu:215449%09red/mmu:58991%09red/mmu:67821%09red/mmu:26414%09red/mmu:57257%09red/mmu:18749%09red/mmu:17931%09red/mmu:26419%09red/mmu:239273%09red/mmu:18…
Focal adhesion	KEGG PATHWAY	mmu04510	50	199	5.99293e-12	1.82185e-10	ITGA9|PTK2|PDGFRB|TLN2|DOCK1|EGFR|ITGA5|RAP1A|MAP2K1|AKT3|MAPK10|CRK|ARHGAP5|ITGB4|PIK3CA|PIK3CB|THBS2|TLN1|PIK3R2|PPP1R12B|PPP1R12C|MAPK8|MAPK9|KDR|PPP1R12A|SHC4|SHC1|RAC1|ITGB8|MYLK4|RELN|COL9A1|RAP1B|JUN|STK4|ITGA6|DIAP1|LAMC1|SOS2|SOS1|CCND3|CCND2|ROCK1|ROCK2|GSK3B|PTEN|BRAF|VEGFA|VAV3|BCL2	http://www.genome.jp/kegg-bin/show_pathway?mmu04510/mmu:11855%09red/mmu:215449%09red/mmu:320910%09red/mmu:16403%09red/mmu:16402%09red/mmu:22339%09red/mmu:104099%09red/mmu:14083%09red/mmu:18709%09red/mmu:18706%09red/mmu:21826%09red/mmu:19699%09red/mmu:18481%09red/mmu:26414%09red/mmu:13367%09red/mmu:238564%09red/mmu:57257%09red/mmu:12928%09red/mmu:17931%09red/mmu:26419%09red/mmu:56637%09red/mmu:165…
Rap1 signaling pathway	KEGG PATHWAY	mmu04015	52	214	6.6592e-12	1.84036e-10	PDGFRB|RAPGEF2|MAP2K1|SKAP1|KITL|RAP1B|RAP1A|RAPGEF4|RAPGEF6|AKT3|MAPK12|RAPGEF3|CRK|GNAI3|CALM2|LPAR4|PIK3CA|PIK3CB|TLN2|PKD1|TLN1|TIAM1|FGF18|MAGI2|MAGI1|KRAS|KDR|PIK3R2|FARP2|RALGDS|RAC1|RASSF5|EFNA1|VEGFA|DOCK4|FGF9|FGF7|FGF2|FGFR1|ADCY5|ADCY6|ADCY1|VAV3|INSR|CSF1|GRIN2B|PFN2|BRAF|EGFR|PRKD1|RALA|PRKD3	http://www.genome.jp/kegg-bin/show_pathway?mmu04015/mmu:16653%09red/mmu:215449%09red/mmu:17311%09red/mmu:432530%09red/mmu:12928%09red/mmu:14173%09red/mmu:14172%09red/mmu:14812%09red/mmu:22339%09red/mmu:18706%09red/mmu:11512%09red/mmu:18645%09red/mmu:56044%09red/mmu:18760%09red/mmu:16337%09red/mmu:75292%09red/mmu:14178%09red/mmu:227377%09red/mmu:238130%09red/mmu:13636%09red/mmu:14182%09red/mmu:572…
Endocrine resistance	KEGG PATHWAY	mmu01522	32	93	5.62179e-11	1.42419e-09	PTK2|JUN|EGFR|CARM1|MAP2K1|MED1|MAPK10|MAPK12|PIK3CA|PIK3CB|RPS6KB1|HBEGF|PIK3R2|MAPK8|MAPK9|SHC4|SHC1|SP1|DLL1|KRAS|ADCY5|ADCY6|E2F3|SOS2|SOS1|ESR1|NOTCH2|AKT3|BRAF|PRKACB|BCL2|ADCY1	http://www.genome.jp/kegg-bin/show_pathway?mmu01522/mmu:16653%09red/mmu:432530%09red/mmu:224129%09red/mmu:11512%09red/mmu:13982%09red/mmu:14083%09red/mmu:20683%09red/mmu:18706%09red/mmu:26414%09red/mmu:59035%09red/mmu:18749%09red/mmu:26419%09red/mmu:74769%09red/mmu:18709%09red/mmu:23797%09red/mmu:20662%09red/mmu:20663%09red/mmu:19014%09red/mmu:16476%09red/mmu:12043%09red/mmu:13388%09red/mmu:10988…
Parathyroid hormone synthesis, secretion and action	KEGG PATHWAY	mmu04928	34	107	8.41192e-11	1.9671e-09	MMP16|VDR|EGFR|MAP2K1|ARRB2|GNAI3|RUNX2|PTHLH|HBEGF|BRAF|ARHGEF11|NR4A2|SP1|CREB5|MEF2D|CREB1|ITPR2|ITPR3|ITPR1|FGFR1|ADCY5|ADCY6|CYP24A1|LRP6|ADCY1|MEF2C|MEF2A|CREB3L1|GNA13|PRKACB|PDE4B|BCL2|PDE4D|PLD1	http://www.genome.jp/kegg-bin/show_pathway?mmu04928/mmu:17258%09red/mmu:13115%09red/mmu:432530%09red/mmu:224129%09red/mmu:11512%09red/mmu:20683%09red/mmu:12393%09red/mmu:12912%09red/mmu:14182%09red/mmu:18749%09red/mmu:12043%09red/mmu:19227%09red/mmu:17389%09red/mmu:17260%09red/mmu:17261%09red/mmu:16438%09red/mmu:16439%09red/mmu:14674%09red/mmu:109880%09red/mmu:14679%09red/mmu:213498%09red/mmu:130…
Insulin signaling pathway	KEGG PATHWAY	mmu04910	39	140	9.69558e-11	2.10533e-09	PCK2|MKNK1|IRS1|PRKAR2A|MAP2K1|AKT3|MAPK10|CRK|PPP1R3F|CALM2|PIK3CA|PIK3CB|RPS6KB1|PIK3R2|MAPK8|MAPK9|SHC4|CBLB|PRKAG2|SHC1|RHOQ|PRKACB|PHKA1|FOXO1|GYS2|PRKAR1A|EIF4E|PTPN1|KRAS|EIF4E2|SOS2|SOS1|INPP5K|INSR|GSK3B|PRKAR2B|BRAF|FLOT2|EIF4E1B	http://www.genome.jp/kegg-bin/show_pathway?mmu04910/mmu:16653%09red/mmu:218268%09red/mmu:12314%09red/mmu:23797%09red/mmu:13684%09red/mmu:208650%09red/mmu:271849%09red/mmu:18709%09red/mmu:18706%09red/mmu:16337%09red/mmu:56458%09red/mmu:19246%09red/mmu:26414%09red/mmu:18749%09red/mmu:12928%09red/mmu:26419%09red/mmu:56637%09red/mmu:104215%09red/mmu:20662%09red/mmu:20663%09red/mmu:17346%09red/mmu:269…
Axon guidance	KEGG PATHWAY	mmu04360	44	180	2.28272e-10	4.62631e-09	EFNB2|NFATC3|PPP3R1|EPHA7|EPHA5|EPHA4|EPHA3|SRGAP3|PTK2|EFNA1|L1CAM|BOC|SEMA4D|GNAI3|SEMA4F|SEMA4C|NTNG1|PIK3CA|PIK3CB|NRP1|NEO1|PIK3R2|CXCR4|SEMA3A|ARHGEF12|EPHB4|RAC1|LRRC4|CAMK2B|STK4|UNC5D|RASA1|KRAS|PLXNC1|SEMA3E|SEMA5B|ROBO1|PLXNA2|ROBO2|ROCK1|ROCK2|GSK3B|WNT4|BMPR2	http://www.genome.jp/kegg-bin/show_pathway?mmu04360/mmu:16653%09red/mmu:18186%09red/mmu:18709%09red/mmu:18706%09red/mmu:14270%09red/mmu:192198%09red/mmu:12168%09red/mmu:13846%09red/mmu:18481%09red/mmu:13841%09red/mmu:80883%09red/mmu:13636%09red/mmu:20357%09red/mmu:20354%09red/mmu:20355%09red/mmu:20353%09red/mmu:14083%09red/mmu:56637%09red/mmu:19877%09red/mmu:19876%09red/mmu:16728%09red/mmu:19878%…
Colorectal cancer	KEGG PATHWAY	mmu05210	30	88	2.65902e-10	5.05214e-09	JUN|EGFR|MAP2K1|AKT3|MAPK10|BBC3|GSK3B|POLK|BCL2L11|GADD45A|PIK3CB|RPS6KB1|MLH1|PIK3R2|MAPK8|MAPK9|EREG|RALGDS|RAC1|APPL1|KRAS|SOS2|SOS1|TCF7L2|BAK1|BRAF|PIK3CA|APC|RALA|BCL2	http://www.genome.jp/kegg-bin/show_pathway?mmu05210/mmu:16653%09red/mmu:23797%09red/mmu:11789%09red/mmu:56044%09red/mmu:72993%09red/mmu:170770%09red/mmu:18706%09red/mmu:18709%09red/mmu:13197%09red/mmu:26414%09red/mmu:19730%09red/mmu:26419%09red/mmu:56637%09red/mmu:21416%09red/mmu:12043%09red/mmu:12125%09red/mmu:20662%09red/mmu:20663%09red/mmu:16476%09red/mmu:109880%09red/mmu:27015%09red/mmu:12018…
Breast cancer	KEGG PATHWAY	mmu05224	39	147	3.22521e-10	5.76744e-09	JUN|EGFR|MAP2K1|AKT3|NOTCH2|BAK1|POLK|CSNK1A1|FZD5|PIK3CA|PIK3CB|RPS6KB1|FGF18|PIK3R2|KRAS|SHC4|SHC1|SP1|DLL1|NCOA1|FGF9|HES1|FGF7|E2F3|FGF2|FGFR1|LRP6|SOS2|SOS1|ESR1|WNT3|TCF7L2|GSK3B|PTEN|WNT4|BRAF|GADD45A|APC|WNT7A	http://www.genome.jp/kegg-bin/show_pathway?mmu05224/mmu:16653%09red/mmu:14178%09red/mmu:23797%09red/mmu:14173%09red/mmu:14172%09red/mmu:13982%09red/mmu:20683%09red/mmu:18706%09red/mmu:14367%09red/mmu:18709%09red/mmu:13197%09red/mmu:14180%09red/mmu:14182%09red/mmu:11789%09red/mmu:22421%09red/mmu:21416%09red/mmu:93687%09red/mmu:20662%09red/mmu:20663%09red/mmu:16476%09red/mmu:13388%09red/mmu:74769%0…
Transcriptional misregulation in cancer	KEGG PATHWAY	mmu05202	44	183	3.56294e-10	6.01742e-09	PTK2|GRIA3|BMP2K|NFKBIZ|FOXO1|ERG|RUNX1T1|HOXA11|TAF15|CCNT1|CCNT2|POLK|MLF1|MYCN|UTY|GADD45A|MLLT1|AFF1|MLLT3|HOXA10|KDM6A|NR4A3|RELA|EYA1|KMT2A|SP1|JMJD1C|HMGA2|BMI1|PPARG|RUNX2|ZEB1|PBX1|ETV1|WHSC1|CCND2|ID2|FLI1|BAK1|MEF2C|DDX5|ELK4|MAF|HOXA9	http://www.genome.jp/kegg-bin/show_pathway?mmu05202/mmu:108829%09red/mmu:22290%09red/mmu:15364%09red/mmu:13207%09red/mmu:15405%09red/mmu:12151%09red/mmu:19697%09red/mmu:20683%09red/mmu:12393%09red/mmu:64144%09red/mmu:13197%09red/mmu:12395%09red/mmu:56458%09red/mmu:14247%09red/mmu:12455%09red/mmu:107823%09red/mmu:15396%09red/mmu:15395%09red/mmu:13714%09red/mmu:72949%09red/mmu:14083%09red/mmu:21417…
Autophagy - animal	KEGG PATHWAY	mmu04140	36	130	5.74219e-10	9.1875e-09	HMGB1|HIF1A|TRP53INP2|MAP2K1|AKT3|MAPK10|ZFYVE1|EIF2S1|PIK3C3|SUPT20|PIK3CA|PIK3CB|RPS6KB1|MAP3K7|AKT1S1|ATG7|MAPK8|KRAS|ERN1|PIK3R2|ULK2|MTMR14|WIPI2|AMBRA1|ATG14|ITPR1|BNIP3|MTMR4|DEPTOR|PPP2CA|MAPK9|PPP2CB|IRS1|PTEN|PRKACB|BCL2	http://www.genome.jp/kegg-bin/show_pathway?mmu04140/mmu:16653%09red/mmu:74244%09red/mmu:23797%09red/mmu:13665%09red/mmu:97287%09red/mmu:18709%09red/mmu:18706%09red/mmu:12043%09red/mmu:100504663%09red/mmu:26414%09red/mmu:228361%09red/mmu:18749%09red/mmu:26419%09red/mmu:225326%09red/mmu:19053%09red/mmu:19052%09red/mmu:78943%09red/mmu:29869%09red/mmu:16438%09red/mmu:217695%09red/mmu:15251%09red/mmu:…
Signaling pathways regulating pluripotency of stem cells	KEGG PATHWAY	mmu04550	37	138	7.09744e-10	1.07881e-08	ACVR1|ACVR1C|SMAD5|ONECUT1|JARID2|ZFHX3|IL6ST|BMPR1A|MAP2K1|AKT3|HAND1|MAPK12|WNT4|LHX5|PIK3CA|PIK3CB|JAK2|PIK3R2|FGFR1|ACVR2A|HOXB1|BMI1|REST|PAX6|KRAS|FGF2|FZD5|PCGF6|WNT3|ID4|ID2|GSK3B|BMPR2|APC|KAT6A|WNT7A|LIFR	http://www.genome.jp/kegg-bin/show_pathway?mmu04550/mmu:16653%09red/mmu:23797%09red/mmu:14173%09red/mmu:15407%09red/mmu:11477%09red/mmu:12166%09red/mmu:18709%09red/mmu:12168%09red/mmu:56637%09red/mmu:16195%09red/mmu:18508%09red/mmu:14182%09red/mmu:15110%09red/mmu:11789%09red/mmu:22421%09red/mmu:16873%09red/mmu:19712%09red/mmu:11906%09red/mmu:14367%09red/mmu:11480%09red/mmu:15379%09red/mmu:18706%0…
Choline metabolism in cancer	KEGG PATHWAY	mmu05231	31	99	7.55286e-10	1.09337e-08	PDGFRB|PPAP2B|JUN|EGFR|HIF1A|MAP2K1|AKT3|MAPK10|WASF1|WASF2|PIK3CA|SLC22A21|RPS6KB1|DGKK|DGKH|PIK3R2|MAPK8|MAPK9|SLC44A1|SLC44A2|RALGDS|RAC1|SP1|KRAS|PCYT1A|PCYT1B|SOS2|SOS1|SLC22A5|PIK3CB|PLD1	http://www.genome.jp/kegg-bin/show_pathway?mmu05231/mmu:16653%09red/mmu:23797%09red/mmu:331374%09red/mmu:18709%09red/mmu:380921%09red/mmu:83767%09red/mmu:20683%09red/mmu:18706%09red/mmu:20520%09red/mmu:26414%09red/mmu:236899%09red/mmu:19730%09red/mmu:26419%09red/mmu:100434%09red/mmu:20662%09red/mmu:20663%09red/mmu:16476%09red/mmu:13026%09red/mmu:15251%09red/mmu:18596%09red/mmu:68682%09red/mmu:679…
EGFR tyrosine kinase inhibitor resistance	KEGG PATHWAY	mmu01521	27	80	2.44514e-09	3.37874e-08	PDGFRB|EGFR|FOXO3|MAP2K1|AKT3|BCL2L11|PIK3CA|PIK3CB|RPS6KB1|JAK2|PIK3R2|NF1|KDR|SHC4|SHC1|VEGFA|EIF4E|FGF2|KRAS|EIF4E2|SOS2|SOS1|GSK3B|PTEN|BRAF|EIF4E1B|BCL2	http://www.genome.jp/kegg-bin/show_pathway?mmu01521/mmu:16653%09red/mmu:218268%09red/mmu:16542%09red/mmu:12125%09red/mmu:14173%09red/mmu:13684%09red/mmu:22339%09red/mmu:18709%09red/mmu:18706%09red/mmu:12043%09red/mmu:56637%09red/mmu:23797%09red/mmu:18015%09red/mmu:20662%09red/mmu:20663%09red/mmu:16452%09red/mmu:26987%09red/mmu:109880%09red/mmu:18596%09red/mmu:20416%09red/mmu:74769%09red/mmu:26395…
Oxytocin signaling pathway	KEGG PATHWAY	mmu04921	38	154	3.00192e-09	3.96775e-08	NFATC3|CAMK1G|JUN|PRKAG2|EGFR|KCNJ2|ITPR2|MAP2K1|GNAI3|CACNA2D1|CALM2|PPP3R1|CACNB2|RYR3|CACNA1D|CACNB4|GUCY1A2|PPP1R12A|PPP1R12B|PPP1R12C|RGS2|KCNJ14|MYLK4|CAMK2B|CACNA2D2|ITPR3|ITPR1|KRAS|KCNJ3|ADCY5|ADCY6|ADCY1|KCNJ5|ROCK1|ROCK2|MEF2C|PRKACB|CACNB1	http://www.genome.jp/kegg-bin/show_pathway?mmu04921/mmu:16653%09red/mmu:56808%09red/mmu:432530%09red/mmu:224129%09red/mmu:215303%09red/mmu:11512%09red/mmu:211480%09red/mmu:17260%09red/mmu:234889%09red/mmu:12296%09red/mmu:12295%09red/mmu:12293%09red/mmu:238564%09red/mmu:19735%09red/mmu:18749%09red/mmu:17931%09red/mmu:12298%09red/mmu:19877%09red/mmu:19878%09red/mmu:19058%09red/mmu:20192%09red/mmu:1…
Endocytosis	KEGG PATHWAY	mmu04144	53	270	3.29567e-09	4.17452e-08	USP8|SNX2|EHD4|VPS4B|SNX6|SNX5|SNX4|EGFR|MSH5|VPS26B|CHMP2B|ZFYVE9|VPS36|ARRB2|CCR5|DNM3|EHD3|IQSEC3|STAM|ADRBK1|EPS15|RAB35|SMURF2|ARAP2|SPG20|VPS37C|ARF6|VPS37A|GRK1|CXCR4|RAB10|SH3KBP1|CBLB|RAB5A|RAB5C|SMAP1|RUFY1|ARFGEF2|CAPZA1|ZFYVE20|PLD1|RAB11FIP5|IST1|KIF5A|KIF5C|PDCD6IP|LDLRAP1|NEDD4L|GIT2|ARPC1B|WIPF2|ARPC5L|ASAP1	http://www.genome.jp/kegg-bin/show_pathway?mmu04144/mmu:230597%09red/mmu:271457%09red/mmu:99371%09red/mmu:83814%09red/mmu:243621%09red/mmu:212285%09red/mmu:208650%09red/mmu:71955%09red/mmu:20479%09red/mmu:11867%09red/mmu:13196%09red/mmu:52055%09red/mmu:26431%09red/mmu:12774%09red/mmu:67804%09red/mmu:68524%09red/mmu:19345%09red/mmu:52348%09red/mmu:216869%09red/mmu:68942%09red/mmu:19325%09red/mmu:2…
Longevity regulating pathway	KEGG PATHWAY	mmu04211	28	90	5.53029e-09	6.40974e-08	SESN1|PRKAG2|INSR|FOXO3|FOXO1|AKT3|EHMT1|PIK3CA|PIK3CB|RPS6KB1|AKT1S1|PIK3R2|RELA|SIRT1|CREB5|PRKACB|CREB1|PPARG|EIF4E|KRAS|ADCY5|ADCY6|EIF4E2|ADCY1|APPL1|IRS1|CREB3L1|EIF4E1B	http://www.genome.jp/kegg-bin/show_pathway?mmu04211/mmu:16653%09red/mmu:218268%09red/mmu:77683%09red/mmu:432530%09red/mmu:224129%09red/mmu:72993%09red/mmu:13684%09red/mmu:11512%09red/mmu:19697%09red/mmu:93759%09red/mmu:18709%09red/mmu:18706%09red/mmu:16337%09red/mmu:56458%09red/mmu:18749%09red/mmu:23797%09red/mmu:19016%09red/mmu:26987%09red/mmu:16367%09red/mmu:67605%09red/mmu:140742%09red/mmu:231…
Yersinia infection	KEGG PATHWAY	mmu05135	33	123	5.69554e-09	6.40974e-08	NFATC3|DOCK1|ITGA5|MAP3K7|MAP2K1|AKT3|MAPK10|MAPK12|CRK|TBK1|ARHGEF7|PIK3CB|JUN|ARF6|PIK3R2|RELA|MAPK9|PTK2|PAK1|ARHGEF12|RAC1|STK3|MAPK8|WASF2|TAB2|VAV3|ROCK1|ROCK2|GSK3B|GIT2|PIK3CA|WIPF2|ACTR2	http://www.genome.jp/kegg-bin/show_pathway?mmu05135/mmu:11845%09red/mmu:23797%09red/mmu:16402%09red/mmu:19697%09red/mmu:14083%09red/mmu:18709%09red/mmu:18706%09red/mmu:66713%09red/mmu:26431%09red/mmu:26414%09red/mmu:68652%09red/mmu:57257%09red/mmu:12928%09red/mmu:26419%09red/mmu:56637%09red/mmu:19877%09red/mmu:69632%09red/mmu:19878%09red/mmu:320795%09red/mmu:16476%09red/mmu:330662%09red/mmu:26409…
ErbB signaling pathway	KEGG PATHWAY	mmu04012	27	84	5.79662e-09	6.40974e-08	PTK2|JUN|EGFR|MAP2K1|AKT3|MAPK10|CRK|PIK3CA|PIK3CB|RPS6KB1|HBEGF|PIK3R2|MAPK8|MAPK9|EREG|SHC4|CBLB|SHC1|ERBB4|CAMK2B|STK4|NRG3|KRAS|SOS2|SOS1|GSK3B|BRAF	http://www.genome.jp/kegg-bin/show_pathway?mmu04012/mmu:16653%09red/mmu:18183%09red/mmu:23797%09red/mmu:208650%09red/mmu:14083%09red/mmu:18709%09red/mmu:18706%09red/mmu:13869%09red/mmu:18481%09red/mmu:26414%09red/mmu:12928%09red/mmu:26419%09red/mmu:56637%09red/mmu:20662%09red/mmu:20663%09red/mmu:16476%09red/mmu:109880%09red/mmu:12323%09red/mmu:20416%09red/mmu:13874%09red/mmu:26420%09red/mmu:74769…
Prolactin signaling pathway	KEGG PATHWAY	mmu04917	25	72	5.9037e-09	6.40974e-08	FOXO3|MAP2K1|AKT3|MAPK10|MAPK12|PRLR|PIK3CA|PIK3CB|JAK2|PIK3R2|MAPK8|MAPK9|SHC4|SHC1|TNFRSF11A|RELA|KRAS|SOCS5|SOCS6|SOS2|SOS1|ESR1|CCND2|SLC2A2|GSK3B	http://www.genome.jp/kegg-bin/show_pathway?mmu04917/mmu:16653%09red/mmu:23797%09red/mmu:13982%09red/mmu:19697%09red/mmu:18709%09red/mmu:18706%09red/mmu:54607%09red/mmu:26414%09red/mmu:20526%09red/mmu:26419%09red/mmu:56637%09red/mmu:20662%09red/mmu:20663%09red/mmu:16452%09red/mmu:26420%09red/mmu:29857%09red/mmu:20416%09red/mmu:21934%09red/mmu:19116%09red/mmu:26395%09red/mmu:12444%09red/mmu:271849%…
Sphingolipid signaling pathway	KEGG PATHWAY	mmu04071	33	124	6.73929e-09	7.0432e-08	SGMS1|PPP2R3A|MAP2K1|AKT3|MAPK10|MAPK12|GNAI3|ACER2|SGPL1|PIK3CA|S1PR1|SPTLC2|PIK3R2|MAPK8|MAPK9|SGPP1|RAC1|PPP2R2A|PRKCE|PPP2R2C|RELA|KRAS|PLD1|PPP2CA|PPP2CB|ROCK1|ROCK2|PTEN|PIK3CB|GNA13|BCL2|BID|PPP2R5C	http://www.genome.jp/kegg-bin/show_pathway?mmu04071/mmu:16653%09red/mmu:26931%09red/mmu:71978%09red/mmu:23797%09red/mmu:269643%09red/mmu:12122%09red/mmu:19697%09red/mmu:18709%09red/mmu:18706%09red/mmu:19052%09red/mmu:26414%09red/mmu:26419%09red/mmu:19054%09red/mmu:19877%09red/mmu:19053%09red/mmu:230379%09red/mmu:19878%09red/mmu:12043%09red/mmu:14674%09red/mmu:14679%09red/mmu:20397%09red/mmu:18805…
Tight junction	KEGG PATHWAY	mmu04530	39	167	6.95053e-09	7.0432e-08	AMOTL1|CLDN10|MAP3K1|HSPA4|CACNA1D|PRKAG2|RAP1A|MSN|RAPGEF6|CTTN|MAPK10|EZR|RAPGEF2|RAB8B|CGN|MYH9|JUN|TIAM1|MAGI1|MAPK8|MAPK9|ARHGEF2|RAP2C|RAC1|PPP2R2A|PRKCE|RDX|PPP2R2C|OCLN|ARHGAP17|PPP2CA|PPP2CB|ROCK1|ROCK2|SCRIB|NEDD4L|PRKACB|ACTR2|YBX3	http://www.genome.jp/kegg-bin/show_pathway?mmu04530/mmu:22350%09red/mmu:71978%09red/mmu:105782%09red/mmu:235442%09red/mmu:72065%09red/mmu:21844%09red/mmu:269643%09red/mmu:66713%09red/mmu:58187%09red/mmu:18749%09red/mmu:26419%09red/mmu:70497%09red/mmu:19877%09red/mmu:19053%09red/mmu:19052%09red/mmu:15525%09red/mmu:19878%09red/mmu:109905%09red/mmu:16476%09red/mmu:75723%09red/mmu:14924%09red/mmu:130…
FoxO signaling pathway	KEGG PATHWAY	mmu04068	34	132	8.03665e-09	7.88111e-08	PCK2|FOXG1|PLK2|EGFR|IRS1|FOXO3|INSR|AKT3|MAPK10|MAPK12|BCL2L11|GADD45A|S1PR1|SGK1|PIK3R2|HOMER1|MAPK8|BNIP3|SIRT1|PRKAG2|RBL2|FOXO1|NLK|SETD7|KRAS|MAPK9|SOS2|SOS1|CCND2|MAP2K1|PTEN|BRAF|PIK3CA|PIK3CB	http://www.genome.jp/kegg-bin/show_pathway?mmu04068/mmu:16653%09red/mmu:23797%09red/mmu:12125%09red/mmu:73251%09red/mmu:15228%09red/mmu:26556%09red/mmu:93759%09red/mmu:18709%09red/mmu:18706%09red/mmu:13197%09red/mmu:16337%09red/mmu:56458%09red/mmu:26414%09red/mmu:26419%09red/mmu:20620%09red/mmu:20393%09red/mmu:20662%09red/mmu:20663%09red/mmu:19651%09red/mmu:18099%09red/mmu:109880%09red/mmu:16367%…
Estrogen signaling pathway	KEGG PATHWAY	mmu04915	34	134	1.10489e-08	1.04965e-07	EGFR|MSH5|FKBP5|MAP2K1|AKT3|GNAI3|NCOA2|NCOA1|CALM2|PIK3CA|PIK3CB|JUN|HBEGF|SOS1|PIK3R2|SHC4|SHC1|SP1|CREB5|CREB1|ITPR2|ITPR3|ITPR1|KRAS|KCNJ3|ADCY5|ADCY6|SOS2|KCNJ5|ESR1|CREB3L1|PRKACB|BCL2|ADCY1	http://www.genome.jp/kegg-bin/show_pathway?mmu04915/mmu:16653%09red/mmu:12314%09red/mmu:432530%09red/mmu:224129%09red/mmu:11512%09red/mmu:13982%09red/mmu:20683%09red/mmu:18706%09red/mmu:12043%09red/mmu:18749%09red/mmu:74769%09red/mmu:18709%09red/mmu:23797%09red/mmu:17977%09red/mmu:20662%09red/mmu:20663%09red/mmu:16476%09red/mmu:16438%09red/mmu:16439%09red/mmu:14679%09red/mmu:16519%09red/mmu:14229…
TGF-beta signaling pathway	KEGG PATHWAY	mmu04350	28	95	1.47227e-08	1.35627e-07	ACVR1|ACVR1C|SMAD5|SMAD7|SKP1A|BMPR1A|FST|SMURF2|AMHR2|RPS6KB1|GDF6|NEO1|GREM2|ACVR2A|SP1|FBN1|PRB1|BMP6|BMP2|ZFYVE9|PPP2CA|ID4|PPP2CB|ID2|ROCK1|CHRD|BMPR2|TGIF2	http://www.genome.jp/kegg-bin/show_pathway?mmu04350/mmu:230597%09red/mmu:12168%09red/mmu:12166%09red/mmu:20683%09red/mmu:11477%09red/mmu:228839%09red/mmu:19877%09red/mmu:17131%09red/mmu:19053%09red/mmu:19052%09red/mmu:11480%09red/mmu:19650%09red/mmu:12161%09red/mmu:110542%09red/mmu:242316%09red/mmu:15904%09red/mmu:12667%09red/mmu:15902%09red/mmu:12156%09red/mmu:66313%09red/mmu:23893%09red/mmu:143…
cGMP-PKG signaling pathway	KEGG PATHWAY	mmu04022	39	173	1.59176e-08	1.42322e-07	NFATC3|PPP3R1|INSR|IRS1|MAP2K1|AKT3|EDNRB|GNAI3|CALM2|CACNA1D|ADRA2C|GUCY1A2|PRKG1|PPP1R12A|RGS2|PRKG2|SLC8A2|MYLK4|SRF|ATP1B4|PRKCE|CREB1|CREB5|ITPR2|ITPR3|ITPR1|ADCY5|ADCY6|KCNMB2|ADCY1|ROCK1|ROCK2|NPPC|MEF2C|MEF2A|CREB3L1|ATP1A3|GNA13|MEF2D	http://www.genome.jp/kegg-bin/show_pathway?mmu04022/mmu:17258%09red/mmu:26427%09red/mmu:17261%09red/mmu:432530%09red/mmu:224129%09red/mmu:232975%09red/mmu:11512%09red/mmu:234889%09red/mmu:16337%09red/mmu:110891%09red/mmu:67821%09red/mmu:19092%09red/mmu:13618%09red/mmu:238564%09red/mmu:19735%09red/mmu:18159%09red/mmu:12314%09red/mmu:17931%09red/mmu:23797%09red/mmu:19877%09red/mmu:72413%09red/mmu:1…
Cushing syndrome	KEGG PATHWAY	mmu04934	37	159	1.8101e-08	1.5722e-07	USP8|EGFR|RAP1B|RAP1A|MAP2K1|RBBP5|WNT4|GNAI3|FZD5|CCNE1|CACNA1D|KCNK2|KCNK3|KMT2A|SP1|CREB5|CREB1|CAMK2B|ITPR2|ITPR3|ITPR1|PBX1|ADCY5|ADCY6|E2F3|ADCY1|ARNT|WNT3|TCF7L2|GSK3B|AHR|CREB3L1|BRAF|PRKACB|APC|WNT7A|WDR5B	http://www.genome.jp/kegg-bin/show_pathway?mmu04934/mmu:18514%09red/mmu:215449%09red/mmu:432530%09red/mmu:224129%09red/mmu:11622%09red/mmu:11512%09red/mmu:213464%09red/mmu:20683%09red/mmu:56637%09red/mmu:69544%09red/mmu:18749%09red/mmu:11789%09red/mmu:22421%09red/mmu:21416%09red/mmu:16440%09red/mmu:14367%09red/mmu:109905%09red/mmu:16438%09red/mmu:16439%09red/mmu:109880%09red/mmu:14679%09red/mmu:1…
Wnt signaling pathway	KEGG PATHWAY	mmu04310	37	162	2.7471e-08	2.31977e-07	CCND2|PPP3R1|NFATC3|MAPK10|TCF7L2|DKK1|PRICKLE3|FZD5|JUN|MAP3K7|MAPK8|MAPK9|RAC1|CXXC4|CAMK2B|GPC4|TBL1X|NLK|CSNK2A1|CSNK1A1|RSPO3|RSPO2|SFRP1|LRP6|TBL1XR1|ZNRF3|FBXW11|WNT3|CCND3|BTRC|SKP1A|ROCK2|GSK3B|WNT4|PRKACB|APC|WNT7A	http://www.genome.jp/kegg-bin/show_pathway?mmu04310/mmu:12234%09red/mmu:12995%09red/mmu:14735%09red/mmu:81004%09red/mmu:72780%09red/mmu:319478%09red/mmu:56637%09red/mmu:103583%09red/mmu:20377%09red/mmu:21372%09red/mmu:18749%09red/mmu:11789%09red/mmu:26419%09red/mmu:22421%09red/mmu:21416%09red/mmu:239405%09red/mmu:14367%09red/mmu:19878%09red/mmu:19058%09red/mmu:16476%09red/mmu:18099%09red/mmu:4078…
Renal cell carcinoma	KEGG PATHWAY	mmu05211	23	68	3.52165e-08	2.89346e-07	RAP1B|RAP1A|MAP2K1|AKT3|CRK|PIK3CA|PIK3CB|JUN|ETS1|PIK3R2|CUL2|RAC1|STK4|HIF1A|KRAS|EGLN3|EPAS1|EGLN1|SOS2|SOS1|ARNT|BRAF|VEGFA	http://www.genome.jp/kegg-bin/show_pathway?mmu05211/mmu:16653%09red/mmu:215449%09red/mmu:23871%09red/mmu:23797%09red/mmu:22339%09red/mmu:71745%09red/mmu:18709%09red/mmu:18706%09red/mmu:18481%09red/mmu:12928%09red/mmu:20662%09red/mmu:20663%09red/mmu:109905%09red/mmu:16476%09red/mmu:112407%09red/mmu:109880%09red/mmu:15251%09red/mmu:26395%09red/mmu:13819%09red/mmu:19353%09red/mmu:112405%09red/mmu:74…
Pancreatic cancer	KEGG PATHWAY	mmu05212	24	75	4.27808e-08	3.4035e-07	RALBP1|EGFR|MAP2K1|AKT3|MAPK10|POLK|ARHGEF6|GADD45A|PIK3CB|RPS6KB1|PIK3R2|MAPK8|MAPK9|RALGDS|RAC1|VEGFA|RELA|KRAS|E2F3|PLD1|BAK1|BRAF|PIK3CA|RALA	http://www.genome.jp/kegg-bin/show_pathway?mmu05212/mmu:16653%09red/mmu:23797%09red/mmu:56044%09red/mmu:22339%09red/mmu:19697%09red/mmu:18709%09red/mmu:18706%09red/mmu:13197%09red/mmu:26414%09red/mmu:19730%09red/mmu:26419%09red/mmu:109880%09red/mmu:13557%09red/mmu:27015%09red/mmu:73341%09red/mmu:12018%09red/mmu:18805%09red/mmu:26420%09red/mmu:13649%09red/mmu:26395%09red/mmu:19353%09red/mmu:19765%…
Mitophagy - animal	KEGG PATHWAY	mmu04137	22	63	4.36634e-08	3.4035e-07	USP8|HIF1A|FOXO3|MAPK10|RHOT1|BCL2L13|JUN|BNIP3|CITED2|MAPK8|MAPK9|BNIP3L|TFEB|SP1|AMBRA1|NBR1|USP15|RELA|CSNK2A1|KRAS|TBK1|TBC1D15	http://www.genome.jp/kegg-bin/show_pathway?mmu04137/mmu:12995%09red/mmu:16653%09red/mmu:19697%09red/mmu:20683%09red/mmu:17684%09red/mmu:26414%09red/mmu:84092%09red/mmu:26419%09red/mmu:228361%09red/mmu:14479%09red/mmu:16476%09red/mmu:15251%09red/mmu:12177%09red/mmu:12176%09red/mmu:26420%09red/mmu:94044%09red/mmu:21425%09red/mmu:66687%09red/mmu:59040%09red/mmu:17966%09red/mmu:56480%09red/mmu:56484%…
Adrenergic signaling in cardiomyocytes	KEGG PATHWAY	mmu04261	35	152	5.42176e-08	4.12054e-07	CACNA1D|PPP2R3A|RAPGEF4|AKT3|MAPK12|RAPGEF3|GNAI3|CALM2|SLC9A1|CACNB2|CACNB1|TPM3|CACNB4|SLC8A2|CREB5|ATP1B4|PPP2R2A|CREB1|CAMK2B|TNC|CACNA2D2|CACNA2D1|ADCY5|ADCY6|ADCY1|PPP2CA|PPP2CB|PPP2R2C|CREB3L1|ATP1A3|CREM|PRKACB|AGTR2|BCL2|PPP2R5C	http://www.genome.jp/kegg-bin/show_pathway?mmu04261/mmu:26427%09red/mmu:71978%09red/mmu:56808%09red/mmu:432530%09red/mmu:224129%09red/mmu:11609%09red/mmu:232975%09red/mmu:11512%09red/mmu:20544%09red/mmu:21924%09red/mmu:12296%09red/mmu:12295%09red/mmu:12293%09red/mmu:18749%09red/mmu:12298%09red/mmu:19054%09red/mmu:56508%09red/mmu:269643%09red/mmu:19053%09red/mmu:19052%09red/mmu:223864%09red/mmu:67…
Relaxin signaling pathway	KEGG PATHWAY	mmu04926	32	131	6.2455e-08	4.63081e-07	EGFR|MAP2K1|AKT3|MAPK10|MAPK12|SOS2|EDNRB|GNAI3|RXFP1|PIK3CA|PIK3CB|JUN|GNG12|CREB3L1|PIK3R2|MAPK8|MAPK9|SHC4|NOS1|SHC1|CREB5|CREB1|VEGFA|RELA|KRAS|ADCY5|ADCY6|ADCY1|SOS1|GNG5|PRKACB|ARRB2	http://www.genome.jp/kegg-bin/show_pathway?mmu04926/mmu:16653%09red/mmu:381489%09red/mmu:432530%09red/mmu:224129%09red/mmu:22339%09red/mmu:11512%09red/mmu:19697%09red/mmu:18709%09red/mmu:18706%09red/mmu:26414%09red/mmu:13618%09red/mmu:18749%09red/mmu:26419%09red/mmu:74769%09red/mmu:23797%09red/mmu:20662%09red/mmu:20663%09red/mmu:16476%09red/mmu:14679%09red/mmu:14701%09red/mmu:14707%09red/mmu:2041…
GnRH signaling pathway	KEGG PATHWAY	mmu04912	26	90	6.64948e-08	4.81124e-07	JUN|EGFR|MAP2K1|MAPK10|MAPK12|CALM2|MAP3K2|MAP3K3|MAP3K1|CACNA1D|MAP3K4|HBEGF|MAPK8|MAPK9|CAMK2B|ITPR2|ITPR3|KRAS|ITPR1|PLD1|ADCY5|ADCY6|SOS2|SOS1|PRKACB|ADCY1	http://www.genome.jp/kegg-bin/show_pathway?mmu04912/mmu:16653%09red/mmu:12314%09red/mmu:432530%09red/mmu:224129%09red/mmu:11512%09red/mmu:26414%09red/mmu:18749%09red/mmu:26419%09red/mmu:20662%09red/mmu:20663%09red/mmu:16476%09red/mmu:16438%09red/mmu:16439%09red/mmu:12323%09red/mmu:26401%09red/mmu:18805%09red/mmu:26405%09red/mmu:26406%09red/mmu:26407%09red/mmu:26420%09red/mmu:16440%09red/mmu:26395…
Human papillomavirus infection	KEGG PATHWAY	mmu05165	60	361	6.8079e-08	4.81124e-07	ITGA9|PTK2|PDGFRB|THBS2|PPP2R3A|EGFR|ITGA5|ITGA6|MAP2K1|AKT3|TCF7L2|BAK1|TRAF3|CSNK1A1|MAML2|FZD5|TBK1|PIK3CA|RBPJ|CCNE1|RPS6KB1|CREB3L1|PIK3R2|MAGI1|RELA|LFNG|RELN|PPP2CB|ITGB4|RBL2|ITGB8|CREB5|PPP2R2A|CREB1|COL9A1|VEGFA|PPP2R2C|HES1|PRB1|LAMC1|KRAS|TBPL1|SOS2|SOS1|WNT3|PPP2CA|CCND3|CCND2|FOXO1|NOTCH2|GSK3B|SCRIB|PTEN|WNT4|PRKACB|APC|ATP6V1C1|WNT7A|PIK3CB|PPP2R5C	http://www.genome.jp/kegg-bin/show_pathway?mmu05165/mmu:16653%09red/mmu:12444%09red/mmu:71978%09red/mmu:105782%09red/mmu:269643%09red/mmu:12839%09red/mmu:16402%09red/mmu:22339%09red/mmu:19697%09red/mmu:16403%09red/mmu:18709%09red/mmu:18706%09red/mmu:21826%09red/mmu:19699%09red/mmu:14367%09red/mmu:320910%09red/mmu:56458%09red/mmu:270118%09red/mmu:22421%09red/mmu:18749%09red/mmu:11789%09red/mmu:140…
Ubiquitin mediated proteolysis	KEGG PATHWAY	mmu04120	33	139	6.96364e-08	4.81124e-07	ERCC8|UBE2Q1|UBE2Q2|BIRC6|HUWE1|UBE2D3|UBE2D1|FBXW11|UBOX5|SMURF2|ARX|UBE3C|MAP3K1|SYVN1|CUL4B|UBE2G1|CUL5|CUL2|FBXW7|CBLB|UBA6|RHOBTB1|TRIP12|ANAPC4|UBE4B|UBE4A|CDC27|BTRC|SKP1A|NEDD4L|UBE2Z|UBE2B|UBE2W	http://www.genome.jp/kegg-bin/show_pathway?mmu04120/mmu:12234%09red/mmu:71991%09red/mmu:70093%09red/mmu:72584%09red/mmu:231380%09red/mmu:83814%09red/mmu:12211%09red/mmu:208650%09red/mmu:71745%09red/mmu:103583%09red/mmu:14897%09red/mmu:217232%09red/mmu:216080%09red/mmu:66105%09red/mmu:140630%09red/mmu:66799%09red/mmu:100763%09red/mmu:50995%09red/mmu:268470%09red/mmu:26401%09red/mmu:69288%09red/mmu…
mTOR signaling pathway	KEGG PATHWAY	mmu04150	35	155	8.18036e-08	5.52629e-07	SEH1L|IRS1|MAP2K1|AKT3|WNT4|RICTOR|FZD5|PIK3CA|PIK3CB|RPS6KB1|MAPKAP1|SGK1|CLIP1|AKT1S1|PIK3R2|RNF152|ULK2|EIF4E|DEPTOR|PROX1|KRAS|EIF4E2|LRP6|SOS2|SOS1|WNT3|GRB10|INSR|GSK3B|PTEN|BRAF|EIF4E1B|ATP6V1C1|WNT7A|STRADA	http://www.genome.jp/kegg-bin/show_pathway?mmu04150/mmu:16653%09red/mmu:218268%09red/mmu:72149%09red/mmu:23797%09red/mmu:13684%09red/mmu:17168%09red/mmu:18709%09red/mmu:18706%09red/mmu:14367%09red/mmu:16337%09red/mmu:56430%09red/mmu:22421%09red/mmu:14783%09red/mmu:72124%09red/mmu:20393%09red/mmu:20662%09red/mmu:20663%09red/mmu:29869%09red/mmu:26987%09red/mmu:227743%09red/mmu:109880%09red/mmu:1636…
Gastric cancer	KEGG PATHWAY	mmu05226	34	150	1.15138e-07	7.60913e-07	EGFR|MAP2K1|AKT3|BAK1|POLK|CSNK1A1|FZD5|GADD45A|PIK3CB|CCNE1|RPS6KB1|MLH1|FGF2|FGF18|PIK3R2|SHC4|SHC1|FGF9|FGF7|E2F3|CTNNA1|KRAS|LRP6|SOS2|SOS1|WNT3|TCF7L2|GSK3B|WNT4|BRAF|PIK3CA|APC|WNT7A|BCL2	http://www.genome.jp/kegg-bin/show_pathway?mmu05226/mmu:14178%09red/mmu:16653%09red/mmu:23797%09red/mmu:14173%09red/mmu:14172%09red/mmu:18709%09red/mmu:18706%09red/mmu:14367%09red/mmu:13197%09red/mmu:14180%09red/mmu:11789%09red/mmu:22421%09red/mmu:21416%09red/mmu:12043%09red/mmu:93687%09red/mmu:20662%09red/mmu:20663%09red/mmu:109880%09red/mmu:13557%09red/mmu:27015%09red/mmu:12018%09red/mmu:12385%…
Endometrial cancer	KEGG PATHWAY	mmu05213	20	58	2.09224e-07	1.35328e-06	SOS2|SOS1|PIK3R2|MLH1|GADD45A|PIK3CB|EGFR|TCF7L2|GSK3B|FOXO3|PTEN|MAP2K1|AKT3|BRAF|PIK3CA|APC|BAK1|POLK|CTNNA1|KRAS	http://www.genome.jp/kegg-bin/show_pathway?mmu05213/mmu:16653%09red/mmu:74769%09red/mmu:12018%09red/mmu:26395%09red/mmu:23797%09red/mmu:109880%09red/mmu:18709%09red/mmu:11789%09red/mmu:56637%09red/mmu:21416%09red/mmu:27015%09red/mmu:56484%09red/mmu:19211%09red/mmu:12385%09red/mmu:18706%09red/mmu:20663%09red/mmu:13649%09red/mmu:17350%09red/mmu:13197%09red/mmu:20662%09red
Cellular senescence	KEGG PATHWAY	mmu04218	38	186	2.17586e-07	1.37805e-06	CCND2|PPP3R1|RASSF5|FOXO3|HIPK1|NFATC3|MAPK12|PRB1|MAPKAPK2|CALM2|FBXW11|GADD45A|PIK3CB|CCNE1|CACNA1D|ETS1|PIK3R2|RELA|TRPM7|SIRT1|RBL2|CDC25A|ZFP36L1|FOXO1|ITPR2|ITPR3|ITPR1|KRAS|HIPK3|E2F3|CCND3|BTRC|MAP2K1|PTEN|AKT3|PIK3CA|MCU|LIN52	http://www.genome.jp/kegg-bin/show_pathway?mmu04218/mmu:12234%09red/mmu:16653%09red/mmu:17164%09red/mmu:23871%09red/mmu:23797%09red/mmu:18709%09red/mmu:19697%09red/mmu:93759%09red/mmu:12530%09red/mmu:18706%09red/mmu:13197%09red/mmu:56458%09red/mmu:12314%09red/mmu:103583%09red/mmu:217708%09red/mmu:19058%09red/mmu:19651%09red/mmu:12192%09red/mmu:16438%09red/mmu:16439%09red/mmu:18021%09red/mmu:15259…
Hepatocellular carcinoma	KEGG PATHWAY	mmu05225	36	171	2.39177e-07	1.48388e-06	DPF1|EGFR|MAP2K1|AKT3|SMARCE1|BAK1|POLK|CSNK1A1|FZD5|GADD45A|PIK3CB|RPS6KB1|PIK3R2|ACTL6A|SHC4|SHC1|ARID2|E2F3|PIK3CA|GSTT3|KRAS|LRP6|SOS2|SOS1|WNT3|ARID1B|ARID1A|TCF7L2|GSK3B|PTEN|WNT4|BRAF|PBRM1|APC|WNT7A|SMARCD2	http://www.genome.jp/kegg-bin/show_pathway?mmu05225/mmu:16653%09red/mmu:23797%09red/mmu:271849%09red/mmu:18709%09red/mmu:18706%09red/mmu:14367%09red/mmu:66923%09red/mmu:13197%09red/mmu:77044%09red/mmu:11789%09red/mmu:56456%09red/mmu:22421%09red/mmu:21416%09red/mmu:29861%09red/mmu:93687%09red/mmu:20662%09red/mmu:20663%09red/mmu:74769%09red/mmu:109880%09red/mmu:57376%09red/mmu:13557%09red/mmu:27015…
AMPK signaling pathway	KEGG PATHWAY	mmu04152	30	126	2.54895e-07	1.54976e-06	PCK2|ELAVL1|PPP2R3A|INSR|FOXO3|FOXO1|AKT3|PIK3CA|PIK3CB|RPS6KB1|MAP3K7|AKT1S1|PIK3R2|RAB10|SIRT1|PRKAG2|CREB5|SCD1|PPP2R2A|CREB1|PPARG|GYS2|PPP2R2C|PPP2CA|PPP2CB|IRS1|CREB3L1|TBC1D1|STRADA|PPP2R5C	http://www.genome.jp/kegg-bin/show_pathway?mmu04152/mmu:71978%09red/mmu:72149%09red/mmu:23797%09red/mmu:269643%09red/mmu:232493%09red/mmu:93759%09red/mmu:18709%09red/mmu:18706%09red/mmu:16337%09red/mmu:56458%09red/mmu:19054%09red/mmu:19325%09red/mmu:19053%09red/mmu:19052%09red/mmu:19016%09red/mmu:15568%09red/mmu:26409%09red/mmu:16367%09red/mmu:67605%09red/mmu:26427%09red/mmu:231991%09red/mmu:2693…
Phosphatidylinositol signaling system	KEGG PATHWAY	mmu04070	26	98	2.71857e-07	1.62048e-06	OCRL|PI4KB|ITPR1|CALM2|DGKK|PIK3CA|PIK3CB|INPP4B|INPP4A|TMEM55A|DGKH|SYNJ1|PIK3R2|ITPKC|MTMR6|MTMR4|MTMR2|MTMR14|MTM1|PIK3C2A|ITPR2|ITPR3|PIK3C3|INPP5K|PTEN|PPIP5K1	http://www.genome.jp/kegg-bin/show_pathway?mmu04070/mmu:219135%09red/mmu:12314%09red/mmu:331374%09red/mmu:233011%09red/mmu:380921%09red/mmu:97287%09red/mmu:107650%09red/mmu:18709%09red/mmu:18706%09red/mmu:18704%09red/mmu:234515%09red/mmu:320634%09red/mmu:327655%09red/mmu:104015%09red/mmu:225326%09red/mmu:269180%09red/mmu:72519%09red/mmu:16438%09red/mmu:16439%09red/mmu:170749%09red/mmu:17772%09red…
Cholinergic synapse	KEGG PATHWAY	mmu04725	28	113	3.17092e-07	1.84107e-06	KCNJ2|MAP2K1|AKT3|GNAI3|PIK3CA|PIK3CB|CACNA1D|GNG12|CREB3L1|JAK2|PIK3R2|KCNJ14|CREB5|KCNQ5|CREB1|CAMK2B|ITPR2|ITPR3|ITPR1|KRAS|KCNJ3|ADCY5|ADCY6|ADCY1|GNG5|PRKACB|SLC18A3|BCL2	http://www.genome.jp/kegg-bin/show_pathway?mmu04725/mmu:16653%09red/mmu:432530%09red/mmu:224129%09red/mmu:16518%09red/mmu:11512%09red/mmu:211480%09red/mmu:18709%09red/mmu:18706%09red/mmu:12043%09red/mmu:18749%09red/mmu:20508%09red/mmu:23797%09red/mmu:16452%09red/mmu:16438%09red/mmu:16439%09red/mmu:14701%09red/mmu:16519%09red/mmu:12323%09red/mmu:14707%09red/mmu:26427%09red/mmu:74769%09red/mmu:2319…
Circadian entrainment	KEGG PATHWAY	mmu04713	26	99	3.20976e-07	1.84107e-06	ADCY10|GRIA3|GRIA1|ADCYAP1|ADCYAP1R1|GNAI3|CALM2|RYR3|CACNA1D|GNG12|GUCY1A2|PRKG1|PRKG2|NOS1|CREB1|CAMK2B|ITPR3|ITPR1|KCNJ3|ADCY5|ADCY6|ADCY1|KCNJ5|GRIN2B|GNG5|PRKACB	http://www.genome.jp/kegg-bin/show_pathway?mmu04713/mmu:12314%09red/mmu:432530%09red/mmu:224129%09red/mmu:14812%09red/mmu:11512%09red/mmu:11516%09red/mmu:11517%09red/mmu:234889%09red/mmu:19091%09red/mmu:19092%09red/mmu:18749%09red/mmu:271639%09red/mmu:20192%09red/mmu:16438%09red/mmu:14679%09red/mmu:14701%09red/mmu:16519%09red/mmu:12323%09red/mmu:14707%09red/mmu:53623%09red/mmu:12289%09red/mmu:129…
Human cytomegalovirus infection	KEGG PATHWAY	mmu05163	46	256	3.29215e-07	1.85336e-06	NFATC3|IL10RA|PPP3R1|EGFR|MAP2K1|PTK2|CCR5|MAPK12|CRK|BAK1|GNAI3|CALM2|TBK1|PIK3CA|BID|RPS6KB1|GNG12|CREB3L1|PIK3R2|CXCR4|RELA|ARHGEF11|ARHGEF12|RAC1|SP1|CREB5|CREB1|VEGFA|ITPR2|ITPR3|ITPR1|KRAS|ADCY5|ADCY6|E2F3|SOS2|SOS1|ROCK1|ROCK2|GSK3B|AKT3|GNG5|GNA13|PRKACB|PIK3CB|ADCY1	http://www.genome.jp/kegg-bin/show_pathway?mmu05163/mmu:16653%09red/mmu:12314%09red/mmu:432530%09red/mmu:224129%09red/mmu:12122%09red/mmu:22339%09red/mmu:11512%09red/mmu:19697%09red/mmu:20683%09red/mmu:18706%09red/mmu:12774%09red/mmu:18749%09red/mmu:12928%09red/mmu:14083%09red/mmu:56637%09red/mmu:18709%09red/mmu:23797%09red/mmu:16440%09red/mmu:19877%09red/mmu:20662%09red/mmu:20663%09red/mmu:19878…
Chemokine signaling pathway	KEGG PATHWAY	mmu04062	39	200	4.27485e-07	2.36283e-06	PTK2|DOCK2|CCR2|RAP1B|RAP1A|FOXO3|MAP2K1|AKT3|ARRB2|CCR5|SOS2|CRK|ADRBK1|GNAI3|PIK3CA|PIK3CB|GNG12|GRK1|TIAM1|JAK2|PIK3R2|CXCR4|RELA|SHC4|SHC1|RAC1|KRAS|ADCY5|ADCY6|ADCY1|SOS1|VAV3|ROCK1|ROCK2|GSK3B|GNG5|BRAF|PRKACB|ELMO1	http://www.genome.jp/kegg-bin/show_pathway?mmu04062/mmu:16653%09red/mmu:215449%09red/mmu:432530%09red/mmu:224129%09red/mmu:21844%09red/mmu:11512%09red/mmu:19697%09red/mmu:110355%09red/mmu:18709%09red/mmu:18706%09red/mmu:12774%09red/mmu:20416%09red/mmu:94176%09red/mmu:57257%09red/mmu:18749%09red/mmu:12928%09red/mmu:14083%09red/mmu:56637%09red/mmu:23797%09red/mmu:19877%09red/mmu:24013%09red/mmu:206…
Hedgehog signaling pathway	KEGG PATHWAY	mmu04340	17	44	4.65334e-07	2.5261e-06	LRP2|BTRC|FBXW11|SMURF2|CCND2|SPOPL|GSK3B|CSNK1G3|CSNK1G1|ARRB2|PTCH2|PRKACB|GAS1|BCL2|BOC|ADRBK1|CSNK1A1	http://www.genome.jp/kegg-bin/show_pathway?mmu04340/mmu:12234%09red/mmu:14725%09red/mmu:12444%09red/mmu:76857%09red/mmu:117606%09red/mmu:66313%09red/mmu:12043%09red/mmu:93687%09red/mmu:214897%09red/mmu:18749%09red/mmu:110355%09red/mmu:56637%09red/mmu:70425%09red/mmu:216869%09red/mmu:19207%09red/mmu:103583%09red/mmu:14451%09red
Hippo signaling pathway	KEGG PATHWAY	mmu04390	33	154	5.28462e-07	2.81847e-06	BTRC|RASSF1|SMAD7|BMPR1A|LATS1|FBXW11|MOB1A|BBC3|WNT4|MOB1B|FZD5|GDF6|YWHAG|PPP2R2A|PPP2R2C|CRB2|CCND2|FRMD6|CTNNA1|BMP6|BMP2|WNT3|CCND3|PPP2CB|ID2|TCF7L2|GSK3B|SCRIB|PPP2CA|BMPR2|APC|WNT7A|TEAD1	http://www.genome.jp/kegg-bin/show_pathway?mmu04390/mmu:12234%09red/mmu:22417%09red/mmu:16798%09red/mmu:71978%09red/mmu:105782%09red/mmu:269643%09red/mmu:68473%09red/mmu:21676%09red/mmu:319710%09red/mmu:232157%09red/mmu:56289%09red/mmu:12166%09red/mmu:170770%09red/mmu:12168%09red/mmu:56637%09red/mmu:103583%09red/mmu:11789%09red/mmu:22421%09red/mmu:21416%09red/mmu:17131%09red/mmu:19053%09red/mmu:1…
Progesterone-mediated oocyte maturation	KEGG PATHWAY	mmu04914	24	90	7.13152e-07	3.71526e-06	CPEB4|CPEB1|CPEB3|CPEB2|MAP2K1|AKT3|MAPK10|MAPK12|GNAI3|PIK3CA|PIK3CB|PIK3R2|MAPK8|MAPK9|MYT1|CDC25A|ANAPC4|KRAS|ADCY5|ADCY6|ADCY1|CDC27|BRAF|PRKACB	http://www.genome.jp/kegg-bin/show_pathway?mmu04914/mmu:16653%09red/mmu:432530%09red/mmu:224129%09red/mmu:208922%09red/mmu:11512%09red/mmu:12530%09red/mmu:18706%09red/mmu:217232%09red/mmu:26414%09red/mmu:268930%09red/mmu:18749%09red/mmu:26419%09red/mmu:18709%09red/mmu:23797%09red/mmu:109880%09red/mmu:14679%09red/mmu:26420%09red/mmu:26395%09red/mmu:52206%09red/mmu:12877%09red/mmu:231207%09red/mmu:…
Prostate cancer	KEGG PATHWAY	mmu05215	25	97	7.21054e-07	3.71526e-06	PDGFRB|EGFR|FOXO1|AKT3|PIK3CA|PIK3CB|CCNE1|CREB3L1|PIK3R2|RELA|KRAS|CREB5|CREB1|ZEB1|FGFR1|E2F3|SOS2|SOS1|MAP2K1|TCF7L2|GSK3B|PTEN|ERG|BRAF|BCL2	http://www.genome.jp/kegg-bin/show_pathway?mmu05215/mmu:16653%09red/mmu:23797%09red/mmu:19697%09red/mmu:18709%09red/mmu:18706%09red/mmu:56458%09red/mmu:14182%09red/mmu:56637%09red/mmu:21416%09red/mmu:21417%09red/mmu:20662%09red/mmu:20663%09red/mmu:12043%09red/mmu:74769%09red/mmu:109880%09red/mmu:13557%09red/mmu:18596%09red/mmu:26427%09red/mmu:13876%09red/mmu:231991%09red/mmu:26395%09red/mmu:12447…
Oocyte meiosis	KEGG PATHWAY	mmu04114	28	119	7.71573e-07	3.9093e-06	BTRC|PPP3R1|CPEB4|CPEB1|CPEB3|CPEB2|MAP2K1|FBXW11|MAPK12|CALM2|SMC3|CCNE1|YWHAG|MYT1|CAMK2B|ITPR2|ITPR3|ITPR1|ANAPC4|ADCY5|ADCY6|ADCY1|CDC27|PPP2CB|SKP1A|PPP2CA|PRKACB|PPP2R5C	http://www.genome.jp/kegg-bin/show_pathway?mmu04114/mmu:12234%09red/mmu:12314%09red/mmu:432530%09red/mmu:224129%09red/mmu:208922%09red/mmu:11512%09red/mmu:103583%09red/mmu:217232%09red/mmu:268930%09red/mmu:18749%09red/mmu:19053%09red/mmu:19052%09red/mmu:19058%09red/mmu:13006%09red/mmu:16438%09red/mmu:16439%09red/mmu:12323%09red/mmu:26931%09red/mmu:22628%09red/mmu:26395%09red/mmu:52206%09red/mmu:1…
Fluid shear stress and atherosclerosis	KEGG PATHWAY	mmu05418	31	143	9.31285e-07	4.64116e-06	PTK2|ACVR1|DUSP1|ARHGEF2|SUMO2|BMPR1A|AKT3|MAPK10|MAPK12|CALM2|PIK3CA|PIK3CB|JUN|MAP3K7|PIK3R2|RELA|MAPK9|CDH5|NPPC|KDR|ACVR2A|RAC1|VEGFA|MAPK8|GSTT3|SDC1|SDC2|MEF2C|MEF2A|BMPR2|BCL2	http://www.genome.jp/kegg-bin/show_pathway?mmu05418/mmu:17258%09red/mmu:12314%09red/mmu:16542%09red/mmu:22339%09red/mmu:12168%09red/mmu:11477%09red/mmu:19697%09red/mmu:14083%09red/mmu:12166%09red/mmu:18709%09red/mmu:17260%09red/mmu:26414%09red/mmu:18159%09red/mmu:26419%09red/mmu:23797%09red/mmu:15529%09red/mmu:170930%09red/mmu:11480%09red/mmu:16476%09red/mmu:12043%09red/mmu:12562%09red/mmu:18706%…
Apelin signaling pathway	KEGG PATHWAY	mmu04371	30	139	1.49735e-06	7.34185e-06	PRKAG2|MAP2K1|AKT3|ADCY10|GNAI3|ITPR1|CALM2|SLC9A1|RYR3|RPS6KB1|GNG12|SLC8A2|NOS1|MYLK4|MEF2D|PRKCE|APLN|ITPR2|ITPR3|PIK3C3|KRAS|ADCY5|ADCY6|ADCY1|MEF2C|MEF2A|GNG5|GNA13|PRKACB|NRF1	http://www.genome.jp/kegg-bin/show_pathway?mmu04371/mmu:16653%09red/mmu:17258%09red/mmu:432530%09red/mmu:224129%09red/mmu:11512%09red/mmu:20544%09red/mmu:12314%09red/mmu:238564%09red/mmu:18749%09red/mmu:23797%09red/mmu:30878%09red/mmu:20192%09red/mmu:17260%09red/mmu:17261%09red/mmu:16438%09red/mmu:16439%09red/mmu:18181%09red/mmu:110891%09red/mmu:14674%09red/mmu:14701%09red/mmu:14707%09red/mmu:263…
MicroRNAs in cancer	KEGG PATHWAY	mmu05206	47	282	1.59432e-06	7.69322e-06	RECK|MMP16|BCL2L2|TRIM71|PDGFRB|RASSF1|EGFR|ITGA5|IRS1|CCNG1|MAP2K1|KIF23|CRK|BMF|EZR|CCNE1|ZFPM2|MARCKS|PDCD4|ZEB2|SHC4|SIRT1|SHC1|HMGA2|CDC25A|PRKCE|RDX|BMI1|VEGFA|BCL2L11|ZEB1|KRAS|CYP24A1|E2F3|SOS2|SOS1|WNT3|CCND2|ROCK1|NOTCH2|BAK1|PTEN|BMPR2|APC|BCL2|GLS2|MCL1	http://www.genome.jp/kegg-bin/show_pathway?mmu05206/mmu:22350%09red/mmu:16653%09red/mmu:17210%09red/mmu:12043%09red/mmu:12928%09red/mmu:15364%09red/mmu:16402%09red/mmu:22339%09red/mmu:12151%09red/mmu:171543%09red/mmu:93759%09red/mmu:71819%09red/mmu:12530%09red/mmu:12168%09red/mmu:636931%09red/mmu:12450%09red/mmu:11789%09red/mmu:53614%09red/mmu:21417%09red/mmu:18569%09red/mmu:19877%09red/mmu:17118…
Insulin resistance	KEGG PATHWAY	mmu04931	26	110	1.75334e-06	8.32834e-06	PCK2|PRKAG2|IRS1|INSR|AKT3|MAPK10|TRIB3|PIK3CA|PIK3CB|RPS6KB1|PIK3R2|FOXO1|RELA|MAPK9|CREB5|PRKCE|CREB1|GYS2|PTPN1|MAPK8|OGT|SLC2A2|GSK3B|PTEN|CREB3L1|GFPT2	http://www.genome.jp/kegg-bin/show_pathway?mmu04931/mmu:23797%09red/mmu:232493%09red/mmu:14584%09red/mmu:18709%09red/mmu:18706%09red/mmu:16337%09red/mmu:56458%09red/mmu:19246%09red/mmu:26414%09red/mmu:20526%09red/mmu:26419%09red/mmu:56637%09red/mmu:228775%09red/mmu:16367%09red/mmu:108155%09red/mmu:26427%09red/mmu:26420%09red/mmu:231991%09red/mmu:18754%09red/mmu:12912%09red/mmu:108099%09red/mmu:19…
Glioma	KEGG PATHWAY	mmu05214	21	75	1.79992e-06	8.37678e-06	SHC4|PDGFRB|E2F3|SOS2|CAMK1G|PIK3R2|GADD45A|PIK3CB|EGFR|CAMK2B|BAK1|AKT3|PTEN|MAP2K1|SOS1|BRAF|PIK3CA|CALM2|POLK|SHC1|KRAS	http://www.genome.jp/kegg-bin/show_pathway?mmu05214/mmu:16653%09red/mmu:13557%09red/mmu:20416%09red/mmu:26395%09red/mmu:12314%09red/mmu:23797%09red/mmu:109880%09red/mmu:12018%09red/mmu:215303%09red/mmu:271849%09red/mmu:12323%09red/mmu:74769%09red/mmu:27015%09red/mmu:18596%09red/mmu:19211%09red/mmu:18709%09red/mmu:18706%09red/mmu:20663%09red/mmu:13649%09red/mmu:13197%09red/mmu:20662%09red
Longevity regulating pathway - multiple species	KEGG PATHWAY	mmu04213	19	62	1.81864e-06	8.37678e-06	ADCY5|ADCY6|PRKAG2|ADCY1|AKT1S1|PIK3CA|PIK3CB|PRKACB|RPS6KB1|MSH5|FOXO1|IRS1|FOXO3|INSR|AKT3|PIK3R2|EIF4EBP2|SIRT1|KRAS	http://www.genome.jp/kegg-bin/show_pathway?mmu04213/mmu:56458%09red/mmu:16653%09red/mmu:224129%09red/mmu:16367%09red/mmu:432530%09red/mmu:67605%09red/mmu:18749%09red/mmu:13688%09red/mmu:15482%09red/mmu:23797%09red/mmu:11512%09red/mmu:93759%09red/mmu:18709%09red/mmu:18706%09red/mmu:108099%09red/mmu:74769%09red/mmu:72508%09red/mmu:16337%09red/mmu:56484%09red
Thyroid hormone signaling pathway	KEGG PATHWAY	mmu04919	27	118	1.90475e-06	8.64246e-06	MED24|MED27|MAP2K1|AKT3|WNT4|NCOA2|NCOA1|SLC9A1|PIK3CA|PIK3CB|MED12L|MED13|MED14|DIO1|DIO2|PIK3R2|ATP1B4|HIF1A|KRAS|ESR1|SLC16A2|FOXO1|NOTCH2|GSK3B|MED1|ATP1A3|PRKACB	http://www.genome.jp/kegg-bin/show_pathway?mmu04919/mmu:16653%09red/mmu:13370%09red/mmu:13371%09red/mmu:23797%09red/mmu:20544%09red/mmu:232975%09red/mmu:13982%09red/mmu:18709%09red/mmu:18706%09red/mmu:67821%09red/mmu:20502%09red/mmu:23989%09red/mmu:18749%09red/mmu:56637%09red/mmu:17977%09red/mmu:17978%09red/mmu:19014%09red/mmu:56458%09red/mmu:74769%09red/mmu:15251%09red/mmu:329650%09red/mmu:18129…
Glutamatergic synapse	KEGG PATHWAY	mmu04724	26	114	3.08139e-06	1.37756e-05	PPP3R1|GRIA3|GRIA1|GNAI3|CACNA1D|GNG12|ADRBK1|HOMER1|GRM5|SLC38A2|ITPR2|ITPR3|ITPR1|SHANK3|PLD1|KCNJ3|ADCY5|ADCY6|ADCY1|GRIK2|GRIN2B|GNG5|GLS2|PRKACB|SLC1A1|SLC1A2	http://www.genome.jp/kegg-bin/show_pathway?mmu04724/mmu:14806%09red/mmu:108071%09red/mmu:432530%09red/mmu:224129%09red/mmu:14812%09red/mmu:11512%09red/mmu:26556%09red/mmu:18749%09red/mmu:14679%09red/mmu:19058%09red/mmu:16438%09red/mmu:16439%09red/mmu:14701%09red/mmu:16519%09red/mmu:14707%09red/mmu:67760%09red/mmu:20510%09red/mmu:20511%09red/mmu:18805%09red/mmu:216456%09red/mmu:53623%09red/mmu:122…
Gap junction	KEGG PATHWAY	mmu04540	22	86	3.62363e-06	1.5965e-05	PDGFRB|EGFR|MAP2K1|GNAI3|MAP3K2|GUCY1A2|PRKG1|HTR2C|PRKG2|GRM5|GJD2|TUBB5|ITPR2|ITPR3|ITPR1|KRAS|ADCY5|ADCY6|SOS2|SOS1|PRKACB|ADCY1	http://www.genome.jp/kegg-bin/show_pathway?mmu04540/mmu:16653%09red/mmu:22154%09red/mmu:432530%09red/mmu:224129%09red/mmu:11512%09red/mmu:234889%09red/mmu:19091%09red/mmu:19092%09red/mmu:18749%09red/mmu:14617%09red/mmu:20662%09red/mmu:20663%09red/mmu:15560%09red/mmu:16438%09red/mmu:16439%09red/mmu:14679%09red/mmu:18596%09red/mmu:108071%09red/mmu:26405%09red/mmu:16440%09red/mmu:26395%09red/mmu:136…
Human immunodeficiency virus 1 infection	KEGG PATHWAY	mmu05170	41	239	3.85052e-06	1.67222e-05	NFATC3|AP1S2|PPP3R1|JUN|MAP2K1|PTK2|MAPK10|CCR5|MAPK12|CRK|GNAI3|CALM2|TBK1|PIK3CA|BID|RPS6KB1|MAP3K7|GNG12|CUL4B|PIK3R2|CXCR4|CUL5|MAPK8|MAPK9|RAC1|STK4|ITPR2|ITPR3|ITPR1|RELA|KRAS|FBXW11|SAMHD1|TAB2|BTRC|SKP1A|BAK1|AKT3|GNG5|PIK3CB|BCL2	http://www.genome.jp/kegg-bin/show_pathway?mmu05170/mmu:12234%09red/mmu:16653%09red/mmu:12314%09red/mmu:23797%09red/mmu:12122%09red/mmu:19697%09red/mmu:14083%09red/mmu:56045%09red/mmu:18709%09red/mmu:18706%09red/mmu:12043%09red/mmu:18481%09red/mmu:103583%09red/mmu:12774%09red/mmu:26414%09red/mmu:68652%09red/mmu:12928%09red/mmu:26419%09red/mmu:74769%09red/mmu:72584%09red/mmu:16440%09red/mmu:19058%…
Platelet activation	KEGG PATHWAY	mmu04611	27	125	4.8305e-06	2.06827e-05	RAP1B|RAP1A|AKT3|MAPK12|GNAI3|PIK3CA|PIK3CB|TLN2|TLN1|GUCY1A2|PRKG1|PIK3R2|PRKG2|PPP1R12A|ARHGEF12|MYLK4|ITPR2|ITPR3|ITPR1|ADCY5|ADCY6|ADCY1|SNAP23|ROCK1|ROCK2|GNA13|PRKACB	http://www.genome.jp/kegg-bin/show_pathway?mmu04611/mmu:215449%09red/mmu:432530%09red/mmu:224129%09red/mmu:11512%09red/mmu:18709%09red/mmu:18706%09red/mmu:234889%09red/mmu:19091%09red/mmu:19092%09red/mmu:21894%09red/mmu:238564%09red/mmu:18749%09red/mmu:17931%09red/mmu:23797%09red/mmu:19877%09red/mmu:19878%09red/mmu:109905%09red/mmu:16438%09red/mmu:16439%09red/mmu:14674%09red/mmu:14679%09red/mmu:2…
Phospholipase D signaling pathway	KEGG PATHWAY	mmu04072	30	149	5.04489e-06	2.13006e-05	PDGFRB|PPAP2B|KITL|RAPGEF4|INSR|AKT3|DNM3|RAPGEF3|SHC1|RALA|PIK3CA|PIK3CB|ARF6|DGKK|DGKH|PIK3R2|GRM5|KRAS|SHC4|RALGDS|EGFR|PLD1|ADCY5|ADCY6|ADCY1|SOS1|MAP2K1|GNA13|SOS2|LPAR4	http://www.genome.jp/kegg-bin/show_pathway?mmu04072/mmu:16653%09red/mmu:11845%09red/mmu:17311%09red/mmu:432530%09red/mmu:331374%09red/mmu:224129%09red/mmu:380921%09red/mmu:11512%09red/mmu:56044%09red/mmu:18706%09red/mmu:16337%09red/mmu:67916%09red/mmu:78134%09red/mmu:19730%09red/mmu:18709%09red/mmu:23797%09red/mmu:56508%09red/mmu:20662%09red/mmu:20663%09red/mmu:223864%09red/mmu:14674%09red/mmu:10…
Apoptosis	KEGG PATHWAY	mmu04210	28	136	7.14796e-06	2.94282e-05	TNFRSF10B|MAP2K1|AKT3|MAPK10|MCL1|BBC3|EIF2S1|BCL2L11|GADD45A|BID|JUN|PIK3R2|RELA|MAPK9|ERN1|DAB2IP|ITPR2|ITPR3|LMNA|ITPR1|MAPK8|KRAS|CASP2|PTPN13|BAK1|PIK3CA|PIK3CB|BCL2	http://www.genome.jp/kegg-bin/show_pathway?mmu04210/mmu:16653%09red/mmu:17210%09red/mmu:23797%09red/mmu:12125%09red/mmu:18709%09red/mmu:12122%09red/mmu:19697%09red/mmu:170770%09red/mmu:18706%09red/mmu:13197%09red/mmu:26414%09red/mmu:69601%09red/mmu:19249%09red/mmu:26419%09red/mmu:12043%09red/mmu:78943%09red/mmu:16905%09red/mmu:16476%09red/mmu:16438%09red/mmu:16439%09red/mmu:12366%09red/mmu:12018%…
Measles	KEGG PATHWAY	mmu05162	29	144	7.16344e-06	2.94282e-05	MSH5|MSN|AKT3|MAPK10|BBC3|GSK3B|EIF2S1|TBK1|PIK3CA|BID|CCNE1|JUN|MAP3K7|PIK3R2|RELA|MAPK9|CBLB|TRAF3|MAPK8|CSNK2A1|RAB9B|TAB2|CCND3|CCND2|TNFAIP3|BAK1|MAVS|PIK3CB|BCL2	http://www.genome.jp/kegg-bin/show_pathway?mmu05162/mmu:12995%09red/mmu:22031%09red/mmu:18709%09red/mmu:12122%09red/mmu:208650%09red/mmu:21929%09red/mmu:19697%09red/mmu:170770%09red/mmu:18706%09red/mmu:26414%09red/mmu:68652%09red/mmu:26419%09red/mmu:56637%09red/mmu:23797%09red/mmu:16476%09red/mmu:12043%09red/mmu:17698%09red/mmu:12018%09red/mmu:26420%09red/mmu:74769%09red/mmu:26409%09red/mmu:12447…
Hepatitis B	KEGG PATHWAY	mmu05161	31	163	9.64403e-06	3.90905e-05	NFATC3|MAP2K1|AKT3|MAPK10|MAPK12|TBK1|PIK3CA|BID|CCNE1|JUN|MAP3K7|JAK2|PIK3R2|MAPK8|MAPK9|TRAF3|DDX3X|CREB5|CREB1|RELA|KRAS|E2F3|SOS2|SOS1|TAB2|MAP3K1|CREB3L1|BRAF|MAVS|PIK3CB|BCL2	http://www.genome.jp/kegg-bin/show_pathway?mmu05161/mmu:16653%09red/mmu:23797%09red/mmu:12122%09red/mmu:13205%09red/mmu:19697%09red/mmu:18709%09red/mmu:18706%09red/mmu:26414%09red/mmu:68652%09red/mmu:26419%09red/mmu:22031%09red/mmu:20662%09red/mmu:20663%09red/mmu:16452%09red/mmu:16476%09red/mmu:12043%09red/mmu:109880%09red/mmu:13557%09red/mmu:26409%09red/mmu:26401%09red/mmu:26427%09red/mmu:26420%…
Melanoma	KEGG PATHWAY	mmu05218	19	72	1.12513e-05	4.50052e-05	PDGFRB|E2F3|PIK3R2|GADD45A|PIK3CB|EGFR|BAK1|AKT3|PTEN|MAP2K1|FGF18|BRAF|FGF9|PIK3CA|FGF7|KRAS|POLK|FGF2|FGFR1	http://www.genome.jp/kegg-bin/show_pathway?mmu05218/mmu:16653%09red/mmu:74769%09red/mmu:14180%09red/mmu:26395%09red/mmu:14182%09red/mmu:14178%09red/mmu:23797%09red/mmu:109880%09red/mmu:14173%09red/mmu:14172%09red/mmu:12018%09red/mmu:13557%09red/mmu:27015%09red/mmu:18596%09red/mmu:19211%09red/mmu:18709%09red/mmu:18706%09red/mmu:13649%09red/mmu:13197%09red
Serotonergic synapse	KEGG PATHWAY	mmu04726	27	132	1.14367e-05	4.51528e-05	MAP2K1|RAPGEF3|GNAI3|CACNA1D|GNG12|HTR2C|ALOX12E|DUSP1|KCND2|HTR3A|TPH1|HTR4|ITPR2|ITPR3|ITPR1|GABRB1|KRAS|KCNJ3|ADCY5|VAT1|KCNJ5|MAOB|GNG5|BRAF|PRKACB|SLC18A2|HTR1A	http://www.genome.jp/kegg-bin/show_pathway?mmu04726/mmu:14400%09red/mmu:16653%09red/mmu:224129%09red/mmu:16508%09red/mmu:15562%09red/mmu:11685%09red/mmu:18749%09red/mmu:223864%09red/mmu:15561%09red/mmu:15560%09red/mmu:16438%09red/mmu:16439%09red/mmu:21990%09red/mmu:109880%09red/mmu:14701%09red/mmu:16519%09red/mmu:14707%09red/mmu:110877%09red/mmu:109731%09red/mmu:19252%09red/mmu:214084%09red/mmu:2…
Kaposi sarcoma-associated herpesvirus infection	KEGG PATHWAY	mmu05167	37	217	1.25325e-05	4.88445e-05	NFATC3|PPP3R1|HIF1A|IL6ST|MAP2K1|AKT3|MAPK10|CCR5|MAPK12|BAK1|MAPKAPK2|PIK3C3|CALM2|TBK1|PIK3CA|BID|JUN|GNG12|FGF2|JAK2|PIK3R2|RELA|MAPK9|TRAF3|RAC1|CREB1|ATG14|ITPR2|ITPR3|ITPR1|MAPK8|KRAS|E2F3|GSK3B|GNG5|VEGFA|PIK3CB	http://www.genome.jp/kegg-bin/show_pathway?mmu05167/mmu:16653%09red/mmu:17164%09red/mmu:12314%09red/mmu:23797%09red/mmu:14173%09red/mmu:12122%09red/mmu:22339%09red/mmu:19697%09red/mmu:18709%09red/mmu:18706%09red/mmu:16195%09red/mmu:100504663%09red/mmu:12774%09red/mmu:26414%09red/mmu:26420%09red/mmu:26419%09red/mmu:56637%09red/mmu:225326%09red/mmu:19058%09red/mmu:16452%09red/mmu:16476%09red/mmu:16…
Aldosterone synthesis and secretion	KEGG PATHWAY	mmu04925	23	102	1.30738e-05	5.03094e-05	CAMK1G|CALM2|CACNA1D|KCNK3|CREB5|NR4A2|ATP1B4|PRKCE|CREB1|CAMK2B|ITPR2|ITPR3|ITPR1|ADCY5|ADCY6|ADCY1|KCNJ5|PKD1|CREB3L1|ATP1A3|PRKACB|PRKD1|PRKD3	http://www.genome.jp/kegg-bin/show_pathway?mmu04925/mmu:12314%09red/mmu:432530%09red/mmu:224129%09red/mmu:215303%09red/mmu:232975%09red/mmu:11512%09red/mmu:18760%09red/mmu:75292%09red/mmu:67821%09red/mmu:18749%09red/mmu:16438%09red/mmu:16439%09red/mmu:12323%09red/mmu:26427%09red/mmu:16440%09red/mmu:231991%09red/mmu:18754%09red/mmu:18227%09red/mmu:12289%09red/mmu:12912%09red/mmu:16527%09red/mmu:16…
Dilated cardiomyopathy (DCM)	KEGG PATHWAY	mmu05414	22	95	1.40009e-05	5.32036e-05	ITGA9|DMD|CACNA1D|ITGA5|ITGA6|CACNB2|CACNB1|TPM3|SGCB|CACNB4|TTN|SLC8A2|ITGB4|ITGB8|TNC|CACNA2D2|LMNA|CACNA2D1|ADCY5|ADCY6|ADCY1|PRKACB	http://www.genome.jp/kegg-bin/show_pathway?mmu05414/mmu:56808%09red/mmu:22138%09red/mmu:224129%09red/mmu:16403%09red/mmu:16402%09red/mmu:11512%09red/mmu:104099%09red/mmu:320910%09red/mmu:12296%09red/mmu:12295%09red/mmu:12293%09red/mmu:18749%09red/mmu:12298%09red/mmu:432530%09red/mmu:21924%09red/mmu:24051%09red/mmu:16905%09red/mmu:110891%09red/mmu:59069%09red/mmu:12289%09red/mmu:13405%09red/mmu:19…
Bacterial invasion of epithelial cells	KEGG PATHWAY	mmu05100	19	74	1.56159e-05	5.86076e-05	SHC4|PTK2|WASF1|WASF2|RAC1|PIK3CA|PIK3CB|ARPC5L|ITGA5|ELMO1|CTTN|DOCK1|PIK3R2|DNM3|ARPC1B|CRK|CD2AP|CTNNA1|SHC1	http://www.genome.jp/kegg-bin/show_pathway?mmu05100/mmu:20416%09red/mmu:242687%09red/mmu:74769%09red/mmu:330662%09red/mmu:11867%09red/mmu:103967%09red/mmu:12488%09red/mmu:12928%09red/mmu:16402%09red/mmu:14083%09red/mmu:83767%09red/mmu:13043%09red/mmu:271849%09red/mmu:19353%09red/mmu:18709%09red/mmu:18706%09red/mmu:12385%09red/mmu:140580%09red/mmu:74192%09red
Long-term depression	KEGG PATHWAY	mmu04730	17	61	1.77569e-05	6.58305e-05	NOS1|PPP2CB|GRIA3|PPP1R2|PPP2CA|GNA13|GRIA1|MAP2K1|GUCY1A2|PRKG1|BRAF|PRKG2|ITPR2|ITPR3|ITPR1|GNAI3|KRAS	http://www.genome.jp/kegg-bin/show_pathway?mmu04730/mmu:19091%09red/mmu:16653%09red/mmu:16438%09red/mmu:16439%09red/mmu:26395%09red/mmu:14674%09red/mmu:109880%09red/mmu:14679%09red/mmu:19092%09red/mmu:19051%09red/mmu:19053%09red/mmu:18125%09red/mmu:14799%09red/mmu:19052%09red/mmu:16440%09red/mmu:234889%09red/mmu:53623%09red
Amphetamine addiction	KEGG PATHWAY	mmu05031	18	68	1.83216e-05	6.71056e-05	ADCY5|VAT1|PPP1R1B|CALM2|PPP3R1|CACNA1D|CREB5|GRIA1|JUN|SIRT1|CREB1|GRIN2B|MAOB|CREB3L1|CAMK2B|PRKACB|GRIA3|SLC18A2	http://www.genome.jp/kegg-bin/show_pathway?mmu05031/mmu:16476%09red/mmu:214084%09red/mmu:224129%09red/mmu:231991%09red/mmu:26427%09red/mmu:12314%09red/mmu:12289%09red/mmu:18749%09red/mmu:14812%09red/mmu:12323%09red/mmu:12912%09red/mmu:110877%09red/mmu:53623%09red/mmu:93759%09red/mmu:14799%09red/mmu:19058%09red/mmu:109731%09red/mmu:19049%09red
Protein processing in endoplasmic reticulum	KEGG PATHWAY	mmu04141	30	163	2.29917e-05	8.3208e-05	RAD23B|MSH5|SEC62|DNAJC1|MAN1B1|MAPK10|BAK1|EIF2S1|HERPUD1|SEC23A|TXNDC5|SYVN1|UBE2G1|MAPK8|MAPK9|ERN1|SEL1L|MAN1A|PDIA4|UBE2D3|AMFR|LMAN2|STT3B|UBE2D1|UBE4B|DNAJC5|SKP1A|DNAJC3|ATF6|BCL2	http://www.genome.jp/kegg-bin/show_pathway?mmu04141/mmu:227619%09red/mmu:216080%09red/mmu:226641%09red/mmu:13665%09red/mmu:100037258%09red/mmu:64209%09red/mmu:20338%09red/mmu:26414%09red/mmu:68292%09red/mmu:17155%09red/mmu:20334%09red/mmu:26419%09red/mmu:12043%09red/mmu:13418%09red/mmu:66105%09red/mmu:105245%09red/mmu:78943%09red/mmu:13002%09red/mmu:12304%09red/mmu:69276%09red/mmu:66890%09red/mmu…
Fc gamma R-mediated phagocytosis	KEGG PATHWAY	mmu04666	21	92	2.61399e-05	9.34886e-05	ARPC1B|WASF1|WASF2|RAC1|DOCK2|RPS6KB1|PIK3CB|ARPC5L|PRKCE|ARF6|AKT3|MAP2K1|MARCKS|PIK3R2|PIK3CA|CRK|VAV3|SCIN|PPAP2B|ASAP1|PLD1	http://www.genome.jp/kegg-bin/show_pathway?mmu04666/mmu:11845%09red/mmu:242687%09red/mmu:18754%09red/mmu:94176%09red/mmu:23797%09red/mmu:18805%09red/mmu:20259%09red/mmu:74192%09red/mmu:12928%09red/mmu:19353%09red/mmu:13196%09red/mmu:83767%09red/mmu:74769%09red/mmu:11867%09red/mmu:17118%09red/mmu:18709%09red/mmu:18706%09red/mmu:67916%09red/mmu:72508%09red/mmu:57257%09red/mmu:26395%09red
Vascular smooth muscle contraction	KEGG PATHWAY	mmu04270	27	140	2.8391e-05	0.000100359	MAP2K1|ADM|CALM2|CACNA1D|GUCY1A2|PRKG1|PPP1R12A|PPP1R12B|PPP1R12C|NPPC|GNA13|ARHGEF11|ARHGEF12|MYLK4|PRKCE|ITPR2|ITPR3|ITPR1|CALD1|ADCY5|ADCY6|KCNMB2|ADCY1|ROCK1|ROCK2|BRAF|PRKACB	http://www.genome.jp/kegg-bin/show_pathway?mmu04270/mmu:12314%09red/mmu:432530%09red/mmu:224129%09red/mmu:11512%09red/mmu:234889%09red/mmu:11535%09red/mmu:19091%09red/mmu:109624%09red/mmu:238564%09red/mmu:18159%09red/mmu:18749%09red/mmu:17931%09red/mmu:19877%09red/mmu:19878%09red/mmu:72413%09red/mmu:232807%09red/mmu:16438%09red/mmu:16439%09red/mmu:14674%09red/mmu:109880%09red/mmu:213498%09red/mmu…
Adherens junction	KEGG PATHWAY	mmu04520	18	72	3.49753e-05	0.000122213	PVR|FARP2|WASF1|WASF2|NLK|RAC1|EGFR|SSX2IP|TCF7L2|MAP3K7|INSR|PTPRB|YES1|PTPN1|PTPRM|CTNNA1|CSNK2A1|FGFR1	http://www.genome.jp/kegg-bin/show_pathway?mmu04520/mmu:12995%09red/mmu:227377%09red/mmu:19246%09red/mmu:18099%09red/mmu:242687%09red/mmu:14182%09red/mmu:19274%09red/mmu:19294%09red/mmu:19263%09red/mmu:83767%09red/mmu:21416%09red/mmu:26409%09red/mmu:16337%09red/mmu:19353%09red/mmu:22612%09red/mmu:12385%09red/mmu:13649%09red/mmu:99167%09red
Non-small cell lung cancer	KEGG PATHWAY	mmu05223	17	66	4.15556e-05	0.000143556	E2F3|SOS2|SOS1|RASSF1|GADD45A|PIK3CB|RASSF5|BAK1|FOXO3|PIK3R2|MAP2K1|AKT3|BRAF|PIK3CA|EGFR|POLK|KRAS	http://www.genome.jp/kegg-bin/show_pathway?mmu05223/mmu:16653%09red/mmu:74769%09red/mmu:26395%09red/mmu:54354%09red/mmu:23797%09red/mmu:109880%09red/mmu:12018%09red/mmu:13557%09red/mmu:27015%09red/mmu:56484%09red/mmu:56289%09red/mmu:18709%09red/mmu:18706%09red/mmu:20663%09red/mmu:13649%09red/mmu:13197%09red/mmu:20662%09red
Gastric acid secretion	KEGG PATHWAY	mmu04971	18	74	4.75268e-05	0.000162339	ADCY5|ADCY6|GNAI3|ADCY1|CALM2|KCNK2|ATP1B4|CAMK2B|KCNJ2|KCNK10|ATP1A3|EZR|PRKACB|ITPR2|ITPR3|ITPR1|MYLK4|SLC9A1	http://www.genome.jp/kegg-bin/show_pathway?mmu04971/mmu:22350%09red/mmu:67821%09red/mmu:16438%09red/mmu:16439%09red/mmu:224129%09red/mmu:238564%09red/mmu:432530%09red/mmu:18749%09red/mmu:232975%09red/mmu:12323%09red/mmu:14679%09red/mmu:16518%09red/mmu:11512%09red/mmu:20544%09red/mmu:72258%09red/mmu:16526%09red/mmu:16440%09red/mmu:12314%09red
Long-term potentiation	KEGG PATHWAY	mmu04720	17	67	4.87943e-05	0.000164816	GRIA1|CALM2|ADCY1|PPP3R1|RAPGEF3|RAP1B|RAP1A|GRIN2B|MAP2K1|CAMK2B|PRKACB|ITPR2|ITPR3|KRAS|ITPR1|GRM5|BRAF	http://www.genome.jp/kegg-bin/show_pathway?mmu04720/mmu:16653%09red/mmu:16438%09red/mmu:16439%09red/mmu:215449%09red/mmu:26395%09red/mmu:12314%09red/mmu:432530%09red/mmu:109880%09red/mmu:18749%09red/mmu:14812%09red/mmu:12323%09red/mmu:19058%09red/mmu:108071%09red/mmu:14799%09red/mmu:223864%09red/mmu:16440%09red/mmu:109905%09red
TNF signaling pathway	KEGG PATHWAY	mmu04668	23	113	5.27061e-05	0.000176073	BAG4|MAP2K1|AKT3|MAPK10|MAPK12|PIK3CA|PIK3CB|JUN|MAP3K7|PIK3R2|MAPK8|MAPK9|TRAF3|CREB5|DAB2IP|CREB1|RELA|RPS6KA4|TAB3|TAB2|CSF1|TNFAIP3|CREB3L1	http://www.genome.jp/kegg-bin/show_pathway?mmu04668/mmu:22031%09red/mmu:21929%09red/mmu:19697%09red/mmu:18709%09red/mmu:18706%09red/mmu:26414%09red/mmu:56613%09red/mmu:68652%09red/mmu:69601%09red/mmu:26419%09red/mmu:23797%09red/mmu:66724%09red/mmu:16476%09red/mmu:67384%09red/mmu:26409%09red/mmu:26427%09red/mmu:26420%09red/mmu:231991%09red/mmu:26395%09red/mmu:12912%09red/mmu:12977%09red/mmu:29857%…
Renin secretion	KEGG PATHWAY	mmu04924	18	76	6.39163e-05	0.000211202	ADCY5|ADCY6|ADCYAP1R1|CALM2|PPP3R1|KCNJ2|PDE1B|PDE1A|PRKG2|CACNA1D|CREB1|GUCY1A2|ADCYAP1|PRKACB|ITPR2|ITPR3|ITPR1|GNAI3	http://www.genome.jp/kegg-bin/show_pathway?mmu04924/mmu:16438%09red/mmu:16439%09red/mmu:12314%09red/mmu:224129%09red/mmu:18749%09red/mmu:12289%09red/mmu:19058%09red/mmu:16518%09red/mmu:12912%09red/mmu:234889%09red/mmu:11512%09red/mmu:19092%09red/mmu:14679%09red/mmu:11516%09red/mmu:11517%09red/mmu:18573%09red/mmu:16440%09red/mmu:18574%09red
Human T-cell leukemia virus 1 infection	KEGG PATHWAY	mmu05166	38	246	6.50934e-05	0.000212778	NFATC3|PPP3R1|TLN2|NFYB|MAP2K1|AKT3|MAPK10|PIK3CA|PIK3CB|CCNE1|JUN|TLN1|ETS1|PIK3R2|RELB|RELA|MAPK9|MAP3K1|SRF|CREB5|PRKACB|ADCY6|CREB1|MAPK8|KRAS|ADCY5|TBPL1|E2F3|ADCY1|CDC27|CCND3|CCND2|PTEN|ANAPC4|CREB3L1|ELK4|MAP3K3|NRP1	http://www.genome.jp/kegg-bin/show_pathway?mmu05166/mmu:16653%09red/mmu:18186%09red/mmu:23871%09red/mmu:432530%09red/mmu:224129%09red/mmu:237336%09red/mmu:11512%09red/mmu:19697%09red/mmu:18709%09red/mmu:18706%09red/mmu:19698%09red/mmu:19211%09red/mmu:217232%09red/mmu:26414%09red/mmu:18749%09red/mmu:13714%09red/mmu:26419%09red/mmu:23797%09red/mmu:19058%09red/mmu:16476%09red/mmu:20807%09red/mmu:218…
Leukocyte transendothelial migration	KEGG PATHWAY	mmu04670	23	115	6.65591e-05	0.000215255	CLDN10|PTK2|RASSF5|RAP1B|RAP1A|RAPGEF4|MSN|EZR|MAPK12|RAPGEF3|ARHGAP5|GNAI3|PIK3CA|PIK3CB|PIK3R2|CXCR4|CDH5|RAC1|OCLN|CTNNA1|VAV3|ROCK1|ROCK2	http://www.genome.jp/kegg-bin/show_pathway?mmu04670/mmu:22350%09red/mmu:215449%09red/mmu:18709%09red/mmu:18706%09red/mmu:58187%09red/mmu:18260%09red/mmu:57257%09red/mmu:14083%09red/mmu:56508%09red/mmu:19877%09red/mmu:223864%09red/mmu:19878%09red/mmu:109905%09red/mmu:11855%09red/mmu:12562%09red/mmu:14679%09red/mmu:17698%09red/mmu:12385%09red/mmu:12767%09red/mmu:19353%09red/mmu:54354%09red/mmu:2985…
Circadian rhythm	KEGG PATHWAY	mmu04710	11	30	7.22367e-05	0.000231157	PRKAG2|CLOCK|BHLHE40|BTRC|RORB|RORA|SKP1A|FBXW11|CREB1|NPAS2|ROR1	http://www.genome.jp/kegg-bin/show_pathway?mmu04710/mmu:12234%09red/mmu:225998%09red/mmu:18143%09red/mmu:12912%09red/mmu:108099%09red/mmu:21402%09red/mmu:12753%09red/mmu:19883%09red/mmu:20893%09red/mmu:103583%09red
Arrhythmogenic right ventricular cardiomyopathy (ARVC)	KEGG PATHWAY	mmu05412	18	77	7.38459e-05	0.000233845	ITGA9|CACNB4|SLC8A2|DMD|ITGB4|CACNB2|CACNB1|CACNA1D|ITGA5|TCF7L2|SGCB|CACNA2D2|ITGA6|ITGB8|DSG2|LMNA|CACNA2D1|CTNNA1	http://www.genome.jp/kegg-bin/show_pathway?mmu05412/mmu:12296%09red/mmu:110891%09red/mmu:12295%09red/mmu:12293%09red/mmu:56808%09red/mmu:320910%09red/mmu:16403%09red/mmu:13511%09red/mmu:12289%09red/mmu:16402%09red/mmu:12298%09red/mmu:21416%09red/mmu:104099%09red/mmu:13405%09red/mmu:24051%09red/mmu:12385%09red/mmu:192897%09red/mmu:16905%09red
Regulation of lipolysis in adipocytes	KEGG PATHWAY	mmu04923	15	56	7.96223e-05	0.000249538	ADCY5|ADCY6|ADCY1|PIK3CA|PIK3CB|PRKG2|IRS1|PNPLA2|INSR|AKT3|PRKG1|PIK3R2|PRKACB|TSHR|GNAI3	http://www.genome.jp/kegg-bin/show_pathway?mmu04923/mmu:19091%09red/mmu:224129%09red/mmu:16367%09red/mmu:432530%09red/mmu:18749%09red/mmu:66853%09red/mmu:11512%09red/mmu:14679%09red/mmu:23797%09red/mmu:22095%09red/mmu:19092%09red/mmu:18709%09red/mmu:18706%09red/mmu:74769%09red/mmu:16337%09red
Calcium signaling pathway	KEGG PATHWAY	mmu04020	32	194	8.13014e-05	0.0002522	PDGFRB|CAMK1G|CACNA1D|EGFR|ITPR3|EDNRB|CALM2|PPP3R1|PDE1B|RYR3|ASPH|CACNA1E|ITPKC|HTR2C|CXCR4|GRM5|SLC8A2|NOS1|ERBB4|MYLK4|PHKA1|CAMK2B|HTR4|TNC|ITPR2|GRPR|ITPR1|ADCY1|GNA14|PRKACB|MCU|PDE1A	http://www.genome.jp/kegg-bin/show_pathway?mmu04020/mmu:12314%09red/mmu:432530%09red/mmu:14829%09red/mmu:215303%09red/mmu:15562%09red/mmu:233011%09red/mmu:21924%09red/mmu:13618%09red/mmu:12290%09red/mmu:238564%09red/mmu:18749%09red/mmu:65973%09red/mmu:13869%09red/mmu:19058%09red/mmu:20192%09red/mmu:15560%09red/mmu:16438%09red/mmu:16439%09red/mmu:110891%09red/mmu:14675%09red/mmu:215999%09red/mmu:1…
Salmonella infection	KEGG PATHWAY	mmu05132	18	78	8.51126e-05	0.000261356	WASF1|WASF2|RAC1|DYNC1I1|ARPC1B|ARPC5L|JUN|ROCK1|ROCK2|PAK1|PFN2|STK3|MAPK10|DYNC1LI1|MAPK12|MAPK8|MAPK9|RELA	http://www.genome.jp/kegg-bin/show_pathway?mmu05132/mmu:16476%09red/mmu:13426%09red/mmu:26420%09red/mmu:26414%09red/mmu:242687%09red/mmu:19877%09red/mmu:74192%09red/mmu:19353%09red/mmu:26419%09red/mmu:83767%09red/mmu:235661%09red/mmu:19697%09red/mmu:11867%09red/mmu:18645%09red/mmu:29857%09red/mmu:19878%09red/mmu:320795%09red
Insulin secretion	KEGG PATHWAY	mmu04911	19	86	9.03845e-05	0.000272837	SNAP25|ADCY6|KCNMB2|ADCY1|GCG|ADCY5|ATP1B4|CACNA1D|SLC2A2|CREB1|RAPGEF4|CREB3L1|ATP1A3|CAMK2B|ADCYAP1|PRKACB|ITPR3|ADCYAP1R1|CREB5	http://www.genome.jp/kegg-bin/show_pathway?mmu04911/mmu:67821%09red/mmu:224129%09red/mmu:14526%09red/mmu:26427%09red/mmu:20526%09red/mmu:432530%09red/mmu:18749%09red/mmu:12289%09red/mmu:12323%09red/mmu:12912%09red/mmu:232975%09red/mmu:56508%09red/mmu:20614%09red/mmu:11516%09red/mmu:11517%09red/mmu:231991%09red/mmu:16440%09red/mmu:72413%09red/mmu:11512%09red
Thyroid cancer	KEGG PATHWAY	mmu05216	12	37	9.06463e-05	0.000272837	GADD45A|TFG|TPM3|MAP2K1|TCF7L2|BAK1|PPARG|RET|CCDC6|BRAF|POLK|KRAS	http://www.genome.jp/kegg-bin/show_pathway?mmu05216/mmu:16653%09red/mmu:76551%09red/mmu:21787%09red/mmu:26395%09red/mmu:59069%09red/mmu:109880%09red/mmu:21416%09red/mmu:27015%09red/mmu:19713%09red/mmu:12018%09red/mmu:13197%09red/mmu:19016%09red
T cell receptor signaling pathway	KEGG PATHWAY	mmu04660	21	103	0.000107064	0.000319093	CBLB|NFATC3|VAV3|SOS2|PPP3R1|PIK3CA|PIK3CB|JUN|MAP3K7|GSK3B|PIK3R2|MAP2K1|AKT3|MAPK10|SOS1|MAPK12|STK4|MAPK8|MAPK9|RELA|KRAS	http://www.genome.jp/kegg-bin/show_pathway?mmu04660/mmu:16476%09red/mmu:16653%09red/mmu:26420%09red/mmu:26414%09red/mmu:26395%09red/mmu:26409%09red/mmu:23797%09red/mmu:57257%09red/mmu:18709%09red/mmu:26419%09red/mmu:56637%09red/mmu:20662%09red/mmu:208650%09red/mmu:19697%09red/mmu:18021%09red/mmu:29857%09red/mmu:18706%09red/mmu:20663%09red/mmu:74769%09red/mmu:18481%09red/mmu:19058%09red
Aldosterone-regulated sodium reabsorption	KEGG PATHWAY	mmu04960	12	38	0.000111866	0.000330166	NR3C2|SGK1|PIK3CA|ATP1B4|IRS1|NEDD4L|INSR|ATP1A3|PIK3R2|SLC9A3R2|PIK3CB|KRAS	http://www.genome.jp/kegg-bin/show_pathway?mmu04960/mmu:67821%09red/mmu:16653%09red/mmu:16367%09red/mmu:20393%09red/mmu:65962%09red/mmu:83814%09red/mmu:232975%09red/mmu:18706%09red/mmu:18709%09red/mmu:110784%09red/mmu:74769%09red/mmu:16337%09red
Metabolic pathways	KEGG PATHWAY	mmu01100	152	1494	0.000120075	0.000348857	PCK2|PPAP2B|GALNTL6|CDO1|MAN1B1|MOCS1|ADO|ADSS|SGPL1|AHCYL1|AHCYL2|PIK3CA|PIK3CB|DGKH|INPP4A|SPTLC2|SYNJ1|MTMR4|MTMR2|PCYT1A|ENTPD4|EXT1|NPL|IDH2|SCD1|BCAT2|NDUFB2|PIK3C2A|UGT1A7C|PIK3C3|PAFAH1B1|PLD1|UGT8A|ADCY5|ADCY6|PCYT1B|ADCY1|SGMS1|ACSL1|EPT1|HYAL4|PTEN|CPS1|UGCG|VDR|ME3|ALG2|UOX|ALG6|AKR1A1|ACSL4|GM21685|IRG1|PNPLA2|ITPKC|GUCY1A2|GYS2|B4GALT5|PGK1|GNPNAT1|PGM3|CHST9|CHST8|DLAT|STT3B|GALNT7…	http://www.genome.jp/kegg-bin/show_pathway?mmu01100/mmu:219135%09red/mmu:50798%09red/mmu:13115%09red/mmu:432530%09red/mmu:50790%09red/mmu:380921%09red/mmu:97287%09red/mmu:11532%09red/mmu:207182%09red/mmu:107869%09red/mmu:320634%09red/mmu:236899%09red/mmu:64898%09red/mmu:791260%09red/mmu:14081%09red/mmu:229589%09red/mmu:271639%09red/mmu:71685%09red/mmu:20917%09red/mmu:109731%09red/mmu:102216272%09…
Inositol phosphate metabolism	KEGG PATHWAY	mmu00562	17	73	0.000120493	0.000348857	OCRL|MTMR4|ITPKC|MTMR14|PI4KB|PIK3CA|PIK3CB|INPP5K|INPP4B|INPP4A|PTEN|PIK3C2A|SYNJ1|MTM1|MTMR6|PIK3C3|MTMR2	http://www.genome.jp/kegg-bin/show_pathway?mmu00562/mmu:219135%09red/mmu:320634%09red/mmu:233011%09red/mmu:97287%09red/mmu:17772%09red/mmu:269180%09red/mmu:107650%09red/mmu:104015%09red/mmu:225326%09red/mmu:19062%09red/mmu:19211%09red/mmu:170749%09red/mmu:18706%09red/mmu:18704%09red/mmu:74769%09red/mmu:77116%09red/mmu:234515%09red
Glucagon signaling pathway	KEGG PATHWAY	mmu04922	21	105	0.000135314	0.000388071	PCK2|SIRT1|SIK1|PPP3R1|GCG|CREB3L1|CREB5|PRKAG2|PHKA1|SLC2A2|CREB1|FOXO1|AKT3|SMEK1|CAMK2B|GYS2|PRKACB|ITPR2|ITPR3|ITPR1|CALM2	http://www.genome.jp/kegg-bin/show_pathway?mmu04922/mmu:56458%09red/mmu:16438%09red/mmu:16439%09red/mmu:14526%09red/mmu:26427%09red/mmu:20526%09red/mmu:23797%09red/mmu:18749%09red/mmu:12323%09red/mmu:12912%09red/mmu:108099%09red/mmu:17691%09red/mmu:232493%09red/mmu:68734%09red/mmu:93759%09red/mmu:18679%09red/mmu:74551%09red/mmu:231991%09red/mmu:16440%09red/mmu:19058%09red/mmu:12314%09red
HIF-1 signaling pathway	KEGG PATHWAY	mmu04066	22	114	0.000148757	0.000422637	MKNK1|EGFR|HIF1A|INSR|AKT3|PIK3CA|PIK3CB|RPS6KB1|PIK3R2|RELA|CUL2|PGK1|CAMK2B|VEGFA|EIF4E|EGLN3|EGLN1|EIF4E2|ARNT|MAP2K1|EIF4E1B|BCL2	http://www.genome.jp/kegg-bin/show_pathway?mmu04066/mmu:218268%09red/mmu:23797%09red/mmu:112407%09red/mmu:22339%09red/mmu:19697%09red/mmu:71745%09red/mmu:18709%09red/mmu:18706%09red/mmu:16337%09red/mmu:12043%09red/mmu:17346%09red/mmu:112405%09red/mmu:26987%09red/mmu:12323%09red/mmu:15251%09red/mmu:18655%09red/mmu:13684%09red/mmu:13649%09red/mmu:26395%09red/mmu:74769%09red/mmu:72508%09red/mmu:1186…
Hypertrophic cardiomyopathy (HCM)	KEGG PATHWAY	mmu05410	19	91	0.000171235	0.000481996	ITGA9|CACNB4|SLC8A2|DMD|ITGB4|TPM3|CACNB2|CACNB1|PRKAG2|CACNA1D|ITGA5|ITGA6|SGCB|TTN|TNC|ITGB8|CACNA2D2|LMNA|CACNA2D1	http://www.genome.jp/kegg-bin/show_pathway?mmu05410/mmu:12296%09red/mmu:59069%09red/mmu:110891%09red/mmu:12295%09red/mmu:12293%09red/mmu:56808%09red/mmu:320910%09red/mmu:16403%09red/mmu:12289%09red/mmu:16402%09red/mmu:12298%09red/mmu:108099%09red/mmu:22138%09red/mmu:104099%09red/mmu:24051%09red/mmu:13405%09red/mmu:192897%09red/mmu:21924%09red/mmu:16905%09red
Chronic myeloid leukemia	KEGG PATHWAY	mmu05220	17	76	0.000182813	0.000509863	SHC4|E2F3|SOS2|SOS1|GADD45A|PIK3CB|BAK1|PIK3R2|MAP2K1|AKT3|BRAF|PIK3CA|CRK|RELA|POLK|SHC1|KRAS	http://www.genome.jp/kegg-bin/show_pathway?mmu05220/mmu:16653%09red/mmu:12928%09red/mmu:26395%09red/mmu:23797%09red/mmu:109880%09red/mmu:12018%09red/mmu:13557%09red/mmu:271849%09red/mmu:74769%09red/mmu:27015%09red/mmu:19697%09red/mmu:18709%09red/mmu:18706%09red/mmu:20663%09red/mmu:20416%09red/mmu:13197%09red/mmu:20662%09red
Thermogenesis	KEGG PATHWAY	mmu04714	35	232	0.000185205	0.00051184	ADCY1|DPF1|ADCY10|PRKAG2|NDUFB2|FRS2|SMARCE1|MAPK12|RPS6KB1|PNPLA2|AKT1S1|PRKG1|PRKG2|FGFR1|ATP5G1|GCG|CREB5|CREB1|PPARG|SMARCD2|KRAS|PRDM16|ADCY5|ADCY6|SOS2|SOS1|ARID1B|ARID1A|ACSL1|ACSL4|CREB3L1|ACTL6A|PRKACB|KDM3B|ATP5F1	http://www.genome.jp/kegg-bin/show_pathway?mmu04714/mmu:16653%09red/mmu:14526%09red/mmu:432530%09red/mmu:50790%09red/mmu:224129%09red/mmu:11512%09red/mmu:11951%09red/mmu:277250%09red/mmu:19091%09red/mmu:19092%09red/mmu:14182%09red/mmu:18749%09red/mmu:14081%09red/mmu:56456%09red/mmu:271639%09red/mmu:29861%09red/mmu:20662%09red/mmu:20663%09red/mmu:19016%09red/mmu:68198%09red/mmu:66853%09red/mmu:573…
Synaptic vesicle cycle	KEGG PATHWAY	mmu04721	17	77	0.000209063	0.000572568	SNAP25|VAT1|SLC6A5|SYT1|SLC6A1|SLC1A1|CPLX2|CPLX1|UNC13B|UNC13C|DNM3|UNC13A|SLC18A3|SLC18A2|SLC6A11|ATP6V1C1|SLC1A2	http://www.genome.jp/kegg-bin/show_pathway?mmu04721/mmu:12890%09red/mmu:243616%09red/mmu:214084%09red/mmu:232333%09red/mmu:12889%09red/mmu:22249%09red/mmu:20508%09red/mmu:66335%09red/mmu:20614%09red/mmu:110877%09red/mmu:20979%09red/mmu:104245%09red/mmu:382018%09red/mmu:20510%09red/mmu:20511%09red/mmu:103967%09red/mmu:208898%09red
Cocaine addiction	KEGG PATHWAY	mmu05030	13	48	0.000213491	0.000579476	ADCY5|VAT1|PPP1R1B|CREB5|JUN|CREB1|GRIN2B|MAOB|CREB3L1|PRKACB|SLC18A2|RELA|GNAI3	http://www.genome.jp/kegg-bin/show_pathway?mmu05030/mmu:16476%09red/mmu:214084%09red/mmu:224129%09red/mmu:231991%09red/mmu:26427%09red/mmu:18749%09red/mmu:14812%09red/mmu:14679%09red/mmu:12912%09red/mmu:110877%09red/mmu:19697%09red/mmu:109731%09red/mmu:19049%09red
Salivary secretion	KEGG PATHWAY	mmu04970	17	78	0.000238533	0.000641717	NOS1|ADCY6|CALM2|ADCY1|ADCY5|PRKG1|RYR3|SLC12A2|PRKG2|GUCY1A2|ATP1A3|PRKACB|ITPR2|ITPR3|ITPR1|ATP1B4|SLC9A1	http://www.genome.jp/kegg-bin/show_pathway?mmu04970/mmu:67821%09red/mmu:19091%09red/mmu:16438%09red/mmu:16439%09red/mmu:224129%09red/mmu:12314%09red/mmu:432530%09red/mmu:19092%09red/mmu:18749%09red/mmu:232975%09red/mmu:11512%09red/mmu:20496%09red/mmu:20544%09red/mmu:18125%09red/mmu:16440%09red/mmu:234889%09red/mmu:20192%09red
C-type lectin receptor signaling pathway	KEGG PATHWAY	mmu04625	21	112	0.00029282	0.000780853	RELA|CBLB|ARHGEF12|NFATC3|CALM2|PPP3R1|PIK3CA|PIK3CB|JUN|MAPK9|AKT3|MAPK10|PIK3R2|MAPK12|RELB|ITPR2|ITPR3|MAPK8|ITPR1|MAPKAPK2|KRAS	http://www.genome.jp/kegg-bin/show_pathway?mmu04625/mmu:16476%09red/mmu:16653%09red/mmu:16438%09red/mmu:16439%09red/mmu:26414%09red/mmu:23797%09red/mmu:12314%09red/mmu:26420%09red/mmu:26419%09red/mmu:74769%09red/mmu:19698%09red/mmu:208650%09red/mmu:17164%09red/mmu:69632%09red/mmu:18021%09red/mmu:18709%09red/mmu:18706%09red/mmu:29857%09red/mmu:16440%09red/mmu:19058%09red/mmu:19697%09red
mRNA surveillance pathway	KEGG PATHWAY	mmu03015	19	96	0.000309659	0.000817429	NXT2|GSPT1|PPP2CB|SMG1|NXF1|PPP2CA|MSI2|PPP2R3A|PPP2R2A|CSTF3|PPP2R5C|CASC3|PAPOLG|PPP2R2C|PNN|CPSF7|CPSF6|HBS1L|ETF1	http://www.genome.jp/kegg-bin/show_pathway?mmu03015/mmu:53319%09red/mmu:269061%09red/mmu:237082%09red/mmu:71978%09red/mmu:26931%09red/mmu:76626%09red/mmu:228410%09red/mmu:56422%09red/mmu:14852%09red/mmu:19054%09red/mmu:192160%09red/mmu:269643%09red/mmu:19053%09red/mmu:19052%09red/mmu:225363%09red/mmu:233789%09red/mmu:216578%09red/mmu:432508%09red/mmu:18949%09red
PD-L1 expression and PD-1 checkpoint pathway in cancer	KEGG PATHWAY	mmu05235	18	88	0.000311914	0.000817429	NFATC3|PIK3R2|PPP3R1|EGFR|PIK3CB|RPS6KB1|HIF1A|AKT3|PTEN|MAP2K1|JUN|JAK2|MAP3K3|MAPK12|PIK3CA|RELA|CSNK2A1|KRAS	http://www.genome.jp/kegg-bin/show_pathway?mmu05235/mmu:16476%09red/mmu:16653%09red/mmu:74769%09red/mmu:19211%09red/mmu:23797%09red/mmu:15251%09red/mmu:12995%09red/mmu:19697%09red/mmu:26406%09red/mmu:18021%09red/mmu:18709%09red/mmu:18706%09red/mmu:29857%09red/mmu:13649%09red/mmu:72508%09red/mmu:19058%09red/mmu:16452%09red/mmu:26395%09red
GABAergic synapse	KEGG PATHWAY	mmu04727	18	90	0.000394827	0.00102587	ADCY5|SLC6A1|GNAI3|ADCY1|SLC38A2|CACNA1D|ADCY6|GNG12|PLCL1|GNG5|GAD2|PRKACB|GABRB1|SLC6A11|GABRA1|GAD1|GLS2|GPHN	http://www.genome.jp/kegg-bin/show_pathway?mmu04727/mmu:216456%09red/mmu:18749%09red/mmu:14400%09red/mmu:14417%09red/mmu:243616%09red/mmu:432530%09red/mmu:227120%09red/mmu:14701%09red/mmu:12289%09red/mmu:14707%09red/mmu:14679%09red/mmu:14415%09red/mmu:11512%09red/mmu:268566%09red/mmu:14394%09red/mmu:224129%09red/mmu:67760%09red/mmu:232333%09red
Amyotrophic lateral sclerosis (ALS)	KEGG PATHWAY	mmu05014	13	52	0.000412919	0.00106379	NOS1|TOMM40|RAB5A|PPP3R1|RAC1|NEFL|BID|GRIA1|NEFH|GRIN2B|MAPK12|SLC1A2|BCL2	http://www.genome.jp/kegg-bin/show_pathway?mmu05014/mmu:18039%09red/mmu:271457%09red/mmu:20511%09red/mmu:12043%09red/mmu:14812%09red/mmu:19353%09red/mmu:12122%09red/mmu:53333%09red/mmu:18125%09red/mmu:14799%09red/mmu:29857%09red/mmu:19058%09red/mmu:380684%09red
Hepatitis C	KEGG PATHWAY	mmu05160	26	160	0.000440777	0.00112602	CLDN10|EGFR|MAP2K1|AKT3|GSK3B|EIF2S1|TBK1|PIK3CA|BID|PIK3R2|RELA|YWHAG|TRAF3|PPP2R2A|PPP2R2C|OCLN|KRAS|E2F3|SOS2|SOS1|PPP2CA|PPP2CB|BAK1|BRAF|MAVS|PIK3CB	http://www.genome.jp/kegg-bin/show_pathway?mmu05160/mmu:16653%09red/mmu:71978%09red/mmu:23797%09red/mmu:269643%09red/mmu:12122%09red/mmu:19697%09red/mmu:18709%09red/mmu:18706%09red/mmu:58187%09red/mmu:56637%09red/mmu:22031%09red/mmu:19053%09red/mmu:19052%09red/mmu:20662%09red/mmu:20663%09red/mmu:74769%09red/mmu:109880%09red/mmu:13557%09red/mmu:12018%09red/mmu:56480%09red/mmu:22628%09red/mmu:26395…
Melanogenesis	KEGG PATHWAY	mmu04916	19	100	0.000482454	0.00122222	ADCY5|ADCY6|CALM2|ADCY1|WNT3|KITL|CAMK2B|CREB3L1|TCF7L2|GSK3B|MAP2K1|FZD5|CREB1|PRKACB|EDNRB|WNT4|WNT7A|GNAI3|KRAS	http://www.genome.jp/kegg-bin/show_pathway?mmu04916/mmu:12314%09red/mmu:16653%09red/mmu:22421%09red/mmu:22417%09red/mmu:224129%09red/mmu:22415%09red/mmu:17311%09red/mmu:432530%09red/mmu:18749%09red/mmu:12323%09red/mmu:14679%09red/mmu:12912%09red/mmu:21416%09red/mmu:11512%09red/mmu:26427%09red/mmu:14367%09red/mmu:56637%09red/mmu:13618%09red/mmu:26395%09red
AGE-RAGE signaling pathway in diabetic complications	KEGG PATHWAY	mmu04933	19	101	0.000536873	0.00134884	VEGFA|BCL2|RAC1|JUN|PIK3CB|PRKCE|DIAP1|PIK3R2|FOXO1|AKT3|JAK2|NOX4|MAPK12|PIK3CA|MAPK10|MAPK8|MAPK9|RELA|KRAS	http://www.genome.jp/kegg-bin/show_pathway?mmu04933/mmu:16476%09red/mmu:16653%09red/mmu:26420%09red/mmu:26414%09red/mmu:18754%09red/mmu:13367%09red/mmu:23797%09red/mmu:56458%09red/mmu:19353%09red/mmu:26419%09red/mmu:22339%09red/mmu:12043%09red/mmu:50490%09red/mmu:19697%09red/mmu:18709%09red/mmu:18706%09red/mmu:29857%09red/mmu:74769%09red/mmu:16452%09red
Cortisol synthesis and secretion	KEGG PATHWAY	mmu04927	15	69	0.000554825	0.00138251	ADCY5|ADCY6|ADCY1|SP1|CREB5|CACNA1D|CREB1|KCNK3|CREB3L1|KCNK2|PRKACB|ITPR2|ITPR3|ITPR1|PBX1	http://www.genome.jp/kegg-bin/show_pathway?mmu04927/mmu:18514%09red/mmu:16438%09red/mmu:16440%09red/mmu:231991%09red/mmu:224129%09red/mmu:432530%09red/mmu:18749%09red/mmu:12289%09red/mmu:12912%09red/mmu:11512%09red/mmu:16439%09red/mmu:20683%09red/mmu:16526%09red/mmu:16527%09red/mmu:26427%09red
Osteoclast differentiation	KEGG PATHWAY	mmu04380	22	128	0.000608029	0.00149967	PPP3R1|MAP2K1|AKT3|MAPK10|MAPK12|PIK3CA|PIK3CB|JUN|MAP3K7|PIK3R2|FOSL2|RELB|MAPK8|MAPK9|RAC1|CREB1|PPARG|TNFRSF11A|RELA|TAB2|CALCR|CSF1	http://www.genome.jp/kegg-bin/show_pathway?mmu04380/mmu:12311%09red/mmu:23797%09red/mmu:19697%09red/mmu:18709%09red/mmu:18706%09red/mmu:19698%09red/mmu:26414%09red/mmu:68652%09red/mmu:26419%09red/mmu:19058%09red/mmu:19016%09red/mmu:16476%09red/mmu:14284%09red/mmu:26409%09red/mmu:21934%09red/mmu:26420%09red/mmu:26395%09red/mmu:19353%09red/mmu:12912%09red/mmu:12977%09red/mmu:29857%09red/mmu:74769%0…
Epstein-Barr virus infection	KEGG PATHWAY	mmu05169	33	230	0.000611706	0.00149967	AKT3|MAPK10|PSMD13|MAPK12|POLK|NCOR2|BCL2L11|TBK1|GADD45A|RBPJ|CCNE1|JUN|MAP3K7|PSD3|PIK3R2|RELB|RELA|MAPK9|TRAF3|RAC1|MAPK8|E2F3|TAB2|CCND3|CCND2|TNFAIP3|BAK1|PIK3CB|PIK3CA|HES1|MAVS|BID|BCL2	http://www.genome.jp/kegg-bin/show_pathway?mmu05169/mmu:23797%09red/mmu:12125%09red/mmu:12122%09red/mmu:21929%09red/mmu:19697%09red/mmu:26419%09red/mmu:18709%09red/mmu:18706%09red/mmu:19698%09red/mmu:13197%09red/mmu:26414%09red/mmu:68652%09red/mmu:20602%09red/mmu:22031%09red/mmu:16476%09red/mmu:12043%09red/mmu:22123%09red/mmu:13557%09red/mmu:27015%09red/mmu:15205%09red/mmu:12018%09red/mmu:26420%0…
Viral carcinogenesis	KEGG PATHWAY	mmu05203	33	231	0.000653888	0.00159026	HDAC7|HDAC9|GTF2H1|IL6ST|CCR5|GTF2A1|DDX3X|MAPKAPK2|PIK3CA|RBPJ|CCNE1|JUN|PIK3R2|RELA|YWHAG|TRAF3|SRF|RBL2|RAC1|CREB5|CREB1|PRB1|RASA2|KRAS|TBPL1|CCND3|CCND2|BAK1|SCRIB|CREB3L1|PRKACB|PIK3CB|SCIN	http://www.genome.jp/kegg-bin/show_pathway?mmu05203/mmu:16653%09red/mmu:17164%09red/mmu:105782%09red/mmu:237336%09red/mmu:13205%09red/mmu:19697%09red/mmu:83602%09red/mmu:18709%09red/mmu:18706%09red/mmu:79221%09red/mmu:56233%09red/mmu:16195%09red/mmu:12774%09red/mmu:20259%09red/mmu:18749%09red/mmu:22031%09red/mmu:114713%09red/mmu:19651%09red/mmu:19650%09red/mmu:16476%09red/mmu:20807%09red/mmu:1201…
Type II diabetes mellitus	KEGG PATHWAY	mmu04930	12	48	0.000680572	0.00164202	IRS1|CACNA1D|PIK3CB|PRKCE|CACNA1E|SLC2A2|INSR|MAPK10|PIK3R2|PIK3CA|MAPK8|MAPK9	http://www.genome.jp/kegg-bin/show_pathway?mmu04930/mmu:26420%09red/mmu:26414%09red/mmu:18754%09red/mmu:12290%09red/mmu:20526%09red/mmu:12289%09red/mmu:26419%09red/mmu:16367%09red/mmu:18709%09red/mmu:18706%09red/mmu:74769%09red/mmu:16337%09red
Mucin type O-glycan biosynthesis	KEGG PATHWAY	mmu00512	9	28	0.000716262	0.00171452	GCNT4|GALNT14|GALNTL6|GCNT1|C1GALT1|GALNT5|GALNT7|B4GALT5|GALNT2	http://www.genome.jp/kegg-bin/show_pathway?mmu00512/mmu:14537%09red/mmu:56336%09red/mmu:94192%09red/mmu:218476%09red/mmu:108150%09red/mmu:71685%09red/mmu:241391%09red/mmu:270049%09red/mmu:108148%09red
Retrograde endocannabinoid signaling	KEGG PATHWAY	mmu04723	24	150	0.00086704	0.00205922	GRIA3|GRIA1|NDUFB2|MAPK10|MAPK12|GABRB1|GABRA1|GNAI3|CACNA1D|GNG12|GRM5|MAPK8|MAPK9|ITPR2|ITPR3|ITPR1|ABHD6|KCNJ3|ADCY5|ADCY6|ADCY1|KCNJ5|GNG5|PRKACB	http://www.genome.jp/kegg-bin/show_pathway?mmu04723/mmu:14400%09red/mmu:14394%09red/mmu:432530%09red/mmu:224129%09red/mmu:66082%09red/mmu:11512%09red/mmu:26414%09red/mmu:18749%09red/mmu:26419%09red/mmu:68198%09red/mmu:16438%09red/mmu:16439%09red/mmu:14701%09red/mmu:16519%09red/mmu:14707%09red/mmu:108071%09red/mmu:26420%09red/mmu:53623%09red/mmu:12289%09red/mmu:14679%09red/mmu:14799%09red/mmu:2985…
Thyroid hormone synthesis	KEGG PATHWAY	mmu04918	15	73	0.00091795	0.00216323	LRP2|ADCY5|ADCY6|ADCY1|ATP1B4|PDIA4|CREB1|CREB3L1|ATP1A3|PRKACB|ITPR2|ITPR3|ITPR1|CREB5|TSHR	http://www.genome.jp/kegg-bin/show_pathway?mmu04918/mmu:12304%09red/mmu:67821%09red/mmu:16438%09red/mmu:16439%09red/mmu:231991%09red/mmu:14725%09red/mmu:432530%09red/mmu:18749%09red/mmu:224129%09red/mmu:11512%09red/mmu:12912%09red/mmu:232975%09red/mmu:22095%09red/mmu:16440%09red/mmu:26427%09red
Vasopressin-regulated water reabsorption	KEGG PATHWAY	mmu04962	11	43	0.0009586	0.00224165	ADCY6|RAB5A|RAB5C|DYNLL2|DYNC1I1|CREB5|ARHGDIA|CREB1|CREB3L1|DYNC1LI1|PRKACB	http://www.genome.jp/kegg-bin/show_pathway?mmu04962/mmu:13426%09red/mmu:271457%09red/mmu:231991%09red/mmu:26427%09red/mmu:19345%09red/mmu:68097%09red/mmu:18749%09red/mmu:11512%09red/mmu:12912%09red/mmu:235661%09red/mmu:192662%09red
VEGF signaling pathway	KEGG PATHWAY	mmu04370	13	58	0.000994768	0.00230847	PTK2|PPP3R1|RAC1|PIK3CA|PIK3CB|MAP2K1|AKT3|VEGFA|PIK3R2|MAPK12|MAPKAPK2|KDR|KRAS	http://www.genome.jp/kegg-bin/show_pathway?mmu04370/mmu:16653%09red/mmu:17164%09red/mmu:26395%09red/mmu:16542%09red/mmu:19353%09red/mmu:14083%09red/mmu:22339%09red/mmu:23797%09red/mmu:18709%09red/mmu:18706%09red/mmu:29857%09red/mmu:74769%09red/mmu:19058%09red
Cell adhesion molecules (CAMs)	KEGG PATHWAY	mmu04514	26	171	0.00105399	0.00242736	CD34|ITGA9|CLDN10|NRCAM|VCAN|ITGA6|CNTNAP1|CNTN1|L1CAM|PVR|NTNG1|4632428N05RIK|NEO1|CDH3|CDH5|CADM3|CADM1|NLGN2|NLGN1|LRRC4|ITGB8|NEGR1|OCLN|SDC1|SDC2|PTPRM	http://www.genome.jp/kegg-bin/show_pathway?mmu04514/mmu:12490%09red/mmu:74048%09red/mmu:320910%09red/mmu:19294%09red/mmu:16403%09red/mmu:54725%09red/mmu:104099%09red/mmu:192198%09red/mmu:58187%09red/mmu:216856%09red/mmu:12805%09red/mmu:15529%09red/mmu:16728%09red/mmu:13003%09red/mmu:12560%09red/mmu:12562%09red/mmu:53321%09red/mmu:80883%09red/mmu:192167%09red/mmu:94332%09red/mmu:320840%09red/mmu:2…
Central carbon metabolism in cancer	KEGG PATHWAY	mmu05230	14	67	0.00116667	0.00266668	PDGFRB|PIK3R2|PIK3CA|PIK3CB|EGFR|SLC2A2|RET|PTEN|MAP2K1|AKT3|HIF1A|KRAS|GLS2|FGFR1	http://www.genome.jp/kegg-bin/show_pathway?mmu05230/mmu:216456%09red/mmu:74769%09red/mmu:26395%09red/mmu:14182%09red/mmu:16653%09red/mmu:23797%09red/mmu:20526%09red/mmu:15251%09red/mmu:19713%09red/mmu:19211%09red/mmu:18709%09red/mmu:18706%09red/mmu:13649%09red/mmu:18596%09red
Morphine addiction	KEGG PATHWAY	mmu05032	17	92	0.00121994	0.00276763	KCNJ3|ADCY5|ADCY6|ADCY1|KCNJ5|PDE1B|PDE1A|GNG12|GNAI3|GNG5|ARRB2|PRKACB|GABRB1|PDE4B|GABRA1|ADRBK1|PDE4D	http://www.genome.jp/kegg-bin/show_pathway?mmu05032/mmu:14394%09red/mmu:18749%09red/mmu:224129%09red/mmu:14400%09red/mmu:432530%09red/mmu:14701%09red/mmu:16519%09red/mmu:14707%09red/mmu:110355%09red/mmu:16521%09red/mmu:14679%09red/mmu:18578%09red/mmu:11512%09red/mmu:216869%09red/mmu:238871%09red/mmu:18573%09red/mmu:18574%09red
Inflammatory mediator regulation of TRP channels	KEGG PATHWAY	mmu04750	21	127	0.00123028	0.00277041	ADCY5|ADCY6|ITPR1|CALM2|ADCY1|PIK3CA|PIK3CB|IL1RAP|PRKCE|CAMK2B|HTR2C|TRPA1|MAPK10|PIK3R2|MAPK12|PRKACB|ITPR2|ITPR3|MAPK8|ALOX12E|MAPK9	http://www.genome.jp/kegg-bin/show_pathway?mmu04750/mmu:15560%09red/mmu:16438%09red/mmu:16439%09red/mmu:18754%09red/mmu:12314%09red/mmu:432530%09red/mmu:26420%09red/mmu:18749%09red/mmu:224129%09red/mmu:12323%09red/mmu:26419%09red/mmu:74769%09red/mmu:18709%09red/mmu:18706%09red/mmu:11512%09red/mmu:26414%09red/mmu:29857%09red/mmu:277328%09red/mmu:11685%09red/mmu:16180%09red/mmu:16440%09red
Fc epsilon RI signaling pathway	KEGG PATHWAY	mmu04664	14	68	0.00131938	0.0029492	SOS2|SOS1|RAC1|PIK3CA|PIK3CB|MAP2K1|AKT3|MAPK10|PIK3R2|MAPK12|MAPK8|MAPK9|VAV3|KRAS	http://www.genome.jp/kegg-bin/show_pathway?mmu04664/mmu:16653%09red/mmu:26420%09red/mmu:26414%09red/mmu:26395%09red/mmu:23797%09red/mmu:57257%09red/mmu:18709%09red/mmu:19353%09red/mmu:26419%09red/mmu:20662%09red/mmu:29857%09red/mmu:18706%09red/mmu:20663%09red/mmu:74769%09red
Acute myeloid leukemia	KEGG PATHWAY	mmu05221	14	69	0.00148843	0.00330279	PIM2|SOS2|SOS1|PIK3CA|PIK3CB|RPS6KB1|TCF7L2|PIK3R2|MAP2K1|AKT3|RUNX1T1|BRAF|RELA|KRAS	http://www.genome.jp/kegg-bin/show_pathway?mmu05221/mmu:16653%09red/mmu:26395%09red/mmu:23797%09red/mmu:109880%09red/mmu:21416%09red/mmu:18706%09red/mmu:19697%09red/mmu:18709%09red/mmu:18715%09red/mmu:20663%09red/mmu:74769%09red/mmu:72508%09red/mmu:12395%09red/mmu:20662%09red
Apoptosis - multiple species	KEGG PATHWAY	mmu04215	9	32	0.00157306	0.0034653	BCL2L11|BIRC6|BID|BAK1|MAPK10|BBC3|MAPK9|MAPK8|BCL2	http://www.genome.jp/kegg-bin/show_pathway?mmu04215/mmu:26420%09red/mmu:26414%09red/mmu:12043%09red/mmu:12125%09red/mmu:12122%09red/mmu:12211%09red/mmu:26419%09red/mmu:170770%09red/mmu:12018%09red
Sphingolipid metabolism	KEGG PATHWAY	mmu00600	11	48	0.00204422	0.00447081	UGT8A|ACER2|KDSR|SGPL1|PPAP2B|SGMS1|ACER3|UGCG|SPTLC2|SMPD3|SGPP1	http://www.genome.jp/kegg-bin/show_pathway?mmu00600/mmu:208449%09red/mmu:20773%09red/mmu:81535%09red/mmu:70750%09red/mmu:20397%09red/mmu:22234%09red/mmu:230379%09red/mmu:67916%09red/mmu:66190%09red/mmu:22239%09red/mmu:58994%09red
Notch signaling pathway	KEGG PATHWAY	mmu04330	11	49	0.00235034	0.0051036	DTX4|MAML2|ALG3|RBPJ|NOTCH2|DLL1|NUMB|PSEN2|HES1|LFNG|NCOR2	http://www.genome.jp/kegg-bin/show_pathway?mmu04330/mmu:13388%09red/mmu:270118%09red/mmu:207521%09red/mmu:20602%09red/mmu:18222%09red/mmu:19165%09red/mmu:15205%09red/mmu:18129%09red/mmu:19664%09red/mmu:16848%09red
B cell receptor signaling pathway	KEGG PATHWAY	mmu04662	15	83	0.00277601	0.005943	NFATC3|SOS2|PPP3R1|RAC1|PIK3CA|PIK3CB|JUN|GSK3B|PIK3R2|MAP2K1|AKT3|SOS1|RELA|VAV3|KRAS	http://www.genome.jp/kegg-bin/show_pathway?mmu04662/mmu:16476%09red/mmu:16653%09red/mmu:26395%09red/mmu:23797%09red/mmu:57257%09red/mmu:19353%09red/mmu:56637%09red/mmu:20662%09red/mmu:19697%09red/mmu:18021%09red/mmu:18709%09red/mmu:18706%09red/mmu:20663%09red/mmu:74769%09red/mmu:19058%09red
RNA degradation	KEGG PATHWAY	mmu03018	15	83	0.00277601	0.005943	PAN3|DCP2|CNOT6L|TOB1|BTG1|PARN|HSPA9|C1D|DDX6|XRN1|DCP1A|PAPD5|CNOT2|SKI|CNOT6	http://www.genome.jp/kegg-bin/show_pathway?mmu03018/mmu:214627%09red/mmu:13209%09red/mmu:75901%09red/mmu:12226%09red/mmu:72587%09red/mmu:104625%09red/mmu:108077%09red/mmu:72068%09red/mmu:70640%09red/mmu:231464%09red/mmu:57316%09red/mmu:15526%09red/mmu:22057%09red/mmu:74108%09red/mmu:24127%09red
Small cell lung cancer	KEGG PATHWAY	mmu05222	16	92	0.00286874	0.00609858	PTK2|E2F3|GADD45A|PIK3CB|CCNE1|ITGA6|BAK1|PTEN|AKT3|PIK3R2|PIK3CA|RELA|LAMC1|POLK|TRAF3|BCL2	http://www.genome.jp/kegg-bin/show_pathway?mmu05222/mmu:226519%09red/mmu:22031%09red/mmu:12447%09red/mmu:23797%09red/mmu:16403%09red/mmu:12018%09red/mmu:13557%09red/mmu:14083%09red/mmu:27015%09red/mmu:19697%09red/mmu:19211%09red/mmu:18709%09red/mmu:18706%09red/mmu:12043%09red/mmu:74769%09red/mmu:13197%09red
Chagas disease (American trypanosomiasis)	KEGG PATHWAY	mmu05142	17	103	0.00348122	0.00734452	ADCY1|PPP2CA|PIK3CA|PIK3CB|PPP2CB|JUN|PPP2R2C|GNAI3|PPP2R2A|GNA14|AKT3|MAPK10|PIK3R2|MAPK12|RELA|MAPK9|MAPK8	http://www.genome.jp/kegg-bin/show_pathway?mmu05142/mmu:16476%09red/mmu:26420%09red/mmu:26414%09red/mmu:71978%09red/mmu:14675%09red/mmu:432530%09red/mmu:14679%09red/mmu:26419%09red/mmu:18709%09red/mmu:23797%09red/mmu:19697%09red/mmu:269643%09red/mmu:19053%09red/mmu:19052%09red/mmu:18706%09red/mmu:29857%09red/mmu:74769%09red
Taurine and hypotaurine metabolism	KEGG PATHWAY	mmu00430	5	11	0.00350314	0.00734452	ADO|GGT7|CDO1|GAD2|GAD1	http://www.genome.jp/kegg-bin/show_pathway?mmu00430/mmu:12583%09red/mmu:211488%09red/mmu:207182%09red/mmu:14417%09red/mmu:14415%09red
Cell cycle	KEGG PATHWAY	mmu04110	19	123	0.003997	0.00832252	CCNE1|E2F3|RBL2|CDC27|GADD45A|CDC25A|CCND2|ORC2|SKP1A|CDC14A|GSK3B|CDC14B|CCND3|PRB1|YWHAG|SMC3|ANAPC4|CDC6|MYT1	http://www.genome.jp/kegg-bin/show_pathway?mmu04110/mmu:18393%09red/mmu:218294%09red/mmu:22628%09red/mmu:52206%09red/mmu:12447%09red/mmu:268930%09red/mmu:12445%09red/mmu:12444%09red/mmu:217232%09red/mmu:23834%09red/mmu:56637%09red/mmu:13557%09red/mmu:229776%09red/mmu:13006%09red/mmu:12530%09red/mmu:19650%09red/mmu:13197%09red/mmu:19651%09red/mmu:21402%09red
Basal cell carcinoma	KEGG PATHWAY	mmu05217	12	63	0.00490795	0.0101498	WNT7A|BMP2|WNT3|GADD45A|TCF7L2|GSK3B|WNT4|PTCH2|APC|BAK1|POLK|FZD5	http://www.genome.jp/kegg-bin/show_pathway?mmu05217/mmu:22417%09red/mmu:22415%09red/mmu:11789%09red/mmu:56637%09red/mmu:21416%09red/mmu:27015%09red/mmu:12018%09red/mmu:22421%09red/mmu:19207%09red/mmu:14367%09red/mmu:13197%09red/mmu:12156%09red
Toll-like receptor signaling pathway	KEGG PATHWAY	mmu04620	16	99	0.00538059	0.011052	TRAF3|TBK1|RAC1|TAB2|PIK3CB|JUN|MAP3K7|MAP2K1|AKT3|MAPK10|PIK3R2|MAPK12|PIK3CA|MAPK8|MAPK9|RELA	http://www.genome.jp/kegg-bin/show_pathway?mmu04620/mmu:16476%09red/mmu:26420%09red/mmu:26414%09red/mmu:26395%09red/mmu:26409%09red/mmu:23797%09red/mmu:68652%09red/mmu:19353%09red/mmu:26419%09red/mmu:74769%09red/mmu:22031%09red/mmu:19697%09red/mmu:18709%09red/mmu:18706%09red/mmu:29857%09red/mmu:56480%09red
IL-17 signaling pathway	KEGG PATHWAY	mmu04657	15	91	0.00589863	0.0120348	TRAF3|SRSF1|ELAVL1|TBK1|TAB3|TAB2|JUN|MAP3K7|TNFAIP3|GSK3B|MAPK10|MAPK12|MAPK8|MAPK9|RELA	http://www.genome.jp/kegg-bin/show_pathway?mmu04657/mmu:16476%09red/mmu:26420%09red/mmu:26414%09red/mmu:66724%09red/mmu:22031%09red/mmu:15568%09red/mmu:26419%09red/mmu:56637%09red/mmu:26409%09red/mmu:21929%09red/mmu:19697%09red/mmu:68652%09red/mmu:29857%09red/mmu:110809%09red/mmu:56480%09red
Hippo signaling pathway - multiple species	KEGG PATHWAY	mmu04392	7	26	0.00626601	0.0126295	DCHS1|RASSF1|LATS1|MOB1A|FRMD6|MOB1B|TEAD1	http://www.genome.jp/kegg-bin/show_pathway?mmu04392/mmu:16798%09red/mmu:68473%09red/mmu:319710%09red/mmu:232157%09red/mmu:56289%09red/mmu:21676%09red/mmu:233651%09red
Tuberculosis	KEGG PATHWAY	mmu05152	24	178	0.00627318	0.0126295	VDR|IL10RA|PPP3R1|HSPA9|ARHGEF12|NFYB|NFYA|AKT3|MAPK10|MAPK12|CALM2|BID|JAK2|MAPK8|MAPK9|RFXANK|RAB5A|RAB5C|CREB1|CAMK2B|PIK3C3|RELA|RFXAP|BCL2	http://www.genome.jp/kegg-bin/show_pathway?mmu05152/mmu:271457%09red/mmu:12314%09red/mmu:23797%09red/mmu:12122%09red/mmu:16154%09red/mmu:19697%09red/mmu:26414%09red/mmu:19345%09red/mmu:13115%09red/mmu:26419%09red/mmu:225326%09red/mmu:15526%09red/mmu:19058%09red/mmu:16452%09red/mmu:12043%09red/mmu:12323%09red/mmu:170767%09red/mmu:26420%09red/mmu:18045%09red/mmu:18044%09red/mmu:19727%09red/mmu:1291…
Th17 cell differentiation	KEGG PATHWAY	mmu04659	16	102	0.00689901	0.013798	NFATC3|PPP3R1|IRF4|JUN|RORA|IL6ST|AHR|JAK2|HIF1A|MAPK12|IL1RAP|MAPK10|MAPK8|MAPK9|RELA|ROR1	http://www.genome.jp/kegg-bin/show_pathway?mmu04659/mmu:16476%09red/mmu:26420%09red/mmu:26414%09red/mmu:11622%09red/mmu:26419%09red/mmu:16364%09red/mmu:19697%09red/mmu:15251%09red/mmu:18021%09red/mmu:29857%09red/mmu:19883%09red/mmu:16180%09red/mmu:16195%09red/mmu:19058%09red/mmu:16452%09red
Lysine degradation	KEGG PATHWAY	mmu00310	11	59	0.00792643	0.0157493	KMT2C|EHMT1|KMT2A|KMT2E|PLOD2|WHSC1|ASH1L|PRDM6|SETD2|SUV420H1|SETD7	http://www.genome.jp/kegg-bin/show_pathway?mmu00310/mmu:26432%09red/mmu:69188%09red/mmu:107823%09red/mmu:235626%09red/mmu:73251%09red/mmu:77683%09red/mmu:231051%09red/mmu:214162%09red/mmu:192195%09red/mmu:225518%09red/mmu:225888%09red
ECM-receptor interaction	KEGG PATHWAY	mmu04512	14	86	0.00839848	0.0164719	ITGA9|ITGB4|SDC1|CD47|THBS2|ITGA5|ITGA6|COL9A1|NPNT|FREM2|FREM1|RELN|ITGB8|LAMC1	http://www.genome.jp/kegg-bin/show_pathway?mmu04512/mmu:226519%09red/mmu:20969%09red/mmu:320910%09red/mmu:16423%09red/mmu:16403%09red/mmu:16402%09red/mmu:329872%09red/mmu:114249%09red/mmu:104099%09red/mmu:242022%09red/mmu:21826%09red/mmu:19699%09red/mmu:12839%09red/mmu:192897%09red
Cardiac muscle contraction	KEGG PATHWAY	mmu04260	14	86	0.00839848	0.0164719	SLC9A6|SLC8A2|SLC9A1|TPM3|CACNB2|ATP1B4|CACNA1D|CACNB4|ATP1A3|TNC|ASPH|CACNA2D2|CACNA2D1|CACNB1	http://www.genome.jp/kegg-bin/show_pathway?mmu04260/mmu:12296%09red/mmu:67821%09red/mmu:12295%09red/mmu:12293%09red/mmu:56808%09red/mmu:12289%09red/mmu:65973%09red/mmu:59069%09red/mmu:236794%09red/mmu:12298%09red/mmu:20544%09red/mmu:232975%09red/mmu:21924%09red/mmu:110891%09red
Th1 and Th2 cell differentiation	KEGG PATHWAY	mmu04658	14	87	0.00914995	0.0178307	NFATC3|MAML2|PPP3R1|RBPJ|JUN|NOTCH2|DLL1|JAK2|MAPK12|MAF|MAPK10|MAPK8|MAPK9|RELA	http://www.genome.jp/kegg-bin/show_pathway?mmu04658/mmu:16476%09red/mmu:26420%09red/mmu:13388%09red/mmu:17132%09red/mmu:270118%09red/mmu:26419%09red/mmu:26414%09red/mmu:19697%09red/mmu:16452%09red/mmu:18021%09red/mmu:29857%09red/mmu:18129%09red/mmu:19058%09red/mmu:19664%09red
Basal transcription factors	KEGG PATHWAY	mmu03022	9	44	0.0094912	0.0183615	TAF5|GTF2H1|TBPL1|TAF4A|TAF4B|GTF2A1|TAF15|TAF9B|MNAT1	http://www.genome.jp/kegg-bin/show_pathway?mmu03022/mmu:228980%09red/mmu:14884%09red/mmu:226182%09red/mmu:237336%09red/mmu:72504%09red/mmu:407786%09red/mmu:17420%09red/mmu:70439%09red/mmu:83602%09red
Alzheimer disease	KEGG PATHWAY	mmu05010	23	175	0.00954314	0.0183615	PPP3R1|ALG3|NDUFB2|ADAM10|CALM2|PSEN2|RYR3|CACNA1D|ATP5G1|ERN1|NOS1|RTN4|ITPR2|ITPR3|ITPR1|BACE1|BACE2|GSK3B|GRIN2B|SNCA|ATF6|BID|ATP5F1	http://www.genome.jp/kegg-bin/show_pathway?mmu05010/mmu:12314%09red/mmu:20617%09red/mmu:14812%09red/mmu:12122%09red/mmu:56637%09red/mmu:19165%09red/mmu:78943%09red/mmu:19058%09red/mmu:20192%09red/mmu:68198%09red/mmu:16438%09red/mmu:16439%09red/mmu:23821%09red/mmu:226641%09red/mmu:68585%09red/mmu:11487%09red/mmu:56175%09red/mmu:12289%09red/mmu:18125%09red/mmu:11950%09red/mmu:11951%09red/mmu:16440%…
Jak-STAT signaling pathway	KEGG PATHWAY	mmu04630	22	165	0.00960717	0.0183684	PDGFRB|IL10RA|EGFR|IL6ST|AKT3|MCL1|STAM|PRLR|PIK3CA|PIK3CB|FHL1|JAK2|PIK3R2|CNTFR|SOCS5|SOCS6|SOS2|SOS1|CCND3|CCND2|LIFR|BCL2	http://www.genome.jp/kegg-bin/show_pathway?mmu04630/mmu:17210%09red/mmu:12043%09red/mmu:18709%09red/mmu:18706%09red/mmu:16195%09red/mmu:54607%09red/mmu:23797%09red/mmu:12804%09red/mmu:20662%09red/mmu:20663%09red/mmu:20844%09red/mmu:16880%09red/mmu:16452%09red/mmu:18596%09red/mmu:56468%09red/mmu:19116%09red/mmu:74769%09red/mmu:14199%09red/mmu:12444%09red/mmu:16154%09red/mmu:13649%09red/mmu:12445%0…
Toxoplasmosis	KEGG PATHWAY	mmu05145	16	108	0.0109626	0.0208288	MAPK9|IL10RA|MAP3K7|TAB2|MSH5|ITGA6|GNAI3|AKT3|JAK2|CCR5|MAPK12|MAPK10|MAPK8|LAMC1|RELA|BCL2	http://www.genome.jp/kegg-bin/show_pathway?mmu05145/mmu:226519%09red/mmu:12774%09red/mmu:26420%09red/mmu:26414%09red/mmu:23797%09red/mmu:68652%09red/mmu:14679%09red/mmu:16403%09red/mmu:26419%09red/mmu:15482%09red/mmu:26409%09red/mmu:12043%09red/mmu:19697%09red/mmu:16154%09red/mmu:29857%09red/mmu:16452%09red
Non-alcoholic fatty liver disease (NAFLD)	KEGG PATHWAY	mmu04932	20	151	0.0138916	0.0262301	BCL2L11|RAC1|PIK3CB|PIK3CA|BID|PRKAG2|JUN|IRS1|GSK3B|MAP3K11|INSR|AKT3|MAPK10|PIK3R2|NDUFB2|MAPK8|MAPK9|EIF2S1|RELA|ERN1	http://www.genome.jp/kegg-bin/show_pathway?mmu04932/mmu:16476%09red/mmu:68198%09red/mmu:26420%09red/mmu:26414%09red/mmu:74769%09red/mmu:23797%09red/mmu:12125%09red/mmu:13665%09red/mmu:26419%09red/mmu:56637%09red/mmu:108099%09red/mmu:16367%09red/mmu:19697%09red/mmu:12122%09red/mmu:19353%09red/mmu:18709%09red/mmu:18706%09red/mmu:78943%09red/mmu:26403%09red/mmu:16337%09red
Bladder cancer	KEGG PATHWAY	mmu05219	8	41	0.0176658	0.0331507	E2F3|RASSF1|EGFR|HBEGF|MAP2K1|VEGFA|BRAF|KRAS	http://www.genome.jp/kegg-bin/show_pathway?mmu05219/mmu:16653%09red/mmu:26395%09red/mmu:109880%09red/mmu:13557%09red/mmu:22339%09red/mmu:56289%09red/mmu:13649%09red/mmu:15200%09red
Platinum drug resistance	KEGG PATHWAY	mmu01524	12	77	0.018522	0.0345441	GSTT3|PIK3CA|BID|MLH1|BAK1|AKT3|SLC31A1|REV3L|PIK3R2|BBC3|PIK3CB|BCL2	http://www.genome.jp/kegg-bin/show_pathway?mmu01524/mmu:12043%09red/mmu:20529%09red/mmu:18709%09red/mmu:103140%09red/mmu:12018%09red/mmu:19714%09red/mmu:12122%09red/mmu:170770%09red/mmu:18706%09red/mmu:23797%09red/mmu:74769%09red/mmu:17350%09red
RIG-I-like receptor signaling pathway	KEGG PATHWAY	mmu04622	11	68	0.0189081	0.0350492	TRAF3|DDX3X|TBK1|MAPK9|MAP3K1|MAP3K7|MAPK10|MAPK12|MAPK8|MAVS|RELA	http://www.genome.jp/kegg-bin/show_pathway?mmu04622/mmu:26420%09red/mmu:26414%09red/mmu:22031%09red/mmu:26419%09red/mmu:13205%09red/mmu:26409%09red/mmu:19697%09red/mmu:26401%09red/mmu:228607%09red/mmu:29857%09red/mmu:56480%09red
Alcoholism	KEGG PATHWAY	mmu05034	24	199	0.0196428	0.0361904	HDAC7|HDAC9|MAP2K1|GNG12|GNAI3|PPP1R1B|CALM2|NTRK2|CREB3L1|SHC4|SHC1|CREB5|CREB1|KRAS|ADCY5|VAT1|SOS2|SOS1|PKIA|GRIN2B|MAOB|GNG5|BRAF|SLC18A2	http://www.genome.jp/kegg-bin/show_pathway?mmu05034/mmu:16653%09red/mmu:12314%09red/mmu:224129%09red/mmu:14812%09red/mmu:79221%09red/mmu:56233%09red/mmu:18767%09red/mmu:18212%09red/mmu:20662%09red/mmu:20663%09red/mmu:14679%09red/mmu:109880%09red/mmu:14701%09red/mmu:14707%09red/mmu:110877%09red/mmu:20416%09red/mmu:109731%09red/mmu:26427%09red/mmu:214084%09red/mmu:231991%09red/mmu:26395%09red/mmu:2…
Phosphonate and phosphinate metabolism	KEGG PATHWAY	mmu00440	3	6	0.0198592	0.0362496	PCYT1A|PCYT1B|EPT1	http://www.genome.jp/kegg-bin/show_pathway?mmu00440/mmu:236899%09red/mmu:28042%09red/mmu:13026%09red
Glycerophospholipid metabolism	KEGG PATHWAY	mmu00564	14	97	0.0199134	0.0362496	PCYT1A|PNPLA6|PCYT1B|LPIN2|PLD1|DGKK|LCLAT1|EPT1|MBOAT2|DGKH|MBOAT7|LPCAT3|PHOSPHO1|PPAP2B	http://www.genome.jp/kegg-bin/show_pathway?mmu00564/mmu:50767%09red/mmu:13026%09red/mmu:236899%09red/mmu:64898%09red/mmu:331374%09red/mmu:28042%09red/mmu:380921%09red/mmu:14792%09red/mmu:225010%09red/mmu:67216%09red/mmu:77582%09red/mmu:67916%09red/mmu:18805%09red/mmu:237928%09red
Natural killer cell mediated cytotoxicity	KEGG PATHWAY	mmu04650	16	118	0.0216786	0.039228	SHC4|SOS2|PPP3R1|RAC1|PIK3CA|BID|TNFRSF10B|MAP2K1|SOS1|BRAF|ULBP1|VAV3|PIK3R2|PIK3CB|SHC1|KRAS	http://www.genome.jp/kegg-bin/show_pathway?mmu04650/mmu:16653%09red/mmu:77777%09red/mmu:26395%09red/mmu:109880%09red/mmu:57257%09red/mmu:19353%09red/mmu:271849%09red/mmu:74769%09red/mmu:20662%09red/mmu:12122%09red/mmu:18709%09red/mmu:18706%09red/mmu:20663%09red/mmu:21933%09red/mmu:20416%09red/mmu:19058%09red
Carbohydrate digestion and absorption	KEGG PATHWAY	mmu04973	8	43	0.0221154	0.0397816	PIK3CA|ATP1B4|CACNA1D|SLC2A2|AKT3|ATP1A3|PIK3R2|PIK3CB	http://www.genome.jp/kegg-bin/show_pathway?mmu04973/mmu:67821%09red/mmu:20526%09red/mmu:23797%09red/mmu:12289%09red/mmu:232975%09red/mmu:18709%09red/mmu:18706%09red/mmu:74769%09red
Glycerolipid metabolism	KEGG PATHWAY	mmu00561	10	61	0.0228157	0.0407999	DGKK|LPIN2|PPAP2B|PNPLA2|LCLAT1|GYK|MBOAT2|DGKH|AKR1A1|AR	http://www.genome.jp/kegg-bin/show_pathway?mmu00561/mmu:58810%09red/mmu:66853%09red/mmu:64898%09red/mmu:331374%09red/mmu:11997%09red/mmu:380921%09red/mmu:14933%09red/mmu:67216%09red/mmu:67916%09red/mmu:225010%09red
p53 signaling pathway	KEGG PATHWAY	mmu04115	11	71	0.0243324	0.0430061	PPM1D|CCNE1|CCNG1|GADD45A|BID|CCND2|PTEN|BBC3|BCL2|CCND3|SESN1	http://www.genome.jp/kegg-bin/show_pathway?mmu04115/mmu:12450%09red/mmu:12447%09red/mmu:12445%09red/mmu:12444%09red/mmu:12122%09red/mmu:12043%09red/mmu:19211%09red/mmu:170770%09red/mmu:53892%09red/mmu:13197%09red/mmu:140742%09red
Adipocytokine signaling pathway	KEGG PATHWAY	mmu04920	11	71	0.0243324	0.0430061	PCK2|PRKAG2|ACSL1|IRS1|ACSL4|AKT3|MAPK10|JAK2|MAPK8|MAPK9|RELA	http://www.genome.jp/kegg-bin/show_pathway?mmu04920/mmu:26420%09red/mmu:26414%09red/mmu:23797%09red/mmu:50790%09red/mmu:14081%09red/mmu:26419%09red/mmu:108099%09red/mmu:16367%09red/mmu:19697%09red/mmu:74551%09red/mmu:16452%09red
Glycosaminoglycan biosynthesis - chondroitin sulfate / dermatan sulfate	KEGG PATHWAY	mmu00532	5	20	0.0254793	0.0447729	CHST11|CHPF|CHST15|CHST14|DSE	http://www.genome.jp/kegg-bin/show_pathway?mmu00532/mmu:58250%09red/mmu:77590%09red/mmu:212898%09red/mmu:74241%09red/mmu:72136%09red
Alanine, aspartate and glutamate metabolism	KEGG PATHWAY	mmu00250	7	38	0.0326118	0.0569769	ADSS|GAD1|GLS2|GFPT2|NAT8L|CPS1|GAD2	http://www.genome.jp/kegg-bin/show_pathway?mmu00250/mmu:216456%09red/mmu:227231%09red/mmu:14417%09red/mmu:14415%09red/mmu:11566%09red/mmu:14584%09red/mmu:269642%09red
RNA transport	KEGG PATHWAY	mmu03013	20	167	0.0328603	0.0570831	CASC3|EIF3J1|EIF4E2|NXF1|SEH1L|PNN|EIF3A|SUMO2|EIF4E|EIF5|NUP153|FXR1|FXR2|NXT2|EIF4E1B|FMR1|EIF2S1|NUP210|KPNB1|EIF4EBP2	http://www.genome.jp/kegg-bin/show_pathway?mmu03013/mmu:26987%09red/mmu:13669%09red/mmu:218268%09red/mmu:237082%09red/mmu:13684%09red/mmu:18949%09red/mmu:53319%09red/mmu:14265%09red/mmu:16211%09red/mmu:13665%09red/mmu:13688%09red/mmu:23879%09red/mmu:217869%09red/mmu:192160%09red/mmu:54563%09red/mmu:14359%09red/mmu:170930%09red/mmu:78655%09red/mmu:72124%09red/mmu:218210%09red
Mineral absorption	KEGG PATHWAY	mmu04978	8	47	0.033274	0.0574733	SLC8A2|ATP1B4|SLC31A1|SLC6A19|ATP1A3|SLC39A1|TRPM7|SLC30A1	http://www.genome.jp/kegg-bin/show_pathway?mmu04978/mmu:67821%09red/mmu:74338%09red/mmu:22782%09red/mmu:20529%09red/mmu:58800%09red/mmu:232975%09red/mmu:53945%09red/mmu:110891%09red
Taste transduction	KEGG PATHWAY	mmu04742	12	88	0.0413791	0.0710692	ADCY6|PDE1B|PDE1A|HTR3A|HTR1A|SCN2A1|PRKACB|ITPR3|SCN9A|GABRA1|SCN3A|P2RY4	http://www.genome.jp/kegg-bin/show_pathway?mmu04742/mmu:15561%09red/mmu:14394%09red/mmu:57385%09red/mmu:20269%09red/mmu:20274%09red/mmu:18749%09red/mmu:110876%09red/mmu:11512%09red/mmu:15550%09red/mmu:18573%09red/mmu:16440%09red/mmu:18574%09red
Autophagy - other	KEGG PATHWAY	mmu04136	6	32	0.0434216	0.0739753	ULK2|PPP2CA|PPP2CB|WIPI2|ATG7|PIK3C3	http://www.genome.jp/kegg-bin/show_pathway?mmu04136/mmu:74244%09red/mmu:225326%09red/mmu:19053%09red/mmu:19052%09red/mmu:29869%09red/mmu:74781%09red
NOD-like receptor signaling pathway	KEGG PATHWAY	mmu04621	23	206	0.0436691	0.0739753	ERBB2IP|MAPK10|MAPK12|NLRP12|DHX33|NEK7|TBK1|JUN|MAP3K7|RELA|TRPM7|TRAF3|ITPR2|ITPR3|ITPR1|MAPK8|MAPK9|TAB3|TAB2|TNFAIP3|MCU|MAVS|BCL2	http://www.genome.jp/kegg-bin/show_pathway?mmu04621/mmu:22031%09red/mmu:21929%09red/mmu:19697%09red/mmu:216877%09red/mmu:26414%09red/mmu:68652%09red/mmu:26419%09red/mmu:12043%09red/mmu:59079%09red/mmu:16476%09red/mmu:16438%09red/mmu:16439%09red/mmu:215999%09red/mmu:58800%09red/mmu:26409%09red/mmu:378425%09red/mmu:26420%09red/mmu:16440%09red/mmu:66724%09red/mmu:59125%09red/mmu:228607%09red/mmu:298…
N-Glycan biosynthesis	KEGG PATHWAY	mmu00510	8	50	0.0438011	0.0739753	ST6GAL2|ALG2|MAN1A|ALG6|MAN1B1|MGAT2|MGAT4A|STT3B	http://www.genome.jp/kegg-bin/show_pathway?mmu00510/mmu:320438%09red/mmu:240119%09red/mmu:56737%09red/mmu:17155%09red/mmu:68292%09red/mmu:269181%09red/mmu:227619%09red/mmu:217664%09red
Ferroptosis	KEGG PATHWAY	mmu04216	7	41	0.0443606	0.0745062	SLC39A14|ACSL1|ACSL4|PCBP2|ATG7|SLC39A1|LPCAT3	http://www.genome.jp/kegg-bin/show_pathway?mmu04216/mmu:74244%09red/mmu:50790%09red/mmu:14081%09red/mmu:14792%09red/mmu:53945%09red/mmu:18521%09red/mmu:213053%09red
Glycosaminoglycan biosynthesis - heparan sulfate / heparin	KEGG PATHWAY	mmu00534	5	24	0.0454649	0.0759413	HS6ST2|HS3ST3B1|HS3ST1|EXT1|HS6ST1	http://www.genome.jp/kegg-bin/show_pathway?mmu00534/mmu:54710%09red/mmu:14042%09red/mmu:50786%09red/mmu:15476%09red/mmu:50785%09red
Influenza A	KEGG PATHWAY	mmu05164	19	164	0.047391	0.078726	TRAF3|NXF1|TBK1|PIK3CB|PIK3CA|BID|BAK1|TMPRSS4|DNAJC3|NXT2|TNFRSF10B|MAP2K1|AKT3|JAK2|PIK3R2|RELA|MAVS|EIF2S1|CCND3	http://www.genome.jp/kegg-bin/show_pathway?mmu05164/mmu:53319%09red/mmu:22031%09red/mmu:237082%09red/mmu:26395%09red/mmu:23797%09red/mmu:214523%09red/mmu:12018%09red/mmu:13665%09red/mmu:12122%09red/mmu:74769%09red/mmu:228607%09red/mmu:100037258%09red/mmu:19697%09red/mmu:18709%09red/mmu:18706%09red/mmu:21933%09red/mmu:56480%09red/mmu:12445%09red/mmu:16452%09red
Fanconi anemia pathway	KEGG PATHWAY	mmu03460	8	51	0.0477463	0.0788852	BACH1|MLH1|ATRIP|REV3L|REV1|HES1|POLK|RMI2	http://www.genome.jp/kegg-bin/show_pathway?mmu03460/mmu:223970%09red/mmu:235610%09red/mmu:237911%09red/mmu:27015%09red/mmu:19714%09red/mmu:56210%09red/mmu:15205%09red/mmu:17350%09red
